# Supplementary material for: An object simulation model for modeling hypothetical disease epidemics – EpiFlex
Source: Theor Biol Med Model. 2006 Aug 23;3:32. doi: 10.1186/1742-4682-3-32 (PMC1570461; doi:10.1186/1742-4682-3-32)
Supplement: Additional File 1 — containing software and models. Use of Epiflex software for research publications requires citation to this paper. [file 1742-4682-3-32-S1.zip]

Archive with 20 entries (16 files):
- Epiflex/Data/
- Epiflex/Data/Epiflex-manuscript-runs/
- Epiflex/Data/Epiflex-manuscript-runs/Results/
- Epiflex/Data/Epiflex-manuscript-runs/Results/TestModel 35000 - USADemographics-Influenza-Best2-Influenza_GMT-Jun_09_06_06_25_10.log
- Epiflex/Data/Epiflex-manuscript-runs/Results/TestModel 35000 - USADemographics-Influenza-Best2-Influenza_GMT-Jun_09_06_06_25_10.rpx
- Epiflex/Data/Epiflex-manuscript-runs/Results/TestModel 35000 - USADemographics-Influenza-Best2-Influenza_GMT-Jun_09_06_06_25_10.snap
- Epiflex/Data/Epiflex-manuscript-runs/Results/TestModel 9-100K - USADemographics-Influenza-Best2-Influenza_GMT-May_30_06_07_02_18.log
- Epiflex/Data/Epiflex-manuscript-runs/Results/TestModel 9-100K - USADemographics-Influenza-Best2-Influenza_GMT-May_30_06_07_02_18.rpx
- Epiflex/Data/Epiflex-manuscript-runs/Results/TestModel 9-100K - USADemographics-Influenza-Best2-Influenza_GMT-May_30_06_07_02_18.snap
- Epiflex/Data/Epiflex-manuscript-runs/Results/TestModel All 10K and 1K - USADemographics-Influenza-Best1-Influenza_GMT-May_29_06_20_32_51.log
- Epiflex/Data/Epiflex-manuscript-runs/Results/TestModel All 10K and 1K - USADemographics-Influenza-Best1-Influenza_GMT-May_29_06_20_32_51.rpx
- Epiflex/Data/Epiflex-manuscript-runs/Results/TestModel All 10K and 1K - USADemographics-Influenza-Best1-Influenza_GMT-May_29_06_20_32_51.snap
- Epiflex/Data/Epiflex-manuscript-runs/TestModel 3.5MM 35 cities 100K each - USADemographics-Influenza-Best2.epdm
- Epiflex/Data/Epiflex-manuscript-runs/TestModel 35000 - USADemographics-Influenza-Best2.epdm
- Epiflex/Data/Epiflex-manuscript-runs/TestModel 9-100K - USADemographics-Influenza-Best2.epdm
- Epiflex/Data/Supporting material/
- Epiflex/Data/Supporting material/Epiflex 3_5MM 35 city Influenza.xls
- Epiflex/Data/Supporting material/Fig-5-TestModel Milwaukee- USADemographics-Influenza_GMT-Mar_08_04_05_43_08.xls
- Epiflex/Epiflex-Tutorial-Notes.txt
- Epiflex/EpiFlex.exe
