# Supplementary material for: An object simulation model for modeling hypothetical disease epidemics – EpiFlex
Source: Theor Biol Med Model. 2006 Aug 23;3:32. doi: 10.1186/1742-4682-3-32 (PMC1570461; doi:10.1186/1742-4682-3-32)
Supplement: Additional File 1 — containing software and models. Use of Epiflex software for research publications requires citation to this paper. [file 1742-4682-3-32-S1.zip › Epiflex/Data/Epiflex-manuscript-runs/Results/TestModel 35000 - USADemographics-Influenza-Best2-Influenza_GMT-Jun_09_06_06_25_10.rpx]

Cycle 
Area-Name, Living-Population, Incubating, Prodrome, Manifestation, Chronic, Disease-Dead, Immune, Removed; 

************************************************************
Configuration=Influenza
0; 
Milwaukee  WI, 35000, 0, 0, 0, 0, 0, 0, 0; 
1; 
Milwaukee  WI, 35000, 1, 0, 0, 0, 0, 0, 0; 
2; 
Milwaukee  WI, 35000, 2, 0, 0, 0, 0, 0, 0; 
3; 
Milwaukee  WI, 35000, 2, 0, 0, 0, 0, 0, 0; 
4; 
Milwaukee  WI, 35000, 3, 0, 0, 0, 0, 0, 0; 
5; 
Milwaukee  WI, 34999, 4, 0, 0, 0, 0, 0, 1; 
6; 
Milwaukee  WI, 34999, 4, 0, 0, 0, 0, 0, 1; 
7; 
Milwaukee  WI, 35000, 5, 0, 0, 0, 0, 0, 1; 
8; 
Milwaukee  WI, 35000, 6, 0, 0, 0, 0, 0, 1; 
9; 
Milwaukee  WI, 35000, 6, 0, 0, 0, 0, 0, 1; 
10; 
Milwaukee  WI, 34998, 7, 0, 0, 0, 0, 0, 3; 
11; 
Milwaukee  WI, 34998, 8, 0, 0, 0, 0, 0, 3; 
12; 
Milwaukee  WI, 34998, 8, 0, 0, 0, 0, 0, 3; 
13; 
Milwaukee  WI, 34998, 16, 1, 0, 0, 0, 0, 3; 
14; 
Milwaukee  WI, 34998, 15, 2, 0, 0, 0, 0, 3; 
15; 
Milwaukee  WI, 34998, 15, 2, 0, 0, 0, 0, 3; 
16; 
Milwaukee  WI, 34998, 23, 3, 0, 0, 0, 0, 3; 
17; 
Milwaukee  WI, 34998, 22, 4, 0, 0, 0, 0, 3; 
18; 
Milwaukee  WI, 34997, 22, 4, 0, 0, 0, 0, 4; 
19; 
Milwaukee  WI, 34997, 26, 5, 0, 0, 0, 0, 4; 
20; 
Milwaukee  WI, 34997, 25, 6, 0, 0, 0, 0, 4; 
21; 
Milwaukee  WI, 34997, 25, 6, 0, 0, 0, 0, 4; 
22; 
Milwaukee  WI, 34997, 72, 10, 0, 0, 0, 0, 4; 
23; 
Milwaukee  WI, 34997, 86, 9, 1, 0, 0, 0, 4; 
24; 
Milwaukee  WI, 34997, 86, 9, 1, 0, 0, 0, 4; 
25; 
Milwaukee  WI, 34997, 104, 14, 2, 0, 0, 0, 4; 
26; 
Milwaukee  WI, 34996, 118, 15, 2, 0, 0, 0, 5; 
27; 
Milwaukee  WI, 34996, 118, 15, 2, 0, 0, 0, 5; 
28; 
Milwaukee  WI, 34996, 116, 19, 4, 0, 0, 0, 5; 
29; 
Milwaukee  WI, 34994, 116, 18, 5, 0, 0, 0, 7; 
30; 
Milwaukee  WI, 34994, 116, 18, 5, 0, 0, 0, 7; 
31; 
Milwaukee  WI, 34993, 101, 35, 7, 0, 0, 0, 8; 
32; 
Milwaukee  WI, 34993, 99, 36, 8, 0, 0, 0, 8; 
33; 
Milwaukee  WI, 34993, 99, 36, 8, 0, 0, 0, 8; 
34; 
Milwaukee  WI, 34993, 80, 62, 13, 0, 0, 0, 8; 
35; 
Milwaukee  WI, 34993, 68, 74, 13, 0, 0, 0, 8; 
36; 
Milwaukee  WI, 34993, 68, 74, 13, 0, 0, 0, 8; 
37; 
Milwaukee  WI, 34993, 89, 101, 16, 0, 0, 0, 8; 
38; 
Milwaukee  WI, 34993, 79, 111, 16, 0, 0, 0, 8; 
39; 
Milwaukee  WI, 34992, 79, 111, 16, 0, 0, 0, 9; 
40; 
Milwaukee  WI, 34992, 177, 107, 27, 0, 0, 0, 9; 
41; 
Milwaukee  WI, 34992, 172, 110, 29, 0, 0, 0, 9; 
42; 
Milwaukee  WI, 34992, 172, 110, 29, 0, 0, 0, 9; 
43; 
Milwaukee  WI, 34992, 202, 100, 44, 0, 0, 0, 9; 
44; 
Milwaukee  WI, 34992, 202, 96, 48, 0, 0, 0, 9; 
45; 
Milwaukee  WI, 34992, 202, 96, 48, 0, 0, 0, 9; 
46; 
Milwaukee  WI, 34991, 291, 103, 64, 0, 1, 0, 9; 
47; 
Milwaukee  WI, 34991, 295, 94, 73, 0, 1, 0, 9; 
48; 
Milwaukee  WI, 34991, 295, 94, 73, 0, 1, 0, 9; 
49; 
Milwaukee  WI, 34990, 572, 124, 94, 0, 1, 0, 10; 
50; 
Milwaukee  WI, 34990, 595, 120, 97, 0, 1, 1, 10; 
51; 
Milwaukee  WI, 34990, 598, 120, 97, 0, 1, 1, 10; 
52; 
Milwaukee  WI, 34990, 1015, 177, 117, 0, 1, 2, 10; 
53; 
Milwaukee  WI, 34990, 1064, 172, 122, 0, 1, 2, 10; 
54; 
Milwaukee  WI, 34990, 1066, 172, 122, 0, 1, 2, 10; 
55; 
Milwaukee  WI, 34990, 1737, 219, 144, 0, 1, 4, 10; 
56; 
Milwaukee  WI, 34990, 1737, 214, 147, 0, 1, 6, 10; 
57; 
Milwaukee  WI, 34990, 1738, 214, 147, 0, 1, 6, 10; 
58; 
Milwaukee  WI, 34990, 1748, 335, 165, 0, 1, 8, 10; 
59; 
Milwaukee  WI, 34989, 1742, 339, 167, 0, 1, 8, 11; 
60; 
Milwaukee  WI, 34989, 1743, 339, 167, 0, 1, 8, 11; 
61; 
Milwaukee  WI, 34990, 1934, 616, 202, 0, 1, 13, 11; 
62; 
Milwaukee  WI, 34990, 1906, 644, 201, 0, 1, 14, 11; 
63; 
Milwaukee  WI, 34990, 1903, 647, 201, 0, 1, 14, 11; 
64; 
Milwaukee  WI, 34989, 4420, 1119, 243, 0, 2, 25, 11; 
65; 
Milwaukee  WI, 34989, 4393, 1145, 242, 0, 2, 27, 11; 
66; 
Milwaukee  WI, 34989, 4390, 1148, 242, 0, 2, 27, 11; 
67; 
Milwaukee  WI, 34988, 7071, 1549, 349, 0, 2, 39, 12; 
68; 
Milwaukee  WI, 34987, 7055, 1561, 351, 0, 2, 40, 12; 
69; 
Milwaukee  WI, 34987, 7055, 1561, 351, 0, 2, 40, 12; 
70; 
Milwaukee  WI, 34986, 9598, 1751, 529, 0, 2, 58, 13; 
71; 
Milwaukee  WI, 34986, 9598, 1742, 534, 0, 2, 62, 13; 
72; 
Milwaukee  WI, 34986, 9597, 1743, 534, 0, 2, 62, 13; 
73; 
Milwaukee  WI, 34985, 11233, 2556, 771, 0, 3, 79, 13; 
74; 
Milwaukee  WI, 34985, 11233, 2544, 773, 0, 3, 89, 13; 
75; 
Milwaukee  WI, 34985, 11233, 2542, 775, 0, 3, 89, 13; 
76; 
Milwaukee  WI, 34985, 10185, 4660, 1082, 0, 3, 101, 13; 
77; 
Milwaukee  WI, 34986, 10185, 4647, 1092, 0, 3, 104, 13; 
78; 
Milwaukee  WI, 34985, 10184, 4646, 1093, 0, 3, 104, 14; 
79; 
Milwaukee  WI, 34985, 7189, 7309, 1527, 0, 3, 127, 14; 
80; 
Milwaukee  WI, 34984, 7190, 7290, 1542, 0, 3, 131, 15; 
81; 
Milwaukee  WI, 34984, 7729, 7289, 1543, 0, 3, 131, 15; 
82; 
Milwaukee  WI, 34984, 4964, 9366, 2322, 0, 3, 161, 15; 
83; 
Milwaukee  WI, 34984, 4964, 9355, 2328, 0, 3, 166, 15; 
84; 
Milwaukee  WI, 34984, 5095, 9352, 2331, 0, 3, 166, 15; 
85; 
Milwaukee  WI, 34982, 3119, 10533, 3585, 0, 4, 188, 16; 
86; 
Milwaukee  WI, 34982, 3120, 10528, 3588, 0, 4, 190, 16; 
87; 
Milwaukee  WI, 34982, 3133, 10528, 3588, 0, 4, 190, 16; 
88; 
Milwaukee  WI, 34980, 1848, 10255, 5205, 0, 5, 254, 17; 
89; 
Milwaukee  WI, 34979, 1879, 10254, 5208, 0, 5, 254, 18; 
90; 
Milwaukee  WI, 34979, 1747, 10387, 5208, 0, 5, 254, 18; 
91; 
Milwaukee  WI, 34979, 1613, 8618, 7315, 0, 5, 345, 18; 
92; 
Milwaukee  WI, 34979, 1663, 8618, 7311, 0, 5, 349, 18; 
93; 
Milwaukee  WI, 34979, 1364, 8917, 7311, 0, 5, 349, 18; 
94; 
Milwaukee  WI, 34976, 1446, 6744, 9541, 0, 8, 503, 18; 
95; 
Milwaukee  WI, 34976, 1520, 6743, 9538, 0, 8, 507, 18; 
96; 
Milwaukee  WI, 34976, 1319, 6929, 9553, 0, 8, 507, 18; 
97; 
Milwaukee  WI, 34974, 1389, 4959, 11623, 0, 9, 721, 19; 
98; 
Milwaukee  WI, 34974, 1448, 4968, 11611, 0, 9, 734, 19; 
99; 
Milwaukee  WI, 34974, 1399, 4957, 11670, 0, 9, 735, 19; 
100; 
Milwaukee  WI, 34972, 1222, 3433, 13148, 0, 11, 1046, 19; 
101; 
Milwaukee  WI, 34972, 1270, 3470, 13137, 0, 11, 1058, 19; 
102; 
Milwaukee  WI, 34972, 1271, 3371, 13238, 0, 11, 1058, 19; 
103; 
Milwaukee  WI, 34970, 1124, 2374, 14032, 0, 13, 1499, 19; 
104; 
Milwaukee  WI, 34970, 1178, 2412, 14023, 0, 13, 1511, 19; 
105; 
Milwaukee  WI, 34970, 1178, 2294, 14139, 0, 13, 1513, 19; 
106; 
Milwaukee  WI, 34964, 1185, 1856, 14236, 0, 19, 2144, 19; 
107; 
Milwaukee  WI, 34964, 1125, 1913, 14223, 0, 19, 2160, 19; 
108; 
Milwaukee  WI, 34964, 1125, 1759, 14377, 0, 19, 2160, 19; 
109; 
Milwaukee  WI, 34951, 1247, 1662, 13723, 0, 31, 3217, 20; 
110; 
Milwaukee  WI, 34950, 1159, 1738, 13728, 0, 31, 3224, 21; 
111; 
Milwaukee  WI, 34950, 1281, 1628, 13835, 0, 31, 3227, 21; 
112; 
Milwaukee  WI, 34937, 1481, 1499, 12616, 0, 44, 4710, 21; 
113; 
Milwaukee  WI, 34937, 1399, 1552, 12632, 0, 44, 4723, 21; 
114; 
Milwaukee  WI, 34936, 1503, 1465, 12720, 0, 44, 4724, 22; 
115; 
Milwaukee  WI, 34916, 1684, 1344, 11044, 0, 64, 6633, 22; 
116; 
Milwaukee  WI, 34916, 1626, 1361, 11079, 0, 64, 6639, 22; 
117; 
Milwaukee  WI, 34914, 1704, 1330, 11107, 0, 64, 6641, 24; 
118; 
Milwaukee  WI, 34904, 1694, 1347, 9228, 0, 74, 8794, 24; 
119; 
Milwaukee  WI, 34904, 1663, 1320, 9279, 0, 74, 8801, 24; 
120; 
Milwaukee  WI, 34904, 1678, 1342, 9270, 0, 74, 8815, 24; 
121; 
Milwaukee  WI, 34876, 1309, 1504, 7272, 0, 101, 11016, 25; 
122; 
Milwaukee  WI, 34876, 1336, 1448, 7315, 0, 101, 11029, 25; 
123; 
Milwaukee  WI, 34876, 1287, 1539, 7274, 0, 101, 11070, 25; 
124; 
Milwaukee  WI, 34851, 952, 1622, 5609, 0, 126, 12962, 25; 
125; 
Milwaukee  WI, 34851, 952, 1557, 5657, 0, 126, 12979, 25; 
126; 
Milwaukee  WI, 34849, 870, 1652, 5573, 0, 128, 13063, 25; 
127; 
Milwaukee  WI, 34827, 789, 1750, 4293, 0, 150, 14571, 25; 
128; 
Milwaukee  WI, 34827, 789, 1697, 4329, 0, 150, 14588, 25; 
129; 
Milwaukee  WI, 34826, 711, 1764, 4245, 0, 151, 14682, 25; 
130; 
Milwaukee  WI, 34818, 691, 1731, 3479, 0, 160, 15689, 25; 
131; 
Milwaukee  WI, 34817, 682, 1693, 3511, 0, 160, 15703, 26; 
132; 
Milwaukee  WI, 34815, 621, 1720, 3423, 0, 161, 15823, 26; 
133; 
Milwaukee  WI, 34810, 680, 1523, 3101, 0, 166, 16422, 26; 
134; 
Milwaukee  WI, 34810, 667, 1503, 3119, 0, 166, 16437, 26; 
135; 
Milwaukee  WI, 34808, 637, 1477, 3057, 0, 168, 16553, 26; 
136; 
Milwaukee  WI, 34803, 646, 1198, 2973, 0, 173, 16974, 26; 
137; 
Milwaukee  WI, 34803, 641, 1192, 2968, 0, 173, 16990, 26; 
138; 
Milwaukee  WI, 34803, 622, 1142, 2939, 0, 174, 17087, 26; 
139; 
Milwaukee  WI, 34799, 487, 1080, 2923, 0, 178, 17354, 26; 
140; 
Milwaukee  WI, 34797, 489, 1074, 2896, 0, 179, 17385, 27; 
141; 
Milwaukee  WI, 34797, 486, 1013, 2892, 0, 179, 17453, 27; 
142; 
Milwaukee  WI, 34793, 294, 942, 2907, 0, 182, 17703, 28; 
143; 
Milwaukee  WI, 34793, 294, 935, 2864, 0, 182, 17753, 28; 
144; 
Milwaukee  WI, 34793, 300, 871, 2899, 0, 182, 17782, 28; 
145; 
Milwaukee  WI, 34791, 156, 832, 2840, 0, 183, 18023, 29; 
146; 
Milwaukee  WI, 34789, 155, 826, 2792, 0, 185, 18076, 29; 
147; 
Milwaukee  WI, 34789, 155, 775, 2837, 0, 185, 18082, 29; 
148; 
Milwaukee  WI, 34787, 120, 679, 2742, 0, 186, 18344, 30; 
149; 
Milwaukee  WI, 34787, 119, 676, 2691, 0, 186, 18399, 30; 
150; 
Milwaukee  WI, 34786, 119, 639, 2724, 0, 186, 18402, 31; 
151; 
Milwaukee  WI, 34781, 108, 549, 2614, 0, 191, 18651, 31; 
152; 
Milwaukee  WI, 34781, 106, 549, 2559, 0, 191, 18708, 31; 
153; 
Milwaukee  WI, 34781, 105, 538, 2563, 0, 191, 18716, 31; 
154; 
Milwaukee  WI, 34778, 106, 406, 2464, 0, 194, 18958, 31; 
155; 
Milwaukee  WI, 34777, 105, 404, 2408, 0, 194, 19017, 32; 
156; 
Milwaukee  WI, 34777, 102, 400, 2387, 0, 194, 19045, 32; 
157; 
Milwaukee  WI, 34773, 91, 274, 2255, 0, 198, 19314, 32; 
158; 
Milwaukee  WI, 34772, 91, 273, 2218, 0, 199, 19351, 32; 
159; 
Milwaukee  WI, 34770, 89, 273, 2181, 0, 200, 19388, 33; 
160; 
Milwaukee  WI, 34769, 62, 203, 1982, 0, 201, 19688, 33; 
161; 
Milwaukee  WI, 34769, 62, 203, 1954, 0, 201, 19716, 33; 
162; 
Milwaukee  WI, 34769, 62, 202, 1897, 0, 201, 19774, 33; 
163; 
Milwaukee  WI, 34767, 33, 153, 1689, 0, 202, 20059, 34; 
164; 
Milwaukee  WI, 34767, 33, 153, 1681, 0, 202, 20067, 34; 
165; 
Milwaukee  WI, 34765, 34, 152, 1614, 0, 203, 20133, 35; 
166; 
Milwaukee  WI, 34764, 11, 131, 1391, 0, 204, 20399, 35; 
167; 
Milwaukee  WI, 34764, 11, 127, 1386, 0, 204, 20408, 35; 
168; 
Milwaukee  WI, 34763, 11, 127, 1323, 0, 205, 20470, 35; 
169; 
Milwaukee  WI, 34761, 9, 91, 1144, 0, 207, 20688, 35; 
170; 
Milwaukee  WI, 34761, 9, 91, 1136, 0, 207, 20696, 35; 
171; 
Milwaukee  WI, 34761, 9, 90, 1093, 0, 207, 20740, 35; 
172; 
Milwaukee  WI, 34756, 10, 72, 932, 0, 212, 20916, 35; 
173; 
Milwaukee  WI, 34755, 10, 72, 926, 0, 213, 20921, 35; 
174; 
Milwaukee  WI, 34755, 9, 72, 880, 0, 213, 20968, 35; 
175; 
Milwaukee  WI, 34753, 7, 52, 753, 0, 215, 21116, 35; 
176; 
Milwaukee  WI, 34753, 7, 52, 747, 0, 215, 21122, 35; 
177; 
Milwaukee  WI, 34753, 7, 50, 715, 0, 215, 21156, 35; 
178; 
Milwaukee  WI, 34752, 5, 36, 561, 0, 217, 21324, 35; 
179; 
Milwaukee  WI, 34752, 5, 36, 559, 0, 217, 21326, 35; 
180; 
Milwaukee  WI, 34752, 5, 36, 550, 0, 217, 21335, 35; 
181; 
Milwaukee  WI, 34750, 6, 22, 441, 0, 219, 21458, 35; 
182; 
Milwaukee  WI, 34749, 6, 22, 438, 0, 219, 21460, 36; 
183; 
Milwaukee  WI, 34749, 6, 22, 431, 0, 219, 21467, 36; 
184; 
Milwaukee  WI, 34747, 5, 14, 324, 0, 221, 21581, 36; 
185; 
Milwaukee  WI, 34747, 5, 14, 322, 0, 221, 21583, 36; 
186; 
Milwaukee  WI, 34747, 5, 14, 320, 0, 221, 21585, 36; 
187; 
Milwaukee  WI, 34745, 3, 11, 228, 0, 223, 21680, 36; 
188; 
Milwaukee  WI, 34745, 3, 11, 226, 0, 223, 21682, 36; 
189; 
Milwaukee  WI, 34745, 3, 10, 225, 0, 223, 21684, 36; 
190; 
Milwaukee  WI, 34745, 2, 9, 176, 0, 223, 21735, 36; 
191; 
Milwaukee  WI, 34744, 2, 9, 173, 0, 223, 21737, 37; 
192; 
Milwaukee  WI, 34744, 2, 9, 173, 0, 223, 21737, 37; 
193; 
Milwaukee  WI, 34743, 2, 7, 129, 0, 224, 21783, 37; 
194; 
Milwaukee  WI, 34744, 2, 7, 128, 0, 224, 21784, 37; 
195; 
Milwaukee  WI, 34744, 2, 7, 128, 0, 224, 21784, 37; 
196; 
Milwaukee  WI, 34743, 1, 7, 95, 0, 225, 21817, 37; 
197; 
Milwaukee  WI, 34743, 1, 7, 95, 0, 225, 21817, 37; 
198; 
Milwaukee  WI, 34743, 1, 7, 93, 0, 225, 21819, 37; 
199; 
Milwaukee  WI, 34743, 1, 5, 67, 0, 225, 21847, 37; 
200; 
Milwaukee  WI, 34743, 1, 5, 67, 0, 225, 21847, 37; 
201; 
Milwaukee  WI, 34743, 1, 5, 66, 0, 225, 21848, 37; 
202; 
Milwaukee  WI, 34743, 4, 3, 49, 0, 225, 21867, 37; 
203; 
Milwaukee  WI, 34743, 4, 3, 49, 0, 225, 21867, 37; 
204; 
Milwaukee  WI, 34741, 4, 3, 48, 0, 225, 21867, 39; 
205; 
Milwaukee  WI, 34742, 3, 2, 34, 0, 225, 21883, 39; 
206; 
Milwaukee  WI, 34742, 3, 2, 34, 0, 225, 21883, 39; 
207; 
Milwaukee  WI, 34743, 3, 2, 34, 0, 225, 21883, 39; 
208; 
Milwaukee  WI, 34743, 3, 2, 24, 0, 226, 21892, 39; 
209; 
Milwaukee  WI, 34743, 3, 2, 24, 0, 226, 21892, 39; 
210; 
Milwaukee  WI, 34743, 3, 2, 23, 0, 226, 21893, 39; 
211; 
Milwaukee  WI, 34742, 3, 2, 16, 0, 226, 21900, 40; 
212; 
Milwaukee  WI, 34741, 3, 2, 16, 0, 226, 21900, 41; 
213; 
Milwaukee  WI, 34741, 3, 2, 16, 0, 226, 21900, 41; 
214; 
Milwaukee  WI, 34741, 2, 2, 11, 0, 226, 21906, 41; 
215; 
Milwaukee  WI, 34741, 2, 2, 11, 0, 226, 21906, 41; 
216; 
Milwaukee  WI, 34741, 2, 2, 11, 0, 226, 21906, 41; 
217; 
Milwaukee  WI, 34740, 0, 4, 10, 0, 226, 21906, 41; 
218; 
Milwaukee  WI, 34739, 0, 4, 10, 0, 226, 21906, 42; 
219; 
Milwaukee  WI, 34738, 0, 4, 10, 0, 226, 21905, 43; 
220; 
Milwaukee  WI, 34737, 0, 3, 9, 0, 226, 21907, 44; 
221; 
Milwaukee  WI, 34736, 0, 3, 9, 0, 226, 21906, 45; 
222; 
Milwaukee  WI, 34735, 0, 3, 9, 0, 226, 21905, 46; 
223; 
Milwaukee  WI, 34735, 0, 3, 6, 0, 226, 21908, 46; 
224; 
Milwaukee  WI, 34735, 0, 3, 6, 0, 226, 21908, 46; 
225; 
Milwaukee  WI, 34735, 0, 3, 6, 0, 226, 21908, 46; 
226; 
Milwaukee  WI, 34734, 0, 2, 6, 0, 226, 21909, 47; 
227; 
Milwaukee  WI, 34733, 0, 2, 6, 0, 226, 21908, 48; 
228; 
Milwaukee  WI, 34733, 0, 2, 6, 0, 226, 21908, 48; 
229; 
Milwaukee  WI, 34733, 0, 2, 5, 0, 226, 21909, 48; 
230; 
Milwaukee  WI, 34733, 0, 2, 5, 0, 226, 21909, 48; 
231; 
Milwaukee  WI, 34732, 0, 2, 5, 0, 226, 21908, 49; 
232; 
Milwaukee  WI, 34732, 0, 1, 4, 0, 226, 21910, 49; 
233; 
Milwaukee  WI, 34732, 0, 1, 4, 0, 226, 21910, 49; 
234; 
Milwaukee  WI, 34732, 0, 1, 4, 0, 226, 21910, 49; 
235; 
Milwaukee  WI, 34732, 0, 1, 4, 0, 226, 21910, 49; 
236; 
Milwaukee  WI, 34732, 0, 1, 4, 0, 226, 21910, 49; 
237; 
Milwaukee  WI, 34731, 0, 1, 4, 0, 226, 21910, 50; 
238; 
Milwaukee  WI, 34732, 0, 0, 5, 0, 226, 21910, 50; 
239; 
Milwaukee  WI, 34732, 0, 0, 5, 0, 226, 21910, 50; 
240; 
Milwaukee  WI, 34734, 0, 0, 5, 0, 226, 21910, 50; 
241; 
Milwaukee  WI, 34733, 0, 0, 5, 0, 226, 21909, 50; 
242; 
Milwaukee  WI, 34733, 0, 0, 5, 0, 226, 21909, 50; 
243; 
Milwaukee  WI, 34733, 0, 0, 5, 0, 226, 21909, 50; 
244; 
Milwaukee  WI, 34732, 0, 0, 3, 0, 226, 21911, 51; 
245; 
Milwaukee  WI, 34731, 0, 0, 3, 0, 226, 21911, 52; 
246; 
Milwaukee  WI, 34731, 0, 0, 3, 0, 226, 21911, 52; 
247; 
Milwaukee  WI, 34731, 0, 0, 3, 0, 226, 21911, 52; 
248; 
Milwaukee  WI, 34730, 0, 0, 3, 0, 226, 21910, 53; 
249; 
Milwaukee  WI, 34729, 0, 0, 3, 0, 226, 21910, 54; 
250; 
Milwaukee  WI, 34728, 0, 0, 2, 0, 226, 21910, 55; 
251; 
Milwaukee  WI, 34728, 0, 0, 2, 0, 226, 21910, 55; 
252; 
Milwaukee  WI, 34728, 0, 0, 2, 0, 226, 21910, 55; 
253; 
Milwaukee  WI, 34727, 0, 0, 2, 0, 226, 21910, 56; 
254; 
Milwaukee  WI, 34727, 0, 0, 2, 0, 226, 21910, 56; 
255; 
Milwaukee  WI, 34727, 0, 0, 2, 0, 226, 21910, 56; 
256; 
Milwaukee  WI, 34727, 0, 0, 1, 0, 226, 21911, 56; 
257; 
Milwaukee  WI, 34727, 0, 0, 1, 0, 226, 21911, 56; 
258; 
Milwaukee  WI, 34727, 0, 0, 1, 0, 226, 21911, 56; 
259; 
Milwaukee  WI, 34727, 0, 0, 1, 0, 226, 21911, 56; 
260; 
Milwaukee  WI, 34727, 0, 0, 1, 0, 226, 21911, 56; 
261; 
Milwaukee  WI, 34727, 0, 0, 1, 0, 226, 21911, 56; 
262; 
Milwaukee  WI, 34727, 0, 0, 1, 0, 226, 21911, 56; 
263; 
Milwaukee  WI, 34727, 0, 0, 1, 0, 226, 21911, 56; 
264; 
Milwaukee  WI, 34726, 0, 0, 1, 0, 226, 21911, 57; 
265; 
Milwaukee  WI, 34725, 0, 0, 0, 0, 226, 21911, 58; 
266; 
Milwaukee  WI, 34725, 0, 0, 0, 0, 226, 21911, 58; 
267; 
Milwaukee  WI, 34725, 0, 0, 0, 0, 226, 21911, 58; 
268; 
Milwaukee  WI, 34725, 0, 0, 0, 0, 226, 21911, 58; 
269; 
Milwaukee  WI, 34725, 0, 0, 0, 0, 226, 21911, 58; 
270; 
Milwaukee  WI, 34724, 0, 0, 0, 0, 226, 21910, 59; 
271; 
Milwaukee  WI, 34723, 0, 0, 0, 0, 226, 21909, 60; 
272; 
Milwaukee  WI, 34723, 0, 0, 0, 0, 226, 21909, 60; 
273; 
Milwaukee  WI, 34722, 0, 0, 0, 0, 226, 21908, 61; 
274; 
Milwaukee  WI, 34722, 0, 0, 0, 0, 226, 21908, 61; 
275; 
Milwaukee  WI, 34722, 0, 0, 0, 0, 226, 21908, 61; 
276; 
Milwaukee  WI, 34722, 0, 0, 0, 0, 226, 21908, 61; 
277; 
Milwaukee  WI, 34722, 0, 0, 0, 0, 226, 21908, 61; 
278; 
Milwaukee  WI, 34722, 0, 0, 0, 0, 226, 21908, 61; 
279; 
Milwaukee  WI, 34722, 0, 0, 0, 0, 226, 21908, 61; 
280; 
Milwaukee  WI, 34722, 0, 0, 0, 0, 226, 21908, 61; 
281; 
Milwaukee  WI, 34721, 0, 0, 0, 0, 226, 21907, 62; 
282; 
Milwaukee  WI, 34721, 0, 0, 0, 0, 226, 21907, 62; 
283; 
Milwaukee  WI, 34721, 0, 0, 0, 0, 226, 21907, 62; 
284; 
Milwaukee  WI, 34720, 0, 0, 0, 0, 226, 21906, 63; 
285; 
Milwaukee  WI, 34718, 0, 0, 0, 0, 226, 21904, 64; 
286; 
Milwaukee  WI, 34718, 0, 0, 0, 0, 226, 21904, 64; 
287; 
Milwaukee  WI, 34718, 0, 0, 0, 0, 226, 21904, 64; 
288; 
Milwaukee  WI, 34718, 0, 0, 0, 0, 226, 21904, 64; 
289; 
Milwaukee  WI, 34718, 0, 0, 0, 0, 226, 21904, 64; 
290; 
Milwaukee  WI, 34718, 0, 0, 0, 0, 226, 21904, 64; 
291; 
Milwaukee  WI, 34718, 0, 0, 0, 0, 226, 21904, 64; 
292; 
Milwaukee  WI, 34718, 0, 0, 0, 0, 226, 21904, 64; 
293; 
Milwaukee  WI, 34717, 0, 0, 0, 0, 226, 21903, 65; 
294; 
Milwaukee  WI, 34717, 0, 0, 0, 0, 226, 21903, 65; 
295; 
Milwaukee  WI, 34717, 0, 0, 0, 0, 226, 21903, 65; 
296; 
Milwaukee  WI, 34717, 0, 0, 0, 0, 226, 21903, 65; 
297; 
Milwaukee  WI, 34716, 0, 0, 0, 0, 226, 21903, 66; 
298; 
Milwaukee  WI, 34717, 0, 0, 0, 0, 226, 21903, 66; 
299; 
Milwaukee  WI, 34718, 0, 0, 0, 0, 226, 21903, 66; 
300; 
Milwaukee  WI, 34717, 0, 0, 0, 0, 226, 21902, 67; 
301; 
Milwaukee  WI, 34717, 0, 0, 0, 0, 226, 21902, 67; 
302; 
Milwaukee  WI, 34716, 0, 0, 0, 0, 226, 21901, 68; 
303; 
Milwaukee  WI, 34716, 0, 0, 0, 0, 226, 21901, 68; 
304; 
Milwaukee  WI, 34715, 0, 0, 0, 0, 226, 21901, 69; 
305; 
Milwaukee  WI, 34715, 0, 0, 0, 0, 226, 21901, 69; 
306; 
Milwaukee  WI, 34714, 0, 0, 0, 0, 226, 21900, 70; 
307; 
Milwaukee  WI, 34714, 0, 0, 0, 0, 226, 21900, 70; 
308; 
Milwaukee  WI, 34714, 0, 0, 0, 0, 226, 21900, 70; 
309; 
Milwaukee  WI, 34714, 0, 0, 0, 0, 226, 21900, 70; 
310; 
Milwaukee  WI, 34713, 0, 0, 0, 0, 226, 21899, 71; 
311; 
Milwaukee  WI, 34713, 0, 0, 0, 0, 226, 21899, 71; 
312; 
Milwaukee  WI, 34712, 0, 0, 0, 0, 226, 21898, 72; 
313; 
Milwaukee  WI, 34712, 0, 0, 0, 0, 226, 21898, 72; 
314; 
Milwaukee  WI, 34711, 0, 0, 0, 0, 226, 21898, 73; 
315; 
Milwaukee  WI, 34712, 0, 0, 0, 0, 226, 21898, 73; 
316; 
Milwaukee  WI, 34713, 0, 0, 0, 0, 226, 21898, 73; 
317; 
Milwaukee  WI, 34713, 0, 0, 0, 0, 226, 21898, 73; 
318; 
Milwaukee  WI, 34712, 0, 0, 0, 0, 226, 21898, 74; 
319; 
Milwaukee  WI, 34712, 0, 0, 0, 0, 226, 21898, 74; 
320; 
Milwaukee  WI, 34712, 0, 0, 0, 0, 226, 21898, 74; 
321; 
Milwaukee  WI, 34712, 0, 0, 0, 0, 226, 21898, 74; 
322; 
Milwaukee  WI, 34712, 0, 0, 0, 0, 226, 21898, 74; 
323; 
Milwaukee  WI, 34712, 0, 0, 0, 0, 226, 21898, 74; 
324; 
Milwaukee  WI, 34712, 0, 0, 0, 0, 226, 21898, 74; 
325; 
Milwaukee  WI, 34712, 0, 0, 0, 0, 226, 21898, 74; 
326; 
Milwaukee  WI, 34712, 0, 0, 0, 0, 226, 21898, 74; 
327; 
Milwaukee  WI, 34712, 0, 0, 0, 0, 226, 21898, 74; 
328; 
Milwaukee  WI, 34712, 0, 0, 0, 0, 226, 21898, 74; 
329; 
Milwaukee  WI, 34713, 0, 0, 0, 0, 226, 21898, 74; 
330; 
Milwaukee  WI, 34713, 0, 0, 0, 0, 226, 21898, 74; 
331; 
Milwaukee  WI, 34712, 0, 0, 0, 0, 226, 21897, 75; 
332; 
Milwaukee  WI, 34712, 0, 0, 0, 0, 226, 21897, 75; 
333; 
Milwaukee  WI, 34712, 0, 0, 0, 0, 226, 21897, 75; 
334; 
Milwaukee  WI, 34711, 0, 0, 0, 0, 226, 21897, 76; 
335; 
Milwaukee  WI, 34711, 0, 0, 0, 0, 226, 21897, 76; 
336; 
Milwaukee  WI, 34710, 0, 0, 0, 0, 226, 21896, 77; 
337; 
Milwaukee  WI, 34711, 0, 0, 0, 0, 226, 21896, 77; 
338; 
Milwaukee  WI, 34712, 0, 0, 0, 0, 226, 21896, 77; 
339; 
Milwaukee  WI, 34713, 0, 0, 0, 0, 226, 21896, 77; 
340; 
Milwaukee  WI, 34713, 0, 0, 0, 0, 226, 21896, 77; 
341; 
Milwaukee  WI, 34713, 0, 0, 0, 0, 226, 21896, 77; 
342; 
Milwaukee  WI, 34713, 0, 0, 0, 0, 226, 21896, 77; 
343; 
Milwaukee  WI, 34713, 0, 0, 0, 0, 226, 21896, 77; 
344; 
Milwaukee  WI, 34713, 0, 0, 0, 0, 226, 21896, 77; 
345; 
Milwaukee  WI, 34713, 0, 0, 0, 0, 226, 21896, 77; 
346; 
Milwaukee  WI, 34713, 0, 0, 0, 0, 226, 21896, 77; 
347; 
Milwaukee  WI, 34713, 0, 0, 0, 0, 226, 21896, 77; 
348; 
Milwaukee  WI, 34712, 0, 0, 0, 0, 226, 21895, 78; 
349; 
Milwaukee  WI, 34712, 0, 0, 0, 0, 226, 21895, 78; 
350; 
Milwaukee  WI, 34711, 0, 0, 0, 0, 226, 21894, 79; 
351; 
Milwaukee  WI, 34711, 0, 0, 0, 0, 226, 21894, 79; 
352; 
Milwaukee  WI, 34711, 0, 0, 0, 0, 226, 21894, 79; 
353; 
Milwaukee  WI, 34711, 0, 0, 0, 0, 226, 21894, 79; 
354; 
Milwaukee  WI, 34711, 0, 0, 0, 0, 226, 21894, 79; 
355; 
Milwaukee  WI, 34711, 0, 0, 0, 0, 226, 21894, 79; 
356; 
Milwaukee  WI, 34711, 0, 0, 0, 0, 226, 21894, 79; 
357; 
Milwaukee  WI, 34711, 0, 0, 0, 0, 226, 21894, 79; 
358; 
Milwaukee  WI, 34711, 0, 0, 0, 0, 226, 21894, 79; 
359; 
Milwaukee  WI, 34711, 0, 0, 0, 0, 226, 21894, 79; 
360; 
Milwaukee  WI, 34712, 0, 0, 0, 0, 226, 21894, 79; 
361; 
Milwaukee  WI, 34711, 0, 0, 0, 0, 226, 21893, 80; 
362; 
Milwaukee  WI, 34711, 0, 0, 0, 0, 226, 21893, 80; 
363; 
Milwaukee  WI, 34710, 0, 0, 0, 0, 226, 21892, 81; 
364; 
Milwaukee  WI, 34710, 0, 0, 0, 0, 226, 21892, 81; 
365; 
Milwaukee  WI, 34709, 0, 0, 0, 0, 226, 21891, 82; 
366; 
Milwaukee  WI, 34708, 0, 0, 0, 0, 226, 21890, 83; 
367; 
Milwaukee  WI, 34708, 0, 0, 0, 0, 226, 21890, 83; 
368; 
Milwaukee  WI, 34707, 0, 0, 0, 0, 226, 21889, 84; 
369; 
Milwaukee  WI, 34707, 0, 0, 0, 0, 226, 21889, 84; 
370; 
Milwaukee  WI, 34707, 0, 0, 0, 0, 226, 21889, 84; 
371; 
Milwaukee  WI, 34707, 0, 0, 0, 0, 226, 21889, 84; 
372; 
Milwaukee  WI, 34706, 0, 0, 0, 0, 226, 21889, 85; 
373; 
Milwaukee  WI, 34706, 0, 0, 0, 0, 226, 21889, 85; 
374; 
Milwaukee  WI, 34705, 0, 0, 0, 0, 226, 21888, 86; 
375; 
Milwaukee  WI, 34705, 0, 0, 0, 0, 226, 21888, 86; 
376; 
Milwaukee  WI, 34705, 0, 0, 0, 0, 226, 21888, 86; 
377; 
Milwaukee  WI, 34705, 0, 0, 0, 0, 226, 21888, 86; 
378; 
Milwaukee  WI, 34705, 0, 0, 0, 0, 226, 21888, 86; 
379; 
Milwaukee  WI, 34704, 0, 0, 0, 0, 226, 21888, 87; 
380; 
Milwaukee  WI, 34704, 0, 0, 0, 0, 226, 21888, 87; 
381; 
Milwaukee  WI, 34703, 0, 0, 0, 0, 226, 21888, 88; 
382; 
Milwaukee  WI, 34703, 0, 0, 0, 0, 226, 21888, 88; 
383; 
Milwaukee  WI, 34703, 0, 0, 0, 0, 226, 21888, 88; 
384; 
Milwaukee  WI, 34703, 0, 0, 0, 0, 226, 21888, 88; 
385; 
Milwaukee  WI, 34703, 0, 0, 0, 0, 226, 21888, 88; 
386; 
Milwaukee  WI, 34703, 0, 0, 0, 0, 226, 21888, 88; 
387; 
Milwaukee  WI, 34702, 0, 0, 0, 0, 226, 21887, 89; 
388; 
Milwaukee  WI, 34702, 0, 0, 0, 0, 226, 21887, 89; 
389; 
Milwaukee  WI, 34702, 0, 0, 0, 0, 226, 21887, 89; 
390; 
Milwaukee  WI, 34702, 0, 0, 0, 0, 226, 21887, 89; 
391; 
Milwaukee  WI, 34702, 0, 0, 0, 0, 226, 21887, 89; 
392; 
Milwaukee  WI, 34702, 0, 0, 0, 0, 226, 21887, 89; 
393; 
Milwaukee  WI, 34702, 0, 0, 0, 0, 226, 21887, 89; 
394; 
Milwaukee  WI, 34702, 0, 0, 0, 0, 226, 21887, 89; 
395; 
Milwaukee  WI, 34703, 0, 0, 0, 0, 226, 21887, 89; 
396; 
Milwaukee  WI, 34703, 0, 0, 0, 0, 226, 21887, 89; 
397; 
Milwaukee  WI, 34703, 0, 0, 0, 0, 226, 21887, 89; 
398; 
Milwaukee  WI, 34701, 0, 0, 0, 0, 226, 21885, 91; 
399; 
Milwaukee  WI, 34700, 0, 0, 0, 0, 226, 21884, 92; 
