# Supplementary material for: An object simulation model for modeling hypothetical disease epidemics – EpiFlex
Source: Theor Biol Med Model. 2006 Aug 23;3:32. doi: 10.1186/1742-4682-3-32 (PMC1570461; doi:10.1186/1742-4682-3-32)
Supplement: Additional File 1 — containing software and models. Use of Epiflex software for research publications requires citation to this paper. [file 1742-4682-3-32-S1.zip › Epiflex/Data/Epiflex-manuscript-runs/Results/TestModel 9-100K - USADemographics-Influenza-Best2-Influenza_GMT-May_30_06_07_02_18.rpx]

Cycle 
Area-Name, Living-Population, Incubating, Prodrome, Manifestation, Chronic, Disease-Dead, Immune, Removed; 

************************************************************
Configuration=Influenza
0; 
Milwaukee  WI, 100004, 0, 0, 0, 0, 0, 0, 0; 
Albuquerque  NM, 100001, 0, 0, 0, 0, 0, 0, 1; 
Anchorage  AK, 100001, 0, 0, 0, 0, 0, 0, 1; 
Baltimore  MD, 100001, 0, 0, 0, 0, 0, 0, 1; 
Boston  MA, 100001, 0, 0, 0, 0, 0, 0, 1; 
Chicago  IL, 100002, 0, 0, 0, 0, 0, 0, 0; 
Cincinnati  OH, 100001, 0, 0, 0, 0, 0, 0, 1; 
Columbus  OH, 100002, 0, 0, 0, 0, 0, 0, 0; 
Dallas-Ft. Worth  TX, 100001, 0, 0, 0, 0, 0, 0, 1; 
1; 
Milwaukee  WI, 100003, 1, 0, 0, 0, 0, 0, 1; 
Albuquerque  NM, 100001, 0, 0, 0, 0, 0, 0, 1; 
Anchorage  AK, 100000, 0, 0, 0, 0, 0, 0, 2; 
Baltimore  MD, 100000, 0, 0, 0, 0, 0, 0, 2; 
Boston  MA, 100001, 0, 0, 0, 0, 0, 0, 1; 
Chicago  IL, 99998, 0, 0, 0, 0, 0, 0, 4; 
Cincinnati  OH, 100000, 0, 0, 0, 0, 0, 0, 2; 
Columbus  OH, 100003, 0, 0, 0, 0, 0, 0, 0; 
Dallas-Ft. Worth  TX, 100001, 0, 0, 0, 0, 0, 0, 2; 
2; 
Milwaukee  WI, 100003, 2, 0, 0, 0, 0, 0, 1; 
Albuquerque  NM, 100000, 0, 0, 0, 0, 0, 0, 2; 
Anchorage  AK, 100000, 0, 0, 0, 0, 0, 0, 2; 
Baltimore  MD, 100000, 0, 0, 0, 0, 0, 0, 2; 
Boston  MA, 100000, 0, 0, 0, 0, 0, 0, 2; 
Chicago  IL, 99997, 0, 0, 0, 0, 0, 0, 5; 
Cincinnati  OH, 99997, 0, 0, 0, 0, 0, 0, 5; 
Columbus  OH, 100003, 0, 0, 0, 0, 0, 0, 1; 
Dallas-Ft. Worth  TX, 100000, 0, 0, 0, 0, 0, 0, 3; 
3; 
Milwaukee  WI, 100002, 2, 0, 0, 0, 0, 0, 2; 
Albuquerque  NM, 99999, 0, 0, 0, 0, 0, 0, 4; 
Anchorage  AK, 100000, 0, 0, 0, 0, 0, 0, 2; 
Baltimore  MD, 99999, 0, 0, 0, 0, 0, 0, 3; 
Boston  MA, 100000, 0, 0, 0, 0, 0, 0, 2; 
Chicago  IL, 99997, 0, 0, 0, 0, 0, 0, 5; 
Cincinnati  OH, 99996, 0, 0, 0, 0, 0, 0, 6; 
Columbus  OH, 100003, 0, 0, 0, 0, 0, 0, 1; 
Dallas-Ft. Worth  TX, 99999, 0, 0, 0, 0, 0, 0, 4; 
4; 
Milwaukee  WI, 100001, 3, 0, 0, 0, 0, 0, 3; 
Albuquerque  NM, 99997, 0, 0, 0, 0, 0, 0, 6; 
Anchorage  AK, 100000, 0, 0, 0, 0, 0, 0, 2; 
Baltimore  MD, 99999, 0, 0, 0, 0, 0, 0, 3; 
Boston  MA, 100000, 0, 0, 0, 0, 0, 0, 2; 
Chicago  IL, 99997, 0, 0, 0, 0, 0, 0, 5; 
Cincinnati  OH, 99997, 0, 0, 0, 0, 0, 0, 6; 
Columbus  OH, 100001, 0, 0, 0, 0, 0, 0, 3; 
Dallas-Ft. Worth  TX, 99999, 0, 0, 0, 0, 0, 0, 5; 
5; 
Milwaukee  WI, 100002, 4, 0, 0, 0, 0, 0, 3; 
Albuquerque  NM, 99995, 0, 0, 0, 0, 0, 0, 8; 
Anchorage  AK, 99998, 0, 0, 0, 0, 0, 0, 4; 
Baltimore  MD, 99997, 0, 0, 0, 0, 0, 0, 5; 
Boston  MA, 99999, 0, 0, 0, 0, 0, 0, 3; 
Chicago  IL, 99997, 0, 0, 0, 0, 0, 0, 5; 
Cincinnati  OH, 99997, 0, 0, 0, 0, 0, 0, 6; 
Columbus  OH, 99999, 0, 0, 0, 0, 0, 0, 4; 
Dallas-Ft. Worth  TX, 99999, 0, 0, 0, 0, 0, 0, 5; 
6; 
Milwaukee  WI, 100002, 4, 0, 0, 0, 0, 0, 3; 
Albuquerque  NM, 99995, 0, 0, 0, 0, 0, 0, 8; 
Anchorage  AK, 99995, 0, 0, 0, 0, 0, 0, 7; 
Baltimore  MD, 99996, 0, 0, 0, 0, 0, 0, 6; 
Boston  MA, 99999, 0, 0, 0, 0, 0, 0, 3; 
Chicago  IL, 99995, 0, 0, 0, 0, 0, 0, 8; 
Cincinnati  OH, 99997, 0, 0, 0, 0, 0, 0, 6; 
Columbus  OH, 99999, 0, 0, 0, 0, 0, 0, 4; 
Dallas-Ft. Worth  TX, 99999, 0, 0, 0, 0, 0, 0, 5; 
7; 
Milwaukee  WI, 100001, 5, 0, 0, 0, 0, 0, 4; 
Albuquerque  NM, 99995, 0, 0, 0, 0, 0, 0, 8; 
Anchorage  AK, 99995, 0, 0, 0, 0, 0, 0, 7; 
Baltimore  MD, 99996, 0, 0, 0, 0, 0, 0, 6; 
Boston  MA, 99999, 0, 0, 0, 0, 0, 0, 3; 
Chicago  IL, 99994, 0, 0, 0, 0, 0, 0, 9; 
Cincinnati  OH, 99997, 0, 0, 0, 0, 0, 0, 6; 
Columbus  OH, 99999, 0, 0, 0, 0, 0, 0, 4; 
Dallas-Ft. Worth  TX, 99997, 0, 0, 0, 0, 0, 0, 7; 
8; 
Milwaukee  WI, 99999, 6, 0, 0, 0, 0, 0, 6; 
Albuquerque  NM, 99994, 0, 0, 0, 0, 0, 0, 9; 
Anchorage  AK, 99993, 0, 0, 0, 0, 0, 0, 9; 
Baltimore  MD, 99996, 0, 0, 0, 0, 0, 0, 6; 
Boston  MA, 99999, 0, 0, 0, 0, 0, 0, 3; 
Chicago  IL, 99995, 0, 0, 0, 0, 0, 0, 9; 
Cincinnati  OH, 99996, 0, 0, 0, 0, 0, 0, 7; 
Columbus  OH, 99997, 0, 0, 0, 0, 0, 0, 6; 
Dallas-Ft. Worth  TX, 99996, 0, 0, 0, 0, 0, 0, 8; 
9; 
Milwaukee  WI, 99997, 6, 0, 0, 0, 0, 0, 8; 
Albuquerque  NM, 99994, 0, 0, 0, 0, 0, 0, 9; 
Anchorage  AK, 99993, 0, 0, 0, 0, 0, 0, 9; 
Baltimore  MD, 99997, 0, 0, 0, 0, 0, 0, 6; 
Boston  MA, 99999, 0, 0, 0, 0, 0, 0, 3; 
Chicago  IL, 99994, 0, 0, 0, 0, 0, 0, 10; 
Cincinnati  OH, 99994, 0, 0, 0, 0, 0, 0, 9; 
Columbus  OH, 99997, 0, 0, 0, 0, 0, 0, 6; 
Dallas-Ft. Worth  TX, 99996, 0, 0, 0, 0, 0, 0, 8; 
10; 
Milwaukee  WI, 99996, 7, 0, 0, 0, 0, 0, 9; 
Albuquerque  NM, 99993, 0, 0, 0, 0, 0, 0, 10; 
Anchorage  AK, 99993, 0, 0, 0, 0, 0, 0, 10; 
Baltimore  MD, 99997, 0, 0, 0, 0, 0, 0, 6; 
Boston  MA, 99998, 0, 0, 0, 0, 0, 0, 4; 
Chicago  IL, 99994, 0, 0, 0, 0, 0, 0, 10; 
Cincinnati  OH, 99994, 0, 0, 0, 0, 0, 0, 9; 
Columbus  OH, 99996, 0, 0, 0, 0, 0, 0, 7; 
Dallas-Ft. Worth  TX, 99995, 0, 0, 0, 0, 0, 0, 9; 
11; 
Milwaukee  WI, 99994, 8, 0, 0, 0, 0, 0, 11; 
Albuquerque  NM, 99992, 0, 0, 0, 0, 0, 0, 11; 
Anchorage  AK, 99992, 0, 0, 0, 0, 0, 0, 11; 
Baltimore  MD, 99995, 0, 0, 0, 0, 0, 0, 7; 
Boston  MA, 99997, 0, 0, 0, 0, 0, 0, 5; 
Chicago  IL, 99993, 0, 0, 0, 0, 0, 0, 11; 
Cincinnati  OH, 99993, 0, 0, 0, 0, 0, 0, 10; 
Columbus  OH, 99995, 0, 0, 0, 0, 0, 0, 8; 
Dallas-Ft. Worth  TX, 99995, 0, 0, 0, 0, 0, 0, 9; 
12; 
Milwaukee  WI, 99994, 8, 0, 0, 0, 0, 0, 11; 
Albuquerque  NM, 99991, 0, 0, 0, 0, 0, 0, 12; 
Anchorage  AK, 99992, 0, 0, 0, 0, 0, 0, 11; 
Baltimore  MD, 99994, 0, 0, 0, 0, 0, 0, 8; 
Boston  MA, 99997, 0, 0, 0, 0, 0, 0, 5; 
Chicago  IL, 99992, 0, 0, 0, 0, 0, 0, 12; 
Cincinnati  OH, 99991, 0, 0, 0, 0, 0, 0, 12; 
Columbus  OH, 99992, 0, 0, 0, 0, 0, 0, 11; 
Dallas-Ft. Worth  TX, 99995, 0, 0, 0, 0, 0, 0, 9; 
13; 
Milwaukee  WI, 99993, 7, 2, 0, 0, 0, 0, 11; 
Albuquerque  NM, 99991, 0, 0, 0, 0, 0, 0, 12; 
Anchorage  AK, 99992, 0, 0, 0, 0, 0, 0, 11; 
Baltimore  MD, 99993, 0, 0, 0, 0, 0, 0, 9; 
Boston  MA, 99996, 0, 0, 0, 0, 0, 0, 6; 
Chicago  IL, 99992, 0, 0, 0, 0, 0, 0, 12; 
Cincinnati  OH, 99990, 0, 0, 0, 0, 0, 0, 13; 
Columbus  OH, 99993, 0, 0, 0, 0, 0, 0, 11; 
Dallas-Ft. Worth  TX, 99995, 0, 0, 0, 0, 0, 0, 10; 
14; 
Milwaukee  WI, 99993, 6, 3, 0, 0, 0, 0, 11; 
Albuquerque  NM, 99991, 0, 0, 0, 0, 0, 0, 12; 
Anchorage  AK, 99991, 0, 0, 0, 0, 0, 0, 13; 
Baltimore  MD, 99993, 0, 0, 0, 0, 0, 0, 9; 
Boston  MA, 99995, 0, 0, 0, 0, 0, 0, 7; 
Chicago  IL, 99991, 0, 0, 0, 0, 0, 0, 13; 
Cincinnati  OH, 99990, 0, 0, 0, 0, 0, 0, 13; 
Columbus  OH, 99992, 0, 0, 0, 0, 0, 0, 12; 
Dallas-Ft. Worth  TX, 99995, 0, 0, 0, 0, 0, 0, 10; 
15; 
Milwaukee  WI, 99992, 6, 3, 0, 0, 0, 0, 12; 
Albuquerque  NM, 99990, 0, 0, 0, 0, 0, 0, 13; 
Anchorage  AK, 99990, 0, 0, 0, 0, 0, 0, 14; 
Baltimore  MD, 99992, 0, 0, 0, 0, 0, 0, 10; 
Boston  MA, 99993, 0, 0, 0, 0, 0, 0, 9; 
Chicago  IL, 99992, 0, 0, 0, 0, 0, 0, 13; 
Cincinnati  OH, 99988, 0, 0, 0, 0, 0, 0, 15; 
Columbus  OH, 99992, 0, 0, 0, 0, 0, 0, 12; 
Dallas-Ft. Worth  TX, 99993, 0, 0, 0, 0, 0, 0, 12; 
16; 
Milwaukee  WI, 99992, 7, 3, 0, 0, 0, 0, 12; 
Albuquerque  NM, 99989, 0, 0, 0, 0, 0, 0, 14; 
Anchorage  AK, 99990, 0, 0, 0, 0, 0, 0, 14; 
Baltimore  MD, 99990, 0, 0, 0, 0, 0, 0, 12; 
Boston  MA, 99992, 0, 0, 0, 0, 0, 0, 10; 
Chicago  IL, 99992, 0, 0, 0, 0, 0, 0, 13; 
Cincinnati  OH, 99988, 0, 0, 0, 0, 0, 0, 15; 
Columbus  OH, 99991, 0, 0, 0, 0, 0, 0, 13; 
Dallas-Ft. Worth  TX, 99993, 0, 0, 0, 0, 0, 0, 12; 
17; 
Milwaukee  WI, 99990, 6, 4, 0, 0, 0, 0, 13; 
Albuquerque  NM, 99988, 0, 0, 0, 0, 0, 0, 15; 
Anchorage  AK, 99989, 0, 0, 0, 0, 0, 0, 15; 
Baltimore  MD, 99990, 0, 0, 0, 0, 0, 0, 12; 
Boston  MA, 99989, 0, 0, 0, 0, 0, 0, 13; 
Chicago  IL, 99992, 0, 0, 0, 0, 0, 0, 13; 
Cincinnati  OH, 99988, 0, 0, 0, 0, 0, 0, 15; 
Columbus  OH, 99990, 0, 0, 0, 0, 0, 0, 13; 
Dallas-Ft. Worth  TX, 99992, 0, 0, 0, 0, 0, 0, 13; 
18; 
Milwaukee  WI, 99988, 6, 4, 0, 0, 0, 0, 15; 
Albuquerque  NM, 99987, 0, 0, 0, 0, 0, 0, 15; 
Anchorage  AK, 99989, 0, 0, 0, 0, 0, 0, 15; 
Baltimore  MD, 99990, 0, 0, 0, 0, 0, 0, 12; 
Boston  MA, 99988, 0, 0, 0, 0, 0, 0, 14; 
Chicago  IL, 99991, 0, 0, 0, 0, 0, 0, 15; 
Cincinnati  OH, 99987, 0, 0, 0, 0, 0, 0, 16; 
Columbus  OH, 99990, 0, 0, 0, 0, 0, 0, 13; 
Dallas-Ft. Worth  TX, 99990, 0, 0, 0, 0, 0, 0, 15; 
19; 
Milwaukee  WI, 99986, 7, 5, 0, 0, 0, 0, 17; 
Albuquerque  NM, 99987, 0, 0, 0, 0, 0, 0, 15; 
Anchorage  AK, 99988, 0, 0, 0, 0, 0, 0, 16; 
Baltimore  MD, 99990, 0, 0, 0, 0, 0, 0, 12; 
Boston  MA, 99987, 0, 0, 0, 0, 0, 0, 15; 
Chicago  IL, 99989, 0, 0, 0, 0, 0, 0, 18; 
Cincinnati  OH, 99987, 0, 0, 0, 0, 0, 0, 17; 
Columbus  OH, 99991, 0, 0, 0, 0, 0, 0, 13; 
Dallas-Ft. Worth  TX, 99990, 0, 0, 0, 0, 0, 0, 15; 
20; 
Milwaukee  WI, 99986, 6, 6, 0, 0, 0, 0, 17; 
Albuquerque  NM, 99986, 0, 0, 0, 0, 0, 0, 15; 
Anchorage  AK, 99987, 0, 0, 0, 0, 0, 0, 17; 
Baltimore  MD, 99990, 0, 0, 0, 0, 0, 0, 12; 
Boston  MA, 99983, 0, 0, 0, 0, 0, 0, 19; 
Chicago  IL, 99988, 0, 0, 0, 0, 0, 0, 19; 
Cincinnati  OH, 99985, 0, 0, 0, 0, 0, 0, 19; 
Columbus  OH, 99991, 0, 0, 0, 0, 0, 0, 13; 
Dallas-Ft. Worth  TX, 99989, 0, 0, 0, 0, 0, 0, 16; 
21; 
Milwaukee  WI, 99985, 6, 6, 0, 0, 0, 0, 19; 
Albuquerque  NM, 99986, 0, 0, 0, 0, 0, 0, 16; 
Anchorage  AK, 99987, 0, 0, 0, 0, 0, 0, 17; 
Baltimore  MD, 99990, 0, 0, 0, 0, 0, 0, 12; 
Boston  MA, 99982, 0, 0, 0, 0, 0, 0, 20; 
Chicago  IL, 99987, 0, 0, 0, 0, 0, 0, 20; 
Cincinnati  OH, 99985, 0, 0, 0, 0, 0, 0, 19; 
Columbus  OH, 99992, 0, 0, 0, 0, 0, 0, 13; 
Dallas-Ft. Worth  TX, 99989, 0, 0, 0, 0, 0, 0, 17; 
22; 
Milwaukee  WI, 99985, 10, 7, 0, 0, 0, 0, 19; 
Albuquerque  NM, 99986, 0, 0, 0, 0, 0, 0, 16; 
Anchorage  AK, 99987, 0, 0, 0, 0, 0, 0, 17; 
Baltimore  MD, 99989, 0, 0, 0, 0, 0, 0, 13; 
Boston  MA, 99981, 0, 0, 0, 0, 0, 0, 21; 
Chicago  IL, 99987, 0, 0, 0, 0, 0, 0, 20; 
Cincinnati  OH, 99983, 0, 0, 0, 0, 0, 0, 21; 
Columbus  OH, 99992, 0, 0, 0, 0, 0, 0, 13; 
Dallas-Ft. Worth  TX, 99989, 0, 0, 0, 0, 0, 0, 17; 
23; 
Milwaukee  WI, 99984, 13, 8, 0, 0, 0, 0, 20; 
Albuquerque  NM, 99986, 0, 0, 0, 0, 0, 0, 16; 
Anchorage  AK, 99987, 0, 0, 0, 0, 0, 0, 17; 
Baltimore  MD, 99989, 0, 0, 0, 0, 0, 0, 13; 
Boston  MA, 99981, 0, 0, 0, 0, 0, 0, 22; 
Chicago  IL, 99987, 0, 0, 0, 0, 0, 0, 20; 
Cincinnati  OH, 99985, 0, 0, 0, 0, 0, 0, 21; 
Columbus  OH, 99991, 0, 0, 0, 0, 0, 0, 14; 
Dallas-Ft. Worth  TX, 99989, 0, 0, 0, 0, 0, 0, 18; 
24; 
Milwaukee  WI, 99982, 13, 8, 0, 0, 0, 0, 22; 
Albuquerque  NM, 99985, 0, 0, 0, 0, 0, 0, 17; 
Anchorage  AK, 99986, 0, 0, 0, 0, 0, 0, 18; 
Baltimore  MD, 99989, 0, 0, 0, 0, 0, 0, 14; 
Boston  MA, 99981, 0, 0, 0, 0, 0, 0, 22; 
Chicago  IL, 99986, 0, 0, 0, 0, 0, 0, 21; 
Cincinnati  OH, 99982, 0, 0, 0, 0, 0, 0, 24; 
Columbus  OH, 99991, 0, 0, 0, 0, 0, 0, 14; 
Dallas-Ft. Worth  TX, 99990, 0, 0, 0, 0, 0, 0, 18; 
25; 
Milwaukee  WI, 99981, 13, 9, 0, 0, 0, 0, 22; 
Albuquerque  NM, 99985, 0, 0, 0, 0, 0, 0, 17; 
Anchorage  AK, 99986, 0, 0, 0, 0, 0, 0, 18; 
Baltimore  MD, 99988, 0, 0, 0, 0, 0, 0, 15; 
Boston  MA, 99979, 0, 0, 0, 0, 0, 0, 24; 
Chicago  IL, 99986, 0, 0, 0, 0, 0, 0, 21; 
Cincinnati  OH, 99982, 0, 0, 0, 0, 0, 0, 24; 
Columbus  OH, 99991, 0, 0, 0, 0, 0, 0, 14; 
Dallas-Ft. Worth  TX, 99989, 0, 0, 0, 0, 0, 0, 19; 
26; 
Milwaukee  WI, 99983, 19, 8, 1, 0, 0, 0, 22; 
Albuquerque  NM, 99985, 0, 0, 0, 0, 0, 0, 17; 
Anchorage  AK, 99985, 0, 0, 0, 0, 0, 0, 19; 
Baltimore  MD, 99988, 0, 0, 0, 0, 0, 0, 15; 
Boston  MA, 99979, 0, 0, 0, 0, 0, 0, 24; 
Chicago  IL, 99985, 0, 0, 0, 0, 0, 0, 22; 
Cincinnati  OH, 99982, 0, 0, 0, 0, 0, 0, 24; 
Columbus  OH, 99991, 0, 0, 0, 0, 0, 0, 14; 
Dallas-Ft. Worth  TX, 99989, 0, 0, 0, 0, 0, 0, 19; 
27; 
Milwaukee  WI, 99983, 19, 8, 1, 0, 0, 0, 22; 
Albuquerque  NM, 99984, 0, 0, 0, 0, 0, 0, 18; 
Anchorage  AK, 99984, 0, 0, 0, 0, 0, 0, 20; 
Baltimore  MD, 99987, 0, 0, 0, 0, 0, 0, 16; 
Boston  MA, 99978, 0, 0, 0, 0, 0, 0, 25; 
Chicago  IL, 99984, 0, 0, 0, 0, 0, 0, 23; 
Cincinnati  OH, 99981, 0, 0, 0, 0, 0, 0, 25; 
Columbus  OH, 99990, 0, 0, 0, 0, 0, 0, 15; 
Dallas-Ft. Worth  TX, 99987, 0, 0, 0, 0, 0, 0, 21; 
28; 
Milwaukee  WI, 99984, 24, 6, 4, 0, 0, 0, 22; 
Albuquerque  NM, 99983, 0, 0, 0, 0, 0, 0, 19; 
Anchorage  AK, 99983, 0, 0, 0, 0, 0, 0, 20; 
Baltimore  MD, 99985, 0, 0, 0, 0, 0, 0, 18; 
Boston  MA, 99978, 0, 0, 0, 0, 0, 0, 25; 
Chicago  IL, 99981, 0, 0, 0, 0, 0, 0, 25; 
Cincinnati  OH, 99981, 0, 0, 0, 0, 0, 0, 26; 
Columbus  OH, 99988, 0, 0, 0, 0, 0, 0, 16; 
Dallas-Ft. Worth  TX, 99987, 0, 0, 0, 0, 0, 0, 21; 
29; 
Milwaukee  WI, 99985, 32, 5, 5, 0, 0, 0, 22; 
Albuquerque  NM, 99983, 0, 0, 0, 0, 0, 0, 19; 
Anchorage  AK, 99983, 0, 0, 0, 0, 0, 0, 20; 
Baltimore  MD, 99983, 0, 0, 0, 0, 0, 0, 20; 
Boston  MA, 99976, 0, 0, 0, 0, 0, 0, 27; 
Chicago  IL, 99980, 0, 0, 0, 0, 0, 0, 26; 
Cincinnati  OH, 99982, 0, 0, 0, 0, 0, 0, 27; 
Columbus  OH, 99988, 0, 0, 0, 0, 0, 0, 16; 
Dallas-Ft. Worth  TX, 99987, 0, 0, 0, 0, 0, 0, 21; 
30; 
Milwaukee  WI, 99985, 32, 5, 5, 0, 0, 0, 23; 
Albuquerque  NM, 99981, 0, 0, 0, 0, 0, 0, 21; 
Anchorage  AK, 99981, 0, 0, 0, 0, 0, 0, 22; 
Baltimore  MD, 99982, 0, 0, 0, 0, 0, 0, 21; 
Boston  MA, 99973, 0, 0, 0, 0, 0, 0, 30; 
Chicago  IL, 99979, 0, 0, 0, 0, 0, 0, 27; 
Cincinnati  OH, 99982, 0, 0, 0, 0, 0, 0, 27; 
Columbus  OH, 99988, 0, 0, 0, 0, 0, 0, 17; 
Dallas-Ft. Worth  TX, 99986, 0, 0, 0, 0, 0, 0, 22; 
31; 
Milwaukee  WI, 99984, 56, 8, 5, 0, 0, 0, 24; 
Albuquerque  NM, 99981, 0, 0, 0, 0, 0, 0, 21; 
Anchorage  AK, 99980, 0, 0, 0, 0, 0, 0, 23; 
Baltimore  MD, 99982, 0, 0, 0, 0, 0, 0, 22; 
Boston  MA, 99972, 0, 0, 0, 0, 0, 0, 30; 
Chicago  IL, 99978, 0, 0, 0, 0, 0, 0, 28; 
Cincinnati  OH, 99981, 0, 0, 0, 0, 0, 0, 29; 
Columbus  OH, 99988, 0, 0, 0, 0, 0, 0, 18; 
Dallas-Ft. Worth  TX, 99984, 0, 0, 0, 0, 0, 0, 24; 
32; 
Milwaukee  WI, 99983, 67, 10, 5, 0, 0, 0, 25; 
Albuquerque  NM, 99979, 0, 0, 0, 0, 0, 0, 23; 
Anchorage  AK, 99979, 0, 0, 0, 0, 0, 0, 24; 
Baltimore  MD, 99980, 0, 0, 0, 0, 0, 0, 24; 
Boston  MA, 99971, 0, 0, 0, 0, 0, 0, 31; 
Chicago  IL, 99978, 0, 0, 0, 0, 0, 0, 29; 
Cincinnati  OH, 99978, 0, 0, 0, 0, 0, 0, 31; 
Columbus  OH, 99987, 0, 0, 0, 0, 0, 0, 19; 
Dallas-Ft. Worth  TX, 99984, 0, 0, 0, 0, 0, 0, 24; 
33; 
Milwaukee  WI, 99983, 67, 10, 5, 0, 0, 0, 25; 
Albuquerque  NM, 99975, 0, 0, 0, 0, 0, 0, 27; 
Anchorage  AK, 99978, 0, 0, 0, 0, 0, 0, 26; 
Baltimore  MD, 99979, 0, 0, 0, 0, 0, 0, 25; 
Boston  MA, 99969, 0, 0, 0, 0, 0, 0, 33; 
Chicago  IL, 99978, 0, 0, 0, 0, 0, 0, 29; 
Cincinnati  OH, 99976, 0, 0, 0, 0, 0, 0, 33; 
Columbus  OH, 99984, 0, 0, 0, 0, 0, 0, 22; 
Dallas-Ft. Worth  TX, 99982, 0, 0, 0, 0, 0, 0, 26; 
34; 
Milwaukee  WI, 99982, 76, 13, 5, 0, 0, 0, 26; 
Albuquerque  NM, 99975, 0, 0, 0, 0, 0, 0, 27; 
Anchorage  AK, 99979, 0, 0, 0, 0, 0, 0, 26; 
Baltimore  MD, 99978, 0, 0, 0, 0, 0, 0, 26; 
Boston  MA, 99969, 0, 0, 0, 0, 0, 0, 33; 
Chicago  IL, 99977, 0, 0, 0, 0, 0, 0, 30; 
Cincinnati  OH, 99976, 0, 0, 0, 0, 0, 0, 33; 
Columbus  OH, 99984, 0, 0, 0, 0, 0, 0, 22; 
Dallas-Ft. Worth  TX, 99981, 0, 0, 0, 0, 0, 0, 27; 
35; 
Milwaukee  WI, 99981, 72, 16, 6, 0, 0, 0, 27; 
Albuquerque  NM, 99977, 0, 0, 0, 0, 0, 0, 27; 
Anchorage  AK, 99978, 0, 0, 0, 0, 0, 0, 27; 
Baltimore  MD, 99978, 0, 0, 0, 0, 0, 0, 26; 
Boston  MA, 99968, 0, 0, 0, 0, 0, 0, 34; 
Chicago  IL, 99977, 0, 0, 0, 0, 0, 0, 30; 
Cincinnati  OH, 99973, 0, 0, 0, 0, 0, 0, 36; 
Columbus  OH, 99984, 0, 0, 0, 0, 0, 0, 22; 
Dallas-Ft. Worth  TX, 99980, 0, 0, 0, 0, 0, 0, 28; 
36; 
Milwaukee  WI, 99982, 72, 16, 6, 0, 0, 0, 27; 
Albuquerque  NM, 99974, 0, 0, 0, 0, 0, 0, 30; 
Anchorage  AK, 99978, 0, 0, 0, 0, 0, 0, 27; 
Baltimore  MD, 99976, 0, 0, 0, 0, 0, 0, 28; 
Boston  MA, 99968, 0, 0, 0, 0, 0, 0, 34; 
Chicago  IL, 99978, 0, 0, 0, 0, 0, 0, 30; 
Cincinnati  OH, 99972, 0, 0, 0, 0, 0, 0, 37; 
Columbus  OH, 99983, 0, 0, 0, 0, 0, 0, 23; 
Dallas-Ft. Worth  TX, 99979, 0, 0, 0, 0, 0, 0, 29; 
37; 
Milwaukee  WI, 99980, 110, 18, 8, 0, 0, 0, 28; 
Albuquerque  NM, 99971, 0, 0, 0, 0, 0, 0, 32; 
Anchorage  AK, 99978, 0, 0, 0, 0, 0, 0, 27; 
Baltimore  MD, 99975, 0, 0, 0, 0, 0, 0, 29; 
Boston  MA, 99967, 0, 0, 0, 0, 0, 0, 35; 
Chicago  IL, 99977, 0, 0, 0, 0, 0, 0, 31; 
Cincinnati  OH, 99972, 0, 0, 0, 0, 0, 0, 37; 
Columbus  OH, 99981, 0, 0, 0, 0, 0, 0, 26; 
Dallas-Ft. Worth  TX, 99978, 0, 0, 0, 0, 0, 0, 31; 
38; 
Milwaukee  WI, 99979, 106, 22, 8, 0, 0, 0, 29; 
Albuquerque  NM, 99971, 0, 0, 0, 0, 0, 0, 32; 
Anchorage  AK, 99978, 0, 0, 0, 0, 0, 0, 27; 
Baltimore  MD, 99975, 0, 0, 0, 0, 0, 0, 29; 
Boston  MA, 99966, 0, 0, 0, 0, 0, 0, 36; 
Chicago  IL, 99977, 0, 0, 0, 0, 0, 0, 32; 
Cincinnati  OH, 99973, 0, 0, 0, 0, 0, 0, 37; 
Columbus  OH, 99981, 0, 0, 0, 0, 0, 0, 26; 
Dallas-Ft. Worth  TX, 99976, 0, 0, 0, 0, 0, 0, 33; 
39; 
Milwaukee  WI, 99979, 106, 22, 8, 0, 0, 0, 29; 
Albuquerque  NM, 99971, 0, 0, 0, 0, 0, 0, 32; 
Anchorage  AK, 99977, 0, 0, 0, 0, 0, 0, 28; 
Baltimore  MD, 99972, 0, 0, 0, 0, 0, 0, 31; 
Boston  MA, 99966, 0, 0, 0, 0, 0, 0, 36; 
Chicago  IL, 99976, 0, 0, 0, 0, 0, 0, 33; 
Cincinnati  OH, 99972, 0, 0, 0, 0, 0, 0, 38; 
Columbus  OH, 99983, 0, 0, 0, 0, 0, 0, 26; 
Dallas-Ft. Worth  TX, 99975, 0, 0, 0, 0, 0, 0, 34; 
40; 
Milwaukee  WI, 99978, 121, 29, 11, 0, 0, 0, 30; 
Albuquerque  NM, 99969, 0, 0, 0, 0, 0, 0, 34; 
Anchorage  AK, 99977, 0, 0, 0, 0, 0, 0, 28; 
Baltimore  MD, 99972, 0, 0, 0, 0, 0, 0, 31; 
Boston  MA, 99965, 0, 0, 0, 0, 0, 0, 37; 
Chicago  IL, 99976, 0, 0, 0, 0, 0, 0, 33; 
Cincinnati  OH, 99971, 0, 0, 0, 0, 0, 0, 39; 
Columbus  OH, 99983, 0, 0, 0, 0, 0, 0, 26; 
Dallas-Ft. Worth  TX, 99973, 0, 0, 0, 0, 0, 0, 36; 
41; 
Milwaukee  WI, 99977, 108, 40, 13, 0, 0, 0, 31; 
Albuquerque  NM, 99969, 0, 0, 0, 0, 0, 0, 35; 
Anchorage  AK, 99976, 0, 0, 0, 0, 0, 0, 28; 
Baltimore  MD, 99971, 0, 0, 0, 0, 0, 0, 32; 
Boston  MA, 99965, 0, 0, 0, 0, 0, 0, 37; 
Chicago  IL, 99977, 0, 0, 0, 0, 0, 0, 33; 
Cincinnati  OH, 99970, 0, 0, 0, 0, 0, 0, 40; 
Columbus  OH, 99982, 0, 0, 0, 0, 0, 0, 27; 
Dallas-Ft. Worth  TX, 99973, 0, 0, 0, 0, 0, 0, 36; 
42; 
Milwaukee  WI, 99977, 108, 40, 13, 0, 0, 0, 31; 
Albuquerque  NM, 99970, 0, 0, 0, 0, 0, 0, 35; 
Anchorage  AK, 99974, 0, 0, 0, 0, 0, 0, 30; 
Baltimore  MD, 99970, 0, 0, 0, 0, 0, 0, 33; 
Boston  MA, 99965, 0, 0, 0, 0, 0, 0, 37; 
Chicago  IL, 99979, 0, 0, 0, 0, 0, 0, 33; 
Cincinnati  OH, 99970, 0, 0, 0, 0, 0, 0, 40; 
Columbus  OH, 99982, 0, 0, 0, 0, 0, 0, 28; 
Dallas-Ft. Worth  TX, 99973, 0, 0, 0, 0, 0, 0, 36; 
43; 
Milwaukee  WI, 99977, 154, 60, 14, 0, 0, 0, 31; 
Albuquerque  NM, 99968, 0, 0, 0, 0, 0, 0, 37; 
Anchorage  AK, 99974, 0, 0, 0, 0, 0, 0, 30; 
Baltimore  MD, 99969, 1, 0, 0, 0, 0, 0, 34; 
Boston  MA, 99965, 0, 0, 0, 0, 0, 0, 37; 
Chicago  IL, 99978, 0, 0, 0, 0, 0, 0, 34; 
Cincinnati  OH, 99969, 0, 0, 0, 0, 0, 0, 41; 
Columbus  OH, 99982, 0, 0, 0, 0, 0, 0, 28; 
Dallas-Ft. Worth  TX, 99972, 0, 0, 0, 0, 0, 0, 37; 
44; 
Milwaukee  WI, 99978, 200, 66, 15, 0, 0, 0, 31; 
Albuquerque  NM, 99969, 0, 0, 0, 0, 0, 0, 37; 
Anchorage  AK, 99974, 0, 0, 0, 0, 0, 0, 30; 
Baltimore  MD, 99968, 1, 0, 0, 0, 0, 0, 35; 
Boston  MA, 99965, 0, 0, 0, 0, 0, 0, 37; 
Chicago  IL, 99977, 0, 0, 0, 0, 0, 0, 35; 
Cincinnati  OH, 99968, 0, 0, 0, 0, 0, 0, 42; 
Columbus  OH, 99982, 0, 0, 0, 0, 0, 0, 28; 
Dallas-Ft. Worth  TX, 99970, 0, 0, 0, 0, 0, 0, 39; 
45; 
Milwaukee  WI, 99977, 200, 66, 15, 0, 0, 0, 33; 
Albuquerque  NM, 99967, 0, 0, 0, 0, 0, 0, 39; 
Anchorage  AK, 99972, 0, 0, 0, 0, 0, 0, 32; 
Baltimore  MD, 99968, 1, 0, 0, 0, 0, 0, 35; 
Boston  MA, 99964, 0, 0, 0, 0, 0, 0, 38; 
Chicago  IL, 99975, 0, 0, 0, 0, 0, 0, 36; 
Cincinnati  OH, 99965, 0, 0, 0, 0, 0, 0, 45; 
Columbus  OH, 99979, 0, 0, 0, 0, 0, 0, 31; 
Dallas-Ft. Worth  TX, 99970, 0, 0, 0, 0, 0, 0, 40; 
46; 
Milwaukee  WI, 99977, 228, 82, 19, 0, 0, 0, 33; 
Albuquerque  NM, 99966, 0, 0, 0, 0, 0, 0, 40; 
Anchorage  AK, 99970, 0, 0, 0, 0, 0, 0, 34; 
Baltimore  MD, 99967, 1, 0, 0, 0, 0, 0, 36; 
Boston  MA, 99962, 0, 0, 0, 0, 0, 0, 40; 
Chicago  IL, 99975, 0, 0, 0, 0, 0, 0, 36; 
Cincinnati  OH, 99964, 0, 0, 0, 0, 0, 0, 47; 
Columbus  OH, 99979, 0, 0, 0, 0, 0, 0, 31; 
Dallas-Ft. Worth  TX, 99970, 0, 0, 0, 0, 0, 0, 41; 
47; 
Milwaukee  WI, 99978, 257, 82, 20, 0, 0, 0, 33; 
Albuquerque  NM, 99966, 0, 0, 0, 0, 0, 0, 40; 
Anchorage  AK, 99968, 0, 0, 0, 0, 0, 0, 36; 
Baltimore  MD, 99965, 1, 0, 0, 0, 0, 0, 38; 
Boston  MA, 99962, 0, 0, 0, 0, 0, 0, 40; 
Chicago  IL, 99974, 0, 0, 0, 0, 0, 0, 37; 
Cincinnati  OH, 99964, 0, 0, 0, 0, 0, 0, 47; 
Columbus  OH, 99978, 0, 0, 0, 0, 0, 0, 32; 
Dallas-Ft. Worth  TX, 99971, 0, 0, 0, 0, 0, 0, 41; 
48; 
Milwaukee  WI, 99976, 257, 82, 20, 0, 0, 0, 34; 
Albuquerque  NM, 99962, 0, 0, 0, 0, 0, 0, 44; 
Anchorage  AK, 99967, 0, 0, 0, 0, 0, 0, 37; 
Baltimore  MD, 99965, 1, 0, 0, 0, 0, 0, 39; 
Boston  MA, 99963, 0, 0, 0, 0, 0, 0, 40; 
Chicago  IL, 99974, 0, 0, 0, 0, 0, 0, 37; 
Cincinnati  OH, 99962, 0, 0, 0, 0, 0, 0, 49; 
Columbus  OH, 99978, 0, 0, 0, 0, 0, 0, 32; 
Dallas-Ft. Worth  TX, 99969, 0, 0, 0, 0, 0, 0, 42; 
49; 
Milwaukee  WI, 99974, 270, 109, 25, 0, 0, 1, 36; 
Albuquerque  NM, 99961, 0, 0, 0, 0, 0, 0, 45; 
Anchorage  AK, 99966, 0, 0, 0, 0, 0, 0, 38; 
Baltimore  MD, 99964, 2, 0, 0, 0, 0, 0, 41; 
Boston  MA, 99964, 0, 0, 0, 0, 0, 0, 40; 
Chicago  IL, 99974, 0, 0, 0, 0, 0, 0, 37; 
Cincinnati  OH, 99962, 0, 0, 0, 0, 0, 0, 49; 
Columbus  OH, 99977, 0, 0, 0, 0, 0, 0, 33; 
Dallas-Ft. Worth  TX, 99968, 0, 0, 0, 0, 0, 0, 43; 
50; 
Milwaukee  WI, 99973, 285, 102, 32, 0, 0, 1, 37; 
Albuquerque  NM, 99957, 0, 0, 0, 0, 0, 0, 49; 
Anchorage  AK, 99965, 0, 0, 0, 0, 0, 0, 39; 
Baltimore  MD, 99964, 2, 0, 0, 0, 0, 0, 41; 
Boston  MA, 99963, 0, 0, 0, 0, 0, 0, 41; 
Chicago  IL, 99975, 0, 0, 0, 0, 0, 0, 37; 
Cincinnati  OH, 99960, 0, 0, 0, 0, 0, 0, 50; 
Columbus  OH, 99976, 0, 0, 0, 0, 0, 0, 35; 
Dallas-Ft. Worth  TX, 99968, 0, 0, 0, 0, 0, 0, 43; 
51; 
Milwaukee  WI, 99973, 285, 102, 32, 0, 0, 1, 37; 
Albuquerque  NM, 99957, 0, 0, 0, 0, 0, 0, 49; 
Anchorage  AK, 99964, 0, 0, 0, 0, 0, 0, 41; 
Baltimore  MD, 99962, 2, 0, 0, 0, 0, 0, 43; 
Boston  MA, 99961, 0, 0, 0, 0, 0, 0, 43; 
Chicago  IL, 99973, 0, 0, 0, 0, 0, 0, 39; 
Cincinnati  OH, 99960, 0, 0, 0, 0, 0, 0, 51; 
Columbus  OH, 99974, 0, 0, 0, 0, 0, 0, 37; 
Dallas-Ft. Worth  TX, 99967, 0, 0, 0, 0, 0, 0, 44; 
52; 
Milwaukee  WI, 99972, 293, 128, 44, 0, 0, 2, 38; 
Albuquerque  NM, 99957, 0, 0, 0, 0, 0, 0, 49; 
Anchorage  AK, 99963, 0, 0, 0, 0, 0, 0, 42; 
Baltimore  MD, 99962, 1, 1, 0, 0, 0, 0, 43; 
Boston  MA, 99961, 0, 0, 0, 0, 0, 0, 43; 
Chicago  IL, 99972, 0, 0, 0, 0, 0, 0, 40; 
Cincinnati  OH, 99957, 0, 0, 0, 0, 0, 0, 54; 
Columbus  OH, 99973, 0, 0, 0, 0, 0, 0, 38; 
Dallas-Ft. Worth  TX, 99967, 0, 0, 0, 0, 0, 0, 44; 
53; 
Milwaukee  WI, 99971, 295, 137, 50, 0, 0, 3, 39; 
Albuquerque  NM, 99957, 0, 0, 0, 0, 0, 0, 49; 
Anchorage  AK, 99963, 0, 0, 0, 0, 0, 0, 42; 
Baltimore  MD, 99962, 1, 1, 0, 0, 0, 0, 43; 
Boston  MA, 99960, 0, 0, 0, 0, 0, 0, 44; 
Chicago  IL, 99972, 0, 0, 0, 0, 0, 0, 40; 
Cincinnati  OH, 99956, 0, 0, 0, 0, 0, 0, 55; 
Columbus  OH, 99971, 0, 0, 0, 0, 0, 0, 40; 
Dallas-Ft. Worth  TX, 99967, 0, 0, 0, 0, 0, 0, 44; 
54; 
Milwaukee  WI, 99972, 295, 137, 50, 0, 0, 3, 39; 
Albuquerque  NM, 99955, 0, 0, 0, 0, 0, 0, 52; 
Anchorage  AK, 99963, 0, 0, 0, 0, 0, 0, 42; 
Baltimore  MD, 99961, 1, 1, 0, 0, 0, 0, 44; 
Boston  MA, 99960, 0, 0, 0, 0, 0, 0, 44; 
Chicago  IL, 99971, 0, 0, 0, 0, 0, 0, 41; 
Cincinnati  OH, 99956, 0, 0, 0, 0, 0, 0, 55; 
Columbus  OH, 99970, 0, 0, 0, 0, 0, 0, 41; 
Dallas-Ft. Worth  TX, 99967, 0, 0, 0, 0, 0, 0, 44; 
55; 
Milwaukee  WI, 99972, 299, 173, 66, 0, 0, 3, 39; 
Albuquerque  NM, 99954, 0, 0, 0, 0, 0, 0, 53; 
Anchorage  AK, 99963, 0, 0, 0, 0, 0, 0, 42; 
Baltimore  MD, 99960, 1, 1, 0, 0, 0, 0, 45; 
Boston  MA, 99959, 0, 0, 0, 0, 0, 0, 45; 
Chicago  IL, 99969, 0, 0, 0, 0, 0, 0, 43; 
Cincinnati  OH, 99956, 0, 0, 0, 0, 0, 0, 55; 
Columbus  OH, 99970, 0, 0, 0, 0, 0, 0, 41; 
Dallas-Ft. Worth  TX, 99968, 0, 0, 0, 0, 0, 0, 44; 
56; 
Milwaukee  WI, 99972, 270, 193, 74, 0, 0, 4, 39; 
Albuquerque  NM, 99953, 0, 0, 0, 0, 0, 0, 54; 
Anchorage  AK, 99963, 0, 0, 0, 0, 0, 0, 43; 
Baltimore  MD, 99960, 1, 1, 0, 0, 0, 0, 45; 
Boston  MA, 99960, 0, 0, 0, 0, 0, 0, 45; 
Chicago  IL, 99968, 0, 0, 0, 0, 0, 0, 44; 
Cincinnati  OH, 99955, 0, 0, 0, 0, 0, 0, 56; 
Columbus  OH, 99970, 0, 0, 0, 0, 0, 0, 42; 
Dallas-Ft. Worth  TX, 99966, 0, 0, 0, 0, 0, 0, 46; 
57; 
Milwaukee  WI, 99971, 270, 193, 74, 0, 0, 4, 40; 
Albuquerque  NM, 99952, 0, 0, 0, 0, 0, 0, 55; 
Anchorage  AK, 99960, 0, 0, 0, 0, 0, 0, 46; 
Baltimore  MD, 99959, 1, 1, 0, 0, 0, 0, 47; 
Boston  MA, 99960, 0, 0, 0, 0, 0, 0, 46; 
Chicago  IL, 99966, 0, 0, 0, 0, 0, 0, 46; 
Cincinnati  OH, 99955, 0, 0, 0, 0, 0, 0, 56; 
Columbus  OH, 99970, 0, 0, 0, 0, 0, 0, 42; 
Dallas-Ft. Worth  TX, 99965, 0, 0, 0, 0, 0, 0, 48; 
58; 
Milwaukee  WI, 99971, 311, 233, 88, 0, 0, 5, 41; 
Albuquerque  NM, 99951, 0, 0, 0, 0, 0, 0, 56; 
Anchorage  AK, 99958, 0, 0, 0, 0, 0, 0, 48; 
Baltimore  MD, 99959, 2, 1, 0, 0, 0, 0, 47; 
Boston  MA, 99959, 1, 0, 0, 0, 0, 0, 47; 
Chicago  IL, 99964, 0, 0, 0, 0, 0, 0, 48; 
Cincinnati  OH, 99954, 0, 0, 0, 0, 0, 0, 57; 
Columbus  OH, 99968, 1, 0, 0, 0, 0, 0, 44; 
Dallas-Ft. Worth  TX, 99965, 0, 0, 0, 0, 0, 0, 48; 
59; 
Milwaukee  WI, 99970, 277, 258, 96, 0, 0, 6, 42; 
Albuquerque  NM, 99951, 0, 0, 0, 0, 0, 0, 56; 
Anchorage  AK, 99956, 0, 0, 0, 0, 0, 0, 50; 
Baltimore  MD, 99959, 2, 1, 0, 0, 0, 0, 47; 
Boston  MA, 99960, 1, 0, 0, 0, 0, 0, 47; 
Chicago  IL, 99962, 0, 0, 0, 0, 0, 0, 50; 
Cincinnati  OH, 99954, 0, 0, 0, 0, 0, 0, 57; 
Columbus  OH, 99967, 2, 0, 0, 0, 0, 0, 45; 
Dallas-Ft. Worth  TX, 99966, 0, 0, 0, 0, 0, 0, 48; 
60; 
Milwaukee  WI, 99968, 277, 258, 96, 0, 0, 6, 44; 
Albuquerque  NM, 99948, 0, 0, 0, 0, 0, 0, 59; 
Anchorage  AK, 99956, 0, 0, 0, 0, 0, 0, 50; 
Baltimore  MD, 99959, 2, 1, 0, 0, 0, 0, 48; 
Boston  MA, 99959, 1, 0, 0, 0, 0, 0, 49; 
Chicago  IL, 99963, 0, 0, 0, 0, 0, 0, 50; 
Cincinnati  OH, 99953, 0, 0, 0, 0, 0, 0, 58; 
Columbus  OH, 99966, 3, 0, 0, 0, 0, 0, 46; 
Dallas-Ft. Worth  TX, 99966, 0, 0, 0, 0, 0, 0, 49; 
61; 
Milwaukee  WI, 99968, 412, 281, 121, 0, 0, 7, 44; 
Albuquerque  NM, 99948, 4, 0, 0, 0, 0, 0, 59; 
Anchorage  AK, 99956, 1, 0, 0, 0, 0, 0, 50; 
Baltimore  MD, 99959, 1, 2, 0, 0, 0, 0, 49; 
Boston  MA, 99959, 3, 0, 0, 0, 0, 0, 49; 
Chicago  IL, 99963, 0, 0, 0, 0, 0, 0, 50; 
Cincinnati  OH, 99952, 0, 0, 0, 0, 0, 0, 59; 
Columbus  OH, 99966, 4, 0, 0, 0, 0, 0, 47; 
Dallas-Ft. Worth  TX, 99966, 0, 0, 0, 0, 0, 0, 50; 
62; 
Milwaukee  WI, 99967, 390, 299, 125, 0, 0, 7, 45; 
Albuquerque  NM, 99946, 5, 0, 0, 0, 0, 0, 61; 
Anchorage  AK, 99956, 1, 0, 0, 0, 0, 0, 51; 
Baltimore  MD, 99957, 1, 2, 0, 0, 0, 0, 51; 
Boston  MA, 99957, 3, 0, 0, 0, 0, 0, 51; 
Chicago  IL, 99963, 1, 0, 0, 0, 0, 0, 50; 
Cincinnati  OH, 99951, 1, 0, 0, 0, 0, 0, 60; 
Columbus  OH, 99964, 5, 0, 0, 0, 0, 0, 49; 
Dallas-Ft. Worth  TX, 99965, 0, 0, 0, 0, 0, 0, 50; 
63; 
Milwaukee  WI, 99967, 390, 299, 125, 0, 0, 7, 45; 
Albuquerque  NM, 99945, 7, 0, 0, 0, 0, 0, 61; 
Anchorage  AK, 99957, 1, 0, 0, 0, 0, 0, 52; 
Baltimore  MD, 99957, 1, 2, 0, 0, 0, 0, 51; 
Boston  MA, 99957, 3, 0, 0, 0, 0, 0, 51; 
Chicago  IL, 99963, 1, 0, 0, 0, 0, 0, 50; 
Cincinnati  OH, 99951, 1, 0, 0, 0, 0, 0, 60; 
Columbus  OH, 99964, 6, 0, 0, 0, 0, 0, 49; 
Dallas-Ft. Worth  TX, 99965, 0, 0, 0, 0, 0, 0, 50; 
64; 
Milwaukee  WI, 99967, 366, 310, 152, 0, 0, 9, 45; 
Albuquerque  NM, 99945, 16, 0, 0, 0, 0, 0, 61; 
Anchorage  AK, 99956, 1, 0, 0, 0, 0, 0, 53; 
Baltimore  MD, 99955, 1, 1, 1, 0, 0, 0, 53; 
Boston  MA, 99955, 3, 0, 0, 0, 0, 0, 53; 
Chicago  IL, 99963, 13, 0, 0, 0, 0, 0, 50; 
Cincinnati  OH, 99950, 1, 0, 0, 0, 0, 0, 61; 
Columbus  OH, 99964, 13, 0, 0, 0, 0, 0, 49; 
Dallas-Ft. Worth  TX, 99965, 0, 0, 0, 0, 0, 0, 50; 
65; 
Milwaukee  WI, 99966, 355, 307, 166, 0, 0, 10, 46; 
Albuquerque  NM, 99945, 16, 0, 0, 0, 0, 0, 61; 
Anchorage  AK, 99956, 2, 0, 0, 0, 0, 0, 53; 
Baltimore  MD, 99955, 1, 1, 1, 0, 0, 0, 53; 
Boston  MA, 99954, 3, 0, 0, 0, 0, 0, 54; 
Chicago  IL, 99961, 13, 0, 0, 0, 0, 0, 52; 
Cincinnati  OH, 99949, 1, 0, 0, 0, 0, 0, 62; 
Columbus  OH, 99963, 13, 0, 0, 0, 0, 0, 49; 
Dallas-Ft. Worth  TX, 99965, 0, 0, 0, 0, 0, 0, 50; 
66; 
Milwaukee  WI, 99964, 355, 307, 166, 0, 0, 10, 48; 
Albuquerque  NM, 99944, 16, 0, 0, 0, 0, 0, 62; 
Anchorage  AK, 99953, 2, 0, 0, 0, 0, 0, 56; 
Baltimore  MD, 99952, 1, 1, 1, 0, 0, 0, 56; 
Boston  MA, 99954, 3, 0, 0, 0, 0, 0, 54; 
Chicago  IL, 99961, 13, 0, 0, 0, 0, 0, 52; 
Cincinnati  OH, 99948, 1, 0, 0, 0, 0, 0, 63; 
Columbus  OH, 99961, 13, 0, 0, 0, 0, 0, 52; 
Dallas-Ft. Worth  TX, 99964, 0, 0, 0, 0, 0, 0, 51; 
67; 
Milwaukee  WI, 99964, 308, 341, 196, 0, 0, 13, 48; 
Albuquerque  NM, 99945, 29, 0, 0, 0, 0, 0, 62; 
Anchorage  AK, 99952, 7, 0, 0, 0, 0, 0, 57; 
Baltimore  MD, 99952, 5, 1, 1, 0, 0, 0, 56; 
Boston  MA, 99953, 3, 0, 0, 0, 0, 0, 55; 
Chicago  IL, 99961, 18, 0, 0, 0, 0, 0, 52; 
Cincinnati  OH, 99947, 1, 0, 0, 0, 0, 0, 64; 
Columbus  OH, 99959, 14, 0, 0, 0, 0, 0, 55; 
Dallas-Ft. Worth  TX, 99963, 0, 0, 0, 0, 0, 0, 52; 
68; 
Milwaukee  WI, 99963, 306, 325, 213, 0, 0, 15, 49; 
Albuquerque  NM, 99945, 32, 0, 0, 0, 0, 0, 63; 
Anchorage  AK, 99951, 8, 0, 0, 0, 0, 0, 58; 
Baltimore  MD, 99950, 6, 1, 1, 0, 0, 0, 58; 
Boston  MA, 99952, 3, 0, 0, 0, 0, 0, 56; 
Chicago  IL, 99961, 18, 0, 0, 0, 0, 0, 54; 
Cincinnati  OH, 99946, 1, 0, 0, 0, 0, 0, 65; 
Columbus  OH, 99958, 14, 0, 0, 0, 0, 0, 55; 
Dallas-Ft. Worth  TX, 99963, 0, 0, 0, 0, 0, 0, 52; 
69; 
Milwaukee  WI, 99963, 306, 325, 213, 0, 0, 15, 49; 
Albuquerque  NM, 99945, 33, 0, 0, 0, 0, 0, 64; 
Anchorage  AK, 99949, 9, 0, 0, 0, 0, 0, 60; 
Baltimore  MD, 99948, 7, 1, 1, 0, 0, 0, 60; 
Boston  MA, 99952, 3, 0, 0, 0, 0, 0, 56; 
Chicago  IL, 99960, 18, 0, 0, 0, 0, 0, 55; 
Cincinnati  OH, 99946, 1, 0, 0, 0, 0, 0, 65; 
Columbus  OH, 99959, 14, 0, 0, 0, 0, 0, 55; 
Dallas-Ft. Worth  TX, 99963, 0, 0, 0, 0, 0, 0, 52; 
70; 
Milwaukee  WI, 99963, 237, 358, 276, 0, 0, 19, 49; 
Albuquerque  NM, 99945, 39, 0, 0, 0, 0, 0, 64; 
Anchorage  AK, 99948, 18, 0, 0, 0, 0, 0, 61; 
Baltimore  MD, 99947, 7, 0, 2, 0, 0, 0, 60; 
Boston  MA, 99952, 2, 1, 0, 0, 0, 0, 56; 
Chicago  IL, 99959, 21, 0, 0, 0, 0, 0, 56; 
Cincinnati  OH, 99945, 6, 0, 0, 0, 0, 0, 66; 
Columbus  OH, 99959, 13, 1, 0, 0, 0, 0, 55; 
Dallas-Ft. Worth  TX, 99962, 1, 0, 0, 0, 0, 0, 53; 
71; 
Milwaukee  WI, 99961, 237, 336, 296, 0, 0, 21, 51; 
Albuquerque  NM, 99945, 42, 0, 0, 0, 0, 0, 64; 
Anchorage  AK, 99946, 19, 0, 0, 0, 0, 0, 63; 
Baltimore  MD, 99944, 7, 0, 2, 0, 0, 0, 63; 
Boston  MA, 99952, 2, 1, 0, 0, 0, 0, 57; 
Chicago  IL, 99959, 21, 1, 0, 0, 0, 0, 57; 
Cincinnati  OH, 99945, 7, 0, 0, 0, 0, 0, 66; 
Columbus  OH, 99959, 13, 1, 0, 0, 0, 0, 55; 
Dallas-Ft. Worth  TX, 99960, 2, 0, 0, 0, 0, 0, 54; 
72; 
Milwaukee  WI, 99961, 237, 336, 296, 0, 0, 21, 51; 
Albuquerque  NM, 99944, 44, 0, 0, 0, 0, 0, 65; 
Anchorage  AK, 99946, 20, 0, 0, 0, 0, 0, 63; 
Baltimore  MD, 99943, 8, 0, 2, 0, 0, 0, 64; 
Boston  MA, 99953, 2, 1, 0, 0, 0, 0, 57; 
Chicago  IL, 99956, 22, 1, 0, 0, 0, 0, 60; 
Cincinnati  OH, 99946, 7, 0, 0, 0, 0, 0, 66; 
Columbus  OH, 99959, 12, 2, 0, 0, 0, 0, 55; 
Dallas-Ft. Worth  TX, 99959, 3, 0, 0, 0, 0, 0, 55; 
73; 
Milwaukee  WI, 99961, 177, 404, 346, 0, 0, 25, 51; 
Albuquerque  NM, 99943, 60, 5, 0, 0, 0, 0, 66; 
Anchorage  AK, 99944, 22, 1, 0, 0, 0, 0, 65; 
Baltimore  MD, 99942, 14, 1, 2, 0, 0, 0, 65; 
Boston  MA, 99954, 1, 2, 0, 0, 0, 0, 57; 
Chicago  IL, 99956, 21, 5, 0, 0, 0, 0, 60; 
Cincinnati  OH, 99946, 10, 0, 0, 0, 0, 0, 66; 
Columbus  OH, 99958, 10, 4, 0, 0, 0, 0, 56; 
Dallas-Ft. Worth  TX, 99958, 3, 0, 0, 0, 0, 0, 56; 
74; 
Milwaukee  WI, 99959, 176, 383, 366, 0, 0, 27, 53; 
Albuquerque  NM, 99943, 63, 5, 0, 0, 0, 0, 66; 
Anchorage  AK, 99944, 22, 1, 0, 0, 0, 0, 65; 
Baltimore  MD, 99941, 15, 1, 2, 0, 0, 0, 66; 
Boston  MA, 99954, 1, 2, 0, 0, 0, 0, 57; 
Chicago  IL, 99956, 21, 5, 0, 0, 0, 0, 60; 
Cincinnati  OH, 99946, 10, 0, 0, 0, 0, 0, 66; 
Columbus  OH, 99956, 8, 6, 0, 0, 0, 0, 58; 
Dallas-Ft. Worth  TX, 99958, 3, 0, 0, 0, 0, 0, 56; 
75; 
Milwaukee  WI, 99957, 176, 383, 366, 0, 0, 27, 55; 
Albuquerque  NM, 99943, 65, 6, 0, 0, 0, 0, 66; 
Anchorage  AK, 99945, 22, 1, 0, 0, 0, 0, 65; 
Baltimore  MD, 99942, 17, 1, 2, 0, 0, 0, 66; 
Boston  MA, 99953, 2, 2, 0, 0, 0, 0, 58; 
Chicago  IL, 99955, 22, 5, 0, 0, 0, 0, 61; 
Cincinnati  OH, 99947, 11, 0, 0, 0, 0, 0, 66; 
Columbus  OH, 99956, 7, 7, 0, 0, 0, 0, 59; 
Dallas-Ft. Worth  TX, 99957, 3, 0, 0, 0, 0, 0, 57; 
76; 
Milwaukee  WI, 99956, 307, 396, 408, 0, 0, 36, 56; 
Albuquerque  NM, 99943, 86, 13, 0, 0, 0, 0, 66; 
Anchorage  AK, 99944, 32, 1, 0, 0, 0, 0, 66; 
Baltimore  MD, 99941, 23, 2, 2, 0, 0, 0, 67; 
Boston  MA, 99952, 11, 2, 1, 0, 0, 0, 61; 
Chicago  IL, 99953, 22, 13, 0, 0, 0, 0, 62; 
Cincinnati  OH, 99947, 16, 0, 0, 0, 0, 0, 67; 
Columbus  OH, 99956, 17, 11, 0, 0, 0, 0, 59; 
Dallas-Ft. Worth  TX, 99956, 6, 0, 0, 0, 0, 0, 58; 
77; 
Milwaukee  WI, 99955, 307, 384, 414, 0, 0, 42, 57; 
Albuquerque  NM, 99943, 84, 16, 0, 0, 0, 0, 67; 
Anchorage  AK, 99943, 34, 1, 0, 0, 0, 0, 67; 
Baltimore  MD, 99941, 22, 3, 2, 0, 0, 0, 67; 
Boston  MA, 99951, 11, 2, 1, 0, 0, 0, 62; 
Chicago  IL, 99951, 22, 13, 0, 0, 0, 0, 64; 
Cincinnati  OH, 99946, 15, 1, 0, 0, 0, 0, 68; 
Columbus  OH, 99955, 18, 11, 0, 0, 0, 0, 61; 
Dallas-Ft. Worth  TX, 99955, 6, 0, 0, 0, 0, 0, 59; 
78; 
Milwaukee  WI, 99954, 307, 384, 414, 0, 0, 42, 58; 
Albuquerque  NM, 99941, 85, 18, 0, 0, 0, 0, 69; 
Anchorage  AK, 99943, 34, 2, 0, 0, 0, 0, 67; 
Baltimore  MD, 99940, 22, 3, 2, 0, 0, 0, 67; 
Boston  MA, 99951, 12, 2, 1, 0, 0, 0, 62; 
Chicago  IL, 99950, 24, 13, 0, 0, 0, 0, 65; 
Cincinnati  OH, 99945, 16, 1, 0, 0, 0, 0, 69; 
Columbus  OH, 99954, 19, 11, 0, 0, 0, 0, 62; 
Dallas-Ft. Worth  TX, 99953, 7, 0, 0, 0, 0, 0, 61; 
79; 
Milwaukee  WI, 99954, 474, 334, 470, 0, 0, 58, 58; 
Albuquerque  NM, 99941, 92, 34, 0, 0, 0, 0, 69; 
Anchorage  AK, 99941, 30, 7, 0, 0, 0, 0, 69; 
Baltimore  MD, 99939, 21, 4, 2, 0, 0, 0, 68; 
Boston  MA, 99951, 13, 2, 1, 0, 0, 0, 62; 
Chicago  IL, 99949, 27, 18, 0, 0, 0, 0, 66; 
Cincinnati  OH, 99944, 16, 2, 0, 0, 0, 0, 70; 
Columbus  OH, 99954, 19, 14, 0, 0, 0, 0, 62; 
Dallas-Ft. Worth  TX, 99955, 6, 1, 0, 0, 0, 0, 61; 
80; 
Milwaukee  WI, 99955, 474, 323, 469, 0, 0, 70, 58; 
Albuquerque  NM, 99939, 93, 34, 0, 0, 0, 0, 71; 
Anchorage  AK, 99941, 29, 8, 0, 0, 0, 0, 69; 
Baltimore  MD, 99938, 23, 4, 2, 0, 0, 0, 69; 
Boston  MA, 99950, 13, 2, 1, 0, 0, 0, 63; 
Chicago  IL, 99950, 28, 19, 0, 0, 0, 0, 66; 
Cincinnati  OH, 99944, 17, 2, 0, 0, 0, 0, 70; 
Columbus  OH, 99953, 21, 13, 1, 0, 0, 0, 63; 
Dallas-Ft. Worth  TX, 99953, 6, 1, 0, 0, 0, 0, 63; 
81; 
Milwaukee  WI, 99955, 514, 323, 469, 0, 0, 70, 58; 
Albuquerque  NM, 99939, 98, 35, 0, 0, 0, 0, 71; 
Anchorage  AK, 99940, 30, 8, 0, 0, 0, 0, 70; 
Baltimore  MD, 99938, 29, 4, 2, 0, 0, 0, 69; 
Boston  MA, 99950, 13, 2, 1, 0, 0, 0, 63; 
Chicago  IL, 99950, 35, 20, 0, 0, 0, 0, 67; 
Cincinnati  OH, 99942, 21, 2, 0, 0, 0, 0, 72; 
Columbus  OH, 99951, 25, 13, 1, 0, 0, 0, 65; 
Dallas-Ft. Worth  TX, 99953, 7, 1, 0, 0, 0, 0, 63; 
82; 
Milwaukee  WI, 99954, 762, 296, 512, 0, 0, 87, 59; 
Albuquerque  NM, 99938, 114, 44, 0, 0, 0, 0, 72; 
Anchorage  AK, 99939, 24, 17, 0, 0, 0, 0, 71; 
Baltimore  MD, 99936, 28, 6, 3, 0, 0, 0, 70; 
Boston  MA, 99949, 14, 2, 1, 0, 0, 0, 64; 
Chicago  IL, 99949, 45, 23, 1, 0, 0, 0, 68; 
Cincinnati  OH, 99941, 20, 5, 0, 0, 0, 0, 73; 
Columbus  OH, 99950, 29, 12, 2, 0, 0, 0, 67; 
Dallas-Ft. Worth  TX, 99953, 12, 1, 0, 0, 0, 0, 63; 
83; 
Milwaukee  WI, 99953, 761, 291, 512, 0, 0, 93, 60; 
Albuquerque  NM, 99937, 110, 49, 0, 0, 0, 0, 73; 
Anchorage  AK, 99937, 23, 19, 0, 0, 0, 0, 73; 
Baltimore  MD, 99935, 28, 7, 3, 0, 0, 0, 71; 
Boston  MA, 99949, 14, 2, 1, 0, 0, 0, 64; 
Chicago  IL, 99948, 46, 22, 2, 0, 0, 0, 70; 
Cincinnati  OH, 99940, 21, 6, 0, 0, 0, 0, 75; 
Columbus  OH, 99948, 30, 12, 2, 0, 0, 0, 69; 
Dallas-Ft. Worth  TX, 99952, 14, 1, 0, 0, 0, 0, 64; 
84; 
Milwaukee  WI, 99952, 816, 291, 512, 0, 0, 93, 62; 
Albuquerque  NM, 99937, 112, 49, 1, 0, 0, 0, 74; 
Anchorage  AK, 99935, 27, 20, 0, 0, 0, 0, 75; 
Baltimore  MD, 99934, 30, 9, 3, 0, 0, 0, 72; 
Boston  MA, 99949, 16, 2, 1, 0, 0, 0, 64; 
Chicago  IL, 99947, 55, 23, 2, 0, 0, 0, 71; 
Cincinnati  OH, 99940, 33, 6, 0, 0, 0, 0, 75; 
Columbus  OH, 99948, 32, 12, 2, 0, 0, 0, 69; 
Dallas-Ft. Worth  TX, 99953, 22, 1, 0, 0, 0, 0, 64; 
85; 
Milwaukee  WI, 99952, 1008, 269, 585, 0, 0, 113, 63; 
Albuquerque  NM, 99937, 139, 60, 7, 0, 0, 0, 74; 
Anchorage  AK, 99935, 47, 24, 1, 0, 0, 0, 75; 
Baltimore  MD, 99934, 53, 12, 3, 0, 0, 1, 72; 
Boston  MA, 99948, 28, 5, 2, 0, 0, 0, 64; 
Chicago  IL, 99947, 74, 23, 5, 0, 0, 0, 71; 
Cincinnati  OH, 99939, 63, 9, 0, 0, 0, 0, 76; 
Columbus  OH, 99946, 44, 14, 3, 0, 0, 0, 71; 
Dallas-Ft. Worth  TX, 99952, 29, 3, 0, 0, 0, 0, 65; 
86; 
Milwaukee  WI, 99951, 1008, 268, 575, 0, 1, 123, 63; 
Albuquerque  NM, 99937, 142, 62, 7, 0, 0, 0, 74; 
Anchorage  AK, 99935, 48, 24, 1, 0, 0, 0, 75; 
Baltimore  MD, 99933, 54, 12, 3, 0, 0, 1, 73; 
Boston  MA, 99948, 28, 5, 2, 0, 0, 0, 65; 
Chicago  IL, 99947, 75, 23, 5, 0, 0, 0, 71; 
Cincinnati  OH, 99939, 69, 9, 0, 0, 0, 0, 76; 
Columbus  OH, 99947, 46, 14, 3, 0, 0, 0, 71; 
Dallas-Ft. Worth  TX, 99951, 30, 4, 0, 0, 0, 0, 66; 
87; 
Milwaukee  WI, 99950, 1079, 268, 575, 0, 1, 123, 64; 
Albuquerque  NM, 99937, 149, 66, 7, 0, 0, 0, 74; 
Anchorage  AK, 99934, 48, 23, 2, 0, 0, 0, 76; 
Baltimore  MD, 99933, 57, 14, 3, 0, 0, 1, 73; 
Boston  MA, 99948, 28, 6, 2, 0, 0, 0, 65; 
Chicago  IL, 99947, 80, 24, 5, 0, 0, 0, 71; 
Cincinnati  OH, 99939, 79, 11, 0, 0, 0, 0, 76; 
Columbus  OH, 99946, 49, 14, 3, 0, 0, 0, 72; 
Dallas-Ft. Worth  TX, 99950, 34, 6, 0, 0, 0, 0, 67; 
88; 
Milwaukee  WI, 99949, 1207, 383, 618, 0, 1, 150, 65; 
Albuquerque  NM, 99935, 170, 81, 16, 0, 0, 0, 76; 
Anchorage  AK, 99934, 74, 26, 5, 0, 0, 0, 77; 
Baltimore  MD, 99931, 90, 19, 5, 0, 0, 1, 75; 
Boston  MA, 99946, 49, 8, 3, 0, 0, 0, 67; 
Chicago  IL, 99945, 87, 29, 8, 0, 0, 0, 74; 
Cincinnati  OH, 99937, 101, 16, 0, 0, 0, 0, 78; 
Columbus  OH, 99945, 66, 20, 5, 0, 0, 0, 73; 
Dallas-Ft. Worth  TX, 99948, 60, 5, 1, 0, 0, 0, 68; 
89; 
Milwaukee  WI, 99949, 1207, 383, 609, 0, 1, 159, 65; 
Albuquerque  NM, 99935, 171, 81, 17, 0, 0, 0, 76; 
Anchorage  AK, 99933, 75, 26, 5, 0, 0, 0, 78; 
Baltimore  MD, 99931, 92, 19, 6, 0, 0, 1, 75; 
Boston  MA, 99946, 49, 8, 3, 0, 0, 0, 67; 
Chicago  IL, 99945, 88, 28, 9, 0, 0, 0, 74; 
Cincinnati  OH, 99935, 105, 15, 1, 0, 0, 0, 80; 
Columbus  OH, 99944, 66, 21, 6, 0, 0, 0, 74; 
Dallas-Ft. Worth  TX, 99948, 65, 5, 1, 0, 0, 0, 68; 
90; 
Milwaukee  WI, 99948, 1264, 392, 609, 0, 1, 159, 66; 
Albuquerque  NM, 99935, 184, 83, 17, 0, 0, 0, 76; 
Anchorage  AK, 99932, 78, 27, 5, 0, 0, 0, 79; 
Baltimore  MD, 99930, 107, 21, 6, 0, 0, 1, 76; 
Boston  MA, 99946, 53, 8, 3, 0, 0, 0, 67; 
Chicago  IL, 99944, 94, 30, 9, 0, 0, 0, 75; 
Cincinnati  OH, 99935, 122, 16, 1, 0, 0, 0, 80; 
Columbus  OH, 99942, 67, 20, 7, 0, 0, 0, 77; 
Dallas-Ft. Worth  TX, 99948, 74, 5, 1, 0, 0, 0, 68; 
91; 
Milwaukee  WI, 99948, 1367, 531, 640, 0, 1, 193, 67; 
Albuquerque  NM, 99935, 190, 98, 26, 0, 0, 0, 76; 
Anchorage  AK, 99932, 88, 25, 10, 0, 0, 0, 79; 
Baltimore  MD, 99928, 126, 23, 7, 0, 0, 1, 78; 
Boston  MA, 99946, 74, 12, 3, 0, 0, 0, 67; 
Chicago  IL, 99944, 110, 34, 13, 0, 0, 0, 75; 
Cincinnati  OH, 99935, 149, 17, 2, 0, 0, 0, 80; 
Columbus  OH, 99942, 89, 24, 11, 0, 0, 0, 77; 
Dallas-Ft. Worth  TX, 99946, 102, 8, 1, 0, 0, 0, 70; 
92; 
Milwaukee  WI, 99946, 1367, 531, 622, 0, 1, 211, 69; 
Albuquerque  NM, 99934, 190, 96, 29, 0, 0, 0, 76; 
Anchorage  AK, 99931, 87, 27, 10, 0, 0, 0, 80; 
Baltimore  MD, 99926, 129, 22, 8, 0, 0, 1, 81; 
Boston  MA, 99946, 75, 12, 3, 0, 0, 0, 67; 
Chicago  IL, 99943, 111, 36, 13, 0, 0, 0, 76; 
Cincinnati  OH, 99935, 154, 17, 3, 0, 0, 0, 81; 
Columbus  OH, 99941, 90, 24, 11, 0, 0, 0, 78; 
Dallas-Ft. Worth  TX, 99946, 107, 8, 1, 0, 0, 0, 70; 
93; 
Milwaukee  WI, 99946, 1471, 563, 623, 0, 1, 211, 69; 
Albuquerque  NM, 99935, 196, 98, 33, 0, 0, 0, 76; 
Anchorage  AK, 99930, 93, 30, 10, 0, 0, 0, 81; 
Baltimore  MD, 99926, 142, 25, 8, 0, 0, 1, 81; 
Boston  MA, 99945, 87, 13, 3, 0, 0, 0, 68; 
Chicago  IL, 99942, 131, 42, 14, 0, 0, 0, 77; 
Cincinnati  OH, 99933, 165, 24, 3, 0, 0, 0, 83; 
Columbus  OH, 99939, 94, 30, 11, 0, 0, 0, 80; 
Dallas-Ft. Worth  TX, 99946, 115, 8, 1, 0, 0, 0, 70; 
94; 
Milwaukee  WI, 99944, 1638, 732, 650, 0, 2, 251, 70; 
Albuquerque  NM, 99935, 212, 115, 48, 0, 0, 0, 76; 
Anchorage  AK, 99930, 128, 35, 14, 0, 0, 0, 81; 
Baltimore  MD, 99926, 171, 33, 10, 0, 0, 2, 81; 
Boston  MA, 99944, 117, 14, 4, 0, 0, 0, 69; 
Chicago  IL, 99942, 150, 47, 21, 0, 0, 0, 78; 
Cincinnati  OH, 99930, 201, 34, 4, 0, 0, 0, 86; 
Columbus  OH, 99939, 127, 31, 15, 0, 0, 0, 80; 
Dallas-Ft. Worth  TX, 99945, 141, 13, 1, 0, 0, 0, 71; 
95; 
Milwaukee  WI, 99941, 1637, 732, 630, 0, 2, 271, 73; 
Albuquerque  NM, 99936, 211, 115, 49, 0, 0, 0, 76; 
Anchorage  AK, 99930, 130, 36, 15, 0, 0, 0, 81; 
Baltimore  MD, 99925, 173, 35, 10, 0, 0, 2, 82; 
Boston  MA, 99944, 120, 14, 4, 0, 0, 0, 69; 
Chicago  IL, 99942, 152, 48, 21, 0, 0, 0, 78; 
Cincinnati  OH, 99930, 202, 35, 4, 0, 0, 0, 86; 
Columbus  OH, 99938, 126, 34, 16, 0, 0, 0, 82; 
Dallas-Ft. Worth  TX, 99944, 140, 17, 1, 0, 0, 0, 72; 
96; 
Milwaukee  WI, 99941, 1590, 777, 632, 0, 2, 271, 73; 
Albuquerque  NM, 99935, 209, 117, 51, 0, 0, 0, 77; 
Anchorage  AK, 99928, 132, 35, 16, 0, 0, 0, 83; 
Baltimore  MD, 99925, 179, 36, 12, 0, 0, 2, 82; 
Boston  MA, 99944, 120, 15, 4, 0, 0, 0, 69; 
Chicago  IL, 99942, 150, 55, 22, 0, 0, 0, 78; 
Cincinnati  OH, 99930, 194, 45, 4, 0, 0, 0, 86; 
Columbus  OH, 99935, 127, 34, 17, 0, 0, 0, 85; 
Dallas-Ft. Worth  TX, 99944, 135, 26, 1, 0, 0, 0, 72; 
97; 
Milwaukee  WI, 99939, 1793, 983, 665, 0, 2, 328, 75; 
Albuquerque  NM, 99934, 241, 141, 67, 0, 0, 0, 78; 
Anchorage  AK, 99928, 158, 44, 23, 0, 0, 0, 83; 
Baltimore  MD, 99925, 233, 59, 14, 0, 0, 2, 82; 
Boston  MA, 99942, 148, 32, 5, 0, 0, 0, 71; 
Chicago  IL, 99942, 161, 73, 26, 0, 0, 0, 78; 
Cincinnati  OH, 99929, 212, 68, 7, 0, 0, 0, 88; 
Columbus  OH, 99935, 151, 47, 17, 0, 0, 0, 85; 
Dallas-Ft. Worth  TX, 99943, 174, 38, 1, 0, 0, 0, 73; 
98; 
Milwaukee  WI, 99938, 1793, 983, 650, 0, 3, 342, 75; 
Albuquerque  NM, 99934, 236, 144, 70, 0, 0, 0, 78; 
Anchorage  AK, 99930, 161, 43, 24, 0, 0, 0, 83; 
Baltimore  MD, 99924, 240, 60, 14, 0, 0, 2, 83; 
Boston  MA, 99942, 151, 32, 5, 0, 0, 0, 72; 
Chicago  IL, 99942, 161, 74, 26, 0, 0, 0, 78; 
Cincinnati  OH, 99929, 206, 74, 7, 0, 0, 0, 88; 
Columbus  OH, 99935, 152, 47, 18, 0, 0, 0, 85; 
Dallas-Ft. Worth  TX, 99943, 173, 40, 1, 0, 0, 0, 73; 
99; 
Milwaukee  WI, 99937, 1712, 1063, 651, 0, 3, 342, 76; 
Albuquerque  NM, 99934, 226, 155, 71, 0, 0, 0, 78; 
Anchorage  AK, 99929, 160, 48, 25, 0, 0, 0, 84; 
Baltimore  MD, 99925, 234, 69, 14, 0, 0, 2, 83; 
Boston  MA, 99941, 153, 35, 5, 0, 0, 0, 73; 
Chicago  IL, 99941, 152, 86, 26, 0, 0, 0, 79; 
Cincinnati  OH, 99929, 202, 81, 8, 0, 0, 0, 88; 
Columbus  OH, 99934, 156, 48, 19, 0, 0, 0, 86; 
Dallas-Ft. Worth  TX, 99942, 173, 45, 1, 0, 0, 0, 74; 
100; 
Milwaukee  WI, 99936, 2007, 1232, 727, 0, 4, 394, 76; 
Albuquerque  NM, 99934, 333, 183, 86, 0, 0, 0, 78; 
Anchorage  AK, 99929, 161, 77, 27, 0, 0, 0, 84; 
Baltimore  MD, 99925, 246, 96, 20, 0, 0, 2, 83; 
Boston  MA, 99941, 164, 48, 6, 0, 0, 1, 74; 
Chicago  IL, 99940, 199, 102, 31, 0, 0, 0, 80; 
Cincinnati  OH, 99928, 193, 103, 16, 0, 0, 0, 89; 
Columbus  OH, 99933, 149, 71, 24, 0, 0, 0, 87; 
Dallas-Ft. Worth  TX, 99941, 169, 68, 2, 0, 0, 0, 74; 
101; 
Milwaukee  WI, 99935, 2373, 1231, 711, 0, 4, 411, 78; 
Albuquerque  NM, 99934, 378, 181, 89, 0, 0, 0, 78; 
Anchorage  AK, 99928, 171, 78, 27, 0, 0, 0, 85; 
Baltimore  MD, 99924, 265, 101, 20, 0, 0, 2, 84; 
Boston  MA, 99941, 172, 49, 6, 0, 0, 1, 74; 
Chicago  IL, 99940, 259, 103, 32, 0, 0, 0, 80; 
Cincinnati  OH, 99928, 246, 108, 16, 0, 0, 0, 89; 
Columbus  OH, 99932, 181, 72, 23, 0, 0, 1, 88; 
Dallas-Ft. Worth  TX, 99940, 202, 70, 3, 0, 0, 0, 74; 
102; 
Milwaukee  WI, 99932, 2289, 1298, 728, 0, 4, 411, 81; 
Albuquerque  NM, 99932, 373, 189, 95, 0, 0, 0, 81; 
Anchorage  AK, 99927, 173, 80, 27, 0, 0, 0, 86; 
Baltimore  MD, 99921, 259, 112, 23, 0, 0, 2, 87; 
Boston  MA, 99940, 172, 53, 8, 0, 0, 1, 75; 
Chicago  IL, 99939, 254, 110, 36, 0, 0, 0, 81; 
Cincinnati  OH, 99926, 233, 125, 18, 0, 0, 0, 91; 
Columbus  OH, 99931, 180, 74, 25, 0, 0, 1, 89; 
Dallas-Ft. Worth  TX, 99939, 199, 78, 3, 0, 0, 0, 75; 
103; 
Milwaukee  WI, 99930, 2539, 1476, 831, 0, 4, 474, 83; 
Albuquerque  NM, 99931, 524, 187, 124, 0, 0, 0, 82; 
Anchorage  AK, 99926, 175, 103, 33, 0, 0, 0, 87; 
Baltimore  MD, 99920, 287, 128, 27, 0, 0, 3, 88; 
Boston  MA, 99940, 174, 74, 15, 0, 0, 1, 76; 
Chicago  IL, 99938, 315, 119, 47, 0, 0, 0, 82; 
Cincinnati  OH, 99925, 248, 147, 26, 0, 0, 0, 92; 
Columbus  OH, 99930, 189, 93, 32, 0, 0, 1, 90; 
Dallas-Ft. Worth  TX, 99939, 206, 99, 8, 0, 0, 0, 76; 
104; 
Milwaukee  WI, 99929, 2994, 1476, 818, 0, 4, 486, 83; 
Albuquerque  NM, 99930, 613, 187, 125, 0, 0, 0, 83; 
Anchorage  AK, 99924, 195, 105, 35, 0, 0, 0, 89; 
Baltimore  MD, 99919, 353, 129, 28, 0, 0, 3, 89; 
Boston  MA, 99939, 191, 74, 15, 0, 0, 1, 77; 
Chicago  IL, 99938, 382, 118, 49, 0, 0, 0, 82; 
Cincinnati  OH, 99924, 313, 150, 27, 0, 0, 0, 93; 
Columbus  OH, 99930, 219, 93, 34, 0, 0, 1, 90; 
Dallas-Ft. Worth  TX, 99938, 246, 103, 9, 0, 0, 0, 77; 
105; 
Milwaukee  WI, 99926, 2905, 1546, 837, 0, 4, 486, 86; 
Albuquerque  NM, 99930, 614, 193, 129, 0, 0, 0, 83; 
Anchorage  AK, 99924, 195, 112, 36, 0, 0, 0, 89; 
Baltimore  MD, 99917, 346, 138, 33, 0, 0, 3, 91; 
Boston  MA, 99938, 193, 81, 16, 0, 0, 1, 78; 
Chicago  IL, 99937, 367, 134, 52, 0, 0, 0, 83; 
Cincinnati  OH, 99923, 299, 160, 34, 0, 0, 0, 94; 
Columbus  OH, 99929, 220, 98, 34, 0, 0, 1, 91; 
Dallas-Ft. Worth  TX, 99938, 243, 109, 12, 0, 0, 0, 77; 
106; 
Milwaukee  WI, 99924, 3316, 1735, 977, 0, 5, 556, 87; 
Albuquerque  NM, 99930, 717, 216, 151, 0, 0, 1, 83; 
Anchorage  AK, 99924, 270, 129, 47, 0, 0, 0, 89; 
Baltimore  MD, 99915, 424, 171, 52, 0, 0, 3, 93; 
Boston  MA, 99938, 285, 109, 23, 0, 0, 1, 78; 
Chicago  IL, 99935, 423, 156, 66, 0, 0, 1, 84; 
Cincinnati  OH, 99922, 385, 192, 41, 0, 0, 0, 95; 
Columbus  OH, 99929, 282, 123, 44, 0, 0, 2, 91; 
Dallas-Ft. Worth  TX, 99938, 290, 147, 18, 0, 0, 0, 77; 
107; 
Milwaukee  WI, 99924, 3840, 1735, 966, 0, 5, 567, 87; 
Albuquerque  NM, 99929, 818, 215, 152, 0, 0, 1, 84; 
Anchorage  AK, 99924, 310, 129, 48, 0, 0, 0, 89; 
Baltimore  MD, 99914, 505, 174, 54, 0, 0, 3, 94; 
Boston  MA, 99939, 310, 112, 24, 0, 0, 1, 78; 
Chicago  IL, 99935, 524, 159, 67, 0, 0, 1, 84; 
Cincinnati  OH, 99921, 482, 193, 43, 0, 0, 0, 97; 
Columbus  OH, 99929, 323, 124, 45, 0, 0, 2, 91; 
Dallas-Ft. Worth  TX, 99939, 336, 149, 20, 0, 0, 0, 77; 
108; 
Milwaukee  WI, 99923, 3814, 1719, 1007, 0, 5, 567, 88; 
Albuquerque  NM, 99929, 823, 214, 157, 0, 0, 1, 84; 
Anchorage  AK, 99925, 319, 130, 50, 0, 0, 0, 89; 
Baltimore  MD, 99913, 503, 178, 60, 0, 0, 3, 95; 
Boston  MA, 99939, 316, 117, 24, 0, 0, 1, 78; 
Chicago  IL, 99935, 521, 158, 75, 0, 0, 1, 84; 
Cincinnati  OH, 99922, 486, 191, 51, 0, 0, 0, 98; 
Columbus  OH, 99929, 325, 128, 46, 0, 0, 2, 91; 
Dallas-Ft. Worth  TX, 99937, 335, 147, 27, 0, 0, 0, 79; 
109; 
Milwaukee  WI, 99923, 4313, 1931, 1205, 0, 5, 641, 88; 
Albuquerque  NM, 99930, 893, 287, 187, 0, 0, 4, 84; 
Anchorage  AK, 99926, 391, 154, 66, 0, 0, 1, 89; 
Baltimore  MD, 99912, 599, 216, 74, 0, 0, 4, 96; 
Boston  MA, 99940, 421, 144, 32, 0, 0, 3, 78; 
Chicago  IL, 99935, 617, 177, 88, 0, 0, 4, 84; 
Cincinnati  OH, 99922, 636, 207, 72, 0, 0, 0, 98; 
Columbus  OH, 99927, 409, 153, 56, 0, 0, 3, 93; 
Dallas-Ft. Worth  TX, 99937, 458, 161, 40, 0, 0, 0, 79; 
110; 
Milwaukee  WI, 99921, 4849, 2015, 1202, 0, 5, 644, 90; 
Albuquerque  NM, 99930, 982, 293, 187, 0, 0, 5, 85; 
Anchorage  AK, 99926, 439, 156, 71, 0, 0, 1, 90; 
Baltimore  MD, 99909, 662, 225, 75, 0, 0, 4, 99; 
Boston  MA, 99937, 452, 147, 32, 0, 0, 3, 81; 
Chicago  IL, 99935, 739, 188, 86, 0, 0, 6, 84; 
Cincinnati  OH, 99921, 712, 222, 72, 0, 0, 1, 99; 
Columbus  OH, 99926, 452, 158, 58, 0, 0, 3, 94; 
Dallas-Ft. Worth  TX, 99937, 519, 167, 43, 0, 0, 0, 79; 
111; 
Milwaukee  WI, 99921, 4849, 1944, 1273, 0, 5, 644, 90; 
Albuquerque  NM, 99929, 993, 292, 192, 0, 0, 6, 86; 
Anchorage  AK, 99927, 446, 155, 74, 0, 0, 1, 90; 
Baltimore  MD, 99909, 666, 224, 82, 0, 0, 4, 99; 
Boston  MA, 99937, 461, 146, 37, 0, 0, 3, 82; 
Chicago  IL, 99936, 747, 181, 95, 0, 0, 6, 84; 
Cincinnati  OH, 99920, 719, 210, 87, 0, 0, 1, 100; 
Columbus  OH, 99926, 456, 162, 60, 0, 0, 3, 94; 
Dallas-Ft. Worth  TX, 99936, 524, 167, 48, 0, 0, 0, 80; 
112; 
Milwaukee  WI, 99920, 5255, 2225, 1507, 0, 5, 718, 90; 
Albuquerque  NM, 99930, 1046, 389, 226, 0, 0, 11, 86; 
Anchorage  AK, 99925, 548, 182, 86, 0, 0, 2, 92; 
Baltimore  MD, 99908, 773, 260, 105, 0, 0, 5, 99; 
Boston  MA, 99936, 611, 160, 58, 0, 0, 3, 83; 
Chicago  IL, 99935, 805, 227, 112, 0, 0, 8, 85; 
Cincinnati  OH, 99920, 855, 221, 108, 0, 0, 1, 100; 
Columbus  OH, 99926, 553, 169, 78, 0, 0, 4, 94; 
Dallas-Ft. Worth  TX, 99934, 664, 176, 67, 0, 0, 1, 82; 
113; 
Milwaukee  WI, 99919, 5861, 2510, 1506, 0, 5, 719, 91; 
Albuquerque  NM, 99929, 1173, 445, 229, 0, 0, 11, 87; 
Anchorage  AK, 99924, 606, 191, 86, 0, 0, 2, 93; 
Baltimore  MD, 99907, 909, 286, 109, 0, 0, 5, 101; 
Boston  MA, 99936, 662, 165, 59, 0, 0, 3, 84; 
Chicago  IL, 99935, 935, 277, 113, 0, 0, 8, 85; 
Cincinnati  OH, 99920, 965, 248, 115, 0, 0, 1, 101; 
Columbus  OH, 99925, 618, 196, 78, 0, 0, 5, 95; 
Dallas-Ft. Worth  TX, 99931, 741, 192, 71, 0, 0, 1, 84; 
114; 
Milwaukee  WI, 99919, 5861, 2442, 1574, 0, 5, 719, 91; 
Albuquerque  NM, 99928, 1178, 438, 242, 0, 0, 12, 88; 
Anchorage  AK, 99923, 613, 189, 93, 0, 0, 2, 94; 
Baltimore  MD, 99907, 916, 281, 121, 0, 0, 5, 101; 
Boston  MA, 99935, 668, 167, 61, 0, 0, 3, 85; 
Chicago  IL, 99933, 941, 271, 123, 0, 0, 8, 86; 
Cincinnati  OH, 99920, 970, 241, 125, 0, 0, 1, 101; 
Columbus  OH, 99924, 626, 192, 84, 0, 0, 5, 96; 
Dallas-Ft. Worth  TX, 99931, 747, 188, 80, 0, 0, 1, 84; 
115; 
Milwaukee  WI, 99917, 6314, 2732, 1839, 0, 7, 791, 91; 
Albuquerque  NM, 99926, 1200, 551, 271, 0, 1, 20, 89; 
Anchorage  AK, 99923, 727, 206, 121, 0, 0, 3, 95; 
Baltimore  MD, 99906, 1078, 318, 155, 0, 0, 5, 102; 
Boston  MA, 99935, 807, 205, 84, 0, 0, 3, 85; 
Chicago  IL, 99932, 987, 319, 144, 0, 1, 13, 86; 
Cincinnati  OH, 99919, 1058, 285, 152, 0, 0, 2, 102; 
Columbus  OH, 99924, 712, 211, 105, 0, 0, 8, 96; 
Dallas-Ft. Worth  TX, 99928, 886, 214, 99, 0, 0, 1, 87; 
116; 
Milwaukee  WI, 99918, 5847, 3192, 1846, 0, 7, 791, 91; 
Albuquerque  NM, 99927, 1131, 628, 275, 0, 1, 22, 89; 
Anchorage  AK, 99921, 711, 233, 120, 0, 0, 4, 97; 
Baltimore  MD, 99904, 1017, 390, 155, 0, 0, 7, 104; 
Boston  MA, 99936, 793, 226, 86, 0, 0, 3, 85; 
Chicago  IL, 99932, 920, 392, 147, 0, 1, 13, 86; 
Cincinnati  OH, 99919, 986, 354, 159, 0, 0, 2, 102; 
Columbus  OH, 99922, 686, 246, 108, 0, 0, 8, 98; 
Dallas-Ft. Worth  TX, 99928, 851, 265, 103, 0, 0, 1, 87; 
117; 
Milwaukee  WI, 99918, 5847, 3128, 1910, 0, 7, 791, 91; 
Albuquerque  NM, 99927, 1137, 627, 280, 0, 1, 25, 90; 
Anchorage  AK, 99922, 716, 238, 122, 0, 0, 6, 98; 
Baltimore  MD, 99903, 1020, 388, 164, 0, 0, 7, 105; 
Boston  MA, 99934, 788, 233, 91, 0, 0, 3, 87; 
Chicago  IL, 99932, 925, 386, 159, 0, 1, 13, 86; 
Cincinnati  OH, 99918, 984, 349, 171, 0, 0, 2, 103; 
Columbus  OH, 99922, 695, 248, 109, 0, 0, 9, 98; 
Dallas-Ft. Worth  TX, 99928, 867, 266, 108, 0, 0, 1, 87; 
118; 
Milwaukee  WI, 99915, 6341, 3525, 2203, 0, 9, 870, 92; 
Albuquerque  NM, 99925, 1260, 724, 340, 0, 1, 38, 92; 
Anchorage  AK, 99920, 816, 292, 152, 0, 0, 12, 100; 
Baltimore  MD, 99902, 1154, 465, 203, 0, 0, 10, 106; 
Boston  MA, 99934, 970, 314, 107, 0, 0, 5, 88; 
Chicago  IL, 99931, 1014, 443, 187, 0, 1, 19, 87; 
Cincinnati  OH, 99918, 1135, 418, 209, 0, 0, 2, 103; 
Columbus  OH, 99921, 816, 306, 134, 0, 0, 11, 99; 
Dallas-Ft. Worth  TX, 99927, 997, 321, 149, 0, 0, 1, 88; 
119; 
Milwaukee  WI, 99916, 5835, 3986, 2248, 0, 9, 870, 92; 
Albuquerque  NM, 99924, 1184, 800, 346, 0, 1, 40, 93; 
Anchorage  AK, 99918, 787, 330, 155, 0, 0, 12, 102; 
Baltimore  MD, 99902, 1093, 525, 213, 0, 0, 10, 106; 
Boston  MA, 99934, 952, 340, 108, 0, 0, 5, 88; 
Chicago  IL, 99930, 923, 529, 204, 0, 1, 19, 87; 
Cincinnati  OH, 99918, 1043, 512, 215, 0, 0, 3, 103; 
Columbus  OH, 99921, 775, 348, 141, 0, 0, 11, 99; 
Dallas-Ft. Worth  TX, 99926, 960, 367, 155, 0, 0, 1, 89; 
120; 
Milwaukee  WI, 99916, 5835, 3946, 2288, 0, 9, 870, 92; 
Albuquerque  NM, 99924, 1186, 810, 348, 0, 1, 40, 93; 
Anchorage  AK, 99916, 791, 335, 158, 0, 0, 13, 104; 
Baltimore  MD, 99902, 1099, 523, 221, 0, 0, 11, 106; 
Boston  MA, 99934, 962, 342, 115, 0, 0, 5, 88; 
Chicago  IL, 99930, 937, 523, 213, 0, 1, 21, 87; 
Cincinnati  OH, 99917, 1053, 504, 226, 0, 0, 3, 104; 
Columbus  OH, 99918, 782, 352, 147, 0, 0, 11, 102; 
Dallas-Ft. Worth  TX, 99925, 972, 371, 159, 0, 0, 1, 90; 
121; 
Milwaukee  WI, 99914, 6828, 4441, 2706, 0, 10, 952, 93; 
Albuquerque  NM, 99923, 1532, 922, 405, 0, 1, 52, 94; 
Anchorage  AK, 99916, 895, 419, 185, 0, 0, 22, 105; 
Baltimore  MD, 99902, 1323, 614, 265, 0, 0, 14, 106; 
Boston  MA, 99935, 973, 446, 157, 0, 0, 5, 88; 
Chicago  IL, 99931, 1453, 607, 255, 0, 1, 24, 87; 
Cincinnati  OH, 99917, 1356, 633, 257, 0, 0, 6, 104; 
Columbus  OH, 99917, 962, 450, 175, 0, 0, 15, 103; 
Dallas-Ft. Worth  TX, 99924, 1172, 486, 192, 0, 0, 1, 91; 
122; 
Milwaukee  WI, 99912, 6155, 4986, 2838, 0, 10, 952, 95; 
Albuquerque  NM, 99921, 1416, 1031, 431, 0, 1, 54, 96; 
Anchorage  AK, 99916, 871, 457, 191, 0, 0, 23, 105; 
Baltimore  MD, 99900, 1251, 695, 283, 0, 0, 14, 108; 
Boston  MA, 99933, 957, 478, 161, 0, 0, 5, 90; 
Chicago  IL, 99931, 1347, 715, 276, 0, 1, 24, 87; 
Cincinnati  OH, 99917, 1263, 730, 270, 0, 0, 6, 104; 
Columbus  OH, 99916, 929, 492, 183, 0, 0, 15, 104; 
Dallas-Ft. Worth  TX, 99923, 1118, 557, 204, 0, 0, 1, 92; 
123; 
Milwaukee  WI, 99912, 6155, 4966, 2850, 0, 10, 960, 95; 
Albuquerque  NM, 99918, 1426, 1033, 438, 0, 2, 56, 98; 
Anchorage  AK, 99916, 879, 468, 193, 0, 0, 23, 106; 
Baltimore  MD, 99900, 1261, 701, 290, 0, 0, 14, 108; 
Boston  MA, 99932, 969, 489, 164, 0, 0, 5, 91; 
Chicago  IL, 99931, 1362, 713, 285, 0, 1, 24, 87; 
Cincinnati  OH, 99916, 1268, 743, 273, 0, 0, 7, 105; 
Columbus  OH, 99915, 936, 502, 185, 0, 0, 16, 105; 
Dallas-Ft. Worth  TX, 99922, 1141, 561, 208, 0, 0, 1, 92; 
124; 
Milwaukee  WI, 99911, 7317, 5409, 3277, 0, 10, 1055, 96; 
Albuquerque  NM, 99916, 1955, 1113, 522, 0, 4, 74, 98; 
Anchorage  AK, 99915, 1062, 540, 240, 0, 0, 28, 107; 
Baltimore  MD, 99898, 1587, 820, 353, 0, 0, 19, 110; 
Boston  MA, 99930, 1062, 615, 204, 0, 0, 7, 92; 
Chicago  IL, 99930, 1940, 792, 331, 0, 1, 31, 88; 
Cincinnati  OH, 99915, 1736, 876, 320, 0, 0, 10, 106; 
Columbus  OH, 99914, 1253, 576, 229, 0, 0, 17, 106; 
Dallas-Ft. Worth  TX, 99923, 1452, 688, 242, 0, 0, 2, 92; 
125; 
Milwaukee  WI, 99909, 6717, 5795, 3489, 0, 10, 1055, 98; 
Albuquerque  NM, 99914, 1876, 1186, 560, 0, 4, 75, 100; 
Anchorage  AK, 99915, 1036, 580, 253, 0, 0, 29, 107; 
Baltimore  MD, 99898, 1509, 891, 384, 0, 0, 19, 110; 
Boston  MA, 99930, 1052, 648, 213, 0, 0, 7, 92; 
Chicago  IL, 99931, 1827, 895, 367, 0, 1, 31, 88; 
Cincinnati  OH, 99915, 1667, 934, 357, 0, 0, 11, 106; 
Columbus  OH, 99913, 1216, 616, 248, 0, 0, 20, 107; 
Dallas-Ft. Worth  TX, 99921, 1424, 725, 270, 0, 0, 2, 94; 
126; 
Milwaukee  WI, 99909, 6717, 5771, 3508, 0, 10, 1060, 98; 
Albuquerque  NM, 99914, 1884, 1194, 564, 0, 4, 78, 100; 
Anchorage  AK, 99913, 1050, 584, 260, 0, 0, 29, 109; 
Baltimore  MD, 99897, 1523, 898, 391, 0, 0, 20, 111; 
Boston  MA, 99930, 1075, 654, 217, 0, 0, 8, 92; 
Chicago  IL, 99930, 1840, 903, 371, 0, 1, 32, 89; 
Cincinnati  OH, 99912, 1690, 932, 360, 0, 0, 14, 109; 
Columbus  OH, 99912, 1234, 619, 250, 0, 0, 23, 108; 
Dallas-Ft. Worth  TX, 99920, 1444, 730, 275, 0, 0, 3, 95; 
127; 
Milwaukee  WI, 99908, 9161, 6277, 3969, 0, 10, 1229, 99; 
Albuquerque  NM, 99913, 2631, 1249, 690, 0, 4, 104, 100; 
Anchorage  AK, 99911, 1388, 720, 301, 0, 0, 35, 111; 
Baltimore  MD, 99896, 2114, 1038, 449, 0, 0, 27, 112; 
Boston  MA, 99930, 1359, 807, 277, 0, 0, 14, 93; 
Chicago  IL, 99929, 2764, 961, 431, 0, 1, 37, 90; 
Cincinnati  OH, 99911, 2365, 1035, 439, 0, 0, 21, 110; 
Columbus  OH, 99911, 1715, 722, 294, 0, 0, 33, 109; 
Dallas-Ft. Worth  TX, 99918, 2026, 849, 323, 0, 0, 7, 97; 
128; 
Milwaukee  WI, 99907, 8923, 6216, 4267, 0, 10, 1230, 100; 
Albuquerque  NM, 99910, 2604, 1260, 729, 0, 5, 106, 102; 
Anchorage  AK, 99910, 1381, 728, 320, 0, 0, 36, 112; 
Baltimore  MD, 99896, 2098, 1047, 491, 0, 0, 27, 113; 
Boston  MA, 99930, 1375, 802, 302, 0, 0, 14, 93; 
Chicago  IL, 99930, 2741, 961, 480, 0, 1, 38, 90; 
Cincinnati  OH, 99909, 2355, 1011, 494, 0, 0, 22, 112; 
Columbus  OH, 99911, 1722, 724, 322, 0, 0, 33, 109; 
Dallas-Ft. Worth  TX, 99915, 2027, 852, 351, 0, 0, 8, 100; 
129; 
Milwaukee  WI, 99906, 8922, 6214, 4253, 0, 10, 1246, 101; 
Albuquerque  NM, 99906, 2622, 1267, 731, 0, 5, 111, 106; 
Anchorage  AK, 99910, 1395, 733, 327, 0, 0, 36, 112; 
Baltimore  MD, 99894, 2126, 1045, 494, 0, 0, 31, 115; 
Boston  MA, 99930, 1399, 809, 306, 0, 0, 15, 93; 
Chicago  IL, 99929, 2763, 962, 489, 0, 1, 41, 91; 
Cincinnati  OH, 99908, 2374, 1012, 497, 0, 0, 25, 113; 
Columbus  OH, 99910, 1740, 728, 327, 0, 0, 34, 109; 
Dallas-Ft. Worth  TX, 99915, 2044, 863, 360, 0, 0, 8, 100; 
130; 
Milwaukee  WI, 99905, 11178, 6896, 4795, 0, 10, 1432, 102; 
Albuquerque  NM, 99905, 3529, 1440, 856, 0, 5, 136, 107; 
Anchorage  AK, 99911, 1822, 851, 395, 0, 0, 44, 112; 
Baltimore  MD, 99893, 2884, 1207, 593, 0, 0, 38, 116; 
Boston  MA, 99930, 1719, 966, 382, 0, 0, 20, 93; 
Chicago  IL, 99929, 3686, 1154, 547, 0, 1, 61, 91; 
Cincinnati  OH, 99907, 3108, 1218, 569, 0, 0, 34, 114; 
Columbus  OH, 99910, 2254, 843, 396, 0, 0, 40, 109; 
Dallas-Ft. Worth  TX, 99914, 2583, 1032, 433, 0, 0, 14, 102; 
131; 
Milwaukee  WI, 99905, 11175, 6416, 5278, 0, 10, 1432, 102; 
Albuquerque  NM, 99905, 3555, 1357, 949, 0, 5, 137, 108; 
Anchorage  AK, 99910, 1831, 843, 422, 0, 0, 44, 113; 
Baltimore  MD, 99892, 2903, 1157, 658, 0, 0, 40, 118; 
Boston  MA, 99930, 1741, 943, 413, 0, 0, 21, 93; 
Chicago  IL, 99927, 3701, 1081, 636, 0, 1, 64, 92; 
Cincinnati  OH, 99907, 3126, 1160, 639, 0, 0, 34, 114; 
Columbus  OH, 99910, 2291, 821, 431, 0, 0, 41, 109; 
Dallas-Ft. Worth  TX, 99913, 2598, 995, 488, 0, 0, 16, 103; 
132; 
Milwaukee  WI, 99905, 11176, 6416, 5238, 0, 10, 1472, 102; 
Albuquerque  NM, 99905, 3573, 1364, 955, 0, 5, 142, 109; 
Anchorage  AK, 99910, 1842, 852, 431, 0, 0, 46, 113; 
Baltimore  MD, 99891, 2923, 1164, 658, 0, 0, 48, 119; 
Boston  MA, 99931, 1757, 951, 424, 0, 0, 23, 93; 
Chicago  IL, 99927, 3712, 1098, 631, 0, 1, 74, 92; 
Cincinnati  OH, 99907, 3138, 1169, 634, 0, 0, 44, 114; 
Columbus  OH, 99910, 2296, 836, 440, 0, 0, 41, 110; 
Dallas-Ft. Worth  TX, 99913, 2612, 1009, 491, 0, 0, 22, 103; 
133; 
Milwaukee  WI, 99901, 13103, 7395, 5819, 0, 12, 1708, 104; 
Albuquerque  NM, 99905, 4577, 1705, 1092, 0, 5, 171, 109; 
Anchorage  AK, 99909, 2416, 993, 506, 0, 0, 61, 114; 
Baltimore  MD, 99887, 3736, 1440, 759, 0, 2, 65, 121; 
Boston  MA, 99930, 2243, 1050, 536, 0, 0, 32, 95; 
Chicago  IL, 99926, 4690, 1532, 719, 0, 1, 84, 93; 
Cincinnati  OH, 99905, 3951, 1483, 731, 0, 0, 64, 116; 
Columbus  OH, 99911, 2955, 1052, 527, 0, 0, 48, 110; 
Dallas-Ft. Worth  TX, 99913, 3234, 1260, 598, 0, 0, 31, 103; 
134; 
Milwaukee  WI, 99900, 13102, 6906, 6309, 0, 12, 1708, 105; 
Albuquerque  NM, 99904, 4594, 1641, 1178, 0, 5, 172, 110; 
Anchorage  AK, 99908, 2430, 978, 536, 0, 0, 66, 115; 
Baltimore  MD, 99886, 3750, 1385, 834, 0, 2, 66, 123; 
Boston  MA, 99930, 2266, 1057, 554, 0, 0, 32, 95; 
Chicago  IL, 99926, 4699, 1454, 818, 0, 1, 84, 93; 
Cincinnati  OH, 99905, 3973, 1407, 820, 0, 0, 68, 116; 
Columbus  OH, 99908, 2992, 1034, 562, 0, 0, 50, 113; 
Dallas-Ft. Worth  TX, 99913, 3246, 1232, 649, 0, 0, 34, 103; 
135; 
Milwaukee  WI, 99898, 13103, 6906, 6268, 0, 12, 1749, 107; 
Albuquerque  NM, 99904, 4615, 1646, 1185, 0, 5, 179, 110; 
Anchorage  AK, 99908, 2446, 989, 542, 0, 0, 68, 115; 
Baltimore  MD, 99884, 3767, 1405, 837, 0, 2, 71, 125; 
Boston  MA, 99929, 2294, 1064, 565, 0, 0, 34, 96; 
Chicago  IL, 99925, 4706, 1469, 817, 0, 1, 91, 94; 
Cincinnati  OH, 99903, 3985, 1418, 814, 0, 1, 83, 117; 
Columbus  OH, 99908, 3015, 1043, 569, 0, 0, 50, 113; 
Dallas-Ft. Worth  TX, 99911, 3247, 1255, 652, 0, 0, 39, 106; 
136; 
Milwaukee  WI, 99896, 12443, 8357, 6975, 0, 14, 2041, 107; 
Albuquerque  NM, 99902, 4666, 2154, 1352, 0, 5, 211, 112; 
Anchorage  AK, 99908, 2799, 1212, 644, 0, 0, 86, 115; 
Baltimore  MD, 99882, 3992, 1776, 982, 0, 2, 95, 126; 
Boston  MA, 99928, 2821, 1201, 708, 0, 0, 49, 97; 
Chicago  IL, 99923, 4582, 2132, 929, 0, 2, 110, 95; 
Cincinnati  OH, 99903, 4115, 1906, 955, 0, 1, 100, 117; 
Columbus  OH, 99908, 3321, 1369, 680, 0, 0, 68, 113; 
Dallas-Ft. Worth  TX, 99910, 3442, 1601, 785, 0, 0, 62, 107; 
137; 
Milwaukee  WI, 99895, 12443, 7912, 7420, 0, 14, 2041, 108; 
Albuquerque  NM, 99900, 4686, 2087, 1440, 0, 5, 216, 113; 
Anchorage  AK, 99908, 2823, 1188, 688, 0, 0, 86, 115; 
Baltimore  MD, 99881, 4008, 1730, 1052, 0, 2, 98, 127; 
Boston  MA, 99927, 2828, 1205, 735, 0, 0, 50, 98; 
Chicago  IL, 99922, 4589, 2069, 1015, 0, 2, 111, 96; 
Cincinnati  OH, 99903, 4131, 1860, 1024, 0, 1, 104, 117; 
Columbus  OH, 99907, 3364, 1344, 728, 0, 0, 69, 114; 
Dallas-Ft. Worth  TX, 99909, 3445, 1585, 832, 0, 0, 66, 108; 
138; 
Milwaukee  WI, 99892, 12443, 7912, 7349, 0, 15, 2111, 110; 
Albuquerque  NM, 99900, 4709, 2097, 1443, 0, 5, 224, 114; 
Anchorage  AK, 99907, 2849, 1193, 696, 0, 1, 90, 116; 
Baltimore  MD, 99881, 4027, 1744, 1056, 0, 2, 107, 128; 
Boston  MA, 99927, 2846, 1230, 744, 0, 0, 52, 98; 
Chicago  IL, 99921, 4605, 2083, 1016, 0, 3, 120, 96; 
Cincinnati  OH, 99902, 4146, 1877, 1027, 0, 2, 109, 117; 
Columbus  OH, 99903, 3370, 1364, 733, 0, 0, 72, 118; 
Dallas-Ft. Worth  TX, 99908, 3454, 1602, 836, 0, 0, 73, 109; 
139; 
Milwaukee  WI, 99888, 11288, 10050, 8197, 0, 18, 2423, 111; 
Albuquerque  NM, 99900, 4879, 2846, 1636, 0, 5, 273, 114; 
Anchorage  AK, 99907, 3244, 1497, 837, 0, 1, 105, 116; 
Baltimore  MD, 99879, 4350, 2295, 1252, 0, 2, 131, 130; 
Boston  MA, 99926, 3398, 1479, 925, 0, 0, 72, 100; 
Chicago  IL, 99920, 4648, 2890, 1205, 0, 4, 137, 96; 
Cincinnati  OH, 99902, 4326, 2517, 1225, 0, 2, 137, 117; 
Columbus  OH, 99902, 3724, 1840, 867, 0, 0, 95, 118; 
Dallas-Ft. Worth  TX, 99907, 3728, 2126, 992, 0, 0, 90, 110; 
140; 
Milwaukee  WI, 99884, 11294, 9701, 8537, 0, 19, 2432, 114; 
Albuquerque  NM, 99900, 4891, 2795, 1712, 0, 5, 275, 114; 
Anchorage  AK, 99906, 3253, 1491, 867, 0, 1, 106, 117; 
Baltimore  MD, 99878, 4364, 2250, 1324, 0, 2, 137, 132; 
Boston  MA, 99924, 3406, 1482, 954, 0, 0, 73, 102; 
Chicago  IL, 99918, 4673, 2828, 1288, 0, 4, 138, 98; 
Cincinnati  OH, 99902, 4343, 2474, 1289, 0, 2, 144, 117; 
Columbus  OH, 99901, 3731, 1838, 903, 0, 1, 98, 118; 
Dallas-Ft. Worth  TX, 99907, 3736, 2114, 1040, 0, 0, 93, 110; 
141; 
Milwaukee  WI, 99882, 12888, 9702, 8476, 0, 20, 2492, 115; 
Albuquerque  NM, 99898, 6416, 2817, 1716, 0, 6, 284, 115; 
Anchorage  AK, 99907, 4110, 1508, 872, 0, 1, 115, 117; 
Baltimore  MD, 99878, 5659, 2263, 1325, 0, 2, 150, 132; 
Boston  MA, 99923, 4211, 1502, 960, 0, 0, 80, 103; 
Chicago  IL, 99918, 6322, 2853, 1291, 0, 4, 145, 98; 
Cincinnati  OH, 99902, 5713, 2488, 1286, 0, 2, 157, 117; 
Columbus  OH, 99900, 4822, 1849, 914, 0, 1, 102, 119; 
Dallas-Ft. Worth  TX, 99906, 4793, 2137, 1053, 0, 0, 97, 111; 
142; 
Milwaukee  WI, 99881, 10106, 12001, 9470, 0, 21, 2868, 115; 
Albuquerque  NM, 99897, 6829, 3676, 2010, 0, 6, 330, 116; 
Anchorage  AK, 99906, 4349, 1964, 1052, 0, 1, 140, 118; 
Baltimore  MD, 99877, 5863, 3046, 1559, 0, 2, 181, 133; 
Boston  MA, 99921, 4521, 1864, 1146, 0, 0, 101, 105; 
Chicago  IL, 99917, 6607, 3764, 1588, 0, 4, 178, 99; 
Cincinnati  OH, 99903, 5992, 3226, 1549, 0, 2, 195, 117; 
Columbus  OH, 99899, 5113, 2394, 1102, 0, 2, 127, 120; 
Dallas-Ft. Worth  TX, 99905, 5050, 2697, 1274, 0, 0, 121, 112; 
143; 
Milwaukee  WI, 99881, 10105, 11749, 9677, 0, 21, 2914, 115; 
Albuquerque  NM, 99896, 6874, 3659, 2049, 0, 6, 342, 117; 
Anchorage  AK, 99907, 4387, 1954, 1085, 0, 1, 142, 118; 
Baltimore  MD, 99876, 5896, 3037, 1593, 0, 2, 190, 134; 
Boston  MA, 99920, 4557, 1880, 1159, 0, 0, 102, 107; 
Chicago  IL, 99917, 6642, 3729, 1637, 0, 4, 194, 99; 
Cincinnati  OH, 99903, 6027, 3216, 1585, 0, 2, 202, 117; 
Columbus  OH, 99897, 5123, 2408, 1133, 0, 2, 129, 122; 
Dallas-Ft. Worth  TX, 99904, 5095, 2688, 1305, 0, 0, 129, 113; 
144; 
Milwaukee  WI, 99882, 10839, 11748, 9622, 0, 21, 2970, 116; 
Albuquerque  NM, 99896, 8307, 3669, 2062, 0, 6, 348, 118; 
Anchorage  AK, 99907, 5312, 1961, 1101, 0, 1, 143, 118; 
Baltimore  MD, 99874, 7121, 3064, 1598, 0, 2, 199, 135; 
Boston  MA, 99921, 5431, 1895, 1178, 0, 0, 104, 107; 
Chicago  IL, 99915, 8075, 3749, 1639, 0, 4, 206, 101; 
Cincinnati  OH, 99903, 7394, 3234, 1590, 0, 2, 212, 117; 
Columbus  OH, 99897, 6297, 2419, 1145, 0, 2, 135, 122; 
Dallas-Ft. Worth  TX, 99905, 6271, 2700, 1321, 0, 0, 136, 113; 
145; 
Milwaukee  WI, 99878, 7923, 13095, 11002, 0, 24, 3407, 116; 
Albuquerque  NM, 99896, 8301, 4442, 2473, 0, 6, 422, 118; 
Anchorage  AK, 99905, 5495, 2440, 1294, 0, 2, 199, 118; 
Baltimore  MD, 99873, 7244, 3735, 1922, 0, 2, 253, 137; 
Boston  MA, 99921, 5611, 2358, 1395, 0, 0, 136, 107; 
Chicago  IL, 99913, 8003, 4527, 2058, 0, 6, 242, 102; 
Cincinnati  OH, 99903, 7465, 3922, 1964, 0, 2, 236, 117; 
Columbus  OH, 99896, 6464, 2934, 1429, 0, 3, 170, 122; 
Dallas-Ft. Worth  TX, 99902, 6482, 3208, 1635, 0, 1, 173, 115; 
146; 
Milwaukee  WI, 99873, 7922, 12978, 11015, 0, 28, 3508, 117; 
Albuquerque  NM, 99895, 8315, 4452, 2495, 0, 6, 433, 119; 
Anchorage  AK, 99905, 5524, 2452, 1314, 0, 2, 204, 118; 
Baltimore  MD, 99873, 7292, 3730, 1955, 0, 2, 260, 137; 
Boston  MA, 99920, 5651, 2375, 1419, 0, 0, 141, 108; 
Chicago  IL, 99912, 8047, 4523, 2071, 0, 6, 264, 103; 
Cincinnati  OH, 99903, 7501, 3928, 1973, 0, 2, 249, 117; 
Columbus  OH, 99896, 6486, 2950, 1449, 0, 3, 180, 122; 
Dallas-Ft. Worth  TX, 99902, 6517, 3217, 1657, 0, 1, 180, 115; 
147; 
Milwaukee  WI, 99873, 8247, 12979, 10983, 0, 28, 3540, 117; 
Albuquerque  NM, 99892, 9509, 4475, 2510, 0, 6, 439, 122; 
Anchorage  AK, 99903, 6441, 2477, 1329, 0, 2, 206, 120; 
Baltimore  MD, 99873, 8404, 3750, 1966, 0, 2, 269, 138; 
Boston  MA, 99920, 6516, 2409, 1429, 0, 0, 149, 108; 
Chicago  IL, 99912, 9260, 4535, 2079, 0, 6, 276, 103; 
Cincinnati  OH, 99901, 8710, 3954, 1979, 0, 2, 254, 119; 
Columbus  OH, 99896, 7540, 2971, 1464, 0, 3, 184, 122; 
Dallas-Ft. Worth  TX, 99901, 7624, 3217, 1683, 0, 1, 182, 117; 
148; 
Milwaukee  WI, 99866, 8861, 13121, 12731, 0, 33, 4034, 120; 
Albuquerque  NM, 99888, 10689, 4872, 3089, 0, 8, 526, 124; 
Anchorage  AK, 99900, 7369, 2913, 1628, 0, 2, 242, 123; 
Baltimore  MD, 99870, 9631, 4179, 2439, 0, 2, 327, 141; 
Boston  MA, 99920, 7670, 2893, 1699, 0, 0, 198, 108; 
Chicago  IL, 99910, 10468, 4805, 2698, 0, 7, 315, 104; 
Cincinnati  OH, 99899, 9936, 4312, 2535, 0, 2, 299, 121; 
Columbus  OH, 99896, 8617, 3449, 1806, 0, 3, 236, 122; 
Dallas-Ft. Worth  TX, 99901, 8838, 3622, 2081, 0, 1, 228, 118; 
149; 
Milwaukee  WI, 99862, 8859, 13095, 12588, 0, 36, 4202, 120; 
Albuquerque  NM, 99887, 10694, 4898, 3078, 0, 8, 561, 125; 
Anchorage  AK, 99899, 7413, 2922, 1643, 0, 2, 254, 125; 
Baltimore  MD, 99867, 9671, 4192, 2436, 0, 2, 356, 144; 
Boston  MA, 99918, 7709, 2912, 1714, 0, 1, 207, 108; 
Chicago  IL, 99909, 10521, 4811, 2701, 0, 7, 344, 105; 
Cincinnati  OH, 99899, 9959, 4332, 2529, 0, 2, 331, 121; 
Columbus  OH, 99896, 8659, 3469, 1831, 0, 3, 252, 123; 
Dallas-Ft. Worth  TX, 99901, 8864, 3627, 2101, 0, 1, 250, 118; 
150; 
Milwaukee  WI, 99859, 8616, 13493, 12563, 0, 37, 4226, 122; 
Albuquerque  NM, 99884, 11407, 5292, 3098, 0, 8, 569, 128; 
Anchorage  AK, 99899, 8246, 3141, 1658, 0, 2, 261, 125; 
Baltimore  MD, 99868, 10456, 4551, 2450, 0, 2, 363, 144; 
Boston  MA, 99918, 8517, 3135, 1740, 0, 1, 208, 108; 
Chicago  IL, 99908, 11205, 5229, 2721, 0, 7, 351, 107; 
Cincinnati  OH, 99897, 10769, 4661, 2555, 0, 2, 334, 123; 
Columbus  OH, 99896, 9507, 3741, 1853, 0, 3, 255, 123; 
Dallas-Ft. Worth  TX, 99899, 9765, 3902, 2123, 0, 1, 253, 120; 
151; 
Milwaukee  WI, 99852, 9282, 12438, 14736, 0, 43, 4783, 123; 
Albuquerque  NM, 99883, 12560, 5665, 3763, 0, 8, 705, 129; 
Anchorage  AK, 99898, 9266, 3499, 2086, 0, 3, 308, 125; 
Baltimore  MD, 99863, 11722, 4851, 3075, 0, 5, 438, 146; 
Boston  MA, 99918, 9728, 3694, 2107, 0, 1, 261, 108; 
Chicago  IL, 99908, 12354, 5452, 3501, 0, 8, 415, 107; 
Cincinnati  OH, 99894, 11946, 5023, 3190, 0, 2, 398, 126; 
Columbus  OH, 99896, 10658, 4187, 2324, 0, 3, 293, 123; 
Dallas-Ft. Worth  TX, 99899, 10906, 4235, 2695, 0, 1, 292, 120; 
152; 
Milwaukee  WI, 99845, 9276, 12440, 14479, 0, 48, 5039, 126; 
Albuquerque  NM, 99882, 12567, 5681, 3747, 0, 8, 755, 130; 
Anchorage  AK, 99898, 9294, 3527, 2094, 0, 3, 322, 125; 
Baltimore  MD, 99861, 11734, 4886, 3056, 0, 7, 474, 147; 
Boston  MA, 99918, 9791, 3715, 2116, 0, 1, 275, 108; 
Chicago  IL, 99909, 12377, 5473, 3488, 0, 8, 458, 107; 
Cincinnati  OH, 99893, 11963, 5048, 3179, 0, 2, 443, 127; 
Columbus  OH, 99895, 10679, 4221, 2330, 0, 3, 317, 124; 
Dallas-Ft. Worth  TX, 99899, 10940, 4252, 2685, 0, 1, 324, 120; 
153; 
Milwaukee  WI, 99844, 8385, 13414, 14470, 0, 48, 5049, 127; 
Albuquerque  NM, 99880, 12518, 6802, 3763, 0, 9, 762, 131; 
Anchorage  AK, 99896, 9926, 4223, 2109, 0, 3, 325, 126; 
Baltimore  MD, 99861, 12037, 5827, 3080, 0, 7, 480, 147; 
Boston  MA, 99919, 10492, 4324, 2145, 0, 1, 284, 108; 
Chicago  IL, 99909, 12281, 6625, 3510, 0, 8, 467, 107; 
Cincinnati  OH, 99892, 12110, 6083, 3193, 0, 2, 450, 128; 
Columbus  OH, 99896, 11291, 5036, 2349, 0, 3, 323, 124; 
Dallas-Ft. Worth  TX, 99897, 11436, 5040, 2705, 0, 1, 335, 122; 
154; 
Milwaukee  WI, 99838, 9167, 11542, 16714, 0, 54, 5755, 127; 
Albuquerque  NM, 99877, 13379, 7227, 4596, 0, 10, 904, 133; 
Anchorage  AK, 99892, 11027, 4596, 2547, 0, 6, 388, 127; 
Baltimore  MD, 99860, 12969, 6235, 3802, 0, 8, 578, 147; 
Boston  MA, 99916, 11680, 4723, 2560, 0, 3, 361, 108; 
Chicago  IL, 99905, 13057, 7010, 4445, 0, 9, 544, 110; 
Cincinnati  OH, 99890, 13022, 6494, 3947, 0, 3, 535, 129; 
Columbus  OH, 99894, 12316, 5363, 2957, 0, 5, 387, 125; 
Dallas-Ft. Worth  TX, 99894, 12536, 5337, 3363, 0, 3, 405, 123; 
155; 
Milwaukee  WI, 99832, 9165, 11543, 16350, 0, 58, 6116, 128; 
Albuquerque  NM, 99877, 13378, 7260, 4568, 0, 10, 962, 134; 
Anchorage  AK, 99890, 11046, 4629, 2547, 0, 7, 412, 128; 
Baltimore  MD, 99858, 12984, 6256, 3786, 0, 9, 629, 148; 
Boston  MA, 99915, 11721, 4741, 2577, 0, 3, 390, 109; 
Chicago  IL, 99904, 13075, 7055, 4405, 0, 9, 609, 111; 
Cincinnati  OH, 99887, 13043, 6518, 3909, 0, 5, 599, 131; 
Columbus  OH, 99892, 12349, 5392, 2956, 0, 6, 418, 126; 
Dallas-Ft. Worth  TX, 99894, 12557, 5370, 3369, 0, 3, 441, 123; 
156; 
Milwaukee  WI, 99831, 8322, 12353, 16377, 0, 58, 6121, 129; 
Albuquerque  NM, 99875, 12031, 8610, 4626, 0, 10, 969, 136; 
Anchorage  AK, 99889, 10206, 5503, 2586, 0, 7, 420, 129; 
Baltimore  MD, 99857, 11820, 7424, 3849, 0, 9, 639, 149; 
Boston  MA, 99915, 10943, 5556, 2630, 0, 3, 398, 109; 
Chicago  IL, 99903, 11688, 8466, 4463, 0, 9, 618, 112; 
Cincinnati  OH, 99885, 11764, 7826, 3960, 0, 5, 603, 133; 
Columbus  OH, 99890, 11255, 6520, 3007, 0, 6, 429, 128; 
Dallas-Ft. Worth  TX, 99893, 11444, 6520, 3413, 0, 4, 449, 124; 
157; 
Milwaukee  WI, 99824, 8607, 10629, 18482, 0, 64, 6873, 130; 
Albuquerque  NM, 99872, 12684, 9198, 5490, 0, 10, 1129, 139; 
Anchorage  AK, 99887, 11010, 6000, 3104, 0, 9, 510, 129; 
Baltimore  MD, 99853, 12594, 7990, 4633, 0, 10, 741, 152; 
Boston  MA, 99913, 11972, 6067, 3137, 0, 5, 506, 109; 
Chicago  IL, 99902, 12368, 8893, 5412, 0, 9, 724, 112; 
Cincinnati  OH, 99880, 12612, 8266, 4812, 0, 7, 705, 136; 
Columbus  OH, 99887, 12210, 7048, 3672, 0, 10, 515, 128; 
Dallas-Ft. Worth  TX, 99892, 12210, 7108, 4052, 0, 5, 554, 124; 
158; 
Milwaukee  WI, 99820, 8605, 10627, 18040, 0, 67, 7316, 131; 
Albuquerque  NM, 99870, 12683, 9217, 5450, 0, 11, 1214, 139; 
Anchorage  AK, 99887, 11040, 6029, 3106, 0, 9, 541, 129; 
Baltimore  MD, 99854, 12586, 8037, 4615, 0, 10, 801, 152; 
Boston  MA, 99913, 12001, 6105, 3152, 0, 5, 528, 109; 
Chicago  IL, 99902, 12397, 8920, 5357, 0, 9, 813, 112; 
Cincinnati  OH, 99880, 12632, 8297, 4778, 0, 7, 768, 136; 
Columbus  OH, 99884, 12244, 7081, 3673, 0, 11, 550, 130; 
Dallas-Ft. Worth  TX, 99891, 12235, 7137, 4040, 0, 5, 604, 126; 
159; 
Milwaukee  WI, 99818, 8216, 10847, 18209, 0, 67, 7316, 133; 
Albuquerque  NM, 99868, 11507, 10327, 5637, 0, 11, 1226, 140; 
Anchorage  AK, 99885, 10116, 6899, 3224, 0, 10, 556, 131; 
Baltimore  MD, 99854, 11469, 9027, 4832, 0, 10, 809, 152; 
Boston  MA, 99912, 11115, 6959, 3284, 0, 5, 536, 110; 
Chicago  IL, 99901, 11191, 9991, 5572, 0, 9, 821, 112; 
Cincinnati  OH, 99880, 11436, 9406, 4950, 0, 7, 778, 136; 
Columbus  OH, 99882, 11200, 8048, 3847, 0, 11, 558, 132; 
Dallas-Ft. Worth  TX, 99889, 11152, 8134, 4213, 0, 5, 616, 128; 
160; 
Milwaukee  WI, 99811, 7067, 10400, 19909, 0, 73, 8230, 134; 
Albuquerque  NM, 99865, 11938, 11120, 6659, 0, 14, 1411, 140; 
Anchorage  AK, 99882, 10722, 7707, 3882, 0, 13, 658, 131; 
Baltimore  MD, 99853, 11951, 9934, 5682, 0, 11, 958, 152; 
Boston  MA, 99912, 11702, 8006, 3872, 0, 5, 668, 110; 
Chicago  IL, 99900, 11714, 10706, 6581, 0, 10, 936, 112; 
Cincinnati  OH, 99878, 11813, 10275, 5844, 0, 7, 938, 138; 
Columbus  OH, 99881, 11794, 8920, 4586, 0, 11, 673, 133; 
Dallas-Ft. Worth  TX, 99888, 11751, 9109, 4941, 0, 6, 736, 128; 
161; 
Milwaukee  WI, 99805, 7101, 10394, 19464, 0, 78, 8675, 134; 
Albuquerque  NM, 99864, 12950, 11129, 6604, 0, 15, 1507, 140; 
Anchorage  AK, 99882, 12388, 7738, 3891, 0, 13, 692, 131; 
Baltimore  MD, 99849, 13168, 9967, 5639, 0, 13, 1041, 154; 
Boston  MA, 99912, 13438, 8046, 3898, 0, 5, 693, 111; 
Chicago  IL, 99900, 12518, 10759, 6520, 0, 10, 1033, 112; 
Cincinnati  OH, 99876, 12887, 10301, 5808, 0, 7, 1018, 140; 
Columbus  OH, 99879, 13250, 8950, 4596, 0, 12, 718, 134; 
Dallas-Ft. Worth  TX, 99887, 13231, 9151, 4931, 0, 6, 785, 129; 
162; 
Milwaukee  WI, 99804, 6924, 10204, 19830, 0, 78, 8676, 135; 
Albuquerque  NM, 99861, 11889, 11755, 7088, 0, 16, 1521, 142; 
Anchorage  AK, 99879, 11392, 8548, 4150, 0, 14, 698, 133; 
Baltimore  MD, 99848, 12114, 10678, 6073, 0, 13, 1051, 155; 
Boston  MA, 99911, 12435, 8830, 4190, 0, 5, 710, 112; 
Chicago  IL, 99899, 11424, 11440, 7014, 0, 10, 1043, 113; 
Cincinnati  OH, 99874, 11814, 11007, 6261, 0, 8, 1027, 141; 
Columbus  OH, 99878, 12178, 9723, 4988, 0, 12, 726, 135; 
Dallas-Ft. Worth  TX, 99887, 12114, 10030, 5255, 0, 6, 794, 129; 
163; 
Milwaukee  WI, 99792, 4624, 10416, 20923, 0, 90, 9745, 135; 
Albuquerque  NM, 99858, 10801, 12728, 8148, 0, 18, 1760, 144; 
Anchorage  AK, 99875, 11357, 9591, 4788, 0, 16, 833, 135; 
Baltimore  MD, 99848, 11306, 11819, 7004, 0, 13, 1223, 156; 
Boston  MA, 99909, 12089, 10077, 4887, 0, 5, 894, 114; 
Chicago  IL, 99895, 10408, 12486, 8045, 0, 12, 1222, 115; 
Cincinnati  OH, 99871, 11063, 12149, 7173, 0, 9, 1217, 142; 
Columbus  OH, 99877, 11884, 10820, 5815, 0, 13, 850, 135; 
Dallas-Ft. Worth  TX, 99884, 11711, 11073, 6095, 0, 8, 962, 130; 
164; 
Milwaukee  WI, 99785, 4639, 10415, 20543, 0, 96, 10124, 136; 
Albuquerque  NM, 99856, 11253, 12743, 8120, 0, 19, 1835, 145; 
Anchorage  AK, 99876, 12455, 9622, 4788, 0, 16, 878, 135; 
Baltimore  MD, 99848, 11995, 11843, 6993, 0, 13, 1287, 156; 
Boston  MA, 99908, 13295, 10143, 4900, 0, 5, 916, 115; 
Chicago  IL, 99893, 10816, 12523, 7999, 0, 13, 1305, 116; 
Cincinnati  OH, 99867, 11576, 12176, 7141, 0, 10, 1293, 145; 
Columbus  OH, 99876, 12784, 10846, 5840, 0, 13, 889, 136; 
Dallas-Ft. Worth  TX, 99882, 12492, 11108, 6092, 0, 9, 1015, 131; 
165; 
Milwaukee  WI, 99785, 4560, 10019, 21017, 0, 96, 10126, 136; 
Albuquerque  NM, 99854, 10447, 12864, 8856, 0, 20, 1846, 146; 
Anchorage  AK, 99875, 11555, 10081, 5295, 0, 16, 889, 136; 
Baltimore  MD, 99848, 11110, 12166, 7629, 0, 13, 1300, 156; 
Boston  MA, 99906, 12435, 10634, 5352, 0, 6, 924, 116; 
Chicago  IL, 99892, 10073, 12599, 8753, 0, 13, 1313, 117; 
Cincinnati  OH, 99865, 10724, 12425, 7815, 0, 10, 1307, 147; 
Columbus  OH, 99873, 11830, 11308, 6422, 0, 14, 899, 138; 
Dallas-Ft. Worth  TX, 99880, 11597, 11472, 6687, 0, 9, 1028, 133; 
166; 
Milwaukee  WI, 99770, 2769, 10041, 21462, 0, 111, 11469, 136; 
Albuquerque  NM, 99849, 8598, 13829, 9920, 0, 23, 2126, 149; 
Anchorage  AK, 99875, 10472, 11030, 6115, 0, 16, 1055, 136; 
Baltimore  MD, 99843, 9500, 13114, 8605, 0, 17, 1571, 157; 
Boston  MA, 99903, 11170, 11740, 6188, 0, 9, 1120, 116; 
Chicago  IL, 99889, 8383, 13451, 9794, 0, 15, 1591, 118; 
Cincinnati  OH, 99861, 9078, 13375, 8813, 0, 12, 1553, 149; 
Columbus  OH, 99870, 10430, 12391, 7302, 0, 17, 1111, 138; 
Dallas-Ft. Worth  TX, 99877, 10222, 12535, 7550, 0, 9, 1236, 136; 
167; 
Milwaukee  WI, 99768, 2771, 10041, 21157, 0, 113, 11774, 136; 
Albuquerque  NM, 99847, 8757, 13829, 9904, 0, 23, 2191, 151; 
Anchorage  AK, 99875, 11099, 11074, 6136, 0, 16, 1085, 136; 
Baltimore  MD, 99842, 9803, 13131, 8599, 0, 17, 1636, 158; 
Boston  MA, 99902, 11852, 11812, 6210, 0, 10, 1143, 116; 
Chicago  IL, 99888, 8511, 13489, 9777, 0, 15, 1660, 118; 
Cincinnati  OH, 99861, 9314, 13401, 8815, 0, 12, 1605, 150; 
Columbus  OH, 99870, 10794, 12423, 7338, 0, 17, 1143, 138; 
Dallas-Ft. Worth  TX, 99877, 10598, 12565, 7561, 0, 9, 1277, 136; 
168; 
Milwaukee  WI, 99769, 2743, 9533, 21693, 0, 113, 11774, 136; 
Albuquerque  NM, 99847, 8486, 13188, 10854, 0, 23, 2208, 151; 
Anchorage  AK, 99874, 10767, 10809, 6795, 0, 16, 1105, 137; 
Baltimore  MD, 99841, 9522, 12619, 9472, 0, 17, 1649, 159; 
Boston  MA, 99901, 11544, 11570, 6845, 0, 10, 1163, 117; 
Chicago  IL, 99886, 8319, 12779, 10778, 0, 16, 1671, 118; 
Cincinnati  OH, 99861, 9061, 12809, 9758, 0, 12, 1615, 150; 
Columbus  OH, 99870, 10475, 12083, 8095, 0, 17, 1162, 138; 
Dallas-Ft. Worth  TX, 99877, 10299, 12116, 8390, 0, 9, 1300, 136; 
169; 
Milwaukee  WI, 99754, 2354, 9227, 21860, 0, 127, 13332, 137; 
Albuquerque  NM, 99842, 9324, 13856, 12060, 0, 27, 2643, 152; 
Anchorage  AK, 99870, 12093, 11622, 7729, 0, 20, 1329, 137; 
Baltimore  MD, 99838, 10535, 13449, 10582, 0, 20, 1956, 159; 
Boston  MA, 99898, 12625, 12467, 7864, 0, 12, 1402, 118; 
Chicago  IL, 99882, 9513, 13510, 11848, 0, 20, 2050, 118; 
Cincinnati  OH, 99854, 10278, 13543, 10898, 0, 19, 1974, 150; 
Columbus  OH, 99867, 11744, 12962, 9117, 0, 21, 1424, 138; 
Dallas-Ft. Worth  TX, 99872, 11581, 12919, 9422, 0, 14, 1608, 136; 
170; 
Milwaukee  WI, 99754, 2350, 9227, 21684, 0, 128, 13514, 137; 
Albuquerque  NM, 99840, 9178, 14074, 12090, 0, 28, 2684, 153; 
Anchorage  AK, 99869, 11998, 12057, 7767, 0, 20, 1354, 139; 
Baltimore  MD, 99837, 10432, 13729, 10586, 0, 20, 2005, 159; 
Boston  MA, 99896, 12514, 12911, 7925, 0, 13, 1428, 119; 
Chicago  IL, 99880, 9366, 13735, 11863, 0, 21, 2105, 119; 
Cincinnati  OH, 99853, 10118, 13834, 10917, 0, 19, 2017, 151; 
Columbus  OH, 99864, 11512, 13354, 9145, 0, 22, 1464, 140; 
Dallas-Ft. Worth  TX, 99872, 11399, 13293, 9442, 0, 14, 1656, 136; 
171; 
Milwaukee  WI, 99754, 2352, 8712, 22198, 0, 128, 13515, 137; 
Albuquerque  NM, 99840, 9121, 13071, 13183, 0, 28, 2703, 153; 
Anchorage  AK, 99868, 12007, 11229, 8653, 0, 20, 1369, 140; 
Baltimore  MD, 99837, 10416, 12846, 11552, 0, 20, 2019, 159; 
Boston  MA, 99894, 12504, 12210, 8707, 0, 14, 1448, 120; 
Chicago  IL, 99880, 9359, 12675, 13004, 0, 21, 2122, 119; 
Cincinnati  OH, 99851, 10126, 12838, 11991, 0, 19, 2032, 153; 
Columbus  OH, 99864, 11519, 12464, 10124, 0, 22, 1481, 140; 
Dallas-Ft. Worth  TX, 99871, 11417, 12400, 10397, 0, 15, 1682, 136; 
172; 
Milwaukee  WI, 99734, 2185, 7912, 21871, 0, 147, 15527, 138; 
Albuquerque  NM, 99834, 10013, 13277, 14462, 0, 34, 3256, 153; 
Anchorage  AK, 99863, 13043, 11913, 9682, 0, 25, 1682, 141; 
Baltimore  MD, 99835, 11268, 13262, 12752, 0, 22, 2514, 159; 
Boston  MA, 99894, 13400, 12876, 9900, 0, 14, 1728, 121; 
Chicago  IL, 99875, 10272, 12987, 14171, 0, 24, 2710, 120; 
Cincinnati  OH, 99844, 11076, 13225, 13148, 0, 24, 2540, 155; 
Columbus  OH, 99862, 12729, 13067, 11243, 0, 25, 1832, 140; 
Dallas-Ft. Worth  TX, 99868, 12354, 12994, 11544, 0, 18, 2114, 137; 
173; 
Milwaukee  WI, 99732, 2154, 7941, 21767, 0, 149, 15632, 138; 
Albuquerque  NM, 99832, 9376, 13954, 14480, 0, 34, 3289, 155; 
Anchorage  AK, 99862, 12064, 13054, 9724, 0, 25, 1710, 142; 
Baltimore  MD, 99833, 10537, 14051, 12806, 0, 22, 2538, 161; 
Boston  MA, 99892, 12339, 14098, 9959, 0, 14, 1748, 123; 
Chicago  IL, 99874, 9773, 13515, 14208, 0, 24, 2747, 121; 
Cincinnati  OH, 99842, 10481, 13890, 13196, 0, 24, 2565, 156; 
Columbus  OH, 99861, 11827, 14047, 11287, 0, 25, 1863, 141; 
Dallas-Ft. Worth  TX, 99868, 11486, 13923, 11597, 0, 18, 2141, 137; 
174; 
Milwaukee  WI, 99732, 2153, 7526, 22183, 0, 149, 15632, 138; 
Albuquerque  NM, 99832, 9346, 12948, 15543, 0, 34, 3317, 156; 
Anchorage  AK, 99860, 12057, 12236, 10604, 0, 26, 1730, 143; 
Baltimore  MD, 99830, 10535, 13073, 13864, 0, 22, 2562, 164; 
Boston  MA, 99889, 12327, 13302, 10837, 0, 14, 1770, 126; 
Chicago  IL, 99871, 9762, 12530, 15260, 0, 25, 2768, 122; 
Cincinnati  OH, 99842, 10488, 12867, 14286, 0, 24, 2584, 156; 
Columbus  OH, 99860, 11839, 13112, 12293, 0, 26, 1887, 141; 
Dallas-Ft. Worth  TX, 99867, 11488, 12973, 12622, 0, 19, 2160, 137; 
175; 
Milwaukee  WI, 99710, 2374, 6121, 21332, 0, 172, 18159, 138; 
Albuquerque  NM, 99826, 10382, 12314, 16774, 0, 39, 4055, 157; 
Anchorage  AK, 99854, 13045, 12335, 11786, 0, 31, 2116, 144; 
Baltimore  MD, 99823, 11504, 12630, 15151, 0, 28, 3153, 165; 
Boston  MA, 99887, 13170, 13338, 12139, 0, 16, 2121, 127; 
Chicago  IL, 99867, 10851, 11917, 16388, 0, 29, 3534, 122; 
Cincinnati  OH, 99836, 11472, 12396, 15554, 0, 30, 3222, 156; 
Columbus  OH, 99853, 12793, 13087, 13497, 0, 31, 2369, 142; 
Dallas-Ft. Worth  TX, 99859, 12481, 12843, 13894, 0, 25, 2678, 139; 
176; 
Milwaukee  WI, 99708, 2357, 6135, 21296, 0, 172, 18198, 140; 
Albuquerque  NM, 99825, 9910, 12782, 16823, 0, 39, 4084, 159; 
Anchorage  AK, 99853, 11933, 13432, 11868, 0, 31, 2142, 145; 
Baltimore  MD, 99823, 10819, 13345, 15221, 0, 28, 3179, 165; 
Boston  MA, 99886, 12031, 14431, 12250, 0, 16, 2154, 128; 
Chicago  IL, 99866, 10429, 12327, 16468, 0, 29, 3558, 123; 
Cincinnati  OH, 99835, 10952, 12956, 15605, 0, 30, 3254, 157; 
Columbus  OH, 99852, 11926, 13942, 13588, 0, 31, 2405, 143; 
Dallas-Ft. Worth  TX, 99857, 11616, 13668, 13981, 0, 25, 2725, 141; 
177; 
Milwaukee  WI, 99708, 2359, 5911, 21514, 0, 172, 18204, 140; 
Albuquerque  NM, 99822, 9953, 11966, 17660, 0, 41, 4113, 160; 
Anchorage  AK, 99850, 11973, 12708, 12635, 0, 32, 2164, 147; 
Baltimore  MD, 99822, 10849, 12613, 15999, 0, 29, 3215, 165; 
Boston  MA, 99885, 12113, 13671, 13058, 0, 17, 2189, 128; 
Chicago  IL, 99866, 10462, 11502, 17361, 0, 29, 3585, 123; 
Cincinnati  OH, 99834, 11001, 12212, 16415, 0, 30, 3281, 158; 
Columbus  OH, 99851, 11960, 13189, 14420, 0, 32, 2435, 143; 
Dallas-Ft. Worth  TX, 99853, 11694, 12865, 14836, 0, 27, 2762, 143; 
178; 
Milwaukee  WI, 99679, 2284, 4443, 20613, 0, 201, 20850, 140; 
Albuquerque  NM, 99812, 10431, 11131, 18847, 0, 51, 4992, 160; 
Anchorage  AK, 99846, 12387, 12591, 13942, 0, 36, 2637, 148; 
Baltimore  MD, 99809, 11184, 12104, 17238, 0, 39, 3976, 167; 
Boston  MA, 99881, 12537, 13412, 14533, 0, 20, 2680, 129; 
Chicago  IL, 99857, 10896, 10893, 18493, 0, 36, 4435, 125; 
Cincinnati  OH, 99827, 11408, 11729, 17662, 0, 37, 4054, 158; 
Columbus  OH, 99845, 12363, 12889, 15853, 0, 38, 2981, 143; 
Dallas-Ft. Worth  TX, 99846, 12141, 12541, 16170, 0, 33, 3383, 144; 
179; 
Milwaukee  WI, 99678, 2274, 4440, 20609, 0, 201, 20867, 141; 
Albuquerque  NM, 99812, 10260, 11236, 18988, 0, 51, 5032, 160; 
Anchorage  AK, 99845, 11755, 13056, 14188, 0, 36, 2667, 149; 
Baltimore  MD, 99806, 10896, 12323, 17413, 0, 39, 4019, 170; 
Boston  MA, 99881, 11845, 13956, 14792, 0, 20, 2716, 129; 
Chicago  IL, 99855, 10734, 10970, 18636, 0, 36, 4476, 127; 
Cincinnati  OH, 99827, 11196, 11890, 17846, 0, 37, 4078, 158; 
Columbus  OH, 99845, 11965, 13182, 16076, 0, 38, 3015, 143; 
Dallas-Ft. Worth  TX, 99846, 11800, 12766, 16421, 0, 33, 3416, 144; 
180; 
Milwaukee  WI, 99677, 2277, 4353, 20654, 0, 202, 20909, 141; 
Albuquerque  NM, 99812, 10246, 10680, 19536, 0, 52, 5100, 160; 
Anchorage  AK, 99846, 11745, 12555, 14727, 0, 36, 2718, 149; 
Baltimore  MD, 99804, 10898, 11762, 17983, 0, 40, 4082, 171; 
Boston  MA, 99880, 11829, 13424, 15361, 0, 20, 2783, 130; 
Chicago  IL, 99854, 10722, 10452, 19191, 0, 36, 4542, 128; 
Cincinnati  OH, 99827, 11186, 11327, 18453, 0, 37, 4140, 158; 
Columbus  OH, 99845, 11973, 12576, 16722, 0, 38, 3068, 143; 
Dallas-Ft. Worth  TX, 99846, 11803, 12175, 17045, 0, 33, 3475, 144; 
181; 
Milwaukee  WI, 99640, 1712, 3519, 19388, 0, 239, 23688, 142; 
Albuquerque  NM, 99800, 9696, 11140, 20601, 0, 60, 6093, 161; 
Anchorage  AK, 99841, 12155, 13218, 16037, 0, 41, 3311, 149; 
Baltimore  MD, 99796, 10332, 12142, 19279, 0, 49, 4919, 171; 
Boston  MA, 99870, 11841, 13980, 16841, 0, 30, 3336, 130; 
Chicago  IL, 99843, 9964, 11035, 20241, 0, 48, 5531, 129; 
Cincinnati  OH, 99815, 10566, 11841, 19667, 0, 49, 5018, 159; 
Columbus  OH, 99838, 11559, 13313, 18095, 0, 43, 3762, 144; 
Dallas-Ft. Worth  TX, 99833, 11305, 12941, 18266, 0, 46, 4174, 144; 
182; 
Milwaukee  WI, 99640, 1709, 3512, 19376, 0, 239, 23710, 143; 
Albuquerque  NM, 99800, 9591, 11025, 20814, 0, 60, 6133, 161; 
Anchorage  AK, 99839, 11755, 13185, 16486, 0, 41, 3348, 151; 
Baltimore  MD, 99796, 10139, 12030, 19611, 0, 49, 4955, 171; 
Boston  MA, 99869, 11424, 13936, 17340, 0, 30, 3368, 131; 
Chicago  IL, 99840, 9890, 10923, 20480, 0, 48, 5559, 131; 
Cincinnati  OH, 99814, 10437, 11728, 19955, 0, 50, 5051, 159; 
Columbus  OH, 99836, 11384, 13101, 18521, 0, 44, 3799, 145; 
Dallas-Ft. Worth  TX, 99831, 11094, 12854, 18613, 0, 47, 4209, 146; 
183; 
Milwaukee  WI, 99639, 1711, 3470, 19292, 0, 240, 23835, 143; 
Albuquerque  NM, 99798, 9578, 10656, 21057, 0, 62, 6309, 161; 
Anchorage  AK, 99839, 11731, 12817, 16826, 0, 41, 3454, 151; 
Baltimore  MD, 99795, 10125, 11663, 19916, 0, 49, 5114, 172; 
Boston  MA, 99867, 11404, 13608, 17636, 0, 32, 3492, 131; 
Chicago  IL, 99835, 9885, 10640, 20657, 0, 50, 5753, 133; 
Cincinnati  OH, 99811, 10430, 11380, 20252, 0, 52, 5197, 161; 
Columbus  OH, 99835, 11335, 12762, 18827, 0, 45, 3960, 145; 
Dallas-Ft. Worth  TX, 99827, 11094, 12544, 18885, 0, 51, 4346, 146; 
184; 
Milwaukee  WI, 99615, 1008, 3081, 17732, 0, 262, 26511, 146; 
Albuquerque  NM, 99781, 6914, 11530, 21863, 0, 79, 7484, 162; 
Anchorage  AK, 99832, 9046, 13999, 18004, 0, 48, 4124, 151; 
Baltimore  MD, 99790, 7564, 12496, 20960, 0, 53, 6041, 173; 
Boston  MA, 99866, 8848, 14490, 19046, 0, 34, 4134, 131; 
Chicago  IL, 99821, 7222, 11588, 21491, 0, 61, 6844, 136; 
Cincinnati  OH, 99800, 7766, 12350, 21262, 0, 63, 6166, 161; 
Columbus  OH, 99824, 8583, 13802, 20023, 0, 55, 4793, 145; 
Dallas-Ft. Worth  TX, 99817, 8435, 13517, 20106, 0, 60, 5151, 147; 
185; 
Milwaukee  WI, 99614, 1007, 3069, 17729, 0, 262, 26526, 147; 
Albuquerque  NM, 99779, 6851, 11276, 22167, 0, 80, 7526, 163; 
Anchorage  AK, 99832, 8881, 13556, 18639, 0, 48, 4155, 152; 
Baltimore  MD, 99791, 7475, 12199, 21378, 0, 53, 6081, 173; 
Boston  MA, 99861, 8667, 14028, 19714, 0, 34, 4177, 137; 
Chicago  IL, 99818, 7187, 11336, 21829, 0, 61, 6869, 138; 
Cincinnati  OH, 99799, 7701, 12100, 21629, 0, 63, 6208, 162; 
Columbus  OH, 99823, 8488, 13395, 20560, 0, 55, 4839, 145; 
Dallas-Ft. Worth  TX, 99817, 8352, 13155, 20604, 0, 60, 5183, 147; 
186; 
Milwaukee  WI, 99609, 1011, 3056, 17453, 0, 265, 26815, 150; 
Albuquerque  NM, 99773, 6814, 11129, 22036, 0, 85, 7870, 164; 
Anchorage  AK, 99829, 8831, 13410, 18649, 0, 50, 4388, 154; 
Baltimore  MD, 99787, 7432, 12052, 21276, 0, 55, 6431, 174; 
Boston  MA, 99858, 8643, 13917, 19693, 0, 35, 4415, 138; 
Chicago  IL, 99816, 7166, 11225, 21685, 0, 64, 7224, 138; 
Cincinnati  OH, 99793, 7664, 11973, 21511, 0, 67, 6549, 165; 
Columbus  OH, 99819, 8460, 13248, 20517, 0, 58, 5139, 146; 
Dallas-Ft. Worth  TX, 99815, 8293, 13070, 20550, 0, 61, 5463, 148; 
187; 
Milwaukee  WI, 99584, 524, 2753, 15903, 0, 288, 29153, 152; 
Albuquerque  NM, 99756, 4667, 11518, 22779, 0, 100, 9016, 166; 
Anchorage  AK, 99820, 6482, 14176, 19768, 0, 60, 5148, 154; 
Baltimore  MD, 99772, 5170, 12601, 22143, 0, 69, 7496, 175; 
Boston  MA, 99850, 6338, 14534, 20878, 0, 42, 5207, 139; 
Chicago  IL, 99807, 5008, 11763, 22337, 0, 72, 8394, 139; 
Cincinnati  OH, 99777, 5523, 12476, 22349, 0, 82, 7609, 166; 
Columbus  OH, 99812, 6100, 13910, 21632, 0, 63, 6029, 148; 
Dallas-Ft. Worth  TX, 99807, 5903, 13689, 21696, 0, 67, 6378, 149; 
188; 
Milwaukee  WI, 99582, 523, 2735, 15916, 0, 288, 29158, 153; 
Albuquerque  NM, 99755, 4614, 11198, 23140, 0, 100, 9064, 167; 
Anchorage  AK, 99820, 6414, 13510, 20516, 0, 60, 5194, 154; 
Baltimore  MD, 99770, 5099, 12244, 22600, 0, 69, 7541, 177; 
Boston  MA, 99849, 6255, 13806, 21717, 0, 42, 5247, 140; 
Chicago  IL, 99805, 5008, 11504, 22648, 0, 73, 8439, 140; 
Cincinnati  OH, 99773, 5469, 12124, 22786, 0, 83, 7651, 169; 
Columbus  OH, 99811, 6042, 13397, 22226, 0, 63, 6080, 149; 
Dallas-Ft. Worth  TX, 99807, 5878, 13219, 22236, 0, 67, 6425, 149; 
189; 
Milwaukee  WI, 99577, 529, 2734, 15523, 0, 292, 29548, 154; 
Albuquerque  NM, 99751, 4589, 11173, 22617, 0, 103, 9672, 168; 
Anchorage  AK, 99818, 6394, 13493, 20217, 0, 62, 5591, 154; 
Baltimore  MD, 99763, 5072, 12224, 22136, 0, 74, 8123, 178; 
Boston  MA, 99847, 6227, 13812, 21466, 0, 45, 5616, 140; 
Chicago  IL, 99800, 5017, 11490, 22106, 0, 77, 9093, 141; 
Cincinnati  OH, 99771, 5427, 12114, 22370, 0, 86, 8200, 169; 
Columbus  OH, 99804, 6000, 13385, 21894, 0, 70, 6547, 151; 
Dallas-Ft. Worth  TX, 99799, 5855, 13212, 21859, 0, 72, 6926, 151; 
190; 
Milwaukee  WI, 99554, 347, 2383, 14164, 0, 314, 31514, 155; 
Albuquerque  NM, 99739, 3975, 11193, 23147, 0, 115, 11009, 169; 
Anchorage  AK, 99804, 5942, 13831, 21400, 0, 76, 6518, 154; 
Baltimore  MD, 99749, 4516, 12254, 22995, 0, 87, 9256, 179; 
Boston  MA, 99842, 5728, 13992, 22629, 0, 50, 6601, 141; 
Chicago  IL, 99790, 4247, 11482, 22824, 0, 86, 10378, 142; 
Cincinnati  OH, 99757, 4740, 12225, 23145, 0, 99, 9415, 169; 
Columbus  OH, 99794, 5418, 13530, 23040, 0, 79, 7563, 152; 
Dallas-Ft. Worth  TX, 99785, 5255, 13338, 22937, 0, 85, 7992, 152; 
191; 
Milwaukee  WI, 99554, 347, 2361, 14168, 0, 314, 31532, 155; 
Albuquerque  NM, 99739, 3947, 10922, 23459, 0, 115, 11065, 169; 
Anchorage  AK, 99803, 5897, 13102, 22191, 0, 77, 6563, 154; 
Baltimore  MD, 99749, 4484, 11837, 23490, 0, 87, 9309, 179; 
Boston  MA, 99841, 5673, 13266, 23423, 0, 51, 6655, 141; 
Chicago  IL, 99789, 4272, 11235, 23106, 0, 87, 10436, 142; 
Cincinnati  OH, 99754, 4709, 11904, 23544, 0, 101, 9466, 170; 
Columbus  OH, 99792, 5378, 13024, 23606, 0, 79, 7634, 154; 
Dallas-Ft. Worth  TX, 99784, 5241, 12825, 23523, 0, 85, 8055, 153; 
192; 
Milwaukee  WI, 99552, 352, 2360, 13684, 0, 318, 32015, 155; 
Albuquerque  NM, 99733, 3929, 10917, 22661, 0, 122, 11918, 169; 
Anchorage  AK, 99801, 5861, 13106, 21687, 0, 80, 7146, 154; 
Baltimore  MD, 99745, 4455, 11825, 22869, 0, 91, 10030, 179; 
Boston  MA, 99836, 5645, 13273, 22977, 0, 56, 7201, 141; 
Chicago  IL, 99775, 4272, 11223, 22352, 0, 100, 11282, 142; 
Cincinnati  OH, 99742, 4686, 11910, 22819, 0, 112, 10278, 170; 
Columbus  OH, 99779, 5366, 13022, 23014, 0, 89, 8320, 156; 
Dallas-Ft. Worth  TX, 99774, 5224, 12838, 22929, 0, 94, 8730, 154; 
193; 
Milwaukee  WI, 99531, 309, 1940, 12409, 0, 338, 33817, 156; 
Albuquerque  NM, 99726, 3254, 10324, 23231, 0, 128, 13434, 169; 
Anchorage  AK, 99791, 5199, 12911, 22874, 0, 92, 8188, 154; 
Baltimore  MD, 99727, 4025, 11162, 23564, 0, 109, 11452, 179; 
Boston  MA, 99823, 5022, 12884, 24085, 0, 68, 8401, 141; 
Chicago  IL, 99762, 3801, 10589, 22985, 0, 113, 12705, 142; 
Cincinnati  OH, 99723, 4099, 11322, 23600, 0, 130, 11653, 171; 
Columbus  OH, 99763, 4799, 12486, 24108, 0, 104, 9511, 156; 
Dallas-Ft. Worth  TX, 99761, 4707, 12248, 23987, 0, 106, 9955, 155; 
194; 
Milwaukee  WI, 99531, 309, 1929, 12411, 0, 338, 33826, 156; 
Albuquerque  NM, 99726, 3246, 10062, 23484, 0, 128, 13495, 170; 
Anchorage  AK, 99788, 5194, 12326, 23469, 0, 93, 8241, 156; 
Baltimore  MD, 99726, 4035, 10793, 23950, 0, 109, 11510, 180; 
Boston  MA, 99823, 5011, 12235, 24756, 0, 68, 8465, 141; 
Chicago  IL, 99762, 3837, 10408, 23192, 0, 113, 12763, 142; 
Cincinnati  OH, 99723, 4077, 11061, 23896, 0, 130, 11716, 171; 
Columbus  OH, 99761, 4798, 12045, 24556, 0, 105, 9587, 157; 
Dallas-Ft. Worth  TX, 99760, 4733, 11827, 24446, 0, 106, 10015, 156; 
195; 
Milwaukee  WI, 99524, 303, 1932, 11944, 0, 345, 34289, 156; 
Albuquerque  NM, 99717, 3218, 10052, 22567, 0, 136, 14467, 171; 
Anchorage  AK, 99782, 5252, 12313, 22781, 0, 99, 8994, 156; 
Baltimore  MD, 99717, 4094, 10771, 23144, 0, 119, 12399, 181; 
Boston  MA, 99815, 5071, 12194, 24116, 0, 74, 9211, 142; 
Chicago  IL, 99749, 3883, 10405, 22256, 0, 125, 13782, 143; 
Cincinnati  OH, 99716, 4154, 11055, 23010, 0, 136, 12684, 172; 
Columbus  OH, 99753, 4835, 12038, 23800, 0, 111, 10442, 159; 
Dallas-Ft. Worth  TX, 99744, 4761, 11824, 23663, 0, 121, 10885, 157; 
196; 
Milwaukee  WI, 99504, 312, 1504, 10729, 0, 365, 35993, 157; 
Albuquerque  NM, 99699, 3276, 8595, 22913, 0, 153, 16181, 171; 
Anchorage  AK, 99773, 5203, 10957, 23937, 0, 107, 10229, 156; 
Baltimore  MD, 99700, 4215, 9217, 23818, 0, 136, 13925, 182; 
Boston  MA, 99799, 5106, 10800, 25095, 0, 90, 10550, 143; 
Chicago  IL, 99732, 4188, 8862, 22868, 0, 141, 15330, 144; 
Cincinnati  OH, 99699, 4332, 9454, 23750, 0, 152, 14225, 172; 
Columbus  OH, 99742, 4914, 10461, 24883, 0, 123, 11782, 159; 
Dallas-Ft. Worth  TX, 99734, 5002, 10180, 24606, 0, 132, 12332, 157; 
197; 
Milwaukee  WI, 99505, 312, 1499, 10719, 0, 365, 36007, 158; 
Albuquerque  NM, 99697, 3266, 8418, 23058, 0, 153, 16244, 173; 
Anchorage  AK, 99772, 5241, 10603, 24286, 0, 107, 10298, 157; 
Baltimore  MD, 99698, 4267, 8981, 24052, 0, 137, 13988, 183; 
Boston  MA, 99799, 5133, 10403, 25479, 0, 90, 10635, 143; 
Chicago  IL, 99731, 4265, 8762, 22977, 0, 142, 15405, 144; 
Cincinnati  OH, 99697, 4391, 9321, 23906, 0, 154, 14292, 172; 
Columbus  OH, 99742, 4961, 10207, 25123, 0, 123, 11868, 159; 
Dallas-Ft. Worth  TX, 99732, 5024, 9932, 24861, 0, 133, 12415, 158; 
198; 
Milwaukee  WI, 99500, 310, 1501, 10325, 0, 369, 36396, 158; 
Albuquerque  NM, 99688, 3261, 8398, 22066, 0, 162, 17280, 174; 
Anchorage  AK, 99756, 5235, 10557, 23536, 0, 122, 11123, 158; 
Baltimore  MD, 99688, 4259, 8945, 23211, 0, 147, 14919, 184; 
Boston  MA, 99791, 5105, 10377, 24767, 0, 98, 11438, 143; 
Chicago  IL, 99722, 4230, 8772, 21988, 0, 154, 16465, 144; 
Cincinnati  OH, 99683, 4387, 9287, 22979, 0, 166, 15319, 172; 
Columbus  OH, 99735, 4932, 10181, 24255, 0, 129, 12845, 159; 
Dallas-Ft. Worth  TX, 99720, 5007, 9898, 24045, 0, 144, 13343, 159; 
199; 
Milwaukee  WI, 99480, 366, 1048, 9102, 0, 389, 38097, 158; 
Albuquerque  NM, 99666, 3441, 6631, 22429, 0, 183, 19108, 174; 
Anchorage  AK, 99743, 5415, 8723, 24646, 0, 134, 12560, 158; 
Baltimore  MD, 99662, 4410, 7292, 23731, 0, 171, 16594, 186; 
Boston  MA, 99778, 5197, 8589, 25734, 0, 109, 12956, 144; 
Chicago  IL, 99709, 4522, 6948, 22495, 0, 168, 18228, 145; 
Cincinnati  OH, 99664, 4535, 7481, 23569, 0, 185, 17076, 172; 
Columbus  OH, 99716, 5078, 8282, 25213, 0, 147, 14426, 159; 
Dallas-Ft. Worth  TX, 99707, 5085, 8085, 24873, 0, 158, 15010, 160; 
200; 
Milwaukee  WI, 99478, 366, 1046, 9094, 0, 389, 38106, 160; 
Albuquerque  NM, 99665, 3422, 6551, 22466, 0, 183, 19193, 175; 
Anchorage  AK, 99739, 5401, 8502, 24793, 0, 136, 12685, 160; 
Baltimore  MD, 99660, 4370, 7199, 23809, 0, 172, 16706, 187; 
Boston  MA, 99778, 5172, 8397, 25869, 0, 109, 13085, 144; 
Chicago  IL, 99706, 4484, 6918, 22527, 0, 169, 18329, 147; 
Cincinnati  OH, 99663, 4509, 7383, 23647, 0, 185, 17174, 173; 
Columbus  OH, 99714, 5048, 8170, 25285, 0, 148, 14553, 160; 
Dallas-Ft. Worth  TX, 99705, 5054, 7986, 24934, 0, 159, 15145, 161; 
201; 
Milwaukee  WI, 99467, 357, 1052, 8740, 0, 398, 38452, 161; 
Albuquerque  NM, 99657, 3412, 6517, 21620, 0, 192, 20096, 175; 
Anchorage  AK, 99730, 5387, 8478, 24075, 0, 144, 13482, 161; 
Baltimore  MD, 99650, 4353, 7184, 23007, 0, 182, 17593, 187; 
Boston  MA, 99774, 5131, 8399, 25196, 0, 113, 13849, 144; 
Chicago  IL, 99694, 4466, 6906, 21718, 0, 178, 19231, 148; 
Cincinnati  OH, 99654, 4502, 7359, 22821, 0, 193, 18093, 174; 
Columbus  OH, 99705, 5029, 8131, 24539, 0, 155, 15410, 162; 
Dallas-Ft. Worth  TX, 99696, 5027, 7956, 24115, 0, 168, 16081, 163; 
202; 
Milwaukee  WI, 99445, 358, 697, 7425, 0, 421, 40171, 161; 
Albuquerque  NM, 99641, 3030, 5238, 21804, 0, 211, 22053, 175; 
Anchorage  AK, 99713, 4733, 7452, 24785, 0, 159, 15139, 163; 
Baltimore  MD, 99628, 3887, 6093, 23148, 0, 201, 19570, 187; 
Boston  MA, 99757, 4424, 7410, 25713, 0, 129, 15654, 145; 
Chicago  IL, 99678, 4199, 5730, 21847, 0, 192, 21144, 150; 
Cincinnati  OH, 99633, 3997, 6301, 22963, 0, 214, 20042, 174; 
Columbus  OH, 99692, 4370, 7013, 25092, 0, 167, 17225, 164; 
Dallas-Ft. Worth  TX, 99678, 4344, 6975, 24433, 0, 183, 17913, 165; 
203; 
Milwaukee  WI, 99443, 358, 694, 7414, 0, 421, 40183, 163; 
Albuquerque  NM, 99638, 2985, 5208, 21737, 0, 214, 22207, 175; 
Anchorage  AK, 99710, 4708, 7347, 24725, 0, 161, 15355, 164; 
Baltimore  MD, 99627, 3824, 6057, 23089, 0, 202, 19762, 187; 
Boston  MA, 99752, 4389, 7299, 25628, 0, 132, 15922, 147; 
Chicago  IL, 99675, 4156, 5735, 21783, 0, 193, 21305, 152; 
Cincinnati  OH, 99632, 3966, 6265, 22893, 0, 214, 20230, 176; 
Columbus  OH, 99692, 4322, 6976, 24997, 0, 168, 17444, 164; 
Dallas-Ft. Worth  TX, 99677, 4306, 6935, 24363, 0, 184, 18138, 165; 
204; 
Milwaukee  WI, 99440, 352, 698, 7253, 0, 423, 40343, 163; 
Albuquerque  NM, 99624, 2971, 5181, 21017, 0, 228, 22976, 175; 
Anchorage  AK, 99701, 4674, 7327, 24127, 0, 170, 16037, 164; 
Baltimore  MD, 99620, 3791, 6043, 22404, 0, 210, 20532, 187; 
Boston  MA, 99742, 4351, 7289, 24999, 0, 142, 16649, 147; 
Chicago  IL, 99670, 4105, 5754, 21111, 0, 198, 22074, 152; 
Cincinnati  OH, 99621, 3928, 6262, 22235, 0, 223, 20983, 178; 
Columbus  OH, 99676, 4293, 6953, 24374, 0, 184, 18174, 164; 
Dallas-Ft. Worth  TX, 99674, 4272, 6935, 23671, 0, 186, 18930, 166; 
205; 
Milwaukee  WI, 99428, 272, 501, 5938, 0, 434, 41937, 164; 
Albuquerque  NM, 99601, 2149, 4587, 20517, 0, 252, 24995, 175; 
Anchorage  AK, 99676, 3500, 6843, 24277, 0, 194, 17806, 165; 
Baltimore  MD, 99599, 2962, 5517, 21995, 0, 230, 22547, 187; 
Boston  MA, 99723, 3288, 6717, 24949, 0, 162, 18540, 147; 
Chicago  IL, 99653, 3353, 5201, 20691, 0, 216, 24089, 154; 
Cincinnati  OH, 99604, 3104, 5591, 21946, 0, 240, 22969, 178; 
Columbus  OH, 99652, 3268, 6354, 24220, 0, 205, 20160, 166; 
Dallas-Ft. Worth  TX, 99644, 3255, 6337, 23555, 0, 215, 20842, 166; 
206; 
Milwaukee  WI, 99428, 272, 500, 5921, 0, 434, 41955, 164; 
Albuquerque  NM, 99599, 2114, 4574, 20375, 0, 254, 25198, 175; 
Anchorage  AK, 99673, 3447, 6810, 24027, 0, 197, 18165, 165; 
Baltimore  MD, 99595, 2921, 5483, 21823, 0, 233, 22826, 188; 
Boston  MA, 99721, 3260, 6637, 24682, 0, 164, 18957, 148; 
Chicago  IL, 99651, 3267, 5239, 20549, 0, 218, 24329, 154; 
Cincinnati  OH, 99605, 3028, 5579, 21821, 0, 240, 23221, 178; 
Columbus  OH, 99649, 3220, 6337, 23955, 0, 208, 20533, 166; 
Dallas-Ft. Worth  TX, 99640, 3183, 6341, 23350, 0, 219, 21162, 166; 
207; 
Milwaukee  WI, 99427, 272, 500, 5835, 0, 434, 42042, 165; 
Albuquerque  NM, 99594, 2096, 4553, 19910, 0, 259, 25706, 175; 
Anchorage  AK, 99666, 3389, 6822, 23589, 0, 204, 18661, 167; 
Baltimore  MD, 99585, 2850, 5512, 21371, 0, 240, 23342, 190; 
Boston  MA, 99714, 3182, 6660, 24251, 0, 170, 19474, 148; 
Chicago  IL, 99648, 3212, 5252, 20119, 0, 222, 24850, 155; 
Cincinnati  OH, 99597, 2958, 5604, 21379, 0, 246, 23752, 179; 
Columbus  OH, 99644, 3161, 6343, 23470, 0, 212, 21114, 167; 
Dallas-Ft. Worth  TX, 99637, 3129, 6342, 22922, 0, 221, 21696, 166; 
208; 
Milwaukee  WI, 99407, 197, 403, 4675, 0, 452, 43361, 167; 
Albuquerque  NM, 99572, 1588, 4079, 19055, 0, 278, 27685, 177; 
Anchorage  AK, 99649, 2568, 6241, 23351, 0, 220, 20520, 168; 
Baltimore  MD, 99563, 2348, 4989, 20685, 0, 264, 25309, 190; 
Boston  MA, 99697, 2388, 6137, 23784, 0, 188, 21470, 148; 
Chicago  IL, 99632, 2576, 4952, 19376, 0, 238, 26795, 155; 
Cincinnati  OH, 99574, 2286, 5198, 20665, 0, 267, 25742, 180; 
Columbus  OH, 99626, 2400, 5871, 22911, 0, 230, 23129, 167; 
Dallas-Ft. Worth  TX, 99617, 2312, 5877, 22365, 0, 240, 23708, 168; 
209; 
Milwaukee  WI, 99406, 197, 402, 4663, 0, 452, 43374, 168; 
Albuquerque  NM, 99567, 1574, 4042, 18792, 0, 282, 28007, 177; 
Anchorage  AK, 99640, 2503, 6240, 22846, 0, 229, 21102, 168; 
Baltimore  MD, 99558, 2288, 4983, 20377, 0, 270, 25719, 190; 
Boston  MA, 99691, 2349, 6122, 23248, 0, 193, 22102, 149; 
Chicago  IL, 99631, 2488, 4979, 19187, 0, 239, 27084, 155; 
Cincinnati  OH, 99570, 2228, 5194, 20376, 0, 271, 26127, 181; 
Columbus  OH, 99625, 2343, 5865, 22530, 0, 231, 23614, 167; 
Dallas-Ft. Worth  TX, 99611, 2257, 5876, 22035, 0, 245, 24138, 169; 
210; 
Milwaukee  WI, 99404, 197, 397, 4631, 0, 453, 43410, 169; 
Albuquerque  NM, 99564, 1561, 4018, 18520, 0, 285, 28327, 177; 
Anchorage  AK, 99632, 2480, 6243, 22548, 0, 234, 21451, 171; 
Baltimore  MD, 99556, 2282, 4971, 20077, 0, 273, 26091, 190; 
Boston  MA, 99687, 2340, 6080, 22992, 0, 197, 22462, 149; 
Chicago  IL, 99627, 2468, 4963, 18966, 0, 243, 27393, 155; 
Cincinnati  OH, 99568, 2184, 5216, 20096, 0, 273, 26484, 181; 
Columbus  OH, 99619, 2330, 5844, 22214, 0, 236, 24022, 168; 
Dallas-Ft. Worth  TX, 99608, 2241, 5842, 21802, 0, 248, 24478, 169; 
211; 
Milwaukee  WI, 99388, 140, 370, 3775, 0, 467, 44363, 169; 
Albuquerque  NM, 99542, 1281, 3655, 17528, 0, 306, 30268, 178; 
Anchorage  AK, 99610, 2053, 5751, 22045, 0, 253, 23344, 174; 
Baltimore  MD, 99526, 1998, 4650, 19124, 0, 299, 28051, 191; 
Boston  MA, 99672, 1982, 5516, 22334, 0, 212, 24462, 150; 
Chicago  IL, 99605, 2254, 4702, 18066, 0, 267, 29247, 155; 
Cincinnati  OH, 99544, 1820, 4879, 19204, 0, 296, 28433, 182; 
Columbus  OH, 99593, 2004, 5382, 21373, 0, 262, 26057, 170; 
Dallas-Ft. Worth  TX, 99585, 1865, 5390, 21040, 0, 271, 26442, 169; 
212; 
Milwaukee  WI, 99387, 140, 370, 3753, 0, 469, 44384, 169; 
Albuquerque  NM, 99537, 1267, 3631, 17224, 0, 310, 30620, 179; 
Anchorage  AK, 99598, 2026, 5739, 21389, 0, 261, 24050, 176; 
Baltimore  MD, 99520, 1965, 4616, 18741, 0, 304, 28531, 193; 
Boston  MA, 99666, 1957, 5515, 21637, 0, 215, 25219, 153; 
Chicago  IL, 99603, 2222, 4707, 17800, 0, 270, 29601, 155; 
Cincinnati  OH, 99538, 1777, 4881, 18874, 0, 301, 28844, 183; 
Columbus  OH, 99583, 1984, 5367, 20858, 0, 271, 26649, 171; 
Dallas-Ft. Worth  TX, 99576, 1821, 5356, 20584, 0, 277, 27008, 170; 
213; 
Milwaukee  WI, 99386, 140, 367, 3745, 0, 469, 44394, 170; 
Albuquerque  NM, 99534, 1256, 3615, 17080, 0, 313, 30803, 179; 
Anchorage  AK, 99596, 2050, 5713, 21261, 0, 263, 24245, 176; 
Baltimore  MD, 99518, 1965, 4594, 18615, 0, 306, 28740, 193; 
Boston  MA, 99663, 1962, 5479, 21539, 0, 217, 25398, 154; 
Chicago  IL, 99600, 2228, 4680, 17704, 0, 273, 29795, 155; 
Cincinnati  OH, 99538, 1777, 4869, 18752, 0, 301, 29047, 183; 
Columbus  OH, 99579, 1984, 5333, 20725, 0, 275, 26872, 171; 
Dallas-Ft. Worth  TX, 99577, 1824, 5322, 20484, 0, 277, 27205, 170; 
214; 
Milwaukee  WI, 99376, 82, 367, 3070, 0, 482, 45131, 170; 
Albuquerque  NM, 99510, 1065, 3230, 15976, 0, 339, 32691, 179; 
Anchorage  AK, 99577, 1758, 5052, 20566, 0, 281, 26223, 176; 
Baltimore  MD, 99504, 1718, 4221, 17537, 0, 321, 30723, 193; 
Boston  MA, 99631, 1693, 4837, 20622, 0, 247, 27502, 155; 
Chicago  IL, 99579, 1950, 4454, 16581, 0, 292, 31705, 155; 
Cincinnati  OH, 99509, 1590, 4370, 17745, 0, 328, 31009, 184; 
Columbus  OH, 99565, 1754, 4763, 19732, 0, 287, 28965, 172; 
Dallas-Ft. Worth  TX, 99552, 1710, 4740, 19434, 0, 303, 29288, 170; 
215; 
Milwaukee  WI, 99375, 82, 366, 3050, 0, 483, 45151, 171; 
Albuquerque  NM, 99504, 1063, 3191, 15671, 0, 345, 33037, 180; 
Anchorage  AK, 99572, 1761, 5015, 19888, 0, 286, 26964, 176; 
Baltimore  MD, 99498, 1715, 4178, 17149, 0, 324, 31197, 194; 
Boston  MA, 99622, 1695, 4794, 19865, 0, 256, 28329, 155; 
Chicago  IL, 99576, 1946, 4397, 16361, 0, 295, 32036, 155; 
Cincinnati  OH, 99501, 1575, 4329, 17361, 0, 334, 31473, 186; 
Columbus  OH, 99562, 1761, 4710, 19199, 0, 290, 29589, 172; 
Dallas-Ft. Worth  TX, 99542, 1705, 4698, 18932, 0, 313, 29876, 170; 
216; 
Milwaukee  WI, 99375, 82, 362, 3051, 0, 484, 45154, 171; 
Albuquerque  NM, 99500, 1058, 3164, 15613, 0, 347, 33135, 182; 
Anchorage  AK, 99569, 1744, 4986, 19812, 0, 287, 27101, 178; 
Baltimore  MD, 99495, 1689, 4151, 17084, 0, 327, 31333, 194; 
Boston  MA, 99621, 1678, 4764, 19809, 0, 257, 28467, 155; 
Chicago  IL, 99575, 1918, 4351, 16350, 0, 295, 32151, 156; 
Cincinnati  OH, 99499, 1548, 4281, 17327, 0, 335, 31611, 187; 
Columbus  OH, 99558, 1737, 4674, 19138, 0, 292, 29739, 174; 
Dallas-Ft. Worth  TX, 99542, 1685, 4674, 18892, 0, 313, 30007, 170; 
217; 
Milwaukee  WI, 99367, 94, 319, 2555, 0, 490, 45713, 172; 
Albuquerque  NM, 99478, 1061, 2690, 14345, 0, 371, 35091, 182; 
Anchorage  AK, 99551, 1688, 4340, 18776, 0, 308, 29180, 178; 
Baltimore  MD, 99477, 1621, 3728, 15788, 0, 345, 33387, 194; 
Boston  MA, 99601, 1645, 4109, 18599, 0, 277, 30660, 155; 
Chicago  IL, 99552, 1842, 3914, 15161, 0, 317, 34137, 157; 
Cincinnati  OH, 99476, 1551, 3708, 16046, 0, 358, 33720, 189; 
Columbus  OH, 99529, 1696, 4044, 17896, 0, 318, 31924, 176; 
Dallas-Ft. Worth  TX, 99517, 1707, 3977, 17685, 0, 333, 32176, 172; 
218; 
Milwaukee  WI, 99367, 94, 319, 2539, 0, 490, 45729, 172; 
Albuquerque  NM, 99468, 1048, 2668, 14030, 0, 380, 35439, 183; 
Anchorage  AK, 99543, 1679, 4305, 18119, 0, 316, 29894, 178; 
Baltimore  MD, 99472, 1625, 3676, 15372, 0, 350, 33883, 194; 
Boston  MA, 99591, 1641, 4060, 17923, 0, 286, 31411, 156; 
Chicago  IL, 99548, 1816, 3848, 14993, 0, 320, 34421, 158; 
Cincinnati  OH, 99472, 1532, 3649, 15780, 0, 362, 34087, 189; 
Columbus  OH, 99527, 1691, 4014, 17424, 0, 320, 32469, 176; 
Dallas-Ft. Worth  TX, 99510, 1677, 3930, 17232, 0, 339, 32733, 173; 
219; 
Milwaukee  WI, 99366, 93, 319, 2538, 0, 490, 45731, 173; 
Albuquerque  NM, 99468, 1042, 2656, 13988, 0, 380, 35507, 183; 
Anchorage  AK, 99540, 1672, 4274, 18087, 0, 317, 29982, 180; 
Baltimore  MD, 99471, 1619, 3633, 15348, 0, 351, 33983, 195; 
Boston  MA, 99591, 1634, 4016, 17902, 0, 286, 31521, 156; 
Chicago  IL, 99545, 1787, 3808, 14968, 0, 322, 34533, 159; 
Cincinnati  OH, 99468, 1504, 3605, 15772, 0, 363, 34191, 193; 
Columbus  OH, 99525, 1662, 3982, 17409, 0, 321, 32575, 177; 
Dallas-Ft. Worth  TX, 99509, 1660, 3899, 17216, 0, 339, 32833, 174; 
220; 
Milwaukee  WI, 99355, 94, 256, 2058, 0, 498, 46278, 175; 
Albuquerque  NM, 99450, 1054, 2153, 12595, 0, 401, 37566, 183; 
Anchorage  AK, 99518, 1652, 3534, 16826, 0, 338, 32285, 180; 
Baltimore  MD, 99452, 1552, 3032, 14110, 0, 370, 36118, 196; 
Boston  MA, 99572, 1615, 3270, 16607, 0, 304, 33819, 156; 
Chicago  IL, 99518, 1733, 3382, 13602, 0, 348, 36660, 159; 
Cincinnati  OH, 99451, 1500, 3017, 14439, 0, 382, 36365, 194; 
Columbus  OH, 99506, 1669, 3320, 15981, 0, 339, 34916, 177; 
Dallas-Ft. Worth  TX, 99494, 1663, 3197, 15829, 0, 354, 35164, 174; 
221; 
Milwaukee  WI, 99355, 99, 256, 2045, 0, 499, 46291, 175; 
Albuquerque  NM, 99446, 1053, 2128, 12363, 0, 403, 37833, 183; 
Anchorage  AK, 99514, 1662, 3486, 16353, 0, 343, 32823, 180; 
Baltimore  MD, 99448, 1561, 2982, 13805, 0, 374, 36502, 197; 
Boston  MA, 99564, 1608, 3254, 16095, 0, 311, 34386, 156; 
Chicago  IL, 99516, 1721, 3318, 13458, 0, 350, 36916, 159; 
Cincinnati  OH, 99445, 1502, 2977, 14223, 0, 387, 36664, 195; 
Columbus  OH, 99503, 1672, 3287, 15631, 0, 340, 35343, 178; 
Dallas-Ft. Worth  TX, 99492, 1668, 3131, 15534, 0, 357, 35575, 174; 
222; 
Milwaukee  WI, 99355, 100, 251, 2046, 0, 499, 46295, 175; 
Albuquerque  NM, 99446, 1048, 2121, 12321, 0, 403, 37897, 183; 
Anchorage  AK, 99513, 1638, 3464, 16345, 0, 344, 32894, 180; 
Baltimore  MD, 99446, 1537, 2950, 13776, 0, 376, 36612, 197; 
Boston  MA, 99561, 1573, 3219, 16071, 0, 312, 34500, 157; 
Chicago  IL, 99516, 1669, 3308, 13449, 0, 351, 37008, 159; 
Cincinnati  OH, 99439, 1472, 2941, 14209, 0, 391, 36766, 197; 
Columbus  OH, 99502, 1639, 3279, 15582, 0, 340, 35466, 179; 
Dallas-Ft. Worth  TX, 99489, 1631, 3130, 15475, 0, 360, 35701, 174; 
223; 
Milwaukee  WI, 99345, 93, 201, 1610, 0, 505, 46791, 177; 
Albuquerque  NM, 99414, 942, 1769, 10789, 0, 436, 40031, 184; 
Anchorage  AK, 99487, 1515, 2827, 14941, 0, 369, 35286, 181; 
Baltimore  MD, 99426, 1397, 2515, 12391, 0, 394, 38768, 198; 
Boston  MA, 99533, 1437, 2683, 14595, 0, 338, 36848, 158; 
Chicago  IL, 99487, 1552, 2915, 11999, 0, 379, 39190, 160; 
Cincinnati  OH, 99420, 1412, 2533, 12731, 0, 410, 38952, 197; 
Columbus  OH, 99474, 1518, 2731, 14094, 0, 369, 37852, 180; 
Dallas-Ft. Worth  TX, 99464, 1526, 2584, 13957, 0, 382, 38059, 174; 
224; 
Milwaukee  WI, 99346, 97, 201, 1605, 0, 506, 46796, 178; 
Albuquerque  NM, 99411, 947, 1754, 10660, 0, 439, 40186, 185; 
Anchorage  AK, 99477, 1515, 2791, 14620, 0, 377, 35656, 182; 
Baltimore  MD, 99419, 1380, 2506, 12187, 0, 400, 39024, 201; 
Boston  MA, 99528, 1417, 2680, 14249, 0, 343, 37242, 158; 
Chicago  IL, 99486, 1536, 2885, 11904, 0, 379, 39367, 161; 
Cincinnati  OH, 99417, 1429, 2475, 12588, 0, 411, 39182, 199; 
Columbus  OH, 99471, 1529, 2707, 13879, 0, 372, 38131, 180; 
Dallas-Ft. Worth  TX, 99458, 1537, 2548, 13750, 0, 387, 38340, 175; 
225; 
Milwaukee  WI, 99346, 97, 198, 1607, 0, 506, 46797, 178; 
Albuquerque  NM, 99409, 942, 1743, 10619, 0, 439, 40252, 187; 
Anchorage  AK, 99477, 1485, 2788, 14582, 0, 377, 35742, 182; 
Baltimore  MD, 99417, 1345, 2498, 12160, 0, 402, 39116, 201; 
Boston  MA, 99525, 1391, 2656, 14209, 0, 344, 37350, 160; 
Chicago  IL, 99485, 1488, 2869, 11889, 0, 379, 39457, 162; 
Cincinnati  OH, 99416, 1376, 2455, 12566, 0, 412, 39292, 199; 
Columbus  OH, 99470, 1505, 2695, 13842, 0, 372, 38234, 181; 
Dallas-Ft. Worth  TX, 99457, 1497, 2523, 13732, 0, 388, 38447, 175; 
226; 
Milwaukee  WI, 99339, 76, 163, 1215, 0, 511, 47250, 179; 
Albuquerque  NM, 99390, 829, 1472, 9056, 0, 458, 42327, 188; 
Anchorage  AK, 99452, 1263, 2356, 12924, 0, 399, 38185, 184; 
Baltimore  MD, 99397, 1183, 2217, 10776, 0, 423, 41099, 201; 
Boston  MA, 99501, 1226, 2333, 12578, 0, 367, 39616, 160; 
Chicago  IL, 99469, 1334, 2536, 10527, 0, 397, 41490, 162; 
Cincinnati  OH, 99390, 1278, 2160, 11003, 0, 438, 41417, 199; 
Columbus  OH, 99437, 1358, 2364, 12201, 0, 404, 40518, 182; 
Dallas-Ft. Worth  TX, 99439, 1306, 2249, 12100, 0, 407, 40712, 175; 
227; 
Milwaukee  WI, 99337, 80, 163, 1210, 0, 511, 47254, 181; 
Albuquerque  NM, 99388, 834, 1453, 8956, 0, 458, 42453, 190; 
Anchorage  AK, 99450, 1245, 2341, 12726, 0, 401, 38426, 184; 
Baltimore  MD, 99395, 1166, 2188, 10674, 0, 424, 41265, 202; 
Boston  MA, 99498, 1219, 2297, 12388, 0, 370, 39871, 160; 
Chicago  IL, 99465, 1316, 2493, 10491, 0, 399, 41613, 164; 
Cincinnati  OH, 99389, 1285, 2119, 10917, 0, 438, 41576, 200; 
Columbus  OH, 99432, 1350, 2346, 12085, 0, 407, 40699, 184; 
Dallas-Ft. Worth  TX, 99435, 1298, 2217, 11964, 0, 411, 40921, 175; 
228; 
Milwaukee  WI, 99337, 82, 162, 1209, 0, 512, 47256, 181; 
Albuquerque  NM, 99387, 832, 1446, 8923, 0, 458, 42501, 190; 
Anchorage  AK, 99451, 1222, 2323, 12695, 0, 401, 38508, 184; 
Baltimore  MD, 99393, 1145, 2171, 10634, 0, 425, 41354, 203; 
Boston  MA, 99498, 1187, 2279, 12357, 0, 370, 39962, 160; 
Chicago  IL, 99465, 1287, 2454, 10465, 0, 399, 41719, 164; 
Cincinnati  OH, 99389, 1275, 2090, 10873, 0, 438, 41678, 200; 
Columbus  OH, 99431, 1331, 2310, 12033, 0, 408, 40823, 184; 
Dallas-Ft. Worth  TX, 99433, 1265, 2200, 11909, 0, 411, 41038, 177; 
229; 
Milwaukee  WI, 99333, 63, 137, 903, 0, 514, 47606, 183; 
Albuquerque  NM, 99366, 755, 1282, 7541, 0, 479, 44243, 192; 
Anchorage  AK, 99435, 1038, 2071, 11174, 0, 416, 40604, 184; 
Baltimore  MD, 99370, 1014, 1975, 9286, 0, 447, 43158, 203; 
Boston  MA, 99480, 1058, 2030, 10862, 0, 387, 41993, 161; 
Chicago  IL, 99444, 1147, 2203, 9190, 0, 419, 43524, 165; 
Cincinnati  OH, 99379, 1185, 1874, 9474, 0, 448, 43580, 200; 
Columbus  OH, 99408, 1237, 2069, 10444, 0, 430, 42920, 185; 
Dallas-Ft. Worth  TX, 99411, 1170, 2003, 10371, 0, 433, 43049, 177; 
230; 
Milwaukee  WI, 99330, 61, 141, 902, 0, 514, 47606, 185; 
Albuquerque  NM, 99364, 777, 1271, 7467, 0, 481, 44332, 192; 
Anchorage  AK, 99433, 1042, 2053, 11062, 0, 417, 40759, 185; 
Baltimore  MD, 99368, 1008, 1964, 9206, 0, 449, 43291, 203; 
Boston  MA, 99475, 1039, 2015, 10735, 0, 389, 42172, 164; 
Chicago  IL, 99443, 1138, 2170, 9146, 0, 420, 43636, 165; 
Cincinnati  OH, 99375, 1172, 1858, 9389, 0, 452, 43715, 200; 
Columbus  OH, 99405, 1222, 2050, 10349, 0, 432, 43078, 187; 
Dallas-Ft. Worth  TX, 99410, 1150, 1985, 10277, 0, 434, 43206, 177; 
231; 
Milwaukee  WI, 99329, 61, 142, 901, 0, 514, 47607, 186; 
Albuquerque  NM, 99363, 773, 1259, 7438, 0, 481, 44379, 193; 
Anchorage  AK, 99427, 1035, 2037, 11014, 0, 421, 40838, 187; 
Baltimore  MD, 99367, 990, 1938, 9165, 0, 450, 43388, 203; 
Boston  MA, 99475, 1017, 2003, 10678, 0, 389, 42276, 164; 
Chicago  IL, 99442, 1135, 2128, 9111, 0, 421, 43734, 165; 
Cincinnati  OH, 99375, 1165, 1809, 9369, 0, 452, 43806, 200; 
Columbus  OH, 99405, 1202, 2020, 10314, 0, 432, 43178, 187; 
Dallas-Ft. Worth  TX, 99406, 1125, 1944, 10255, 0, 437, 43304, 178; 
232; 
Milwaukee  WI, 99325, 59, 117, 696, 0, 519, 47849, 187; 
Albuquerque  NM, 99350, 726, 1143, 6321, 0, 493, 45800, 193; 
Anchorage  AK, 99411, 894, 1871, 9661, 0, 439, 42664, 187; 
Baltimore  MD, 99354, 955, 1745, 8008, 0, 464, 44961, 203; 
Boston  MA, 99457, 951, 1809, 9394, 0, 406, 43985, 164; 
Chicago  IL, 99425, 1031, 2030, 8057, 0, 437, 45184, 166; 
Cincinnati  OH, 99358, 1127, 1678, 8173, 0, 467, 45370, 201; 
Columbus  OH, 99385, 1143, 1859, 9053, 0, 451, 44862, 188; 
Dallas-Ft. Worth  TX, 99391, 1089, 1840, 8949, 0, 451, 44969, 180; 
233; 
Milwaukee  WI, 99323, 61, 119, 696, 0, 519, 47848, 188; 
Albuquerque  NM, 99350, 721, 1144, 6275, 0, 493, 45861, 194; 
Anchorage  AK, 99409, 890, 1871, 9573, 0, 441, 42776, 187; 
Baltimore  MD, 99352, 939, 1738, 7934, 0, 465, 45075, 204; 
Boston  MA, 99453, 946, 1794, 9302, 0, 408, 44122, 167; 
Chicago  IL, 99423, 1011, 2006, 8013, 0, 438, 45292, 167; 
Cincinnati  OH, 99357, 1109, 1670, 8109, 0, 467, 45485, 202; 
Columbus  OH, 99385, 1120, 1854, 9005, 0, 451, 44968, 188; 
Dallas-Ft. Worth  TX, 99388, 1073, 1824, 8882, 0, 453, 45089, 181; 
234; 
Milwaukee  WI, 99321, 62, 119, 693, 0, 519, 47850, 189; 
Albuquerque  NM, 99349, 712, 1140, 6241, 0, 493, 45913, 195; 
Anchorage  AK, 99408, 881, 1847, 9553, 0, 442, 42839, 187; 
Baltimore  MD, 99350, 933, 1704, 7922, 0, 465, 45141, 206; 
Boston  MA, 99452, 938, 1778, 9242, 0, 409, 44220, 167; 
Chicago  IL, 99421, 1002, 1973, 7972, 0, 439, 45385, 168; 
Cincinnati  OH, 99357, 1088, 1640, 8093, 0, 468, 45559, 202; 
Columbus  OH, 99382, 1106, 1803, 8992, 0, 453, 45056, 189; 
Dallas-Ft. Worth  TX, 99386, 1051, 1797, 8829, 0, 455, 45201, 181; 
235; 
Milwaukee  WI, 99322, 69, 95, 586, 0, 519, 47994, 189; 
Albuquerque  NM, 99338, 690, 1066, 5399, 0, 503, 46995, 196; 
Anchorage  AK, 99390, 879, 1715, 8429, 0, 459, 44303, 189; 
Baltimore  MD, 99341, 912, 1600, 7043, 0, 474, 46343, 206; 
Boston  MA, 99435, 922, 1668, 8074, 0, 426, 45725, 167; 
Chicago  IL, 99415, 964, 1837, 7273, 0, 444, 46463, 169; 
Cincinnati  OH, 99342, 1021, 1610, 7181, 0, 483, 46752, 202; 
Columbus  OH, 99364, 1100, 1677, 7967, 0, 469, 46421, 192; 
Dallas-Ft. Worth  TX, 99374, 1074, 1718, 7788, 0, 467, 46527, 181; 
236; 
Milwaukee  WI, 99322, 69, 99, 586, 0, 519, 47994, 189; 
Albuquerque  NM, 99337, 683, 1067, 5342, 0, 504, 47063, 196; 
Anchorage  AK, 99389, 866, 1708, 8380, 0, 459, 44378, 190; 
Baltimore  MD, 99337, 897, 1592, 6973, 0, 477, 46448, 207; 
Boston  MA, 99434, 908, 1665, 8009, 0, 427, 45822, 167; 
Chicago  IL, 99413, 947, 1810, 7219, 0, 444, 46573, 170; 
Cincinnati  OH, 99337, 980, 1610, 7136, 0, 486, 46841, 205; 
Columbus  OH, 99359, 1073, 1676, 7907, 0, 473, 46523, 193; 
Dallas-Ft. Worth  TX, 99371, 1034, 1722, 7727, 0, 470, 46644, 181; 
237; 
Milwaukee  WI, 99322, 71, 99, 582, 0, 519, 47998, 189; 
Albuquerque  NM, 99337, 685, 1065, 5299, 0, 504, 47116, 196; 
Anchorage  AK, 99388, 865, 1680, 8349, 0, 460, 44444, 190; 
Baltimore  MD, 99336, 886, 1589, 6927, 0, 478, 46519, 208; 
Boston  MA, 99431, 899, 1625, 7982, 0, 430, 45902, 167; 
Chicago  IL, 99412, 943, 1769, 7174, 0, 444, 46670, 171; 
Cincinnati  OH, 99334, 970, 1583, 7085, 0, 488, 46938, 206; 
Columbus  OH, 99359, 1040, 1665, 7857, 0, 473, 46621, 194; 
Dallas-Ft. Worth  TX, 99367, 1020, 1683, 7690, 0, 470, 46737, 185; 
238; 
Milwaukee  WI, 99322, 74, 98, 482, 0, 520, 48114, 189; 
Albuquerque  NM, 99327, 726, 951, 4672, 0, 514, 47983, 196; 
Anchorage  AK, 99378, 884, 1507, 7346, 0, 471, 45787, 190; 
Baltimore  MD, 99323, 907, 1429, 6260, 0, 492, 47489, 208; 
Boston  MA, 99415, 954, 1472, 7072, 0, 445, 47124, 168; 
Chicago  IL, 99403, 944, 1602, 6590, 0, 451, 47610, 172; 
Cincinnati  OH, 99320, 991, 1516, 6270, 0, 501, 48008, 207; 
Columbus  OH, 99346, 1050, 1580, 7006, 0, 486, 47767, 194; 
Dallas-Ft. Worth  TX, 99357, 1057, 1538, 6883, 0, 480, 47857, 185; 
239; 
Milwaukee  WI, 99322, 73, 99, 481, 0, 520, 48117, 189; 
Albuquerque  NM, 99327, 715, 959, 4627, 0, 514, 48041, 196; 
Anchorage  AK, 99374, 878, 1498, 7298, 0, 473, 45858, 192; 
Baltimore  MD, 99322, 890, 1422, 6199, 0, 493, 47587, 208; 
Boston  MA, 99415, 938, 1450, 7039, 0, 445, 47206, 168; 
Chicago  IL, 99402, 924, 1591, 6520, 0, 452, 47724, 172; 
Cincinnati  OH, 99319, 966, 1512, 6214, 0, 501, 48104, 208; 
Columbus  OH, 99345, 1014, 1596, 6938, 0, 486, 47863, 196; 
Dallas-Ft. Worth  TX, 99355, 1019, 1540, 6812, 0, 482, 47971, 185; 
240; 
Milwaukee  WI, 99321, 73, 99, 479, 0, 520, 48119, 190; 
Albuquerque  NM, 99326, 716, 955, 4582, 0, 514, 48094, 196; 
Anchorage  AK, 99373, 873, 1473, 7272, 0, 473, 45921, 193; 
Baltimore  MD, 99321, 887, 1397, 6139, 0, 494, 47686, 208; 
Boston  MA, 99415, 927, 1416, 6988, 0, 445, 47307, 168; 
Chicago  IL, 99401, 918, 1547, 6492, 0, 453, 47811, 172; 
Cincinnati  OH, 99318, 962, 1487, 6162, 0, 503, 48196, 208; 
Columbus  OH, 99344, 1010, 1570, 6872, 0, 487, 47968, 196; 
Dallas-Ft. Worth  TX, 99355, 1018, 1491, 6786, 0, 482, 48062, 185; 
241; 
Milwaukee  WI, 99318, 87, 90, 424, 0, 522, 48188, 190; 
Albuquerque  NM, 99320, 733, 886, 4000, 0, 519, 48891, 197; 
Anchorage  AK, 99364, 889, 1295, 6461, 0, 483, 47065, 193; 
Baltimore  MD, 99314, 896, 1258, 5585, 0, 500, 48552, 208; 
Boston  MA, 99402, 936, 1290, 6185, 0, 457, 48394, 169; 
Chicago  IL, 99395, 934, 1386, 6005, 0, 458, 48639, 172; 
Cincinnati  OH, 99306, 996, 1390, 5582, 0, 513, 49057, 210; 
Columbus  OH, 99337, 1073, 1470, 6120, 0, 494, 49004, 196; 
Dallas-Ft. Worth  TX, 99342, 1049, 1434, 6008, 0, 497, 49090, 186; 
242; 
Milwaukee  WI, 99317, 87, 91, 427, 0, 522, 48188, 191; 
Albuquerque  NM, 99318, 724, 894, 3960, 0, 519, 48939, 199; 
Anchorage  AK, 99364, 875, 1296, 6419, 0, 483, 47130, 193; 
Baltimore  MD, 99312, 875, 1244, 5539, 0, 501, 48639, 210; 
Boston  MA, 99401, 915, 1278, 6146, 0, 457, 48472, 170; 
Chicago  IL, 99394, 916, 1375, 5937, 0, 458, 48739, 173; 
Cincinnati  OH, 99304, 973, 1368, 5548, 0, 514, 49141, 211; 
Columbus  OH, 99335, 1049, 1460, 6090, 0, 495, 49079, 197; 
Dallas-Ft. Worth  TX, 99341, 1035, 1403, 5951, 0, 497, 49197, 187; 
243; 
Milwaukee  WI, 99317, 92, 92, 423, 0, 522, 48192, 191; 
Albuquerque  NM, 99318, 727, 882, 3953, 0, 519, 48961, 200; 
Anchorage  AK, 99363, 871, 1287, 6378, 0, 484, 47191, 193; 
Baltimore  MD, 99310, 873, 1221, 5502, 0, 502, 48712, 211; 
Boston  MA, 99398, 915, 1254, 6098, 0, 459, 48553, 171; 
Chicago  IL, 99392, 908, 1354, 5880, 0, 460, 48832, 173; 
Cincinnati  OH, 99303, 967, 1338, 5490, 0, 515, 49240, 211; 
Columbus  OH, 99334, 1053, 1442, 6033, 0, 495, 49167, 198; 
Dallas-Ft. Worth  TX, 99339, 1027, 1379, 5897, 0, 499, 49292, 187; 
244; 
Milwaukee  WI, 99315, 94, 75, 373, 0, 523, 48268, 192; 
Albuquerque  NM, 99309, 719, 841, 3454, 0, 528, 49657, 200; 
Anchorage  AK, 99351, 849, 1176, 5571, 0, 498, 48302, 193; 
Baltimore  MD, 99299, 860, 1153, 4926, 0, 515, 49541, 211; 
Boston  MA, 99387, 918, 1140, 5357, 0, 466, 49584, 172; 
Chicago  IL, 99384, 913, 1273, 5380, 0, 467, 49616, 173; 
Cincinnati  OH, 99294, 952, 1270, 4946, 0, 524, 50071, 211; 
Columbus  OH, 99324, 1080, 1388, 5306, 0, 506, 50146, 198; 
Dallas-Ft. Worth  TX, 99328, 1008, 1316, 5229, 0, 510, 50240, 187; 
245; 
Milwaukee  WI, 99315, 96, 76, 373, 0, 523, 48268, 192; 
Albuquerque  NM, 99309, 713, 837, 3441, 0, 528, 49687, 200; 
Anchorage  AK, 99351, 834, 1178, 5527, 0, 498, 48369, 194; 
Baltimore  MD, 99298, 848, 1150, 4870, 0, 515, 49621, 212; 
Boston  MA, 99388, 908, 1128, 5308, 0, 467, 49664, 172; 
Chicago  IL, 99383, 903, 1252, 5296, 0, 468, 49739, 173; 
Cincinnati  OH, 99292, 946, 1250, 4871, 0, 526, 50180, 211; 
Columbus  OH, 99320, 1061, 1358, 5275, 0, 508, 50235, 200; 
Dallas-Ft. Worth  TX, 99327, 992, 1292, 5185, 0, 511, 50331, 187; 
246; 
Milwaukee  WI, 99314, 96, 79, 369, 0, 523, 48271, 193; 
Albuquerque  NM, 99307, 714, 834, 3421, 0, 528, 49715, 202; 
Anchorage  AK, 99348, 824, 1167, 5491, 0, 499, 48428, 196; 
Baltimore  MD, 99295, 841, 1135, 4813, 0, 517, 49705, 213; 
Boston  MA, 99386, 905, 1110, 5248, 0, 468, 49754, 173; 
Chicago  IL, 99380, 894, 1240, 5236, 0, 469, 49822, 175; 
Cincinnati  OH, 99292, 946, 1230, 4806, 0, 526, 50275, 211; 
Columbus  OH, 99320, 1062, 1336, 5230, 0, 508, 50316, 201; 
Dallas-Ft. Worth  TX, 99327, 1003, 1266, 5146, 0, 511, 50405, 187; 
247; 
Milwaukee  WI, 99312, 106, 74, 309, 0, 525, 48350, 193; 
Albuquerque  NM, 99302, 723, 798, 2998, 0, 531, 50320, 204; 
Anchorage  AK, 99340, 804, 1087, 4756, 0, 506, 49427, 196; 
Baltimore  MD, 99282, 816, 1088, 4235, 0, 528, 50508, 216; 
Boston  MA, 99378, 846, 1108, 4516, 0, 475, 50710, 174; 
Chicago  IL, 99373, 883, 1169, 4745, 0, 476, 50576, 175; 
Cincinnati  OH, 99285, 920, 1193, 4302, 0, 533, 51016, 212; 
Columbus  OH, 99311, 1004, 1292, 4582, 0, 513, 51238, 204; 
Dallas-Ft. Worth  TX, 99320, 968, 1230, 4554, 0, 515, 51267, 190; 
248; 
Milwaukee  WI, 99311, 104, 72, 315, 0, 525, 48350, 194; 
Albuquerque  NM, 99301, 718, 799, 2981, 0, 531, 50349, 205; 
Anchorage  AK, 99339, 802, 1079, 4713, 0, 506, 49490, 197; 
Baltimore  MD, 99281, 809, 1065, 4193, 0, 529, 50589, 216; 
Boston  MA, 99378, 839, 1092, 4477, 0, 475, 50778, 174; 
Chicago  IL, 99371, 874, 1152, 4681, 0, 479, 50672, 175; 
Cincinnati  OH, 99285, 908, 1182, 4243, 0, 533, 51102, 212; 
Columbus  OH, 99309, 996, 1255, 4555, 0, 514, 51317, 205; 
Dallas-Ft. Worth  TX, 99317, 954, 1204, 4494, 0, 517, 51371, 191; 
249; 
Milwaukee  WI, 99311, 107, 73, 312, 0, 525, 48353, 194; 
Albuquerque  NM, 99301, 725, 796, 2971, 0, 531, 50369, 205; 
Anchorage  AK, 99338, 806, 1071, 4673, 0, 507, 49542, 197; 
Baltimore  MD, 99280, 810, 1050, 4160, 0, 529, 50647, 216; 
Boston  MA, 99378, 838, 1083, 4421, 0, 475, 50852, 175; 
Chicago  IL, 99371, 877, 1144, 4606, 0, 479, 50759, 175; 
Cincinnati  OH, 99284, 907, 1177, 4177, 0, 534, 51184, 212; 
Columbus  OH, 99307, 1008, 1231, 4516, 0, 515, 51383, 206; 
Dallas-Ft. Worth  TX, 99316, 948, 1197, 4429, 0, 517, 51452, 192; 
250; 
Milwaukee  WI, 99308, 94, 77, 272, 0, 527, 48407, 196; 
Albuquerque  NM, 99292, 683, 810, 2526, 0, 539, 50964, 206; 
Anchorage  AK, 99329, 818, 1017, 3988, 0, 515, 50453, 198; 
Baltimore  MD, 99274, 744, 1030, 3655, 0, 534, 51378, 216; 
Boston  MA, 99367, 779, 1089, 3865, 0, 483, 51611, 177; 
Chicago  IL, 99361, 836, 1123, 4137, 0, 487, 51457, 177; 
Cincinnati  OH, 99278, 833, 1172, 3725, 0, 539, 51850, 212; 
Columbus  OH, 99299, 915, 1220, 4007, 0, 523, 52133, 206; 
Dallas-Ft. Worth  TX, 99310, 905, 1175, 3908, 0, 523, 52198, 192; 
251; 
Milwaukee  WI, 99306, 92, 79, 274, 0, 527, 48406, 198; 
Albuquerque  NM, 99292, 683, 803, 2505, 0, 539, 50997, 206; 
Anchorage  AK, 99327, 820, 1001, 3946, 0, 517, 50517, 198; 
Baltimore  MD, 99273, 739, 1007, 3616, 0, 535, 51448, 216; 
Boston  MA, 99365, 771, 1080, 3825, 0, 484, 51671, 178; 
Chicago  IL, 99359, 828, 1097, 4088, 0, 487, 51546, 179; 
Cincinnati  OH, 99276, 829, 1137, 3700, 0, 540, 51917, 213; 
Columbus  OH, 99298, 908, 1194, 3973, 0, 523, 52202, 207; 
Dallas-Ft. Worth  TX, 99309, 894, 1145, 3865, 0, 523, 52282, 193; 
252; 
Milwaukee  WI, 99304, 99, 79, 274, 0, 527, 48407, 200; 
Albuquerque  NM, 99292, 685, 801, 2490, 0, 539, 51021, 206; 
Anchorage  AK, 99326, 819, 997, 3917, 0, 517, 50558, 199; 
Baltimore  MD, 99274, 732, 1005, 3577, 0, 535, 51505, 216; 
Boston  MA, 99362, 775, 1067, 3782, 0, 486, 51730, 179; 
Chicago  IL, 99358, 825, 1085, 4031, 0, 488, 51623, 179; 
Cincinnati  OH, 99275, 823, 1132, 3653, 0, 540, 51982, 214; 
Columbus  OH, 99298, 906, 1182, 3929, 0, 523, 52273, 207; 
Dallas-Ft. Worth  TX, 99308, 886, 1137, 3804, 0, 523, 52362, 194; 
253; 
Milwaukee  WI, 99302, 94, 84, 238, 0, 528, 48455, 200; 
Albuquerque  NM, 99289, 695, 802, 2207, 0, 541, 51472, 207; 
Anchorage  AK, 99323, 810, 993, 3412, 0, 520, 51269, 200; 
Baltimore  MD, 99266, 761, 1001, 3235, 0, 542, 52015, 217; 
Boston  MA, 99352, 780, 1013, 3383, 0, 495, 52355, 179; 
Chicago  IL, 99348, 850, 1024, 3662, 0, 499, 52213, 180; 
Cincinnati  OH, 99269, 843, 1124, 3297, 0, 544, 52554, 216; 
Columbus  OH, 99295, 867, 1223, 3515, 0, 525, 52886, 208; 
Dallas-Ft. Worth  TX, 99300, 847, 1173, 3442, 0, 529, 52923, 196; 
254; 
Milwaukee  WI, 99301, 94, 84, 239, 0, 528, 48454, 201; 
Albuquerque  NM, 99286, 698, 794, 2195, 0, 541, 51495, 210; 
Anchorage  AK, 99323, 803, 978, 3401, 0, 520, 51306, 200; 
Baltimore  MD, 99267, 756, 983, 3211, 0, 542, 52070, 217; 
Boston  MA, 99350, 771, 1000, 3362, 0, 496, 52401, 180; 
Chicago  IL, 99347, 846, 1001, 3613, 0, 500, 52291, 180; 
Cincinnati  OH, 99269, 833, 1099, 3260, 0, 544, 52629, 216; 
Columbus  OH, 99296, 858, 1202, 3493, 0, 525, 52940, 208; 
Dallas-Ft. Worth  TX, 99299, 844, 1146, 3405, 0, 530, 52993, 196; 
255; 
Milwaukee  WI, 99300, 90, 88, 240, 0, 528, 48454, 202; 
Albuquerque  NM, 99286, 701, 800, 2184, 0, 541, 51509, 210; 
Anchorage  AK, 99322, 803, 969, 3362, 0, 520, 51359, 201; 
Baltimore  MD, 99265, 755, 976, 3171, 0, 544, 52121, 218; 
Boston  MA, 99348, 774, 998, 3318, 0, 497, 52455, 181; 
Chicago  IL, 99345, 844, 995, 3566, 0, 502, 52351, 180; 
Cincinnati  OH, 99269, 832, 1094, 3200, 0, 544, 52701, 216; 
Columbus  OH, 99295, 859, 1197, 3435, 0, 525, 53017, 209; 
Dallas-Ft. Worth  TX, 99298, 835, 1145, 3347, 0, 531, 53066, 196; 
256; 
Milwaukee  WI, 99300, 105, 98, 199, 0, 528, 48505, 202; 
Albuquerque  NM, 99279, 740, 824, 1943, 0, 547, 51878, 211; 
Anchorage  AK, 99317, 789, 945, 2992, 0, 526, 51911, 201; 
Baltimore  MD, 99258, 773, 972, 2876, 0, 550, 52592, 219; 
Boston  MA, 99339, 765, 990, 2995, 0, 505, 52960, 182; 
Chicago  IL, 99338, 808, 1016, 3246, 0, 509, 52853, 180; 
Cincinnati  OH, 99262, 798, 1107, 2944, 0, 551, 53149, 217; 
Columbus  OH, 99290, 843, 1158, 3200, 0, 528, 53499, 210; 
Dallas-Ft. Worth  TX, 99291, 814, 1150, 3100, 0, 536, 53526, 197; 
257; 
Milwaukee  WI, 99298, 102, 100, 201, 0, 528, 48504, 204; 
Albuquerque  NM, 99278, 738, 813, 1948, 0, 547, 51891, 212; 
Anchorage  AK, 99317, 791, 940, 2971, 0, 526, 51948, 201; 
Baltimore  MD, 99257, 774, 962, 2846, 0, 551, 52641, 219; 
Boston  MA, 99339, 761, 970, 2965, 0, 505, 53016, 182; 
Chicago  IL, 99338, 799, 1008, 3203, 0, 509, 52914, 180; 
Cincinnati  OH, 99261, 799, 1087, 2915, 0, 551, 53203, 218; 
Columbus  OH, 99287, 835, 1140, 3183, 0, 530, 53546, 211; 
Dallas-Ft. Worth  TX, 99288, 815, 1137, 3053, 0, 538, 53588, 198; 
258; 
Milwaukee  WI, 99298, 102, 103, 201, 0, 528, 48504, 204; 
Albuquerque  NM, 99277, 736, 814, 1931, 0, 548, 51914, 212; 
Anchorage  AK, 99316, 793, 940, 2933, 0, 526, 51992, 202; 
Baltimore  MD, 99258, 771, 957, 2808, 0, 551, 52696, 219; 
Boston  MA, 99336, 765, 965, 2935, 0, 506, 53059, 184; 
Chicago  IL, 99338, 796, 1004, 3149, 0, 509, 52978, 180; 
Cincinnati  OH, 99260, 797, 1072, 2876, 0, 551, 53264, 219; 
Columbus  OH, 99287, 833, 1141, 3125, 0, 530, 53618, 212; 
Dallas-Ft. Worth  TX, 99288, 809, 1135, 3000, 0, 538, 53655, 198; 
259; 
Milwaukee  WI, 99298, 110, 111, 168, 0, 528, 48547, 204; 
Albuquerque  NM, 99272, 723, 807, 1811, 0, 551, 52194, 214; 
Anchorage  AK, 99308, 791, 934, 2681, 0, 533, 52423, 202; 
Baltimore  MD, 99255, 780, 929, 2601, 0, 553, 53088, 220; 
Boston  MA, 99333, 770, 968, 2702, 0, 508, 53464, 185; 
Chicago  IL, 99334, 784, 1002, 2942, 0, 512, 53386, 181; 
Cincinnati  OH, 99254, 819, 1030, 2745, 0, 556, 53615, 220; 
Columbus  OH, 99282, 825, 1146, 2908, 0, 536, 54017, 212; 
Dallas-Ft. Worth  TX, 99281, 793, 1103, 2881, 0, 543, 53990, 200; 
260; 
Milwaukee  WI, 99298, 110, 110, 171, 0, 528, 48548, 205; 
Albuquerque  NM, 99271, 717, 802, 1808, 0, 551, 52214, 215; 
Anchorage  AK, 99307, 788, 925, 2668, 0, 533, 52453, 203; 
Baltimore  MD, 99256, 782, 911, 2583, 0, 553, 53131, 220; 
Boston  MA, 99332, 770, 955, 2676, 0, 509, 53508, 185; 
Chicago  IL, 99333, 778, 985, 2903, 0, 512, 53449, 182; 
Cincinnati  OH, 99253, 816, 1021, 2710, 0, 557, 53665, 220; 
Columbus  OH, 99280, 822, 1122, 2875, 0, 537, 54078, 213; 
Dallas-Ft. Worth  TX, 99279, 794, 1080, 2853, 0, 543, 54045, 202; 
261; 
Milwaukee  WI, 99297, 109, 113, 172, 0, 528, 48547, 206; 
Albuquerque  NM, 99272, 716, 806, 1806, 0, 551, 52225, 215; 
Anchorage  AK, 99305, 791, 926, 2636, 0, 533, 52491, 205; 
Baltimore  MD, 99255, 782, 897, 2566, 0, 555, 53164, 220; 
Boston  MA, 99332, 764, 961, 2625, 0, 509, 53562, 185; 
Chicago  IL, 99328, 777, 980, 2862, 0, 515, 53497, 184; 
Cincinnati  OH, 99253, 812, 1020, 2666, 0, 557, 53719, 220; 
Columbus  OH, 99279, 809, 1129, 2821, 0, 537, 54143, 214; 
Dallas-Ft. Worth  TX, 99279, 790, 1072, 2807, 0, 543, 54106, 203; 
262; 
Milwaukee  WI, 99297, 116, 110, 167, 0, 528, 48567, 206; 
Albuquerque  NM, 99269, 723, 788, 1731, 0, 552, 52460, 216; 
Anchorage  AK, 99300, 760, 951, 2453, 0, 537, 52850, 205; 
Baltimore  MD, 99253, 783, 870, 2431, 0, 556, 53491, 221; 
Boston  MA, 99329, 740, 945, 2489, 0, 512, 53890, 186; 
Chicago  IL, 99327, 758, 971, 2672, 0, 517, 53886, 184; 
Cincinnati  OH, 99247, 813, 969, 2564, 0, 563, 54031, 220; 
Columbus  OH, 99275, 808, 1115, 2679, 0, 539, 54486, 216; 
Dallas-Ft. Worth  TX, 99272, 788, 1042, 2662, 0, 549, 54440, 204; 
263; 
Milwaukee  WI, 99296, 117, 110, 168, 0, 528, 48566, 207; 
Albuquerque  NM, 99268, 727, 789, 1723, 0, 552, 52472, 217; 
Anchorage  AK, 99300, 761, 944, 2443, 0, 537, 52874, 205; 
Baltimore  MD, 99253, 781, 858, 2420, 0, 556, 53519, 221; 
Boston  MA, 99329, 743, 933, 2459, 0, 512, 53934, 186; 
Chicago  IL, 99325, 756, 966, 2627, 0, 517, 53942, 186; 
Cincinnati  OH, 99246, 812, 964, 2529, 0, 563, 54075, 221; 
Columbus  OH, 99274, 809, 1101, 2638, 0, 540, 54541, 216; 
Dallas-Ft. Worth  TX, 99270, 784, 1033, 2623, 0, 549, 54492, 206; 
264; 
Milwaukee  WI, 99296, 111, 114, 171, 0, 528, 48566, 207; 
Albuquerque  NM, 99267, 726, 792, 1717, 0, 552, 52484, 218; 
Anchorage  AK, 99300, 766, 939, 2415, 0, 537, 52912, 205; 
Baltimore  MD, 99251, 775, 857, 2396, 0, 557, 53554, 222; 
Boston  MA, 99326, 745, 938, 2409, 0, 513, 53987, 188; 
Chicago  IL, 99326, 752, 960, 2576, 0, 517, 54006, 186; 
Cincinnati  OH, 99245, 811, 965, 2489, 0, 563, 54125, 222; 
Columbus  OH, 99273, 796, 1103, 2611, 0, 540, 54579, 217; 
Dallas-Ft. Worth  TX, 99269, 787, 1018, 2574, 0, 550, 54556, 206; 
265; 
Milwaukee  WI, 99296, 118, 112, 173, 0, 528, 48584, 207; 
Albuquerque  NM, 99265, 712, 798, 1645, 0, 554, 52722, 218; 
Anchorage  AK, 99296, 730, 938, 2236, 0, 541, 53274, 205; 
Baltimore  MD, 99248, 746, 861, 2254, 0, 559, 53874, 223; 
Boston  MA, 99325, 722, 909, 2277, 0, 514, 54322, 189; 
Chicago  IL, 99321, 744, 947, 2441, 0, 521, 54326, 187; 
Cincinnati  OH, 99241, 786, 966, 2403, 0, 565, 54411, 224; 
Columbus  OH, 99273, 800, 1047, 2542, 0, 541, 54888, 217; 
Dallas-Ft. Worth  TX, 99267, 756, 996, 2510, 0, 552, 54845, 207; 
266; 
Milwaukee  WI, 99293, 120, 108, 176, 0, 528, 48585, 210; 
Albuquerque  NM, 99266, 724, 800, 1641, 0, 554, 52731, 218; 
Anchorage  AK, 99296, 734, 932, 2233, 0, 541, 53293, 205; 
Baltimore  MD, 99247, 747, 860, 2216, 0, 559, 53923, 224; 
Boston  MA, 99322, 720, 902, 2245, 0, 514, 54365, 192; 
Chicago  IL, 99321, 749, 937, 2422, 0, 521, 54357, 187; 
Cincinnati  OH, 99241, 790, 954, 2383, 0, 565, 54444, 224; 
Columbus  OH, 99273, 800, 1037, 2518, 0, 541, 54926, 217; 
Dallas-Ft. Worth  TX, 99266, 759, 986, 2471, 0, 552, 54894, 208; 
267; 
Milwaukee  WI, 99293, 122, 105, 181, 0, 528, 48586, 210; 
Albuquerque  NM, 99263, 721, 806, 1632, 0, 555, 52743, 220; 
Anchorage  AK, 99293, 736, 933, 2212, 0, 542, 53319, 208; 
Baltimore  MD, 99247, 752, 855, 2188, 0, 559, 53962, 224; 
Boston  MA, 99320, 716, 899, 2219, 0, 515, 54402, 193; 
Chicago  IL, 99321, 744, 931, 2385, 0, 522, 54404, 187; 
Cincinnati  OH, 99241, 792, 949, 2345, 0, 565, 54491, 224; 
Columbus  OH, 99273, 797, 1035, 2489, 0, 541, 54970, 217; 
Dallas-Ft. Worth  TX, 99262, 754, 982, 2432, 0, 554, 54942, 210; 
268; 
Milwaukee  WI, 99293, 123, 118, 174, 0, 528, 48607, 211; 
Albuquerque  NM, 99260, 669, 848, 1570, 0, 558, 52960, 220; 
Anchorage  AK, 99288, 716, 892, 2100, 0, 546, 53622, 210; 
Baltimore  MD, 99244, 699, 870, 2080, 0, 562, 54238, 224; 
Boston  MA, 99315, 689, 876, 2130, 0, 519, 54676, 193; 
Chicago  IL, 99320, 669, 919, 2281, 0, 523, 54714, 187; 
Cincinnati  OH, 99240, 728, 947, 2279, 0, 566, 54764, 224; 
Columbus  OH, 99268, 749, 1016, 2416, 0, 544, 55250, 219; 
Dallas-Ft. Worth  TX, 99257, 676, 959, 2416, 0, 558, 55191, 211; 
269; 
Milwaukee  WI, 99292, 127, 118, 175, 0, 528, 48608, 212; 
Albuquerque  NM, 99259, 667, 843, 1569, 0, 558, 52973, 221; 
Anchorage  AK, 99287, 715, 887, 2085, 0, 547, 53650, 211; 
Baltimore  MD, 99243, 697, 865, 2056, 0, 563, 54273, 224; 
Boston  MA, 99314, 687, 872, 2107, 0, 519, 54707, 194; 
Chicago  IL, 99320, 668, 912, 2251, 0, 523, 54754, 187; 
Cincinnati  OH, 99239, 725, 947, 2240, 0, 566, 54809, 225; 
Columbus  OH, 99266, 747, 1017, 2382, 0, 544, 55288, 221; 
Dallas-Ft. Worth  TX, 99256, 671, 952, 2379, 0, 559, 55241, 211; 
270; 
Milwaukee  WI, 99290, 125, 117, 179, 0, 528, 48607, 214; 
Albuquerque  NM, 99258, 667, 846, 1566, 0, 558, 52982, 221; 
Anchorage  AK, 99286, 718, 890, 2069, 0, 547, 53674, 212; 
Baltimore  MD, 99243, 693, 864, 2032, 0, 563, 54306, 224; 
Boston  MA, 99313, 682, 871, 2093, 0, 519, 54733, 195; 
Chicago  IL, 99318, 665, 913, 2223, 0, 523, 54787, 189; 
Cincinnati  OH, 99238, 724, 939, 2225, 0, 566, 54837, 226; 
Columbus  OH, 99264, 739, 1015, 2360, 0, 544, 55322, 223; 
Dallas-Ft. Worth  TX, 99252, 668, 953, 2342, 0, 561, 55281, 213; 
271; 
Milwaukee  WI, 99287, 128, 117, 181, 0, 530, 48627, 215; 
Albuquerque  NM, 99256, 682, 810, 1539, 0, 561, 53174, 221; 
Anchorage  AK, 99283, 723, 884, 1986, 0, 550, 53936, 213; 
Baltimore  MD, 99234, 657, 853, 1977, 0, 570, 54544, 226; 
Boston  MA, 99309, 656, 850, 2032, 0, 523, 54980, 195; 
Chicago  IL, 99314, 652, 896, 2138, 0, 528, 55065, 189; 
Cincinnati  OH, 99233, 703, 927, 2153, 0, 570, 55100, 227; 
Columbus  OH, 99260, 698, 958, 2316, 0, 546, 55608, 225; 
Dallas-Ft. Worth  TX, 99246, 651, 929, 2246, 0, 564, 55563, 216; 
272; 
Milwaukee  WI, 99286, 129, 119, 178, 0, 530, 48630, 216; 
Albuquerque  NM, 99255, 690, 811, 1529, 0, 561, 53187, 222; 
Anchorage  AK, 99283, 720, 886, 1972, 0, 550, 53957, 213; 
Baltimore  MD, 99232, 649, 858, 1949, 0, 570, 54576, 228; 
Boston  MA, 99309, 652, 847, 2015, 0, 523, 55006, 195; 
Chicago  IL, 99314, 657, 891, 2099, 0, 529, 55109, 189; 
Cincinnati  OH, 99232, 701, 927, 2128, 0, 570, 55130, 228; 
Columbus  OH, 99258, 700, 948, 2276, 0, 547, 55659, 226; 
Dallas-Ft. Worth  TX, 99245, 651, 929, 2197, 0, 564, 55616, 217; 
273; 
Milwaukee  WI, 99285, 127, 120, 179, 0, 530, 48631, 217; 
Albuquerque  NM, 99255, 700, 809, 1528, 0, 561, 53197, 222; 
Anchorage  AK, 99283, 721, 885, 1968, 0, 550, 53969, 213; 
Baltimore  MD, 99232, 647, 856, 1928, 0, 570, 54607, 228; 
Boston  MA, 99308, 642, 853, 1995, 0, 523, 55033, 195; 
Chicago  IL, 99313, 659, 890, 2081, 0, 529, 55131, 190; 
Cincinnati  OH, 99232, 706, 924, 2108, 0, 570, 55157, 229; 
Columbus  OH, 99257, 700, 942, 2257, 0, 547, 55690, 227; 
Dallas-Ft. Worth  TX, 99244, 651, 918, 2193, 0, 564, 55634, 218; 
274; 
Milwaukee  WI, 99283, 136, 124, 174, 0, 531, 48654, 218; 
Albuquerque  NM, 99252, 708, 802, 1516, 0, 564, 53364, 222; 
Anchorage  AK, 99281, 701, 843, 1895, 0, 551, 54243, 214; 
Baltimore  MD, 99230, 654, 847, 1867, 0, 572, 54852, 228; 
Boston  MA, 99303, 618, 845, 1907, 0, 526, 55291, 197; 
Chicago  IL, 99307, 639, 877, 1996, 0, 532, 55392, 193; 
Cincinnati  OH, 99229, 699, 893, 2080, 0, 573, 55394, 229; 
Columbus  OH, 99255, 670, 927, 2217, 0, 548, 55925, 228; 
Dallas-Ft. Worth  TX, 99238, 641, 864, 2156, 0, 567, 55884, 220; 
275; 
Milwaukee  WI, 99283, 136, 122, 175, 0, 531, 48656, 218; 
Albuquerque  NM, 99252, 697, 808, 1510, 0, 564, 53379, 222; 
Anchorage  AK, 99281, 700, 844, 1879, 0, 551, 54266, 214; 
Baltimore  MD, 99226, 650, 845, 1837, 0, 572, 54887, 232; 
Boston  MA, 99302, 623, 843, 1881, 0, 526, 55320, 198; 
Chicago  IL, 99306, 635, 877, 1969, 0, 532, 55424, 194; 
Cincinnati  OH, 99229, 694, 892, 2049, 0, 573, 55432, 229; 
Columbus  OH, 99255, 670, 921, 2173, 0, 548, 55978, 228; 
Dallas-Ft. Worth  TX, 99236, 640, 864, 2115, 0, 567, 55927, 222; 
276; 
Milwaukee  WI, 99283, 136, 120, 178, 0, 531, 48657, 218; 
Albuquerque  NM, 99252, 691, 805, 1516, 0, 564, 53384, 222; 
Anchorage  AK, 99280, 695, 843, 1874, 0, 551, 54280, 215; 
Baltimore  MD, 99225, 649, 843, 1827, 0, 572, 54902, 233; 
Boston  MA, 99301, 617, 846, 1869, 0, 526, 55339, 199; 
Chicago  IL, 99304, 634, 875, 1960, 0, 532, 55436, 196; 
Cincinnati  OH, 99228, 683, 894, 2042, 0, 573, 55448, 230; 
Columbus  OH, 99253, 672, 905, 2167, 0, 549, 56002, 230; 
Dallas-Ft. Worth  TX, 99236, 638, 858, 2104, 0, 567, 55948, 222; 
277; 
Milwaukee  WI, 99283, 143, 128, 185, 0, 531, 48670, 218; 
Albuquerque  NM, 99251, 677, 797, 1523, 0, 564, 53546, 223; 
Anchorage  AK, 99280, 701, 830, 1814, 0, 551, 54502, 215; 
Baltimore  MD, 99222, 654, 812, 1802, 0, 575, 55090, 234; 
Boston  MA, 99298, 614, 831, 1837, 0, 529, 55542, 199; 
Chicago  IL, 99302, 627, 835, 1915, 0, 535, 55680, 196; 
Cincinnati  OH, 99224, 670, 876, 2018, 0, 575, 55648, 232; 
Columbus  OH, 99251, 638, 882, 2128, 0, 551, 56239, 230; 
Dallas-Ft. Worth  TX, 99235, 637, 814, 2076, 0, 568, 56169, 222; 
278; 
Milwaukee  WI, 99283, 139, 131, 183, 0, 531, 48674, 218; 
Albuquerque  NM, 99250, 672, 802, 1523, 0, 564, 53555, 224; 
Anchorage  AK, 99280, 694, 834, 1798, 0, 551, 54525, 215; 
Baltimore  MD, 99222, 650, 806, 1787, 0, 575, 55118, 234; 
Boston  MA, 99298, 611, 834, 1817, 0, 530, 55566, 199; 
Chicago  IL, 99302, 624, 834, 1879, 0, 535, 55721, 196; 
Cincinnati  OH, 99223, 669, 875, 1978, 0, 576, 55691, 232; 
Columbus  OH, 99250, 636, 881, 2098, 0, 552, 56273, 230; 
Dallas-Ft. Worth  TX, 99231, 641, 813, 2043, 0, 572, 56200, 222; 
279; 
Milwaukee  WI, 99282, 138, 131, 186, 0, 531, 48674, 219; 
Albuquerque  NM, 99250, 663, 796, 1532, 0, 564, 53563, 224; 
Anchorage  AK, 99280, 689, 834, 1796, 0, 551, 54538, 215; 
Baltimore  MD, 99221, 644, 808, 1780, 0, 576, 55132, 234; 
Boston  MA, 99298, 609, 821, 1813, 0, 530, 55586, 199; 
Chicago  IL, 99302, 622, 833, 1866, 0, 535, 55738, 196; 
Cincinnati  OH, 99222, 667, 875, 1969, 0, 577, 55705, 232; 
Columbus  OH, 99249, 633, 872, 2093, 0, 553, 56292, 230; 
Dallas-Ft. Worth  TX, 99230, 638, 813, 2033, 0, 572, 56213, 223; 
280; 
Milwaukee  WI, 99281, 161, 136, 199, 0, 531, 48683, 220; 
Albuquerque  NM, 99248, 662, 795, 1543, 0, 565, 53710, 225; 
Anchorage  AK, 99277, 652, 833, 1762, 0, 552, 54745, 217; 
Baltimore  MD, 99218, 635, 759, 1773, 0, 576, 55314, 237; 
Boston  MA, 99294, 627, 780, 1793, 0, 533, 55774, 200; 
Chicago  IL, 99296, 623, 751, 1857, 0, 539, 55951, 198; 
Cincinnati  OH, 99220, 674, 833, 1938, 0, 578, 55923, 233; 
Columbus  OH, 99247, 594, 859, 2074, 0, 554, 56494, 231; 
Dallas-Ft. Worth  TX, 99225, 619, 807, 1967, 0, 576, 56443, 224; 
281; 
Milwaukee  WI, 99281, 155, 140, 200, 0, 531, 48684, 220; 
Albuquerque  NM, 99247, 666, 795, 1534, 0, 566, 53727, 225; 
Anchorage  AK, 99278, 653, 839, 1742, 0, 552, 54769, 217; 
Baltimore  MD, 99219, 636, 758, 1753, 0, 576, 55340, 237; 
Boston  MA, 99294, 632, 776, 1779, 0, 533, 55795, 200; 
Chicago  IL, 99296, 629, 755, 1835, 0, 539, 55973, 199; 
Cincinnati  OH, 99218, 674, 835, 1911, 0, 578, 55952, 235; 
Columbus  OH, 99247, 597, 858, 2047, 0, 554, 56525, 231; 
Dallas-Ft. Worth  TX, 99224, 619, 809, 1942, 0, 576, 56469, 225; 
282; 
Milwaukee  WI, 99281, 156, 137, 204, 0, 531, 48684, 220; 
Albuquerque  NM, 99247, 663, 800, 1533, 0, 566, 53733, 225; 
Anchorage  AK, 99278, 649, 847, 1734, 0, 552, 54782, 217; 
Baltimore  MD, 99219, 633, 757, 1738, 0, 576, 55362, 237; 
Boston  MA, 99295, 628, 772, 1776, 0, 533, 55807, 200; 
Chicago  IL, 99295, 628, 748, 1829, 0, 539, 55988, 200; 
Cincinnati  OH, 99218, 672, 830, 1901, 0, 578, 55972, 235; 
Columbus  OH, 99246, 591, 858, 2038, 0, 554, 56541, 232; 
Dallas-Ft. Worth  TX, 99223, 618, 807, 1928, 0, 576, 56488, 226; 
283; 
Milwaukee  WI, 99280, 191, 140, 214, 0, 531, 48695, 222; 
Albuquerque  NM, 99244, 661, 812, 1515, 0, 569, 53886, 225; 
Anchorage  AK, 99275, 657, 831, 1717, 0, 554, 54954, 218; 
Baltimore  MD, 99214, 595, 775, 1713, 0, 581, 55542, 237; 
Boston  MA, 99289, 612, 760, 1746, 0, 540, 55995, 200; 
Chicago  IL, 99293, 601, 734, 1805, 0, 540, 56185, 201; 
Cincinnati  OH, 99217, 636, 805, 1869, 0, 581, 56199, 235; 
Columbus  OH, 99240, 594, 808, 1999, 0, 558, 56747, 232; 
Dallas-Ft. Worth  TX, 99222, 608, 765, 1927, 0, 576, 56674, 227; 
284; 
Milwaukee  WI, 99279, 198, 139, 216, 0, 531, 48695, 223; 
Albuquerque  NM, 99244, 681, 806, 1513, 0, 569, 53902, 225; 
Anchorage  AK, 99275, 668, 824, 1715, 0, 554, 54970, 218; 
Baltimore  MD, 99214, 603, 774, 1696, 0, 581, 55564, 237; 
Boston  MA, 99288, 621, 757, 1720, 0, 541, 56025, 200; 
Chicago  IL, 99292, 603, 735, 1786, 0, 540, 56205, 202; 
Cincinnati  OH, 99217, 639, 803, 1849, 0, 581, 56223, 235; 
Columbus  OH, 99239, 592, 810, 1965, 0, 559, 56783, 232; 
Dallas-Ft. Worth  TX, 99220, 608, 765, 1904, 0, 576, 56700, 229; 
285; 
Milwaukee  WI, 99278, 219, 136, 220, 0, 531, 48694, 224; 
Albuquerque  NM, 99242, 683, 808, 1509, 0, 569, 53913, 227; 
Anchorage  AK, 99272, 662, 824, 1717, 0, 554, 54977, 221; 
Baltimore  MD, 99213, 604, 773, 1685, 0, 581, 55580, 238; 
Boston  MA, 99288, 619, 751, 1720, 0, 541, 56037, 200; 
Chicago  IL, 99292, 600, 738, 1781, 0, 540, 56213, 202; 
Cincinnati  OH, 99216, 633, 804, 1844, 0, 581, 56233, 236; 
Columbus  OH, 99237, 585, 807, 1965, 0, 560, 56792, 233; 
Dallas-Ft. Worth  TX, 99219, 608, 762, 1894, 0, 577, 56714, 229; 
286; 
Milwaukee  WI, 99276, 241, 145, 226, 0, 532, 48708, 225; 
Albuquerque  NM, 99239, 692, 796, 1510, 0, 571, 54063, 228; 
Anchorage  AK, 99270, 620, 805, 1711, 0, 556, 55171, 221; 
Baltimore  MD, 99210, 586, 769, 1671, 0, 585, 55751, 238; 
Boston  MA, 99287, 595, 728, 1693, 0, 542, 56226, 200; 
Chicago  IL, 99286, 551, 757, 1730, 0, 545, 56406, 203; 
Cincinnati  OH, 99213, 568, 806, 1813, 0, 584, 56428, 236; 
Columbus  OH, 99237, 553, 768, 1912, 0, 561, 57031, 233; 
Dallas-Ft. Worth  TX, 99216, 565, 719, 1849, 0, 580, 56945, 229; 
287; 
Milwaukee  WI, 99276, 256, 142, 227, 0, 532, 48712, 225; 
Albuquerque  NM, 99238, 711, 792, 1512, 0, 571, 54071, 229; 
Anchorage  AK, 99268, 632, 800, 1704, 0, 557, 55188, 222; 
Baltimore  MD, 99210, 606, 764, 1659, 0, 585, 55770, 239; 
Boston  MA, 99287, 603, 726, 1684, 0, 542, 56241, 200; 
Chicago  IL, 99284, 559, 757, 1720, 0, 546, 56419, 204; 
Cincinnati  OH, 99213, 584, 803, 1800, 0, 584, 56447, 236; 
Columbus  OH, 99237, 562, 767, 1894, 0, 561, 57055, 234; 
Dallas-Ft. Worth  TX, 99216, 570, 714, 1836, 0, 580, 56966, 229; 
288; 
Milwaukee  WI, 99275, 254, 142, 228, 0, 532, 48714, 226; 
Albuquerque  NM, 99238, 714, 788, 1517, 0, 571, 54077, 229; 
Anchorage  AK, 99269, 628, 797, 1704, 0, 557, 55197, 222; 
Baltimore  MD, 99209, 606, 758, 1654, 0, 585, 55782, 240; 
Boston  MA, 99286, 605, 718, 1689, 0, 542, 56246, 201; 
Chicago  IL, 99282, 563, 752, 1710, 0, 547, 56433, 205; 
Cincinnati  OH, 99213, 581, 800, 1791, 0, 584, 56462, 236; 
Columbus  OH, 99237, 561, 762, 1890, 0, 561, 57067, 234; 
Dallas-Ft. Worth  TX, 99215, 572, 715, 1826, 0, 580, 56977, 230; 
289; 
Milwaukee  WI, 99273, 281, 162, 238, 0, 532, 48725, 228; 
Albuquerque  NM, 99235, 689, 772, 1533, 0, 572, 54237, 231; 
Anchorage  AK, 99265, 622, 775, 1700, 0, 561, 55362, 222; 
Baltimore  MD, 99207, 589, 745, 1633, 0, 586, 55965, 241; 
Boston  MA, 99283, 556, 715, 1631, 0, 546, 56458, 201; 
Chicago  IL, 99276, 542, 755, 1647, 0, 550, 56630, 208; 
Cincinnati  OH, 99211, 556, 793, 1748, 0, 586, 56664, 236; 
Columbus  OH, 99234, 519, 760, 1842, 0, 564, 57276, 234; 
Dallas-Ft. Worth  TX, 99211, 514, 715, 1776, 0, 584, 57184, 230; 
290; 
Milwaukee  WI, 99274, 283, 162, 236, 0, 532, 48728, 228; 
Albuquerque  NM, 99234, 694, 770, 1535, 0, 572, 54246, 233; 
Anchorage  AK, 99263, 635, 775, 1692, 0, 563, 55374, 222; 
Baltimore  MD, 99206, 591, 745, 1620, 0, 586, 55984, 242; 
Boston  MA, 99282, 557, 718, 1623, 0, 546, 56470, 202; 
Chicago  IL, 99276, 541, 758, 1631, 0, 550, 56647, 209; 
Cincinnati  OH, 99210, 555, 793, 1743, 0, 586, 56672, 237; 
Columbus  OH, 99234, 521, 757, 1841, 0, 564, 57283, 234; 
Dallas-Ft. Worth  TX, 99210, 511, 716, 1767, 0, 584, 57198, 231; 
291; 
Milwaukee  WI, 99273, 284, 161, 235, 0, 532, 48731, 229; 
Albuquerque  NM, 99233, 698, 767, 1539, 0, 572, 54248, 234; 
Anchorage  AK, 99263, 635, 772, 1693, 0, 563, 55380, 222; 
Baltimore  MD, 99205, 592, 745, 1612, 0, 586, 55997, 243; 
Boston  MA, 99282, 559, 714, 1623, 0, 546, 56476, 202; 
Chicago  IL, 99274, 539, 757, 1624, 0, 550, 56655, 211; 
Cincinnati  OH, 99210, 552, 787, 1739, 0, 586, 56685, 237; 
Columbus  OH, 99234, 521, 752, 1838, 0, 564, 57295, 234; 
Dallas-Ft. Worth  TX, 99209, 512, 710, 1758, 0, 585, 57213, 231; 
292; 
Milwaukee  WI, 99273, 307, 188, 235, 0, 532, 48753, 230; 
Albuquerque  NM, 99231, 700, 732, 1541, 0, 574, 54416, 234; 
Anchorage  AK, 99262, 624, 755, 1669, 0, 564, 55568, 222; 
Baltimore  MD, 99204, 598, 701, 1578, 0, 587, 56196, 243; 
Boston  MA, 99278, 511, 711, 1578, 0, 549, 56667, 203; 
Chicago  IL, 99271, 536, 710, 1593, 0, 552, 56855, 212; 
Cincinnati  OH, 99209, 518, 750, 1723, 0, 587, 56882, 237; 
Columbus  OH, 99232, 527, 708, 1765, 0, 566, 57521, 234; 
Dallas-Ft. Worth  TX, 99205, 478, 688, 1739, 0, 588, 57400, 232; 
293; 
Milwaukee  WI, 99271, 309, 185, 236, 0, 532, 48755, 232; 
Albuquerque  NM, 99231, 697, 738, 1540, 0, 574, 54426, 234; 
Anchorage  AK, 99262, 635, 758, 1658, 0, 564, 55586, 222; 
Baltimore  MD, 99204, 600, 699, 1573, 0, 588, 56206, 244; 
Boston  MA, 99277, 511, 718, 1569, 0, 549, 56678, 204; 
Chicago  IL, 99271, 535, 711, 1591, 0, 553, 56861, 212; 
Cincinnati  OH, 99207, 517, 749, 1723, 0, 588, 56885, 238; 
Columbus  OH, 99232, 533, 708, 1754, 0, 566, 57533, 234; 
Dallas-Ft. Worth  TX, 99204, 477, 685, 1730, 0, 588, 57416, 233; 
294; 
Milwaukee  WI, 99270, 300, 195, 232, 0, 533, 48758, 232; 
Albuquerque  NM, 99232, 694, 736, 1545, 0, 574, 54431, 234; 
Anchorage  AK, 99262, 635, 752, 1658, 0, 564, 55598, 222; 
Baltimore  MD, 99202, 603, 694, 1569, 0, 588, 56216, 246; 
Boston  MA, 99277, 518, 713, 1566, 0, 549, 56688, 204; 
Chicago  IL, 99269, 533, 713, 1583, 0, 553, 56868, 214; 
Cincinnati  OH, 99205, 517, 749, 1713, 0, 589, 56897, 239; 
Columbus  OH, 99231, 536, 707, 1743, 0, 566, 57545, 235; 
Dallas-Ft. Worth  TX, 99203, 476, 686, 1720, 0, 588, 57427, 234; 
295; 
Milwaukee  WI, 99269, 338, 225, 237, 0, 533, 48783, 233; 
Albuquerque  NM, 99232, 674, 753, 1504, 0, 574, 54607, 234; 
Anchorage  AK, 99261, 637, 711, 1650, 0, 565, 55777, 222; 
Baltimore  MD, 99201, 592, 685, 1533, 0, 590, 56394, 246; 
Boston  MA, 99274, 486, 688, 1547, 0, 550, 56864, 206; 
Chicago  IL, 99267, 522, 677, 1566, 0, 554, 57048, 215; 
Cincinnati  OH, 99203, 491, 715, 1670, 0, 590, 57110, 240; 
Columbus  OH, 99229, 521, 643, 1714, 0, 568, 57763, 235; 
Dallas-Ft. Worth  TX, 99200, 486, 678, 1602, 0, 591, 57673, 234; 
296; 
Milwaukee  WI, 99268, 333, 231, 235, 0, 533, 48785, 234; 
Albuquerque  NM, 99232, 662, 768, 1506, 0, 574, 54614, 235; 
Anchorage  AK, 99260, 635, 715, 1650, 0, 565, 55786, 222; 
Baltimore  MD, 99201, 582, 690, 1534, 0, 590, 56398, 246; 
Boston  MA, 99274, 485, 693, 1540, 0, 550, 56877, 206; 
Chicago  IL, 99266, 516, 683, 1562, 0, 554, 57055, 216; 
Cincinnati  OH, 99200, 485, 719, 1667, 0, 591, 57117, 242; 
Columbus  OH, 99228, 523, 644, 1706, 0, 568, 57776, 236; 
Dallas-Ft. Worth  TX, 99199, 485, 679, 1595, 0, 591, 57682, 235; 
297; 
Milwaukee  WI, 99266, 328, 237, 234, 0, 533, 48787, 236; 
Albuquerque  NM, 99231, 663, 765, 1506, 0, 574, 54625, 236; 
Anchorage  AK, 99259, 632, 717, 1655, 0, 565, 55788, 223; 
Baltimore  MD, 99200, 584, 688, 1529, 0, 590, 56409, 247; 
Boston  MA, 99273, 485, 689, 1540, 0, 550, 56883, 207; 
Chicago  IL, 99266, 517, 681, 1558, 0, 554, 57060, 217; 
Cincinnati  OH, 99200, 485, 714, 1665, 0, 591, 57126, 242; 
Columbus  OH, 99227, 525, 639, 1696, 0, 568, 57791, 237; 
Dallas-Ft. Worth  TX, 99199, 484, 677, 1590, 0, 591, 57691, 235; 
298; 
Milwaukee  WI, 99266, 357, 263, 250, 0, 534, 48802, 236; 
Albuquerque  NM, 99230, 663, 738, 1526, 0, 574, 54770, 237; 
Anchorage  AK, 99257, 625, 707, 1583, 0, 566, 56002, 224; 
Baltimore  MD, 99194, 550, 685, 1482, 0, 594, 56592, 249; 
Boston  MA, 99269, 482, 660, 1502, 0, 553, 57055, 207; 
Chicago  IL, 99263, 481, 660, 1512, 0, 557, 57253, 217; 
Cincinnati  OH, 99198, 466, 663, 1621, 0, 593, 57330, 242; 
Columbus  OH, 99225, 478, 642, 1627, 0, 569, 57993, 238; 
Dallas-Ft. Worth  TX, 99193, 464, 659, 1527, 0, 594, 57880, 237; 
299; 
Milwaukee  WI, 99265, 345, 276, 251, 0, 534, 48802, 237; 
Albuquerque  NM, 99230, 658, 752, 1523, 0, 574, 54778, 237; 
Anchorage  AK, 99254, 613, 719, 1584, 0, 566, 56008, 227; 
Baltimore  MD, 99193, 535, 698, 1475, 0, 594, 56602, 250; 
Boston  MA, 99267, 476, 666, 1501, 0, 553, 57060, 209; 
Chicago  IL, 99261, 477, 662, 1510, 0, 558, 57259, 218; 
Cincinnati  OH, 99197, 459, 672, 1616, 0, 593, 57337, 243; 
Columbus  OH, 99224, 473, 650, 1622, 0, 569, 58001, 239; 
Dallas-Ft. Worth  TX, 99193, 459, 661, 1527, 0, 594, 57884, 237; 
300; 
Milwaukee  WI, 99265, 341, 279, 250, 0, 534, 48806, 237; 
Albuquerque  NM, 99231, 659, 759, 1520, 0, 574, 54789, 237; 
Anchorage  AK, 99254, 620, 710, 1581, 0, 566, 56021, 227; 
Baltimore  MD, 99192, 537, 692, 1476, 0, 594, 56608, 251; 
Boston  MA, 99265, 475, 666, 1495, 0, 553, 57068, 211; 
Chicago  IL, 99260, 477, 660, 1511, 0, 558, 57261, 219; 
Cincinnati  OH, 99197, 461, 669, 1614, 0, 593, 57342, 243; 
Columbus  OH, 99223, 470, 646, 1611, 0, 569, 58019, 240; 
Dallas-Ft. Worth  TX, 99193, 456, 663, 1516, 0, 594, 57897, 237; 
301; 
Milwaukee  WI, 99266, 388, 300, 267, 0, 534, 48827, 237; 
Albuquerque  NM, 99227, 635, 763, 1499, 0, 576, 54948, 239; 
Anchorage  AK, 99251, 601, 687, 1567, 0, 569, 56190, 227; 
Baltimore  MD, 99192, 531, 649, 1475, 0, 594, 56780, 251; 
Boston  MA, 99263, 458, 650, 1459, 0, 553, 57239, 214; 
Chicago  IL, 99259, 449, 635, 1478, 0, 559, 57440, 219; 
Cincinnati  OH, 99196, 457, 635, 1586, 0, 594, 57530, 243; 
Columbus  OH, 99221, 447, 622, 1559, 0, 570, 58214, 241; 
Dallas-Ft. Worth  TX, 99189, 455, 620, 1454, 0, 597, 58104, 238; 
302; 
Milwaukee  WI, 99264, 390, 300, 271, 0, 534, 48828, 239; 
Albuquerque  NM, 99225, 638, 769, 1502, 0, 576, 54953, 241; 
Anchorage  AK, 99251, 588, 695, 1569, 0, 569, 56199, 227; 
Baltimore  MD, 99192, 532, 656, 1470, 0, 594, 56790, 251; 
Boston  MA, 99262, 460, 648, 1462, 0, 553, 57243, 215; 
Chicago  IL, 99258, 446, 633, 1479, 0, 559, 57447, 221; 
Cincinnati  OH, 99194, 456, 635, 1585, 0, 595, 57533, 244; 
Columbus  OH, 99220, 442, 628, 1553, 0, 571, 58221, 242; 
Dallas-Ft. Worth  TX, 99188, 451, 622, 1451, 0, 597, 58109, 239; 
303; 
Milwaukee  WI, 99264, 445, 298, 271, 0, 534, 48835, 239; 
Albuquerque  NM, 99224, 643, 770, 1498, 0, 576, 54960, 242; 
Anchorage  AK, 99251, 588, 695, 1565, 0, 569, 56209, 227; 
Baltimore  MD, 99193, 531, 662, 1464, 0, 594, 56797, 251; 
Boston  MA, 99261, 457, 651, 1450, 0, 553, 57257, 216; 
Chicago  IL, 99256, 445, 633, 1479, 0, 560, 57449, 222; 
Cincinnati  OH, 99192, 460, 631, 1582, 0, 595, 57540, 246; 
Columbus  OH, 99219, 441, 631, 1533, 0, 571, 58240, 243; 
Dallas-Ft. Worth  TX, 99188, 454, 620, 1448, 0, 597, 58115, 239; 
304; 
Milwaukee  WI, 99263, 475, 346, 292, 0, 534, 48860, 240; 
Albuquerque  NM, 99221, 609, 779, 1459, 0, 578, 55136, 243; 
Anchorage  AK, 99248, 546, 689, 1532, 0, 571, 56387, 228; 
Baltimore  MD, 99190, 501, 671, 1433, 0, 596, 56954, 252; 
Boston  MA, 99258, 468, 589, 1436, 0, 556, 57422, 216; 
Chicago  IL, 99253, 435, 606, 1425, 0, 562, 57646, 223; 
Cincinnati  OH, 99191, 438, 601, 1538, 0, 595, 57722, 247; 
Columbus  OH, 99219, 406, 605, 1487, 0, 572, 58424, 243; 
Dallas-Ft. Worth  TX, 99186, 427, 572, 1419, 0, 598, 58297, 240; 
305; 
Milwaukee  WI, 99263, 534, 345, 290, 0, 534, 48865, 240; 
Albuquerque  NM, 99220, 610, 781, 1463, 0, 578, 55142, 244; 
Anchorage  AK, 99248, 531, 695, 1542, 0, 571, 56390, 228; 
Baltimore  MD, 99189, 500, 675, 1431, 0, 596, 56958, 253; 
Boston  MA, 99258, 458, 596, 1436, 0, 556, 57426, 216; 
Chicago  IL, 99252, 434, 605, 1426, 0, 562, 57648, 224; 
Cincinnati  OH, 99189, 435, 597, 1540, 0, 596, 57725, 247; 
Columbus  OH, 99218, 403, 604, 1488, 0, 572, 58428, 243; 
Dallas-Ft. Worth  TX, 99186, 429, 567, 1423, 0, 598, 58300, 240; 
306; 
Milwaukee  WI, 99263, 537, 341, 292, 0, 534, 48868, 240; 
Albuquerque  NM, 99220, 616, 776, 1459, 0, 578, 55155, 245; 
Anchorage  AK, 99248, 535, 690, 1540, 0, 571, 56400, 228; 
Baltimore  MD, 99188, 498, 680, 1429, 0, 596, 56963, 254; 
Boston  MA, 99258, 461, 599, 1424, 0, 556, 57441, 216; 
Chicago  IL, 99251, 436, 606, 1419, 0, 562, 57654, 225; 
Cincinnati  OH, 99189, 435, 597, 1535, 0, 596, 57733, 247; 
Columbus  OH, 99217, 401, 606, 1485, 0, 572, 58432, 244; 
Dallas-Ft. Worth  TX, 99186, 428, 570, 1417, 0, 598, 58306, 240; 
307; 
Milwaukee  WI, 99263, 624, 371, 322, 0, 534, 48887, 240; 
Albuquerque  NM, 99219, 599, 763, 1437, 0, 579, 55322, 245; 
Anchorage  AK, 99243, 491, 691, 1502, 0, 574, 56571, 230; 
Baltimore  MD, 99185, 481, 661, 1405, 0, 599, 57116, 254; 
Boston  MA, 99254, 431, 578, 1365, 0, 557, 57631, 219; 
Chicago  IL, 99247, 424, 591, 1362, 0, 565, 57843, 225; 
Cincinnati  OH, 99184, 413, 578, 1479, 0, 600, 57911, 247; 
Columbus  OH, 99212, 360, 576, 1417, 0, 576, 58633, 245; 
Dallas-Ft. Worth  TX, 99184, 403, 544, 1364, 0, 599, 58497, 241; 
308; 
Milwaukee  WI, 99262, 623, 369, 326, 0, 534, 48888, 241; 
Albuquerque  NM, 99218, 604, 757, 1440, 0, 579, 55337, 245; 
Anchorage  AK, 99241, 489, 691, 1502, 0, 574, 56579, 232; 
Baltimore  MD, 99185, 487, 651, 1408, 0, 599, 57126, 254; 
Boston  MA, 99252, 424, 576, 1370, 0, 557, 57637, 221; 
Chicago  IL, 99246, 424, 589, 1364, 0, 565, 57848, 226; 
Cincinnati  OH, 99184, 413, 575, 1482, 0, 600, 57915, 247; 
Columbus  OH, 99209, 357, 581, 1416, 0, 576, 58636, 248; 
Dallas-Ft. Worth  TX, 99183, 402, 543, 1365, 0, 599, 58498, 243; 
309; 
Milwaukee  WI, 99262, 624, 367, 327, 0, 534, 48892, 241; 
Albuquerque  NM, 99217, 611, 760, 1440, 0, 579, 55342, 246; 
Anchorage  AK, 99241, 494, 692, 1499, 0, 574, 56586, 232; 
Baltimore  MD, 99184, 483, 646, 1411, 0, 599, 57132, 256; 
Boston  MA, 99250, 426, 579, 1364, 0, 557, 57646, 223; 
Chicago  IL, 99245, 429, 586, 1362, 0, 565, 57852, 227; 
Cincinnati  OH, 99183, 414, 575, 1477, 0, 600, 57920, 248; 
Columbus  OH, 99208, 358, 578, 1413, 0, 576, 58644, 249; 
Dallas-Ft. Worth  TX, 99182, 405, 538, 1365, 0, 599, 58502, 244; 
310; 
Milwaukee  WI, 99260, 692, 392, 364, 0, 534, 48906, 243; 
Albuquerque  NM, 99212, 597, 755, 1444, 0, 581, 55470, 250; 
Anchorage  AK, 99238, 466, 699, 1452, 0, 576, 56751, 233; 
Baltimore  MD, 99180, 479, 603, 1379, 0, 602, 57308, 256; 
Boston  MA, 99246, 415, 562, 1321, 0, 561, 57799, 223; 
Chicago  IL, 99243, 425, 555, 1327, 0, 566, 58005, 228; 
Cincinnati  OH, 99180, 389, 547, 1420, 0, 602, 58109, 248; 
Columbus  OH, 99207, 346, 541, 1364, 0, 576, 58826, 250; 
Dallas-Ft. Worth  TX, 99182, 366, 528, 1319, 0, 599, 58674, 245; 
311; 
Milwaukee  WI, 99259, 691, 390, 370, 0, 534, 48907, 244; 
Albuquerque  NM, 99210, 591, 752, 1456, 0, 582, 55474, 251; 
Anchorage  AK, 99237, 463, 700, 1451, 0, 576, 56763, 234; 
Baltimore  MD, 99179, 477, 597, 1384, 0, 602, 57314, 257; 
Boston  MA, 99246, 412, 559, 1325, 0, 561, 57804, 223; 
Chicago  IL, 99242, 421, 556, 1326, 0, 567, 58008, 228; 
Cincinnati  OH, 99180, 386, 546, 1422, 0, 602, 58114, 248; 
Columbus  OH, 99206, 343, 541, 1364, 0, 576, 58831, 251; 
Dallas-Ft. Worth  TX, 99180, 366, 525, 1319, 0, 599, 58676, 247; 
312; 
Milwaukee  WI, 99259, 676, 402, 371, 0, 534, 48912, 244; 
Albuquerque  NM, 99210, 591, 762, 1453, 0, 582, 55484, 251; 
Anchorage  AK, 99235, 464, 708, 1447, 0, 577, 56769, 235; 
Baltimore  MD, 99178, 476, 596, 1379, 0, 602, 57322, 258; 
Boston  MA, 99247, 412, 558, 1321, 0, 561, 57812, 223; 
Chicago  IL, 99240, 425, 555, 1322, 0, 567, 58013, 230; 
Cincinnati  OH, 99178, 386, 547, 1414, 0, 603, 58121, 249; 
Columbus  OH, 99206, 348, 538, 1358, 0, 576, 58840, 251; 
Dallas-Ft. Worth  TX, 99180, 363, 525, 1317, 0, 599, 58681, 247; 
313; 
Milwaukee  WI, 99259, 733, 453, 406, 0, 534, 48941, 244; 
Albuquerque  NM, 99209, 564, 754, 1434, 0, 582, 55638, 252; 
Anchorage  AK, 99233, 435, 678, 1427, 0, 579, 56923, 235; 
Baltimore  MD, 99173, 458, 595, 1347, 0, 605, 57476, 260; 
Boston  MA, 99246, 372, 547, 1281, 0, 562, 57966, 223; 
Chicago  IL, 99237, 431, 527, 1275, 0, 569, 58173, 230; 
Cincinnati  OH, 99174, 348, 523, 1365, 0, 608, 58297, 249; 
Columbus  OH, 99205, 320, 515, 1300, 0, 577, 59006, 251; 
Dallas-Ft. Worth  TX, 99178, 332, 504, 1243, 0, 601, 58875, 247; 
314; 
Milwaukee  WI, 99259, 727, 458, 411, 0, 534, 48943, 244; 
Albuquerque  NM, 99208, 556, 758, 1433, 0, 582, 55652, 253; 
Anchorage  AK, 99233, 437, 665, 1437, 0, 579, 56932, 235; 
Baltimore  MD, 99172, 457, 593, 1344, 0, 605, 57485, 261; 
Boston  MA, 99246, 367, 547, 1280, 0, 562, 57973, 223; 
Chicago  IL, 99235, 430, 522, 1281, 0, 569, 58174, 232; 
Cincinnati  OH, 99173, 348, 519, 1366, 0, 608, 58301, 250; 
Columbus  OH, 99205, 319, 515, 1301, 0, 577, 59011, 251; 
Dallas-Ft. Worth  TX, 99177, 334, 499, 1244, 0, 601, 58879, 248; 
315; 
Milwaukee  WI, 99259, 704, 482, 414, 0, 534, 48945, 244; 
Albuquerque  NM, 99206, 559, 756, 1438, 0, 582, 55657, 255; 
Anchorage  AK, 99233, 441, 666, 1432, 0, 579, 56943, 235; 
Baltimore  MD, 99172, 457, 598, 1339, 0, 605, 57493, 261; 
Boston  MA, 99246, 366, 546, 1277, 0, 562, 57980, 223; 
Chicago  IL, 99234, 428, 523, 1281, 0, 569, 58175, 233; 
Cincinnati  OH, 99172, 346, 523, 1360, 0, 608, 58307, 251; 
Columbus  OH, 99204, 321, 515, 1294, 0, 577, 59020, 252; 
Dallas-Ft. Worth  TX, 99176, 332, 501, 1240, 0, 601, 58882, 249; 
316; 
Milwaukee  WI, 99258, 741, 529, 481, 0, 534, 48965, 245; 
Albuquerque  NM, 99206, 550, 696, 1457, 0, 582, 55810, 255; 
Anchorage  AK, 99229, 419, 641, 1384, 0, 580, 57123, 238; 
Baltimore  MD, 99170, 441, 573, 1320, 0, 605, 57650, 263; 
Boston  MA, 99244, 340, 537, 1245, 0, 564, 58124, 223; 
Chicago  IL, 99230, 394, 500, 1273, 0, 571, 58322, 234; 
Cincinnati  OH, 99168, 325, 503, 1296, 0, 610, 58473, 253; 
Columbus  OH, 99201, 322, 475, 1246, 0, 580, 59182, 253; 
Dallas-Ft. Worth  TX, 99174, 316, 481, 1192, 0, 602, 59031, 250; 
317; 
Milwaukee  WI, 99258, 708, 561, 483, 0, 534, 48970, 245; 
Albuquerque  NM, 99206, 540, 700, 1467, 0, 582, 55817, 255; 
Anchorage  AK, 99229, 418, 633, 1389, 0, 580, 57132, 238; 
Baltimore  MD, 99169, 436, 575, 1321, 0, 606, 57658, 263; 
Boston  MA, 99242, 338, 528, 1253, 0, 564, 58127, 225; 
Chicago  IL, 99230, 394, 495, 1276, 0, 571, 58327, 234; 
Cincinnati  OH, 99168, 328, 498, 1295, 0, 610, 58479, 253; 
Columbus  OH, 99200, 324, 464, 1256, 0, 580, 59184, 255; 
Dallas-Ft. Worth  TX, 99172, 315, 480, 1188, 0, 602, 59037, 252; 
318; 
Milwaukee  WI, 99258, 694, 577, 486, 0, 534, 48969, 246; 
Albuquerque  NM, 99205, 537, 702, 1464, 0, 582, 55828, 256; 
Anchorage  AK, 99228, 419, 639, 1379, 0, 580, 57145, 239; 
Baltimore  MD, 99168, 436, 575, 1316, 0, 606, 57665, 264; 
Boston  MA, 99242, 340, 530, 1247, 0, 564, 58136, 225; 
Chicago  IL, 99230, 394, 499, 1275, 0, 571, 58329, 234; 
Cincinnati  OH, 99167, 327, 496, 1296, 0, 610, 58482, 254; 
Columbus  OH, 99199, 325, 461, 1256, 0, 580, 59191, 256; 
Dallas-Ft. Worth  TX, 99172, 312, 483, 1185, 0, 602, 59041, 252; 
319; 
Milwaukee  WI, 99258, 722, 647, 539, 0, 534, 48996, 246; 
Albuquerque  NM, 99205, 515, 672, 1433, 0, 582, 56009, 256; 
Anchorage  AK, 99226, 423, 595, 1332, 0, 582, 57322, 239; 
Baltimore  MD, 99165, 427, 546, 1269, 0, 608, 57824, 265; 
Boston  MA, 99241, 359, 494, 1203, 0, 564, 58293, 226; 
Chicago  IL, 99228, 375, 491, 1213, 0, 572, 58497, 235; 
Cincinnati  OH, 99165, 296, 465, 1229, 0, 612, 58669, 254; 
Columbus  OH, 99199, 305, 433, 1202, 0, 580, 59355, 256; 
Dallas-Ft. Worth  TX, 99171, 285, 446, 1169, 0, 603, 59179, 252; 
320; 
Milwaukee  WI, 99256, 718, 664, 537, 0, 534, 48998, 248; 
Albuquerque  NM, 99205, 516, 674, 1434, 0, 582, 56022, 256; 
Anchorage  AK, 99226, 425, 585, 1336, 0, 582, 57335, 239; 
Baltimore  MD, 99165, 425, 548, 1268, 0, 608, 57830, 265; 
Boston  MA, 99240, 358, 489, 1206, 0, 564, 58297, 227; 
Chicago  IL, 99228, 372, 489, 1215, 0, 572, 58500, 235; 
Cincinnati  OH, 99164, 294, 466, 1226, 0, 612, 58674, 255; 
Columbus  OH, 99199, 300, 428, 1207, 0, 580, 59360, 256; 
Dallas-Ft. Worth  TX, 99170, 285, 445, 1169, 0, 603, 59181, 253; 
321; 
Milwaukee  WI, 99255, 765, 656, 544, 0, 534, 49000, 249; 
Albuquerque  NM, 99206, 513, 679, 1434, 0, 582, 56033, 256; 
Anchorage  AK, 99225, 431, 585, 1341, 0, 583, 57335, 239; 
Baltimore  MD, 99165, 427, 546, 1267, 0, 608, 57836, 265; 
Boston  MA, 99239, 356, 485, 1210, 0, 564, 58302, 228; 
Chicago  IL, 99226, 380, 491, 1214, 0, 572, 58500, 237; 
Cincinnati  OH, 99164, 296, 468, 1221, 0, 612, 58680, 256; 
Columbus  OH, 99198, 305, 428, 1204, 0, 580, 59364, 257; 
Dallas-Ft. Worth  TX, 99170, 287, 443, 1169, 0, 603, 59184, 253; 
322; 
Milwaukee  WI, 99254, 751, 720, 610, 0, 535, 49028, 249; 
Albuquerque  NM, 99201, 486, 663, 1402, 0, 583, 56189, 260; 
Anchorage  AK, 99225, 398, 546, 1309, 0, 583, 57496, 239; 
Baltimore  MD, 99161, 380, 518, 1251, 0, 610, 57976, 267; 
Boston  MA, 99236, 331, 456, 1174, 0, 566, 58447, 229; 
Chicago  IL, 99222, 339, 483, 1175, 0, 575, 58639, 238; 
Cincinnati  OH, 99162, 258, 445, 1165, 0, 614, 58835, 256; 
Columbus  OH, 99194, 272, 399, 1145, 0, 582, 59519, 259; 
Dallas-Ft. Worth  TX, 99168, 241, 438, 1120, 0, 603, 59319, 255; 
323; 
Milwaukee  WI, 99254, 805, 712, 620, 0, 535, 49031, 249; 
Albuquerque  NM, 99198, 492, 655, 1413, 0, 583, 56193, 263; 
Anchorage  AK, 99224, 403, 536, 1323, 0, 583, 57499, 240; 
Baltimore  MD, 99160, 382, 509, 1259, 0, 610, 57978, 268; 
Boston  MA, 99236, 331, 452, 1174, 0, 566, 58455, 229; 
Chicago  IL, 99221, 341, 481, 1174, 0, 575, 58642, 240; 
Cincinnati  OH, 99162, 260, 441, 1168, 0, 614, 58838, 256; 
Columbus  OH, 99194, 269, 399, 1146, 0, 582, 59520, 260; 
Dallas-Ft. Worth  TX, 99166, 240, 441, 1115, 0, 604, 59323, 256; 
324; 
Milwaukee  WI, 99255, 801, 708, 628, 0, 535, 49033, 249; 
Albuquerque  NM, 99195, 498, 658, 1416, 0, 583, 56198, 266; 
Anchorage  AK, 99222, 405, 544, 1316, 0, 583, 57509, 242; 
Baltimore  MD, 99158, 387, 507, 1256, 0, 610, 57983, 270; 
Boston  MA, 99236, 327, 454, 1173, 0, 566, 58460, 229; 
Chicago  IL, 99221, 341, 484, 1172, 0, 575, 58645, 241; 
Cincinnati  OH, 99160, 262, 442, 1167, 0, 614, 58839, 258; 
Columbus  OH, 99192, 268, 404, 1141, 0, 582, 59525, 262; 
Dallas-Ft. Worth  TX, 99164, 240, 438, 1116, 0, 604, 59325, 258; 
325; 
Milwaukee  WI, 99255, 772, 769, 696, 0, 535, 49064, 249; 
Albuquerque  NM, 99194, 502, 649, 1369, 0, 584, 56350, 266; 
Anchorage  AK, 99221, 400, 521, 1300, 0, 584, 57641, 242; 
Baltimore  MD, 99154, 351, 510, 1217, 0, 612, 58128, 272; 
Boston  MA, 99233, 334, 417, 1136, 0, 567, 58602, 231; 
Chicago  IL, 99220, 321, 477, 1099, 0, 576, 58810, 241; 
Cincinnati  OH, 99157, 250, 410, 1114, 0, 615, 58988, 260; 
Columbus  OH, 99189, 268, 379, 1078, 0, 583, 59672, 264; 
Dallas-Ft. Worth  TX, 99164, 234, 413, 1081, 0, 604, 59454, 258; 
326; 
Milwaukee  WI, 99254, 775, 759, 709, 0, 535, 49066, 250; 
Albuquerque  NM, 99193, 506, 637, 1375, 0, 584, 56362, 267; 
Anchorage  AK, 99220, 401, 521, 1303, 0, 584, 57645, 243; 
Baltimore  MD, 99152, 345, 511, 1221, 0, 612, 58129, 274; 
Boston  MA, 99233, 340, 413, 1133, 0, 567, 58610, 231; 
Chicago  IL, 99218, 320, 475, 1097, 0, 576, 58816, 242; 
Cincinnati  OH, 99157, 248, 408, 1119, 0, 615, 58989, 260; 
Columbus  OH, 99189, 267, 376, 1077, 0, 583, 59680, 264; 
Dallas-Ft. Worth  TX, 99164, 236, 415, 1079, 0, 604, 59457, 258; 
327; 
Milwaukee  WI, 99255, 775, 750, 720, 0, 535, 49071, 250; 
Albuquerque  NM, 99189, 500, 636, 1383, 0, 585, 56367, 270; 
Anchorage  AK, 99220, 400, 522, 1303, 0, 584, 57653, 243; 
Baltimore  MD, 99151, 346, 510, 1225, 0, 612, 58131, 275; 
Boston  MA, 99232, 337, 417, 1131, 0, 567, 58613, 233; 
Chicago  IL, 99217, 322, 475, 1098, 0, 576, 58819, 244; 
Cincinnati  OH, 99156, 248, 407, 1113, 0, 615, 58997, 261; 
Columbus  OH, 99188, 270, 379, 1074, 0, 583, 59682, 265; 
Dallas-Ft. Worth  TX, 99164, 237, 414, 1078, 0, 604, 59459, 258; 
328; 
Milwaukee  WI, 99254, 705, 817, 792, 0, 536, 49115, 251; 
Albuquerque  NM, 99183, 489, 612, 1384, 0, 591, 56494, 270; 
Anchorage  AK, 99220, 395, 469, 1274, 0, 584, 57802, 243; 
Baltimore  MD, 99148, 326, 508, 1164, 0, 613, 58280, 277; 
Boston  MA, 99231, 317, 425, 1056, 0, 568, 58769, 234; 
Chicago  IL, 99214, 292, 441, 1055, 0, 576, 58977, 247; 
Cincinnati  OH, 99155, 244, 378, 1074, 0, 615, 59133, 262; 
Columbus  OH, 99187, 249, 369, 1036, 0, 583, 59798, 266; 
Dallas-Ft. Worth  TX, 99160, 217, 370, 1028, 0, 607, 59614, 259; 
329; 
Milwaukee  WI, 99253, 711, 810, 799, 0, 537, 49120, 251; 
Albuquerque  NM, 99181, 489, 608, 1388, 0, 591, 56507, 272; 
Anchorage  AK, 99220, 400, 470, 1260, 0, 584, 57822, 243; 
Baltimore  MD, 99148, 327, 504, 1166, 0, 613, 58286, 278; 
Boston  MA, 99231, 326, 419, 1056, 0, 568, 58775, 234; 
Chicago  IL, 99213, 294, 440, 1054, 0, 576, 58979, 248; 
Cincinnati  OH, 99153, 242, 378, 1069, 0, 615, 59139, 264; 
Columbus  OH, 99187, 250, 368, 1038, 0, 583, 59800, 266; 
Dallas-Ft. Worth  TX, 99159, 224, 367, 1027, 0, 607, 59618, 261; 
330; 
Milwaukee  WI, 99252, 704, 801, 817, 0, 537, 49123, 252; 
Albuquerque  NM, 99180, 487, 607, 1393, 0, 591, 56513, 273; 
Anchorage  AK, 99220, 398, 471, 1262, 0, 584, 57829, 243; 
Baltimore  MD, 99147, 330, 505, 1165, 0, 613, 58290, 279; 
Boston  MA, 99230, 326, 418, 1060, 0, 568, 58776, 235; 
Chicago  IL, 99213, 290, 444, 1052, 0, 576, 58983, 248; 
Cincinnati  OH, 99153, 247, 379, 1069, 0, 615, 59141, 264; 
Columbus  OH, 99187, 245, 373, 1036, 0, 583, 59803, 266; 
Dallas-Ft. Worth  TX, 99158, 224, 365, 1030, 0, 607, 59617, 262; 
331; 
Milwaukee  WI, 99251, 656, 813, 910, 0, 538, 49174, 252; 
Albuquerque  NM, 99178, 472, 572, 1383, 0, 593, 56651, 274; 
Anchorage  AK, 99218, 365, 465, 1227, 0, 585, 57960, 244; 
Baltimore  MD, 99145, 325, 468, 1137, 0, 615, 58433, 279; 
Boston  MA, 99230, 292, 404, 1045, 0, 568, 58891, 235; 
Chicago  IL, 99213, 271, 439, 1018, 0, 576, 59100, 248; 
Cincinnati  OH, 99150, 238, 348, 1019, 0, 618, 59275, 265; 
Columbus  OH, 99184, 237, 361, 972, 0, 585, 59939, 267; 
Dallas-Ft. Worth  TX, 99156, 219, 343, 967, 0, 608, 59756, 263; 
332; 
Milwaukee  WI, 99251, 634, 827, 923, 0, 538, 49179, 252; 
Albuquerque  NM, 99179, 464, 574, 1385, 0, 593, 56664, 274; 
Anchorage  AK, 99218, 365, 466, 1221, 0, 585, 57972, 244; 
Baltimore  MD, 99144, 324, 473, 1132, 0, 615, 58441, 280; 
Boston  MA, 99228, 291, 403, 1041, 0, 568, 58897, 237; 
Chicago  IL, 99213, 269, 439, 1014, 0, 576, 59107, 248; 
Cincinnati  OH, 99148, 238, 348, 1011, 0, 618, 59282, 267; 
Columbus  OH, 99184, 239, 360, 967, 0, 585, 59946, 267; 
Dallas-Ft. Worth  TX, 99156, 218, 343, 962, 0, 608, 59763, 263; 
333; 
Milwaukee  WI, 99251, 616, 847, 923, 0, 538, 49186, 252; 
Albuquerque  NM, 99177, 459, 578, 1387, 0, 594, 56668, 275; 
Anchorage  AK, 99217, 356, 472, 1226, 0, 585, 57976, 245; 
Baltimore  MD, 99144, 323, 474, 1133, 0, 615, 58444, 280; 
Boston  MA, 99227, 290, 401, 1042, 0, 568, 58900, 238; 
Chicago  IL, 99213, 266, 440, 1017, 0, 576, 59110, 248; 
Cincinnati  OH, 99148, 237, 344, 1014, 0, 618, 59285, 267; 
Columbus  OH, 99184, 235, 361, 969, 0, 585, 59950, 267; 
Dallas-Ft. Worth  TX, 99156, 217, 343, 963, 0, 608, 59763, 264; 
334; 
Milwaukee  WI, 99250, 559, 856, 1011, 0, 539, 49237, 252; 
Albuquerque  NM, 99176, 432, 575, 1340, 0, 595, 56810, 275; 
Anchorage  AK, 99214, 329, 458, 1172, 0, 588, 58123, 245; 
Baltimore  MD, 99142, 328, 442, 1109, 0, 616, 58567, 281; 
Boston  MA, 99227, 271, 402, 983, 0, 568, 59025, 238; 
Chicago  IL, 99214, 267, 408, 983, 0, 576, 59239, 248; 
Cincinnati  OH, 99145, 234, 316, 950, 0, 620, 59423, 269; 
Columbus  OH, 99182, 236, 323, 929, 0, 585, 60076, 269; 
Dallas-Ft. Worth  TX, 99156, 208, 301, 915, 0, 608, 59899, 264; 
335; 
Milwaukee  WI, 99250, 536, 871, 1020, 0, 539, 49243, 252; 
Albuquerque  NM, 99175, 428, 575, 1342, 0, 595, 56820, 276; 
Anchorage  AK, 99213, 325, 464, 1165, 0, 588, 58136, 247; 
Baltimore  MD, 99138, 329, 435, 1107, 0, 616, 58576, 283; 
Boston  MA, 99227, 271, 406, 970, 0, 568, 59038, 238; 
Chicago  IL, 99213, 266, 409, 977, 0, 576, 59245, 248; 
Cincinnati  OH, 99145, 229, 318, 949, 0, 620, 59427, 270; 
Columbus  OH, 99181, 241, 318, 932, 0, 585, 60077, 270; 
Dallas-Ft. Worth  TX, 99157, 203, 304, 913, 0, 608, 59903, 264; 
336; 
Milwaukee  WI, 99249, 522, 877, 1023, 0, 539, 49251, 253; 
Albuquerque  NM, 99175, 425, 585, 1346, 0, 595, 56822, 277; 
Anchorage  AK, 99212, 321, 460, 1172, 0, 588, 58142, 248; 
Baltimore  MD, 99137, 327, 437, 1105, 0, 616, 58581, 284; 
Boston  MA, 99227, 271, 402, 971, 0, 568, 59045, 238; 
Chicago  IL, 99212, 264, 411, 979, 0, 576, 59245, 249; 
Cincinnati  OH, 99145, 222, 323, 950, 0, 620, 59428, 270; 
Columbus  OH, 99181, 239, 319, 933, 0, 585, 60080, 270; 
Dallas-Ft. Worth  TX, 99156, 203, 304, 911, 0, 608, 59906, 265; 
337; 
Milwaukee  WI, 99245, 469, 853, 1129, 0, 540, 49302, 256; 
Albuquerque  NM, 99173, 403, 574, 1286, 0, 595, 56985, 278; 
Anchorage  AK, 99206, 315, 435, 1137, 0, 592, 58265, 251; 
Baltimore  MD, 99138, 319, 427, 1047, 0, 616, 58722, 284; 
Boston  MA, 99223, 257, 390, 939, 0, 570, 59157, 240; 
Chicago  IL, 99208, 257, 374, 953, 0, 576, 59366, 253; 
Cincinnati  OH, 99141, 211, 295, 912, 0, 622, 59548, 272; 
Columbus  OH, 99180, 218, 308, 869, 0, 586, 60212, 271; 
Dallas-Ft. Worth  TX, 99153, 201, 279, 855, 0, 609, 60032, 267; 
338; 
Milwaukee  WI, 99243, 456, 861, 1137, 0, 540, 49306, 258; 
Albuquerque  NM, 99172, 405, 572, 1284, 0, 595, 57000, 279; 
Anchorage  AK, 99205, 313, 441, 1133, 0, 592, 58273, 252; 
Baltimore  MD, 99137, 321, 424, 1042, 0, 616, 58731, 285; 
Boston  MA, 99223, 251, 395, 937, 0, 570, 59162, 240; 
Chicago  IL, 99208, 256, 373, 951, 0, 576, 59371, 253; 
Cincinnati  OH, 99141, 210, 293, 908, 0, 622, 59555, 272; 
Columbus  OH, 99178, 215, 306, 867, 0, 586, 60218, 273; 
Dallas-Ft. Worth  TX, 99151, 197, 280, 852, 0, 609, 60037, 269; 
339; 
Milwaukee  WI, 99243, 462, 854, 1145, 0, 540, 49308, 258; 
Albuquerque  NM, 99172, 397, 568, 1285, 0, 595, 57014, 279; 
Anchorage  AK, 99201, 310, 444, 1135, 0, 592, 58274, 256; 
Baltimore  MD, 99137, 323, 423, 1042, 0, 616, 58736, 285; 
Boston  MA, 99223, 254, 396, 937, 0, 570, 59164, 240; 
Chicago  IL, 99206, 255, 373, 954, 0, 576, 59371, 255; 
Cincinnati  OH, 99142, 210, 292, 909, 0, 622, 59557, 273; 
Columbus  OH, 99178, 214, 306, 869, 0, 586, 60219, 273; 
Dallas-Ft. Worth  TX, 99150, 196, 281, 850, 0, 609, 60040, 270; 
340; 
Milwaukee  WI, 99242, 441, 803, 1243, 0, 541, 49380, 258; 
Albuquerque  NM, 99170, 348, 563, 1245, 0, 596, 57153, 280; 
Anchorage  AK, 99197, 295, 424, 1087, 0, 596, 58403, 256; 
Baltimore  MD, 99135, 307, 389, 1007, 0, 617, 58860, 287; 
Boston  MA, 99223, 218, 379, 893, 0, 570, 59293, 240; 
Chicago  IL, 99203, 240, 333, 918, 0, 578, 59493, 256; 
Cincinnati  OH, 99141, 184, 268, 857, 0, 623, 59677, 273; 
Columbus  OH, 99174, 180, 286, 837, 0, 588, 60323, 275; 
Dallas-Ft. Worth  TX, 99149, 182, 250, 818, 0, 609, 60149, 271; 
341; 
Milwaukee  WI, 99241, 438, 801, 1250, 0, 541, 49386, 259; 
Albuquerque  NM, 99169, 346, 563, 1241, 0, 597, 57169, 280; 
Anchorage  AK, 99197, 292, 428, 1074, 0, 596, 58422, 256; 
Baltimore  MD, 99134, 307, 390, 1006, 0, 617, 58866, 288; 
Boston  MA, 99222, 216, 380, 888, 0, 570, 59301, 241; 
Chicago  IL, 99203, 243, 332, 913, 0, 578, 59501, 256; 
Cincinnati  OH, 99139, 184, 266, 854, 0, 623, 59680, 275; 
Columbus  OH, 99174, 179, 289, 834, 0, 588, 60326, 275; 
Dallas-Ft. Worth  TX, 99149, 177, 251, 822, 0, 609, 60150, 272; 
342; 
Milwaukee  WI, 99241, 439, 793, 1257, 0, 541, 49391, 259; 
Albuquerque  NM, 99168, 350, 560, 1244, 0, 597, 57177, 281; 
Anchorage  AK, 99198, 289, 425, 1082, 0, 596, 58426, 256; 
Baltimore  MD, 99133, 303, 392, 1006, 0, 617, 58870, 289; 
Boston  MA, 99222, 220, 381, 885, 0, 570, 59305, 241; 
Chicago  IL, 99202, 239, 329, 922, 0, 578, 59500, 257; 
Cincinnati  OH, 99138, 184, 269, 851, 0, 623, 59684, 276; 
Columbus  OH, 99173, 176, 289, 835, 0, 588, 60329, 276; 
Dallas-Ft. Worth  TX, 99148, 177, 250, 820, 0, 609, 60153, 273; 
343; 
Milwaukee  WI, 99240, 447, 732, 1317, 0, 542, 49481, 259; 
Albuquerque  NM, 99165, 329, 551, 1185, 0, 599, 57327, 283; 
Anchorage  AK, 99193, 275, 408, 1034, 0, 601, 58551, 256; 
Baltimore  MD, 99131, 273, 382, 979, 0, 618, 58999, 290; 
Boston  MA, 99221, 206, 362, 853, 0, 571, 59410, 242; 
Chicago  IL, 99201, 222, 313, 868, 0, 579, 59630, 258; 
Cincinnati  OH, 99136, 152, 282, 795, 0, 625, 59794, 276; 
Columbus  OH, 99173, 166, 282, 761, 0, 588, 60456, 277; 
Dallas-Ft. Worth  TX, 99146, 173, 247, 762, 0, 610, 60260, 274; 
344; 
Milwaukee  WI, 99240, 447, 721, 1328, 0, 542, 49488, 259; 
Albuquerque  NM, 99165, 330, 553, 1179, 0, 599, 57342, 283; 
Anchorage  AK, 99192, 279, 403, 1029, 0, 601, 58567, 257; 
Baltimore  MD, 99130, 273, 384, 971, 0, 618, 59008, 291; 
Boston  MA, 99220, 205, 365, 844, 0, 572, 59420, 242; 
Chicago  IL, 99201, 221, 313, 863, 0, 579, 59637, 258; 
Cincinnati  OH, 99135, 156, 278, 795, 0, 625, 59798, 277; 
Columbus  OH, 99172, 164, 282, 755, 0, 588, 60465, 278; 
Dallas-Ft. Worth  TX, 99146, 174, 247, 761, 0, 610, 60262, 274; 
345; 
Milwaukee  WI, 99238, 445, 713, 1340, 0, 542, 49492, 261; 
Albuquerque  NM, 99165, 332, 540, 1184, 0, 599, 57356, 283; 
Anchorage  AK, 99192, 274, 399, 1039, 0, 601, 58570, 258; 
Baltimore  MD, 99129, 269, 385, 973, 0, 618, 59010, 293; 
Boston  MA, 99218, 201, 366, 844, 0, 572, 59423, 244; 
Chicago  IL, 99199, 221, 308, 867, 0, 579, 59637, 259; 
Cincinnati  OH, 99135, 155, 281, 795, 0, 625, 59799, 277; 
Columbus  OH, 99172, 167, 278, 754, 0, 588, 60472, 278; 
Dallas-Ft. Worth  TX, 99145, 175, 246, 760, 0, 610, 60264, 276; 
346; 
Milwaukee  WI, 99237, 440, 661, 1426, 0, 542, 49563, 262; 
Albuquerque  NM, 99164, 309, 510, 1160, 0, 600, 57482, 283; 
Anchorage  AK, 99192, 262, 373, 986, 0, 602, 58709, 258; 
Baltimore  MD, 99125, 275, 352, 943, 0, 622, 59123, 293; 
Boston  MA, 99216, 187, 330, 802, 0, 574, 59541, 244; 
Chicago  IL, 99196, 203, 295, 839, 0, 580, 59732, 261; 
Cincinnati  OH, 99133, 157, 267, 745, 0, 627, 59900, 277; 
Columbus  OH, 99171, 161, 289, 676, 0, 588, 60587, 278; 
Dallas-Ft. Worth  TX, 99142, 161, 244, 710, 0, 611, 60361, 278; 
347; 
Milwaukee  WI, 99237, 439, 651, 1436, 0, 542, 49573, 262; 
Albuquerque  NM, 99162, 305, 503, 1159, 0, 600, 57500, 285; 
Anchorage  AK, 99191, 265, 370, 982, 0, 603, 58721, 258; 
Baltimore  MD, 99124, 277, 349, 945, 0, 622, 59127, 293; 
Boston  MA, 99216, 192, 328, 801, 0, 574, 59545, 245; 
Chicago  IL, 99195, 207, 294, 838, 0, 580, 59732, 263; 
Cincinnati  OH, 99132, 161, 266, 738, 0, 627, 59908, 278; 
Columbus  OH, 99171, 159, 293, 669, 0, 588, 60594, 278; 
Dallas-Ft. Worth  TX, 99142, 162, 242, 709, 0, 611, 60363, 279; 
348; 
Milwaukee  WI, 99235, 437, 646, 1435, 0, 542, 49584, 264; 
Albuquerque  NM, 99162, 303, 497, 1165, 0, 600, 57511, 285; 
Anchorage  AK, 99190, 263, 364, 988, 0, 603, 58725, 259; 
Baltimore  MD, 99123, 273, 347, 951, 0, 622, 59130, 294; 
Boston  MA, 99215, 192, 324, 800, 0, 574, 59551, 246; 
Chicago  IL, 99194, 205, 297, 838, 0, 580, 59732, 264; 
Cincinnati  OH, 99130, 160, 262, 743, 0, 627, 59907, 280; 
Columbus  OH, 99169, 156, 288, 677, 0, 588, 60593, 280; 
Dallas-Ft. Worth  TX, 99141, 161, 243, 706, 0, 611, 60366, 280; 
349; 
Milwaukee  WI, 99234, 455, 591, 1463, 0, 543, 49702, 264; 
Albuquerque  NM, 99162, 283, 444, 1172, 0, 600, 57620, 285; 
Anchorage  AK, 99189, 249, 343, 936, 0, 604, 58847, 259; 
Baltimore  MD, 99122, 251, 350, 887, 0, 622, 59255, 295; 
Boston  MA, 99214, 183, 306, 755, 0, 574, 59664, 247; 
Chicago  IL, 99193, 199, 294, 799, 0, 580, 59831, 265; 
Cincinnati  OH, 99130, 150, 247, 683, 0, 627, 60025, 280; 
Columbus  OH, 99169, 168, 249, 651, 0, 589, 60687, 280; 
Dallas-Ft. Worth  TX, 99138, 156, 232, 657, 0, 612, 60467, 282; 
350; 
Milwaukee  WI, 99232, 456, 577, 1474, 0, 544, 49710, 265; 
Albuquerque  NM, 99161, 287, 440, 1171, 0, 600, 57635, 286; 
Anchorage  AK, 99188, 250, 338, 937, 0, 604, 58860, 260; 
Baltimore  MD, 99122, 266, 350, 884, 0, 622, 59263, 296; 
Boston  MA, 99212, 185, 303, 755, 0, 574, 59670, 248; 
Chicago  IL, 99192, 203, 295, 794, 0, 580, 59837, 266; 
Cincinnati  OH, 99129, 158, 246, 679, 0, 627, 60031, 281; 
Columbus  OH, 99168, 171, 248, 648, 0, 589, 60693, 281; 
Dallas-Ft. Worth  TX, 99136, 158, 230, 658, 0, 612, 60467, 284; 
351; 
Milwaukee  WI, 99231, 461, 566, 1479, 0, 544, 49721, 266; 
Albuquerque  NM, 99161, 287, 442, 1168, 0, 600, 57647, 286; 
Anchorage  AK, 99189, 250, 333, 936, 0, 604, 58872, 260; 
Baltimore  MD, 99122, 263, 353, 877, 0, 622, 59272, 296; 
Boston  MA, 99212, 186, 304, 754, 0, 574, 59673, 248; 
Chicago  IL, 99192, 199, 293, 800, 0, 580, 59838, 266; 
Cincinnati  OH, 99129, 159, 244, 682, 0, 627, 60032, 281; 
Columbus  OH, 99167, 172, 247, 650, 0, 589, 60692, 282; 
Dallas-Ft. Worth  TX, 99135, 157, 230, 659, 0, 612, 60468, 285; 
352; 
Milwaukee  WI, 99229, 473, 534, 1488, 0, 545, 49836, 267; 
Albuquerque  NM, 99159, 282, 416, 1111, 0, 601, 57782, 287; 
Anchorage  AK, 99189, 233, 340, 885, 0, 604, 58976, 260; 
Baltimore  MD, 99124, 256, 331, 862, 0, 622, 59363, 296; 
Boston  MA, 99212, 189, 279, 724, 0, 574, 59769, 248; 
Chicago  IL, 99188, 183, 292, 754, 0, 584, 59932, 266; 
Cincinnati  OH, 99128, 162, 221, 631, 0, 627, 60134, 282; 
Columbus  OH, 99167, 157, 218, 640, 0, 589, 60768, 282; 
Dallas-Ft. Worth  TX, 99133, 159, 229, 592, 0, 613, 60569, 286; 
353; 
Milwaukee  WI, 99229, 470, 523, 1494, 0, 545, 49850, 267; 
Albuquerque  NM, 99158, 278, 416, 1098, 0, 601, 57805, 288; 
Anchorage  AK, 99188, 229, 352, 878, 0, 604, 58985, 261; 
Baltimore  MD, 99123, 254, 334, 858, 0, 622, 59371, 297; 
Boston  MA, 99210, 189, 274, 728, 0, 574, 59771, 250; 
Chicago  IL, 99187, 181, 294, 751, 0, 584, 59935, 267; 
Cincinnati  OH, 99127, 165, 221, 633, 0, 627, 60133, 283; 
Columbus  OH, 99166, 161, 215, 636, 0, 589, 60775, 283; 
Dallas-Ft. Worth  TX, 99130, 158, 227, 593, 0, 613, 60568, 289; 
354; 
Milwaukee  WI, 99228, 471, 525, 1485, 0, 546, 49863, 267; 
Albuquerque  NM, 99157, 280, 413, 1099, 0, 601, 57813, 289; 
Anchorage  AK, 99187, 226, 349, 880, 0, 604, 58992, 263; 
Baltimore  MD, 99123, 255, 329, 863, 0, 622, 59372, 297; 
Boston  MA, 99210, 183, 274, 730, 0, 574, 59774, 251; 
Chicago  IL, 99185, 181, 293, 749, 0, 584, 59938, 268; 
Cincinnati  OH, 99125, 165, 220, 634, 0, 627, 60135, 285; 
Columbus  OH, 99166, 159, 214, 638, 0, 589, 60778, 283; 
Dallas-Ft. Worth  TX, 99128, 157, 227, 594, 0, 613, 60568, 291; 
355; 
Milwaukee  WI, 99225, 479, 514, 1477, 0, 549, 49980, 267; 
Albuquerque  NM, 99155, 273, 378, 1078, 0, 602, 57926, 290; 
Anchorage  AK, 99184, 224, 337, 833, 0, 606, 59093, 264; 
Baltimore  MD, 99123, 239, 317, 826, 0, 622, 59477, 297; 
Boston  MA, 99209, 188, 245, 716, 0, 575, 59851, 251; 
Chicago  IL, 99184, 170, 262, 712, 0, 585, 60044, 268; 
Cincinnati  OH, 99123, 147, 207, 599, 0, 628, 60221, 286; 
Columbus  OH, 99165, 141, 197, 636, 0, 589, 60833, 285; 
Dallas-Ft. Worth  TX, 99124, 146, 221, 541, 0, 615, 60661, 293; 
356; 
Milwaukee  WI, 99225, 498, 509, 1471, 0, 549, 49996, 267; 
Albuquerque  NM, 99155, 275, 377, 1079, 0, 602, 57937, 290; 
Anchorage  AK, 99184, 226, 334, 836, 0, 606, 59098, 264; 
Baltimore  MD, 99123, 241, 315, 822, 0, 623, 59485, 297; 
Boston  MA, 99208, 188, 247, 713, 0, 575, 59856, 252; 
Chicago  IL, 99183, 168, 262, 712, 0, 585, 60046, 269; 
Cincinnati  OH, 99123, 147, 209, 597, 0, 628, 60223, 286; 
Columbus  OH, 99164, 141, 196, 634, 0, 589, 60837, 286; 
Dallas-Ft. Worth  TX, 99123, 145, 220, 542, 0, 615, 60662, 294; 
357; 
Milwaukee  WI, 99224, 504, 508, 1459, 0, 549, 50012, 268; 
Albuquerque  NM, 99154, 275, 379, 1079, 0, 602, 57947, 291; 
Anchorage  AK, 99184, 225, 331, 835, 0, 606, 59104, 264; 
Baltimore  MD, 99121, 244, 309, 823, 0, 623, 59491, 299; 
Boston  MA, 99205, 185, 248, 708, 0, 576, 59862, 254; 
Chicago  IL, 99182, 169, 261, 711, 0, 585, 60049, 269; 
Cincinnati  OH, 99122, 150, 207, 596, 0, 628, 60226, 287; 
Columbus  OH, 99164, 138, 197, 631, 0, 589, 60842, 286; 
Dallas-Ft. Worth  TX, 99123, 146, 219, 540, 0, 615, 60665, 294; 
358; 
Milwaukee  WI, 99220, 530, 500, 1431, 0, 552, 50144, 269; 
Albuquerque  NM, 99151, 268, 358, 1027, 0, 604, 58067, 292; 
Anchorage  AK, 99183, 214, 325, 779, 0, 606, 59212, 265; 
Baltimore  MD, 99118, 214, 303, 775, 0, 626, 59597, 299; 
Boston  MA, 99203, 178, 232, 681, 0, 577, 59937, 256; 
Chicago  IL, 99179, 151, 232, 685, 0, 588, 60143, 269; 
Cincinnati  OH, 99120, 141, 187, 550, 0, 629, 60320, 288; 
Columbus  OH, 99162, 128, 192, 585, 0, 590, 60927, 288; 
Dallas-Ft. Worth  TX, 99122, 123, 194, 528, 0, 615, 60740, 295; 
359; 
Milwaukee  WI, 99218, 529, 501, 1426, 0, 552, 50159, 271; 
Albuquerque  NM, 99150, 266, 359, 1020, 0, 604, 58080, 293; 
Anchorage  AK, 99183, 204, 331, 787, 0, 606, 59215, 265; 
Baltimore  MD, 99118, 206, 307, 777, 0, 626, 59600, 300; 
Boston  MA, 99202, 176, 235, 681, 0, 577, 59938, 257; 
Chicago  IL, 99177, 151, 235, 683, 0, 588, 60144, 271; 
Cincinnati  OH, 99119, 135, 194, 548, 0, 629, 60322, 289; 
Columbus  OH, 99161, 132, 193, 581, 0, 590, 60932, 289; 
Dallas-Ft. Worth  TX, 99121, 121, 196, 526, 0, 615, 60740, 297; 
360; 
Milwaukee  WI, 99218, 528, 506, 1422, 0, 552, 50169, 271; 
Albuquerque  NM, 99150, 268, 356, 1020, 0, 604, 58089, 293; 
Anchorage  AK, 99181, 199, 329, 785, 0, 606, 59223, 266; 
Baltimore  MD, 99116, 205, 303, 783, 0, 626, 59602, 302; 
Boston  MA, 99201, 174, 238, 679, 0, 577, 59940, 258; 
Chicago  IL, 99176, 153, 233, 681, 0, 588, 60148, 272; 
Cincinnati  OH, 99117, 135, 195, 547, 0, 629, 60323, 291; 
Columbus  OH, 99160, 133, 192, 580, 0, 590, 60934, 290; 
Dallas-Ft. Worth  TX, 99121, 122, 197, 523, 0, 615, 60742, 298; 
361; 
Milwaukee  WI, 99218, 544, 527, 1364, 0, 552, 50317, 271; 
Albuquerque  NM, 99147, 268, 321, 998, 0, 606, 58184, 294; 
Anchorage  AK, 99180, 191, 314, 749, 0, 608, 59318, 266; 
Baltimore  MD, 99116, 197, 292, 744, 0, 626, 59702, 302; 
Boston  MA, 99201, 173, 221, 650, 0, 577, 60028, 259; 
Chicago  IL, 99172, 133, 234, 631, 0, 591, 60237, 273; 
Cincinnati  OH, 99116, 133, 175, 530, 0, 630, 60389, 291; 
Columbus  OH, 99158, 132, 196, 518, 0, 591, 61026, 291; 
Dallas-Ft. Worth  TX, 99118, 101, 184, 503, 0, 616, 60814, 300; 
362; 
Milwaukee  WI, 99216, 551, 524, 1357, 0, 552, 50333, 273; 
Albuquerque  NM, 99146, 264, 324, 994, 0, 606, 58200, 295; 
Anchorage  AK, 99179, 189, 310, 753, 0, 608, 59323, 267; 
Baltimore  MD, 99115, 188, 299, 741, 0, 626, 59707, 303; 
Boston  MA, 99199, 172, 224, 648, 0, 577, 60032, 261; 
Chicago  IL, 99173, 129, 240, 630, 0, 591, 60238, 273; 
Cincinnati  OH, 99115, 134, 180, 526, 0, 630, 60393, 292; 
Columbus  OH, 99156, 131, 199, 515, 0, 591, 61030, 293; 
Dallas-Ft. Worth  TX, 99118, 102, 180, 502, 0, 616, 60820, 300; 
363; 
Milwaukee  WI, 99216, 555, 522, 1356, 0, 552, 50343, 274; 
Albuquerque  NM, 99146, 261, 327, 992, 0, 606, 58208, 295; 
Anchorage  AK, 99179, 190, 309, 747, 0, 608, 59335, 267; 
Baltimore  MD, 99115, 189, 299, 742, 0, 626, 59708, 303; 
Boston  MA, 99199, 173, 219, 650, 0, 577, 60036, 261; 
Chicago  IL, 99174, 128, 237, 629, 0, 591, 60243, 273; 
Cincinnati  OH, 99112, 134, 181, 527, 0, 630, 60392, 295; 
Columbus  OH, 99156, 131, 195, 520, 0, 591, 61031, 293; 
Dallas-Ft. Worth  TX, 99116, 107, 181, 502, 0, 616, 60818, 302; 
364; 
Milwaukee  WI, 99212, 576, 525, 1284, 0, 554, 50507, 275; 
Albuquerque  NM, 99145, 279, 312, 949, 0, 607, 58311, 295; 
Anchorage  AK, 99176, 185, 289, 728, 0, 609, 59414, 269; 
Baltimore  MD, 99116, 184, 263, 723, 0, 626, 59801, 303; 
Boston  MA, 99197, 168, 222, 617, 0, 578, 60110, 263; 
Chicago  IL, 99171, 114, 229, 582, 0, 594, 60335, 273; 
Cincinnati  OH, 99111, 117, 176, 493, 0, 631, 60464, 295; 
Columbus  OH, 99157, 134, 172, 493, 0, 591, 61107, 293; 
Dallas-Ft. Worth  TX, 99115, 95, 169, 469, 0, 617, 60893, 302; 
365; 
Milwaukee  WI, 99211, 574, 529, 1286, 0, 554, 50516, 276; 
Albuquerque  NM, 99145, 283, 311, 945, 0, 607, 58325, 295; 
Anchorage  AK, 99175, 182, 289, 727, 0, 609, 59423, 270; 
Baltimore  MD, 99115, 175, 264, 726, 0, 626, 59806, 304; 
Boston  MA, 99197, 167, 219, 621, 0, 578, 60112, 263; 
Chicago  IL, 99171, 114, 226, 581, 0, 594, 60340, 273; 
Cincinnati  OH, 99110, 112, 179, 495, 0, 631, 60464, 296; 
Columbus  OH, 99157, 131, 174, 493, 0, 591, 61109, 293; 
Dallas-Ft. Worth  TX, 99115, 95, 169, 467, 0, 617, 60895, 302; 
366; 
Milwaukee  WI, 99209, 582, 528, 1280, 0, 554, 50528, 278; 
Albuquerque  NM, 99144, 280, 310, 947, 0, 607, 58334, 296; 
Anchorage  AK, 99173, 185, 283, 722, 0, 609, 59433, 273; 
Baltimore  MD, 99114, 176, 265, 722, 0, 626, 59812, 306; 
Boston  MA, 99196, 167, 218, 620, 0, 578, 60114, 263; 
Chicago  IL, 99171, 115, 225, 577, 0, 594, 60345, 273; 
Cincinnati  OH, 99110, 108, 179, 496, 0, 631, 60467, 296; 
Columbus  OH, 99156, 129, 175, 487, 0, 591, 61115, 294; 
Dallas-Ft. Worth  TX, 99112, 96, 168, 466, 0, 617, 60895, 304; 
367; 
Milwaukee  WI, 99206, 570, 555, 1237, 0, 556, 50669, 279; 
Albuquerque  NM, 99142, 271, 317, 895, 0, 608, 58432, 297; 
Anchorage  AK, 99172, 182, 270, 693, 0, 609, 59512, 274; 
Baltimore  MD, 99111, 159, 254, 693, 0, 629, 59890, 306; 
Boston  MA, 99195, 166, 212, 574, 0, 579, 60196, 264; 
Chicago  IL, 99171, 117, 198, 552, 0, 594, 60419, 273; 
Cincinnati  OH, 99110, 109, 171, 472, 0, 631, 60523, 296; 
Columbus  OH, 99155, 141, 151, 470, 0, 591, 61174, 295; 
Dallas-Ft. Worth  TX, 99109, 100, 159, 433, 0, 619, 60959, 305; 
368; 
Milwaukee  WI, 99206, 570, 562, 1224, 0, 556, 50685, 279; 
Albuquerque  NM, 99142, 267, 314, 899, 0, 608, 58440, 297; 
Anchorage  AK, 99172, 177, 263, 702, 0, 609, 59518, 274; 
Baltimore  MD, 99111, 159, 257, 693, 0, 629, 59893, 306; 
Boston  MA, 99194, 165, 213, 574, 0, 579, 60198, 265; 
Chicago  IL, 99170, 117, 197, 553, 0, 594, 60419, 274; 
Cincinnati  OH, 99110, 109, 171, 468, 0, 631, 60529, 296; 
Columbus  OH, 99155, 141, 150, 473, 0, 591, 61174, 295; 
Dallas-Ft. Worth  TX, 99108, 99, 158, 432, 0, 619, 60961, 306; 
369; 
Milwaukee  WI, 99206, 567, 568, 1220, 0, 556, 50696, 279; 
Albuquerque  NM, 99141, 262, 314, 890, 0, 608, 58460, 298; 
Anchorage  AK, 99172, 179, 263, 694, 0, 609, 59528, 274; 
Baltimore  MD, 99109, 160, 260, 685, 0, 629, 59902, 308; 
Boston  MA, 99193, 166, 210, 575, 0, 579, 60200, 266; 
Chicago  IL, 99170, 115, 199, 548, 0, 594, 60426, 274; 
Cincinnati  OH, 99110, 108, 172, 468, 0, 631, 60530, 296; 
Columbus  OH, 99155, 143, 149, 469, 0, 591, 61179, 295; 
Dallas-Ft. Worth  TX, 99107, 99, 157, 432, 0, 619, 60962, 307; 
370; 
Milwaukee  WI, 99206, 550, 582, 1155, 0, 556, 50862, 279; 
Albuquerque  NM, 99140, 261, 324, 836, 0, 608, 58551, 299; 
Anchorage  AK, 99172, 186, 252, 648, 0, 609, 59619, 274; 
Baltimore  MD, 99108, 146, 254, 636, 0, 629, 59999, 309; 
Boston  MA, 99193, 166, 202, 537, 0, 579, 60283, 266; 
Chicago  IL, 99168, 114, 170, 529, 0, 595, 60494, 275; 
Cincinnati  OH, 99110, 108, 172, 427, 0, 631, 60597, 296; 
Columbus  OH, 99153, 142, 153, 440, 0, 592, 61230, 296; 
Dallas-Ft. Worth  TX, 99103, 106, 139, 405, 0, 620, 61020, 310; 
371; 
Milwaukee  WI, 99206, 547, 587, 1140, 0, 556, 50885, 280; 
Albuquerque  NM, 99140, 264, 324, 831, 0, 608, 58564, 300; 
Anchorage  AK, 99172, 188, 251, 646, 0, 609, 59629, 274; 
Baltimore  MD, 99108, 147, 250, 634, 0, 629, 60007, 309; 
Boston  MA, 99192, 166, 202, 536, 0, 579, 60288, 267; 
Chicago  IL, 99167, 113, 167, 535, 0, 595, 60495, 276; 
Cincinnati  OH, 99108, 109, 171, 428, 0, 631, 60599, 298; 
Columbus  OH, 99153, 138, 158, 441, 0, 592, 61232, 296; 
Dallas-Ft. Worth  TX, 99102, 107, 139, 404, 0, 620, 61021, 311; 
372; 
Milwaukee  WI, 99206, 547, 588, 1133, 0, 556, 50902, 280; 
Albuquerque  NM, 99140, 265, 313, 833, 0, 608, 58577, 300; 
Anchorage  AK, 99171, 190, 250, 638, 0, 609, 59640, 275; 
Baltimore  MD, 99108, 148, 252, 632, 0, 629, 60010, 309; 
Boston  MA, 99192, 166, 198, 534, 0, 579, 60295, 267; 
Chicago  IL, 99167, 114, 165, 531, 0, 595, 60502, 276; 
Cincinnati  OH, 99106, 111, 169, 427, 0, 631, 60601, 299; 
Columbus  OH, 99150, 139, 155, 437, 0, 592, 61237, 299; 
Dallas-Ft. Worth  TX, 99102, 105, 141, 404, 0, 620, 61022, 311; 
373; 
Milwaukee  WI, 99205, 548, 608, 1079, 0, 557, 51061, 280; 
Albuquerque  NM, 99140, 244, 307, 787, 0, 608, 58681, 300; 
Anchorage  AK, 99167, 169, 236, 619, 0, 611, 59712, 277; 
Baltimore  MD, 99106, 146, 238, 597, 0, 631, 60090, 309; 
Boston  MA, 99190, 150, 198, 504, 0, 580, 60362, 268; 
Chicago  IL, 99166, 112, 161, 495, 0, 595, 60570, 277; 
Cincinnati  OH, 99104, 110, 153, 404, 0, 632, 60658, 300; 
Columbus  OH, 99148, 114, 151, 429, 0, 594, 61284, 299; 
Dallas-Ft. Worth  TX, 99101, 104, 130, 385, 0, 620, 61071, 312; 
374; 
Milwaukee  WI, 99205, 556, 614, 1063, 0, 557, 51084, 280; 
Albuquerque  NM, 99139, 240, 301, 790, 0, 608, 58693, 301; 
Anchorage  AK, 99167, 169, 228, 618, 0, 611, 59723, 277; 
Baltimore  MD, 99104, 145, 232, 598, 0, 631, 60096, 311; 
Boston  MA, 99191, 146, 196, 508, 0, 580, 60364, 268; 
Chicago  IL, 99166, 111, 161, 494, 0, 595, 60572, 277; 
Cincinnati  OH, 99103, 108, 153, 408, 0, 632, 60658, 301; 
Columbus  OH, 99146, 111, 151, 430, 0, 594, 61285, 301; 
Dallas-Ft. Worth  TX, 99100, 104, 130, 384, 0, 620, 61072, 312; 
375; 
Milwaukee  WI, 99203, 552, 621, 1055, 0, 557, 51096, 282; 
Albuquerque  NM, 99135, 236, 303, 782, 0, 610, 58707, 303; 
Anchorage  AK, 99166, 170, 227, 611, 0, 611, 59734, 278; 
Baltimore  MD, 99104, 148, 231, 595, 0, 631, 60102, 311; 
Boston  MA, 99191, 147, 194, 509, 0, 580, 60366, 269; 
Chicago  IL, 99166, 111, 160, 492, 0, 595, 60577, 277; 
Cincinnati  OH, 99103, 105, 155, 404, 0, 632, 60665, 302; 
Columbus  OH, 99144, 110, 153, 429, 0, 594, 61286, 303; 
Dallas-Ft. Worth  TX, 99097, 102, 133, 384, 0, 620, 61070, 315; 
376; 
Milwaukee  WI, 99202, 570, 637, 1035, 0, 557, 51216, 283; 
Albuquerque  NM, 99132, 206, 302, 727, 0, 611, 58807, 304; 
Anchorage  AK, 99166, 146, 219, 592, 0, 611, 59801, 278; 
Baltimore  MD, 99104, 124, 220, 568, 0, 631, 60175, 311; 
Boston  MA, 99191, 119, 194, 484, 0, 580, 60431, 269; 
Chicago  IL, 99166, 96, 157, 454, 0, 595, 60643, 277; 
Cincinnati  OH, 99100, 90, 140, 388, 0, 633, 60717, 304; 
Columbus  OH, 99143, 89, 157, 382, 0, 595, 61354, 303; 
Dallas-Ft. Worth  TX, 99097, 84, 120, 371, 0, 620, 61122, 315; 
377; 
Milwaukee  WI, 99201, 569, 632, 1038, 0, 557, 51227, 284; 
Albuquerque  NM, 99130, 202, 305, 721, 0, 611, 58819, 306; 
Anchorage  AK, 99165, 148, 218, 587, 0, 612, 59810, 278; 
Baltimore  MD, 99102, 124, 213, 574, 0, 631, 60176, 313; 
Boston  MA, 99190, 117, 192, 478, 0, 581, 60440, 269; 
Chicago  IL, 99165, 95, 153, 459, 0, 595, 60643, 279; 
Cincinnati  OH, 99100, 91, 135, 394, 0, 633, 60718, 304; 
Columbus  OH, 99142, 88, 157, 380, 0, 595, 61357, 304; 
Dallas-Ft. Worth  TX, 99096, 85, 120, 369, 0, 620, 61124, 316; 
378; 
Milwaukee  WI, 99200, 576, 628, 1039, 0, 557, 51237, 285; 
Albuquerque  NM, 99129, 202, 301, 717, 0, 611, 58831, 307; 
Anchorage  AK, 99163, 149, 220, 581, 0, 612, 59818, 280; 
Baltimore  MD, 99101, 119, 214, 574, 0, 631, 60180, 314; 
Boston  MA, 99189, 115, 193, 476, 0, 581, 60443, 270; 
Chicago  IL, 99165, 97, 151, 457, 0, 595, 60647, 279; 
Cincinnati  OH, 99099, 91, 132, 395, 0, 633, 60720, 305; 
Columbus  OH, 99142, 90, 154, 378, 0, 595, 61362, 304; 
Dallas-Ft. Worth  TX, 99095, 82, 121, 370, 0, 620, 61125, 317; 
379; 
Milwaukee  WI, 99199, 595, 619, 1023, 0, 558, 51364, 285; 
Albuquerque  NM, 99127, 178, 309, 666, 0, 612, 58928, 308; 
Anchorage  AK, 99161, 144, 214, 557, 0, 613, 59876, 282; 
Baltimore  MD, 99100, 120, 188, 561, 0, 631, 60245, 314; 
Boston  MA, 99187, 122, 183, 446, 0, 582, 60511, 271; 
Chicago  IL, 99164, 98, 135, 435, 0, 596, 60707, 279; 
Cincinnati  OH, 99098, 83, 137, 361, 0, 634, 60772, 306; 
Columbus  OH, 99140, 69, 148, 369, 0, 596, 61409, 304; 
Dallas-Ft. Worth  TX, 99094, 91, 111, 369, 0, 620, 61155, 317; 
380; 
Milwaukee  WI, 99199, 598, 619, 1020, 0, 558, 51380, 285; 
Albuquerque  NM, 99127, 171, 307, 663, 0, 612, 58943, 308; 
Anchorage  AK, 99161, 138, 215, 556, 0, 613, 59883, 282; 
Baltimore  MD, 99100, 115, 184, 566, 0, 631, 60249, 314; 
Boston  MA, 99186, 121, 181, 446, 0, 582, 60515, 272; 
Chicago  IL, 99164, 100, 132, 434, 0, 596, 60711, 279; 
Cincinnati  OH, 99098, 80, 136, 363, 0, 634, 60774, 306; 
Columbus  OH, 99139, 66, 148, 367, 0, 596, 61413, 305; 
Dallas-Ft. Worth  TX, 99094, 91, 111, 367, 0, 620, 61158, 317; 
381; 
Milwaukee  WI, 99198, 601, 624, 1021, 0, 558, 51386, 286; 
Albuquerque  NM, 99127, 169, 308, 666, 0, 612, 58948, 308; 
Anchorage  AK, 99161, 137, 218, 550, 0, 613, 59892, 282; 
Baltimore  MD, 99098, 108, 187, 563, 0, 631, 60255, 316; 
Boston  MA, 99186, 124, 181, 446, 0, 582, 60516, 272; 
Chicago  IL, 99164, 99, 132, 434, 0, 596, 60713, 279; 
Cincinnati  OH, 99098, 80, 132, 365, 0, 634, 60776, 306; 
Columbus  OH, 99139, 65, 150, 365, 0, 596, 61415, 305; 
Dallas-Ft. Worth  TX, 99094, 92, 112, 367, 0, 620, 61158, 317; 
382; 
Milwaukee  WI, 99196, 618, 620, 1038, 0, 559, 51492, 287; 
Albuquerque  NM, 99127, 152, 289, 651, 0, 612, 59025, 308; 
Anchorage  AK, 99160, 135, 210, 550, 0, 614, 59937, 282; 
Baltimore  MD, 99096, 112, 168, 542, 0, 633, 60316, 316; 
Boston  MA, 99183, 107, 177, 429, 0, 584, 60567, 273; 
Chicago  IL, 99164, 98, 118, 407, 0, 596, 60777, 279; 
Cincinnati  OH, 99097, 77, 119, 351, 0, 634, 60822, 307; 
Columbus  OH, 99139, 52, 152, 332, 0, 596, 61469, 305; 
Dallas-Ft. Worth  TX, 99094, 85, 119, 334, 0, 620, 61211, 317; 
383; 
Milwaukee  WI, 99196, 611, 623, 1035, 0, 559, 51507, 287; 
Albuquerque  NM, 99126, 151, 290, 644, 0, 612, 59038, 309; 
Anchorage  AK, 99159, 135, 210, 545, 0, 614, 59947, 282; 
Baltimore  MD, 99094, 111, 168, 539, 0, 633, 60320, 318; 
Boston  MA, 99183, 105, 178, 429, 0, 584, 60569, 274; 
Chicago  IL, 99162, 94, 120, 406, 0, 597, 60778, 279; 
Cincinnati  OH, 99097, 74, 119, 354, 0, 634, 60822, 307; 
Columbus  OH, 99138, 51, 151, 334, 0, 596, 61468, 306; 
Dallas-Ft. Worth  TX, 99094, 83, 120, 334, 0, 620, 61212, 317; 
384; 
Milwaukee  WI, 99196, 607, 622, 1044, 0, 559, 51515, 287; 
Albuquerque  NM, 99124, 148, 292, 638, 0, 612, 59049, 311; 
Anchorage  AK, 99160, 137, 208, 545, 0, 614, 59950, 282; 
Baltimore  MD, 99092, 108, 168, 535, 0, 633, 60327, 320; 
Boston  MA, 99183, 108, 178, 427, 0, 584, 60573, 274; 
Chicago  IL, 99162, 98, 122, 404, 0, 597, 60781, 279; 
Cincinnati  OH, 99096, 72, 120, 354, 0, 634, 60824, 308; 
Columbus  OH, 99138, 56, 151, 331, 0, 596, 61472, 306; 
Dallas-Ft. Worth  TX, 99093, 84, 120, 333, 0, 620, 61213, 318; 
385; 
Milwaukee  WI, 99194, 604, 619, 1057, 0, 560, 51613, 288; 
Albuquerque  NM, 99122, 150, 271, 626, 0, 614, 59109, 311; 
Anchorage  AK, 99159, 133, 197, 515, 0, 614, 60014, 282; 
Baltimore  MD, 99091, 96, 159, 511, 0, 634, 60390, 320; 
Boston  MA, 99180, 98, 164, 404, 0, 585, 60627, 276; 
Chicago  IL, 99160, 89, 118, 388, 0, 597, 60824, 281; 
Cincinnati  OH, 99096, 74, 111, 329, 0, 634, 60875, 308; 
Columbus  OH, 99137, 59, 142, 321, 0, 596, 61507, 306; 
Dallas-Ft. Worth  TX, 99093, 78, 110, 303, 0, 620, 61270, 318; 
386; 
Milwaukee  WI, 99194, 596, 621, 1065, 0, 560, 51620, 288; 
Albuquerque  NM, 99122, 152, 258, 636, 0, 614, 59117, 311; 
Anchorage  AK, 99157, 132, 191, 519, 0, 615, 60018, 283; 
Baltimore  MD, 99091, 96, 158, 508, 0, 634, 60396, 320; 
Boston  MA, 99180, 98, 163, 405, 0, 585, 60630, 276; 
Chicago  IL, 99159, 89, 118, 389, 0, 597, 60824, 282; 
Cincinnati  OH, 99096, 73, 110, 329, 0, 634, 60877, 308; 
Columbus  OH, 99136, 58, 138, 324, 0, 596, 61509, 307; 
Dallas-Ft. Worth  TX, 99092, 79, 110, 303, 0, 620, 61270, 319; 
387; 
Milwaukee  WI, 99192, 603, 620, 1064, 0, 560, 51626, 289; 
Albuquerque  NM, 99121, 150, 257, 632, 0, 614, 59127, 312; 
Anchorage  AK, 99157, 134, 192, 519, 0, 615, 60023, 283; 
Baltimore  MD, 99090, 97, 158, 504, 0, 634, 60402, 321; 
Boston  MA, 99180, 98, 165, 401, 0, 585, 60634, 276; 
Chicago  IL, 99158, 87, 121, 387, 0, 597, 60826, 283; 
Cincinnati  OH, 99096, 74, 110, 328, 0, 634, 60880, 308; 
Columbus  OH, 99137, 59, 138, 323, 0, 596, 61511, 307; 
Dallas-Ft. Worth  TX, 99091, 80, 105, 308, 0, 620, 61269, 320; 
388; 
Milwaukee  WI, 99190, 603, 649, 1073, 0, 560, 51724, 292; 
Albuquerque  NM, 99118, 164, 236, 604, 0, 615, 59194, 314; 
Anchorage  AK, 99157, 138, 180, 499, 0, 615, 60075, 283; 
Baltimore  MD, 99088, 97, 142, 458, 0, 635, 60477, 322; 
Boston  MA, 99179, 92, 147, 392, 0, 585, 60684, 277; 
Chicago  IL, 99157, 81, 111, 362, 0, 597, 60875, 284; 
Cincinnati  OH, 99095, 78, 105, 303, 0, 635, 60924, 308; 
Columbus  OH, 99136, 75, 117, 314, 0, 597, 61546, 307; 
Dallas-Ft. Worth  TX, 99091, 74, 108, 273, 0, 620, 61322, 321; 
389; 
Milwaukee  WI, 99189, 606, 654, 1064, 0, 560, 51739, 293; 
Albuquerque  NM, 99118, 162, 236, 602, 0, 615, 59201, 314; 
Anchorage  AK, 99155, 136, 177, 493, 0, 615, 60087, 285; 
Baltimore  MD, 99085, 98, 140, 457, 0, 635, 60479, 325; 
Boston  MA, 99179, 93, 142, 393, 0, 585, 60688, 277; 
Chicago  IL, 99156, 82, 111, 358, 0, 597, 60878, 284; 
Cincinnati  OH, 99095, 75, 105, 304, 0, 635, 60926, 308; 
Columbus  OH, 99135, 75, 114, 315, 0, 597, 61547, 308; 
Dallas-Ft. Worth  TX, 99090, 72, 110, 271, 0, 620, 61325, 322; 
390; 
Milwaukee  WI, 99189, 605, 658, 1064, 0, 560, 51749, 293; 
Albuquerque  NM, 99117, 166, 234, 600, 0, 615, 59210, 315; 
Anchorage  AK, 99155, 135, 180, 489, 0, 615, 60096, 285; 
Baltimore  MD, 99084, 99, 138, 460, 0, 635, 60479, 326; 
Boston  MA, 99178, 94, 140, 393, 0, 585, 60692, 278; 
Chicago  IL, 99155, 83, 110, 357, 0, 597, 60880, 285; 
Cincinnati  OH, 99094, 76, 104, 301, 0, 635, 60930, 309; 
Columbus  OH, 99134, 76, 117, 312, 0, 597, 61550, 309; 
Dallas-Ft. Worth  TX, 99090, 72, 111, 270, 0, 620, 61325, 323; 
391; 
Milwaukee  WI, 99186, 604, 679, 1084, 0, 562, 51841, 294; 
Albuquerque  NM, 99115, 167, 212, 588, 0, 616, 59267, 316; 
Anchorage  AK, 99153, 132, 175, 461, 0, 616, 60155, 286; 
Baltimore  MD, 99082, 94, 138, 434, 0, 636, 60528, 327; 
Boston  MA, 99177, 76, 133, 390, 0, 585, 60733, 279; 
Chicago  IL, 99155, 71, 113, 326, 0, 597, 60930, 285; 
Cincinnati  OH, 99093, 70, 101, 281, 0, 635, 60966, 310; 
Columbus  OH, 99134, 79, 96, 298, 0, 598, 61594, 309; 
Dallas-Ft. Worth  TX, 99089, 64, 110, 251, 0, 620, 61364, 324; 
392; 
Milwaukee  WI, 99186, 607, 679, 1094, 0, 562, 51846, 294; 
Albuquerque  NM, 99115, 162, 214, 581, 0, 616, 59281, 317; 
Anchorage  AK, 99152, 127, 177, 454, 0, 616, 60165, 287; 
Baltimore  MD, 99080, 99, 134, 431, 0, 637, 60534, 327; 
Boston  MA, 99177, 76, 131, 388, 0, 585, 60738, 279; 
Chicago  IL, 99155, 69, 112, 326, 0, 597, 60933, 285; 
Cincinnati  OH, 99092, 70, 100, 281, 0, 635, 60968, 311; 
Columbus  OH, 99133, 79, 94, 296, 0, 598, 61597, 310; 
Dallas-Ft. Worth  TX, 99089, 67, 108, 250, 0, 620, 61367, 324; 
393; 
Milwaukee  WI, 99185, 616, 684, 1099, 0, 563, 51850, 294; 
Albuquerque  NM, 99114, 167, 211, 576, 0, 616, 59291, 318; 
Anchorage  AK, 99151, 126, 177, 448, 0, 616, 60173, 288; 
Baltimore  MD, 99081, 102, 128, 436, 0, 637, 60534, 328; 
Boston  MA, 99177, 74, 135, 384, 0, 585, 60742, 279; 
Chicago  IL, 99154, 66, 114, 326, 0, 597, 60933, 286; 
Cincinnati  OH, 99092, 71, 100, 280, 0, 635, 60970, 311; 
Columbus  OH, 99132, 81, 93, 295, 0, 598, 61599, 311; 
Dallas-Ft. Worth  TX, 99089, 64, 111, 248, 0, 620, 61369, 324; 
394; 
Milwaukee  WI, 99185, 624, 691, 1107, 0, 565, 51948, 295; 
Albuquerque  NM, 99112, 144, 200, 574, 0, 618, 59333, 318; 
Anchorage  AK, 99151, 108, 164, 441, 0, 616, 60219, 288; 
Baltimore  MD, 99079, 77, 136, 401, 0, 639, 60589, 328; 
Boston  MA, 99176, 68, 130, 363, 0, 585, 60784, 280; 
Chicago  IL, 99154, 54, 108, 302, 0, 597, 60980, 286; 
Cincinnati  OH, 99089, 59, 97, 267, 0, 635, 61003, 314; 
Columbus  OH, 99131, 70, 80, 285, 0, 598, 61636, 312; 
Dallas-Ft. Worth  TX, 99090, 52, 106, 244, 0, 620, 61395, 324; 
395; 
Milwaukee  WI, 99181, 636, 687, 1113, 0, 565, 51953, 299; 
Albuquerque  NM, 99112, 146, 198, 568, 0, 618, 59346, 318; 
Anchorage  AK, 99150, 107, 164, 434, 0, 616, 60228, 289; 
Baltimore  MD, 99079, 78, 136, 396, 0, 639, 60596, 328; 
Boston  MA, 99175, 67, 127, 364, 0, 585, 60787, 281; 
Chicago  IL, 99152, 56, 105, 300, 0, 597, 60985, 288; 
Cincinnati  OH, 99088, 59, 93, 269, 0, 635, 61005, 315; 
Columbus  OH, 99130, 73, 78, 285, 0, 598, 61637, 313; 
Dallas-Ft. Worth  TX, 99089, 53, 104, 246, 0, 620, 61395, 325; 
396; 
Milwaukee  WI, 99180, 634, 682, 1116, 0, 565, 51964, 300; 
Albuquerque  NM, 99111, 146, 191, 567, 0, 618, 59357, 319; 
Anchorage  AK, 99147, 102, 164, 435, 0, 616, 60229, 292; 
Baltimore  MD, 99079, 77, 135, 398, 0, 639, 60597, 328; 
Boston  MA, 99171, 63, 130, 361, 0, 585, 60789, 285; 
Chicago  IL, 99152, 52, 105, 303, 0, 597, 60986, 288; 
Cincinnati  OH, 99085, 59, 93, 268, 0, 635, 61004, 318; 
Columbus  OH, 99130, 70, 80, 287, 0, 598, 61637, 314; 
Dallas-Ft. Worth  TX, 99089, 53, 102, 247, 0, 620, 61396, 326; 
397; 
Milwaukee  WI, 99174, 625, 678, 1162, 0, 568, 52053, 301; 
Albuquerque  NM, 99108, 147, 183, 562, 0, 618, 59398, 322; 
Anchorage  AK, 99144, 97, 165, 414, 0, 618, 60271, 293; 
Baltimore  MD, 99079, 75, 129, 378, 0, 639, 60642, 328; 
Boston  MA, 99168, 66, 111, 348, 0, 585, 60829, 288; 
Chicago  IL, 99151, 47, 106, 277, 0, 597, 61028, 289; 
Cincinnati  OH, 99084, 52, 91, 266, 0, 635, 61026, 319; 
Columbus  OH, 99130, 65, 80, 256, 0, 598, 61682, 314; 
Dallas-Ft. Worth  TX, 99088, 45, 93, 229, 0, 621, 61437, 326; 
398; 
Milwaukee  WI, 99174, 633, 674, 1167, 0, 568, 52061, 301; 
Albuquerque  NM, 99108, 150, 177, 563, 0, 618, 59406, 322; 
Anchorage  AK, 99141, 99, 163, 408, 0, 618, 60280, 296; 
Baltimore  MD, 99079, 76, 127, 378, 0, 639, 60645, 328; 
Boston  MA, 99168, 68, 112, 348, 0, 585, 60830, 288; 
Chicago  IL, 99151, 54, 105, 274, 0, 597, 61032, 289; 
Cincinnati  OH, 99083, 53, 88, 265, 0, 635, 61029, 320; 
Columbus  OH, 99129, 67, 76, 257, 0, 598, 61685, 315; 
Dallas-Ft. Worth  TX, 99086, 46, 93, 229, 0, 621, 61436, 329; 
399; 
Milwaukee  WI, 99174, 638, 681, 1167, 0, 568, 52068, 301; 
Albuquerque  NM, 99107, 140, 182, 561, 0, 618, 59415, 323; 
Anchorage  AK, 99140, 96, 166, 409, 0, 618, 60281, 297; 
Baltimore  MD, 99078, 77, 125, 378, 0, 639, 60647, 329; 
Boston  MA, 99167, 69, 114, 345, 0, 585, 60833, 289; 
Chicago  IL, 99149, 52, 107, 272, 0, 597, 61033, 291; 
Cincinnati  OH, 99082, 50, 86, 270, 0, 635, 61029, 322; 
Columbus  OH, 99129, 65, 77, 257, 0, 598, 61687, 315; 
Dallas-Ft. Worth  TX, 99086, 45, 92, 233, 0, 621, 61436, 329; 
400; 
Milwaukee  WI, 99171, 639, 698, 1173, 0, 570, 52167, 302; 
Albuquerque  NM, 99106, 135, 184, 519, 0, 619, 59483, 323; 
Anchorage  AK, 99138, 99, 160, 384, 0, 618, 60334, 299; 
Baltimore  MD, 99074, 79, 107, 363, 0, 642, 60688, 330; 
Boston  MA, 99167, 78, 105, 338, 0, 586, 60864, 289; 
Chicago  IL, 99148, 50, 96, 263, 0, 597, 61064, 292; 
Cincinnati  OH, 99082, 51, 73, 258, 0, 636, 61065, 322; 
Columbus  OH, 99129, 49, 81, 245, 0, 598, 61716, 315; 
Dallas-Ft. Worth  TX, 99084, 48, 85, 215, 0, 621, 61468, 330; 
401; 
Milwaukee  WI, 99171, 649, 695, 1182, 0, 570, 52175, 303; 
Albuquerque  NM, 99106, 135, 181, 515, 0, 619, 59494, 323; 
Anchorage  AK, 99138, 106, 156, 384, 0, 618, 60339, 299; 
Baltimore  MD, 99072, 80, 104, 359, 0, 642, 60693, 332; 
Boston  MA, 99166, 84, 106, 332, 0, 586, 60868, 290; 
Chicago  IL, 99147, 49, 97, 260, 0, 597, 61066, 294; 
Cincinnati  OH, 99082, 51, 70, 255, 0, 636, 61071, 322; 
Columbus  OH, 99127, 52, 80, 244, 0, 598, 61718, 317; 
Dallas-Ft. Worth  TX, 99084, 48, 87, 214, 0, 621, 61469, 330; 
402; 
Milwaukee  WI, 99171, 655, 708, 1183, 0, 570, 52182, 303; 
Albuquerque  NM, 99104, 135, 180, 508, 0, 619, 59505, 325; 
Anchorage  AK, 99137, 109, 149, 391, 0, 618, 60343, 300; 
Baltimore  MD, 99072, 74, 106, 359, 0, 642, 60697, 332; 
Boston  MA, 99165, 82, 107, 332, 0, 586, 60868, 291; 
Chicago  IL, 99147, 49, 95, 258, 0, 597, 61071, 294; 
Cincinnati  OH, 99081, 50, 71, 249, 0, 637, 61075, 323; 
Columbus  OH, 99128, 48, 84, 244, 0, 598, 61719, 317; 
Dallas-Ft. Worth  TX, 99082, 48, 86, 214, 0, 621, 61468, 332; 
403; 
Milwaukee  WI, 99168, 671, 701, 1190, 0, 572, 52298, 304; 
Albuquerque  NM, 99101, 128, 173, 491, 0, 620, 59555, 327; 
Anchorage  AK, 99137, 108, 150, 361, 0, 618, 60394, 300; 
Baltimore  MD, 99070, 72, 97, 332, 0, 642, 60750, 334; 
Boston  MA, 99165, 81, 101, 314, 0, 586, 60908, 291; 
Chicago  IL, 99145, 51, 87, 244, 0, 597, 61102, 296; 
Cincinnati  OH, 99080, 50, 74, 232, 0, 637, 61104, 324; 
Columbus  OH, 99128, 45, 84, 233, 0, 598, 61744, 317; 
Dallas-Ft. Worth  TX, 99082, 41, 76, 217, 0, 621, 61488, 332; 
404; 
Milwaukee  WI, 99168, 671, 706, 1189, 0, 572, 52309, 305; 
Albuquerque  NM, 99101, 130, 176, 483, 0, 620, 59567, 328; 
Anchorage  AK, 99137, 112, 147, 359, 0, 618, 60401, 300; 
Baltimore  MD, 99068, 66, 102, 325, 0, 643, 60757, 335; 
Boston  MA, 99164, 82, 99, 311, 0, 586, 60912, 292; 
Chicago  IL, 99145, 53, 84, 244, 0, 597, 61105, 296; 
Cincinnati  OH, 99080, 52, 73, 228, 0, 637, 61109, 324; 
Columbus  OH, 99125, 47, 85, 233, 0, 598, 61743, 320; 
Dallas-Ft. Worth  TX, 99079, 41, 77, 216, 0, 622, 61488, 334; 
405; 
Milwaukee  WI, 99167, 675, 705, 1197, 0, 572, 52318, 306; 
Albuquerque  NM, 99098, 125, 176, 483, 0, 621, 59572, 330; 
Anchorage  AK, 99135, 109, 151, 356, 0, 618, 60404, 302; 
Baltimore  MD, 99067, 68, 102, 320, 0, 643, 60762, 336; 
Boston  MA, 99164, 83, 97, 312, 0, 586, 60915, 292; 
Chicago  IL, 99144, 53, 81, 246, 0, 597, 61105, 297; 
Cincinnati  OH, 99080, 51, 75, 224, 0, 637, 61113, 324; 
Columbus  OH, 99124, 48, 84, 234, 0, 598, 61745, 321; 
Dallas-Ft. Worth  TX, 99079, 43, 76, 216, 0, 622, 61489, 334; 
406; 
Milwaukee  WI, 99165, 689, 693, 1219, 0, 573, 52443, 307; 
Albuquerque  NM, 99098, 132, 168, 466, 0, 621, 59615, 330; 
Anchorage  AK, 99133, 113, 128, 354, 0, 618, 60437, 304; 
Baltimore  MD, 99067, 64, 107, 287, 0, 643, 60807, 336; 
Boston  MA, 99164, 84, 78, 301, 0, 586, 60955, 292; 
Chicago  IL, 99144, 56, 70, 222, 0, 597, 61146, 298; 
Cincinnati  OH, 99077, 54, 68, 210, 0, 638, 61138, 326; 
Columbus  OH, 99122, 55, 74, 224, 0, 599, 61768, 322; 
Dallas-Ft. Worth  TX, 99079, 42, 67, 198, 0, 622, 61524, 334; 
407; 
Milwaukee  WI, 99164, 692, 707, 1212, 0, 573, 52457, 309; 
Albuquerque  NM, 99097, 132, 169, 462, 0, 621, 59622, 331; 
Anchorage  AK, 99131, 118, 126, 354, 0, 618, 60439, 306; 
Baltimore  MD, 99067, 64, 110, 280, 0, 643, 60814, 336; 
Boston  MA, 99163, 82, 78, 299, 0, 586, 60958, 293; 
Chicago  IL, 99143, 53, 74, 220, 0, 597, 61147, 299; 
Cincinnati  OH, 99077, 56, 69, 206, 0, 638, 61142, 326; 
Columbus  OH, 99122, 56, 75, 221, 0, 599, 61771, 322; 
Dallas-Ft. Worth  TX, 99078, 42, 67, 199, 0, 622, 61525, 335; 
408; 
Milwaukee  WI, 99161, 692, 712, 1206, 0, 573, 52471, 312; 
Albuquerque  NM, 99097, 135, 170, 457, 0, 621, 59630, 331; 
Anchorage  AK, 99131, 120, 121, 358, 0, 618, 60442, 306; 
Baltimore  MD, 99066, 62, 109, 282, 0, 643, 60815, 337; 
Boston  MA, 99163, 79, 79, 300, 0, 586, 60959, 293; 
Chicago  IL, 99143, 54, 72, 222, 0, 597, 61147, 299; 
Cincinnati  OH, 99077, 57, 69, 205, 0, 638, 61144, 326; 
Columbus  OH, 99121, 57, 74, 223, 0, 599, 61771, 323; 
Dallas-Ft. Worth  TX, 99076, 45, 66, 200, 0, 622, 61525, 337; 
409; 
Milwaukee  WI, 99160, 689, 727, 1217, 0, 574, 52576, 312; 
Albuquerque  NM, 99097, 131, 173, 435, 0, 621, 59674, 331; 
Anchorage  AK, 99131, 112, 119, 344, 0, 618, 60480, 306; 
Baltimore  MD, 99066, 63, 96, 261, 0, 644, 60856, 337; 
Boston  MA, 99160, 75, 78, 280, 0, 588, 60994, 294; 
Chicago  IL, 99142, 59, 62, 210, 0, 598, 61177, 300; 
Cincinnati  OH, 99077, 56, 68, 189, 0, 638, 61172, 326; 
Columbus  OH, 99118, 56, 69, 204, 0, 600, 61799, 325; 
Dallas-Ft. Worth  TX, 99074, 43, 57, 197, 0, 623, 61544, 338; 
410; 
Milwaukee  WI, 99160, 712, 728, 1222, 0, 574, 52589, 312; 
Albuquerque  NM, 99096, 127, 172, 433, 0, 621, 59685, 332; 
Anchorage  AK, 99131, 109, 119, 341, 0, 618, 60486, 306; 
Baltimore  MD, 99066, 61, 97, 261, 0, 644, 60856, 338; 
Boston  MA, 99159, 73, 81, 275, 0, 588, 60999, 295; 
Chicago  IL, 99143, 54, 65, 212, 0, 598, 61177, 300; 
Cincinnati  OH, 99077, 57, 68, 188, 0, 638, 61173, 326; 
Columbus  OH, 99117, 53, 73, 198, 0, 600, 61804, 326; 
Dallas-Ft. Worth  TX, 99073, 40, 58, 199, 0, 623, 61544, 339; 
411; 
Milwaukee  WI, 99159, 717, 730, 1228, 0, 574, 52593, 313; 
Albuquerque  NM, 99094, 128, 168, 430, 0, 621, 59693, 334; 
Anchorage  AK, 99130, 108, 118, 343, 0, 618, 60488, 307; 
Baltimore  MD, 99065, 60, 96, 259, 0, 644, 60860, 339; 
Boston  MA, 99158, 73, 79, 274, 0, 588, 61002, 295; 
Chicago  IL, 99143, 53, 63, 214, 0, 598, 61177, 301; 
Cincinnati  OH, 99076, 57, 67, 187, 0, 638, 61174, 327; 
Columbus  OH, 99116, 54, 72, 200, 0, 600, 61804, 327; 
Dallas-Ft. Worth  TX, 99072, 39, 60, 196, 0, 623, 61547, 340; 
412; 
Milwaukee  WI, 99158, 731, 712, 1245, 0, 575, 52705, 313; 
Albuquerque  NM, 99093, 130, 155, 422, 0, 621, 59731, 335; 
Anchorage  AK, 99129, 96, 122, 328, 0, 619, 60524, 307; 
Baltimore  MD, 99064, 50, 91, 251, 0, 644, 60888, 340; 
Boston  MA, 99158, 62, 83, 247, 0, 588, 61041, 295; 
Chicago  IL, 99143, 48, 64, 192, 0, 598, 61211, 301; 
Cincinnati  OH, 99076, 52, 61, 178, 0, 638, 61199, 327; 
Columbus  OH, 99114, 47, 63, 195, 0, 600, 61828, 329; 
Dallas-Ft. Worth  TX, 99071, 33, 56, 188, 0, 623, 61568, 341; 
413; 
Milwaukee  WI, 99158, 735, 717, 1246, 0, 575, 52719, 313; 
Albuquerque  NM, 99092, 138, 155, 415, 0, 621, 59740, 337; 
Anchorage  AK, 99129, 90, 129, 316, 0, 619, 60538, 307; 
Baltimore  MD, 99063, 54, 89, 249, 0, 644, 60891, 341; 
Boston  MA, 99157, 62, 87, 244, 0, 588, 61045, 296; 
Chicago  IL, 99141, 46, 66, 191, 0, 598, 61210, 303; 
Cincinnati  OH, 99075, 54, 62, 174, 0, 638, 61203, 328; 
Columbus  OH, 99112, 48, 67, 191, 0, 601, 61830, 330; 
Dallas-Ft. Worth  TX, 99071, 35, 56, 189, 0, 623, 61568, 341; 
414; 
Milwaukee  WI, 99155, 725, 726, 1258, 0, 575, 52722, 316; 
Albuquerque  NM, 99091, 140, 156, 411, 0, 621, 59745, 338; 
Anchorage  AK, 99127, 86, 129, 314, 0, 619, 60543, 309; 
Baltimore  MD, 99063, 57, 86, 246, 0, 644, 60897, 341; 
Boston  MA, 99157, 63, 82, 249, 0, 588, 61046, 296; 
Chicago  IL, 99138, 47, 65, 192, 0, 598, 61209, 306; 
Cincinnati  OH, 99073, 57, 60, 174, 0, 638, 61203, 330; 
Columbus  OH, 99111, 49, 61, 197, 0, 601, 61829, 331; 
Dallas-Ft. Worth  TX, 99071, 36, 56, 188, 0, 623, 61570, 341; 
415; 
Milwaukee  WI, 99153, 714, 741, 1276, 0, 577, 52830, 316; 
Albuquerque  NM, 99090, 124, 162, 371, 0, 621, 59810, 340; 
Anchorage  AK, 99126, 79, 125, 301, 0, 619, 60576, 310; 
Baltimore  MD, 99063, 53, 74, 243, 0, 644, 60926, 341; 
Boston  MA, 99156, 55, 88, 223, 0, 588, 61083, 297; 
Chicago  IL, 99137, 50, 63, 182, 0, 599, 61228, 307; 
Cincinnati  OH, 99072, 49, 56, 172, 0, 638, 61220, 331; 
Columbus  OH, 99111, 41, 58, 182, 0, 601, 61856, 331; 
Dallas-Ft. Worth  TX, 99069, 43, 49, 184, 0, 624, 61583, 342; 
416; 
Milwaukee  WI, 99152, 713, 754, 1270, 0, 577, 52842, 317; 
Albuquerque  NM, 99091, 123, 164, 369, 0, 621, 59817, 340; 
Anchorage  AK, 99125, 74, 126, 302, 0, 619, 60580, 311; 
Baltimore  MD, 99061, 52, 74, 239, 0, 645, 60931, 342; 
Boston  MA, 99156, 53, 90, 221, 0, 588, 61086, 297; 
Chicago  IL, 99136, 50, 65, 180, 0, 599, 61229, 307; 
Cincinnati  OH, 99071, 47, 57, 171, 0, 638, 61222, 332; 
Columbus  OH, 99110, 41, 58, 181, 0, 601, 61857, 332; 
Dallas-Ft. Worth  TX, 99068, 41, 51, 184, 0, 624, 61583, 343; 
417; 
Milwaukee  WI, 99150, 719, 756, 1267, 0, 577, 52857, 319; 
Albuquerque  NM, 99091, 122, 160, 371, 0, 621, 59824, 340; 
Anchorage  AK, 99123, 70, 127, 299, 0, 619, 60586, 313; 
Baltimore  MD, 99062, 50, 74, 237, 0, 645, 60935, 342; 
Boston  MA, 99156, 51, 90, 221, 0, 588, 61088, 297; 
Chicago  IL, 99136, 50, 65, 180, 0, 599, 61229, 307; 
Cincinnati  OH, 99071, 45, 58, 170, 0, 638, 61224, 332; 
Columbus  OH, 99108, 38, 61, 180, 0, 601, 61857, 334; 
Dallas-Ft. Worth  TX, 99068, 41, 52, 183, 0, 624, 61584, 343; 
418; 
Milwaukee  WI, 99147, 710, 765, 1276, 0, 577, 52966, 322; 
Albuquerque  NM, 99090, 120, 156, 344, 0, 621, 59871, 341; 
Anchorage  AK, 99124, 59, 123, 286, 0, 619, 60621, 313; 
Baltimore  MD, 99062, 48, 73, 220, 0, 645, 60964, 343; 
Boston  MA, 99156, 48, 88, 211, 0, 588, 61111, 297; 
Chicago  IL, 99136, 45, 66, 166, 0, 599, 61255, 307; 
Cincinnati  OH, 99071, 35, 64, 165, 0, 638, 61242, 332; 
Columbus  OH, 99106, 31, 61, 167, 0, 602, 61878, 335; 
Dallas-Ft. Worth  TX, 99067, 35, 56, 160, 0, 624, 61612, 344; 
419; 
Milwaukee  WI, 99146, 691, 791, 1272, 0, 577, 52980, 323; 
Albuquerque  NM, 99089, 120, 155, 343, 0, 621, 59877, 342; 
Anchorage  AK, 99124, 59, 125, 285, 0, 619, 60625, 313; 
Baltimore  MD, 99062, 50, 72, 220, 0, 645, 60967, 343; 
Boston  MA, 99154, 49, 87, 210, 0, 588, 61112, 299; 
Chicago  IL, 99136, 48, 63, 165, 0, 599, 61259, 307; 
Cincinnati  OH, 99071, 35, 66, 161, 0, 638, 61246, 332; 
Columbus  OH, 99106, 30, 61, 166, 0, 602, 61882, 335; 
Dallas-Ft. Worth  TX, 99067, 34, 55, 160, 0, 624, 61614, 344; 
420; 
Milwaukee  WI, 99144, 685, 792, 1281, 0, 578, 52993, 324; 
Albuquerque  NM, 99089, 118, 154, 342, 0, 621, 59883, 342; 
Anchorage  AK, 99124, 59, 123, 288, 0, 619, 60627, 313; 
Baltimore  MD, 99062, 51, 72, 218, 0, 645, 60970, 343; 
Boston  MA, 99153, 52, 86, 210, 0, 588, 61113, 300; 
Chicago  IL, 99136, 53, 62, 160, 0, 599, 61265, 307; 
Cincinnati  OH, 99070, 35, 66, 160, 0, 638, 61247, 332; 
Columbus  OH, 99105, 28, 62, 166, 0, 602, 61884, 336; 
Dallas-Ft. Worth  TX, 99067, 31, 55, 160, 0, 624, 61617, 344; 
421; 
Milwaukee  WI, 99144, 649, 806, 1298, 0, 578, 53106, 324; 
Albuquerque  NM, 99088, 108, 150, 339, 0, 622, 59916, 343; 
Anchorage  AK, 99122, 64, 118, 276, 0, 619, 60657, 315; 
Baltimore  MD, 99062, 48, 68, 215, 0, 645, 60989, 343; 
Boston  MA, 99151, 54, 77, 202, 0, 588, 61141, 302; 
Chicago  IL, 99135, 50, 62, 157, 0, 599, 61279, 308; 
Cincinnati  OH, 99069, 41, 62, 149, 0, 639, 61266, 332; 
Columbus  OH, 99105, 32, 59, 153, 0, 602, 61905, 336; 
Dallas-Ft. Worth  TX, 99066, 33, 48, 147, 0, 624, 61639, 345; 
422; 
Milwaukee  WI, 99144, 635, 818, 1309, 0, 578, 53116, 325; 
Albuquerque  NM, 99086, 107, 153, 335, 0, 622, 59922, 344; 
Anchorage  AK, 99122, 64, 117, 279, 0, 619, 60658, 315; 
Baltimore  MD, 99062, 45, 67, 219, 0, 645, 60990, 343; 
Boston  MA, 99150, 55, 76, 201, 0, 588, 61144, 302; 
Chicago  IL, 99135, 52, 57, 161, 0, 599, 61280, 308; 
Cincinnati  OH, 99069, 42, 64, 150, 0, 639, 61266, 332; 
Columbus  OH, 99105, 33, 60, 151, 0, 602, 61907, 336; 
Dallas-Ft. Worth  TX, 99066, 32, 45, 148, 0, 624, 61642, 345; 
423; 
Milwaukee  WI, 99144, 637, 819, 1319, 0, 578, 53121, 325; 
Albuquerque  NM, 99086, 109, 151, 333, 0, 622, 59931, 344; 
Anchorage  AK, 99121, 64, 115, 279, 0, 620, 60660, 315; 
Baltimore  MD, 99062, 45, 66, 215, 0, 645, 60995, 343; 
Boston  MA, 99150, 56, 74, 202, 0, 588, 61145, 302; 
Chicago  IL, 99134, 50, 59, 158, 0, 599, 61282, 308; 
Cincinnati  OH, 99069, 41, 62, 152, 0, 639, 61268, 332; 
Columbus  OH, 99105, 32, 63, 146, 0, 602, 61912, 336; 
Dallas-Ft. Worth  TX, 99066, 32, 45, 147, 0, 624, 61644, 345; 
424; 
Milwaukee  WI, 99139, 626, 815, 1325, 0, 581, 53247, 327; 
Albuquerque  NM, 99086, 108, 141, 325, 0, 622, 59965, 344; 
Anchorage  AK, 99120, 66, 107, 273, 0, 620, 60685, 316; 
Baltimore  MD, 99062, 46, 58, 198, 0, 645, 61026, 343; 
Boston  MA, 99150, 60, 63, 187, 0, 588, 61178, 302; 
Chicago  IL, 99133, 48, 58, 143, 0, 599, 61305, 309; 
Cincinnati  OH, 99069, 45, 56, 136, 0, 639, 61295, 332; 
Columbus  OH, 99104, 37, 59, 129, 0, 602, 61937, 337; 
Dallas-Ft. Worth  TX, 99064, 29, 47, 137, 0, 624, 61659, 347; 
425; 
Milwaukee  WI, 99137, 622, 815, 1330, 0, 581, 53264, 329; 
Albuquerque  NM, 99086, 105, 141, 323, 0, 622, 59977, 344; 
Anchorage  AK, 99118, 70, 103, 275, 0, 621, 60688, 318; 
Baltimore  MD, 99063, 47, 58, 199, 0, 645, 61027, 343; 
Boston  MA, 99149, 56, 68, 187, 0, 588, 61178, 303; 
Chicago  IL, 99134, 50, 54, 147, 0, 599, 61306, 309; 
Cincinnati  OH, 99069, 45, 56, 133, 0, 639, 61299, 332; 
Columbus  OH, 99104, 34, 61, 129, 0, 602, 61939, 337; 
Dallas-Ft. Worth  TX, 99064, 29, 48, 136, 0, 624, 61660, 347; 
426; 
Milwaukee  WI, 99136, 625, 807, 1347, 0, 581, 53271, 330; 
Albuquerque  NM, 99085, 108, 144, 317, 0, 622, 59985, 344; 
Anchorage  AK, 99119, 72, 102, 272, 0, 621, 60693, 318; 
Baltimore  MD, 99061, 46, 59, 197, 0, 645, 61028, 345; 
Boston  MA, 99149, 57, 68, 188, 0, 588, 61179, 304; 
Chicago  IL, 99135, 50, 53, 146, 0, 599, 61308, 309; 
Cincinnati  OH, 99068, 47, 56, 131, 0, 639, 61301, 333; 
Columbus  OH, 99103, 34, 59, 131, 0, 602, 61939, 338; 
Dallas-Ft. Worth  TX, 99062, 28, 48, 137, 0, 624, 61659, 348; 
427; 
Milwaukee  WI, 99134, 660, 802, 1340, 0, 583, 53401, 330; 
Albuquerque  NM, 99084, 107, 138, 318, 0, 622, 60008, 345; 
Anchorage  AK, 99119, 82, 96, 259, 0, 621, 60722, 318; 
Baltimore  MD, 99060, 47, 57, 185, 0, 646, 61048, 345; 
Boston  MA, 99149, 57, 67, 178, 0, 588, 61198, 304; 
Chicago  IL, 99134, 41, 58, 140, 0, 599, 61321, 311; 
Cincinnati  OH, 99068, 51, 50, 122, 0, 639, 61317, 333; 
Columbus  OH, 99104, 41, 50, 130, 0, 602, 61952, 338; 
Dallas-Ft. Worth  TX, 99062, 27, 50, 123, 0, 624, 61680, 348; 
428; 
Milwaukee  WI, 99133, 670, 799, 1358, 0, 583, 53409, 331; 
Albuquerque  NM, 99084, 104, 141, 321, 0, 622, 60009, 346; 
Anchorage  AK, 99118, 82, 95, 255, 0, 621, 60728, 319; 
Baltimore  MD, 99060, 49, 56, 183, 0, 646, 61051, 346; 
Boston  MA, 99148, 56, 65, 182, 0, 588, 61197, 306; 
Chicago  IL, 99133, 39, 60, 140, 0, 599, 61320, 312; 
Cincinnati  OH, 99065, 49, 51, 122, 0, 639, 61317, 336; 
Columbus  OH, 99104, 39, 51, 129, 0, 602, 61954, 338; 
Dallas-Ft. Worth  TX, 99062, 26, 50, 123, 0, 624, 61681, 349; 
429; 
Milwaukee  WI, 99132, 668, 799, 1364, 0, 583, 53422, 331; 
Albuquerque  NM, 99083, 101, 143, 315, 0, 622, 60018, 347; 
Anchorage  AK, 99118, 84, 92, 252, 0, 621, 60734, 320; 
Baltimore  MD, 99059, 48, 57, 184, 0, 646, 61051, 347; 
Boston  MA, 99148, 55, 65, 181, 0, 588, 61200, 306; 
Chicago  IL, 99133, 36, 63, 140, 0, 599, 61321, 313; 
Cincinnati  OH, 99064, 50, 52, 121, 0, 639, 61317, 337; 
Columbus  OH, 99103, 39, 49, 129, 0, 602, 61954, 340; 
Dallas-Ft. Worth  TX, 99062, 26, 51, 122, 0, 624, 61681, 350; 
430; 
Milwaukee  WI, 99131, 675, 801, 1357, 0, 584, 53543, 331; 
Albuquerque  NM, 99081, 104, 142, 298, 0, 622, 60050, 349; 
Anchorage  AK, 99117, 82, 87, 237, 0, 621, 60765, 321; 
Baltimore  MD, 99060, 50, 50, 175, 0, 646, 61076, 347; 
Boston  MA, 99148, 54, 69, 168, 0, 589, 61220, 306; 
Chicago  IL, 99131, 42, 53, 137, 0, 599, 61340, 315; 
Cincinnati  OH, 99061, 43, 51, 122, 0, 639, 61327, 339; 
Columbus  OH, 99101, 40, 43, 123, 0, 602, 61968, 342; 
Dallas-Ft. Worth  TX, 99061, 25, 48, 114, 0, 624, 61697, 351; 
431; 
Milwaukee  WI, 99127, 678, 784, 1374, 0, 584, 53553, 335; 
Albuquerque  NM, 99079, 105, 139, 300, 0, 622, 60055, 350; 
Anchorage  AK, 99115, 79, 86, 240, 0, 621, 60766, 322; 
Baltimore  MD, 99058, 52, 50, 175, 0, 646, 61077, 349; 
Boston  MA, 99149, 56, 64, 170, 0, 589, 61224, 306; 
Chicago  IL, 99131, 41, 55, 134, 0, 599, 61343, 315; 
Cincinnati  OH, 99055, 40, 53, 121, 0, 640, 61325, 344; 
Columbus  OH, 99101, 40, 38, 129, 0, 602, 61968, 342; 
Dallas-Ft. Worth  TX, 99059, 26, 44, 117, 0, 624, 61697, 353; 
432; 
Milwaukee  WI, 99127, 682, 784, 1378, 0, 584, 53564, 335; 
Albuquerque  NM, 99079, 109, 138, 300, 0, 622, 60058, 350; 
Anchorage  AK, 99115, 78, 85, 237, 0, 621, 60772, 322; 
Baltimore  MD, 99056, 53, 51, 172, 0, 647, 61078, 350; 
Boston  MA, 99148, 59, 65, 168, 0, 589, 61225, 307; 
Chicago  IL, 99131, 43, 55, 132, 0, 599, 61346, 315; 
Cincinnati  OH, 99054, 41, 54, 121, 0, 640, 61324, 345; 
Columbus  OH, 99099, 40, 38, 128, 0, 602, 61969, 344; 
Dallas-Ft. Worth  TX, 99059, 27, 43, 118, 0, 624, 61697, 353; 
433; 
Milwaukee  WI, 99122, 688, 755, 1396, 0, 587, 53695, 337; 
Albuquerque  NM, 99076, 117, 127, 291, 0, 623, 60084, 352; 
Anchorage  AK, 99112, 81, 78, 235, 0, 621, 60792, 325; 
Baltimore  MD, 99055, 51, 55, 154, 0, 647, 61102, 351; 
Boston  MA, 99148, 58, 65, 150, 0, 589, 61255, 307; 
Chicago  IL, 99130, 40, 48, 130, 0, 599, 61363, 316; 
Cincinnati  OH, 99055, 40, 50, 118, 0, 640, 61339, 346; 
Columbus  OH, 99098, 37, 40, 122, 0, 603, 61982, 344; 
Dallas-Ft. Worth  TX, 99059, 33, 34, 115, 0, 624, 61711, 353; 
434; 
Milwaukee  WI, 99122, 692, 745, 1415, 0, 587, 53707, 337; 
Albuquerque  NM, 99074, 122, 126, 292, 0, 623, 60089, 354; 
Anchorage  AK, 99111, 84, 77, 231, 0, 622, 60797, 326; 
Baltimore  MD, 99055, 51, 58, 152, 0, 647, 61104, 351; 
Boston  MA, 99147, 57, 66, 151, 0, 589, 61255, 308; 
Chicago  IL, 99128, 40, 49, 130, 0, 599, 61364, 318; 
Cincinnati  OH, 99056, 41, 49, 119, 0, 640, 61340, 346; 
Columbus  OH, 99097, 36, 42, 123, 0, 603, 61981, 345; 
Dallas-Ft. Worth  TX, 99059, 33, 34, 114, 0, 624, 61712, 353; 
435; 
Milwaukee  WI, 99122, 684, 750, 1415, 0, 587, 53720, 337; 
Albuquerque  NM, 99074, 121, 127, 293, 0, 623, 60094, 354; 
Anchorage  AK, 99111, 82, 76, 232, 0, 622, 60800, 326; 
Baltimore  MD, 99055, 55, 56, 151, 0, 647, 61107, 351; 
Boston  MA, 99148, 56, 69, 146, 0, 589, 61260, 308; 
Chicago  IL, 99127, 42, 49, 128, 0, 599, 61367, 319; 
Cincinnati  OH, 99055, 41, 49, 118, 0, 640, 61343, 347; 
Columbus  OH, 99096, 34, 41, 121, 0, 603, 61985, 346; 
Dallas-Ft. Worth  TX, 99058, 33, 34, 114, 0, 624, 61712, 354; 
436; 
Milwaukee  WI, 99117, 665, 733, 1435, 0, 591, 53838, 338; 
Albuquerque  NM, 99074, 104, 126, 291, 0, 624, 60118, 354; 
Anchorage  AK, 99110, 72, 78, 228, 0, 622, 60819, 327; 
Baltimore  MD, 99054, 56, 55, 145, 0, 647, 61121, 352; 
Boston  MA, 99148, 53, 64, 147, 0, 589, 61273, 308; 
Chicago  IL, 99126, 38, 49, 116, 0, 600, 61384, 319; 
Cincinnati  OH, 99056, 40, 48, 117, 0, 640, 61355, 347; 
Columbus  OH, 99095, 31, 42, 114, 0, 603, 61997, 347; 
Dallas-Ft. Worth  TX, 99057, 30, 34, 100, 0, 624, 61732, 355; 
437; 
Milwaukee  WI, 99117, 658, 729, 1449, 0, 591, 53854, 340; 
Albuquerque  NM, 99074, 106, 125, 290, 0, 624, 60125, 354; 
Anchorage  AK, 99110, 66, 82, 230, 0, 622, 60821, 327; 
Baltimore  MD, 99053, 56, 56, 146, 0, 647, 61120, 353; 
Boston  MA, 99148, 55, 63, 148, 0, 589, 61274, 308; 
Chicago  IL, 99125, 37, 50, 116, 0, 600, 61383, 320; 
Cincinnati  OH, 99055, 41, 47, 119, 0, 640, 61355, 348; 
Columbus  OH, 99093, 31, 40, 117, 0, 603, 61996, 348; 
Dallas-Ft. Worth  TX, 99056, 32, 34, 98, 0, 624, 61735, 356; 
438; 
Milwaukee  WI, 99117, 648, 728, 1457, 0, 591, 53867, 340; 
Albuquerque  NM, 99071, 106, 127, 291, 0, 624, 60125, 357; 
Anchorage  AK, 99109, 64, 82, 228, 0, 622, 60825, 328; 
Baltimore  MD, 99053, 56, 56, 143, 0, 647, 61124, 353; 
Boston  MA, 99146, 54, 61, 149, 0, 589, 61275, 310; 
Chicago  IL, 99125, 38, 49, 115, 0, 600, 61385, 320; 
Cincinnati  OH, 99053, 40, 48, 119, 0, 640, 61354, 350; 
Columbus  OH, 99092, 32, 39, 117, 0, 603, 61998, 349; 
Dallas-Ft. Worth  TX, 99055, 31, 31, 100, 0, 624, 61736, 357; 
439; 
Milwaukee  WI, 99114, 604, 754, 1435, 0, 593, 54004, 341; 
Albuquerque  NM, 99070, 103, 120, 293, 0, 624, 60146, 358; 
Anchorage  AK, 99109, 63, 87, 215, 0, 622, 60847, 328; 
Baltimore  MD, 99053, 51, 57, 133, 0, 647, 61142, 353; 
Boston  MA, 99145, 52, 57, 148, 0, 590, 61288, 310; 
Chicago  IL, 99125, 35, 47, 115, 0, 600, 61391, 320; 
Cincinnati  OH, 99050, 36, 50, 110, 0, 640, 61368, 353; 
Columbus  OH, 99091, 23, 47, 101, 0, 604, 62016, 349; 
Dallas-Ft. Worth  TX, 99054, 29, 31, 92, 0, 624, 61750, 358; 
440; 
Milwaukee  WI, 99114, 599, 746, 1453, 0, 593, 54015, 341; 
Albuquerque  NM, 99070, 97, 121, 290, 0, 624, 60155, 358; 
Anchorage  AK, 99108, 61, 88, 213, 0, 622, 60850, 329; 
Baltimore  MD, 99052, 48, 55, 138, 0, 647, 61142, 354; 
Boston  MA, 99142, 51, 58, 149, 0, 590, 61286, 313; 
Chicago  IL, 99126, 34, 45, 117, 0, 600, 61392, 320; 
Cincinnati  OH, 99050, 35, 49, 111, 0, 640, 61369, 353; 
Columbus  OH, 99091, 24, 44, 105, 0, 604, 62016, 349; 
Dallas-Ft. Worth  TX, 99053, 30, 31, 93, 0, 624, 61749, 359; 
441; 
Milwaukee  WI, 99112, 594, 752, 1446, 0, 593, 54033, 343; 
Albuquerque  NM, 99070, 94, 124, 288, 0, 624, 60160, 358; 
Anchorage  AK, 99107, 61, 89, 210, 0, 622, 60853, 330; 
Baltimore  MD, 99050, 49, 55, 138, 0, 647, 61142, 357; 
Boston  MA, 99140, 51, 59, 149, 0, 590, 61286, 315; 
Chicago  IL, 99125, 35, 46, 118, 0, 600, 61392, 320; 
Cincinnati  OH, 99048, 33, 50, 111, 0, 640, 61369, 355; 
Columbus  OH, 99092, 24, 42, 104, 0, 604, 62019, 349; 
Dallas-Ft. Worth  TX, 99053, 32, 32, 92, 0, 624, 61750, 359; 
442; 
Milwaukee  WI, 99111, 577, 770, 1443, 0, 593, 54148, 344; 
Albuquerque  NM, 99068, 89, 128, 276, 0, 624, 60186, 360; 
Anchorage  AK, 99106, 56, 87, 201, 0, 622, 60876, 332; 
Baltimore  MD, 99050, 45, 59, 122, 0, 647, 61164, 357; 
Boston  MA, 99139, 47, 61, 145, 0, 590, 61298, 316; 
Chicago  IL, 99124, 26, 46, 119, 0, 600, 61403, 321; 
Cincinnati  OH, 99046, 27, 46, 106, 0, 640, 61384, 356; 
Columbus  OH, 99091, 24, 43, 99, 0, 604, 62027, 350; 
Dallas-Ft. Worth  TX, 99051, 31, 29, 94, 0, 624, 61756, 361; 
443; 
Milwaukee  WI, 99111, 573, 775, 1454, 0, 594, 54154, 344; 
Albuquerque  NM, 99066, 82, 132, 278, 0, 624, 60187, 362; 
Anchorage  AK, 99103, 57, 84, 199, 0, 622, 60881, 335; 
Baltimore  MD, 99050, 42, 61, 119, 0, 647, 61168, 357; 
Boston  MA, 99138, 47, 59, 145, 0, 590, 61302, 317; 
Chicago  IL, 99124, 26, 48, 117, 0, 600, 61405, 321; 
Cincinnati  OH, 99045, 27, 44, 109, 0, 640, 61383, 357; 
Columbus  OH, 99091, 24, 40, 102, 0, 604, 62027, 350; 
Dallas-Ft. Worth  TX, 99051, 32, 29, 91, 0, 624, 61759, 361; 
444; 
Milwaukee  WI, 99111, 578, 767, 1468, 0, 594, 54165, 344; 
Albuquerque  NM, 99066, 82, 134, 276, 0, 624, 60191, 362; 
Anchorage  AK, 99101, 57, 83, 196, 0, 622, 60884, 337; 
Baltimore  MD, 99049, 43, 60, 120, 0, 647, 61167, 358; 
Boston  MA, 99138, 45, 60, 144, 0, 590, 61305, 317; 
Chicago  IL, 99126, 26, 47, 119, 0, 600, 61405, 321; 
Cincinnati  OH, 99045, 25, 46, 106, 0, 640, 61386, 357; 
Columbus  OH, 99091, 27, 39, 100, 0, 604, 62030, 350; 
Dallas-Ft. Worth  TX, 99051, 31, 28, 92, 0, 624, 61760, 361; 
445; 
Milwaukee  WI, 99109, 577, 763, 1463, 0, 594, 54293, 346; 
Albuquerque  NM, 99063, 90, 134, 258, 0, 625, 60218, 364; 
Anchorage  AK, 99102, 51, 82, 192, 0, 622, 60900, 337; 
Baltimore  MD, 99049, 41, 59, 113, 0, 647, 61183, 358; 
Boston  MA, 99137, 44, 62, 139, 0, 590, 61320, 318; 
Chicago  IL, 99125, 24, 43, 117, 0, 600, 61416, 322; 
Cincinnati  OH, 99043, 22, 50, 95, 0, 641, 61397, 357; 
Columbus  OH, 99090, 22, 38, 98, 0, 604, 62038, 351; 
Dallas-Ft. Worth  TX, 99051, 26, 33, 87, 0, 624, 61770, 362; 
446; 
Milwaukee  WI, 99108, 575, 766, 1468, 0, 595, 54306, 346; 
Albuquerque  NM, 99061, 84, 135, 262, 0, 625, 60219, 366; 
Anchorage  AK, 99101, 48, 83, 190, 0, 622, 60904, 338; 
Baltimore  MD, 99049, 40, 58, 113, 0, 647, 61187, 358; 
Boston  MA, 99135, 43, 61, 141, 0, 590, 61319, 320; 
Chicago  IL, 99123, 22, 42, 115, 0, 600, 61421, 326; 
Cincinnati  OH, 99041, 21, 51, 95, 0, 641, 61396, 358; 
Columbus  OH, 99090, 21, 37, 97, 0, 604, 62041, 351; 
Dallas-Ft. Worth  TX, 99049, 24, 35, 86, 0, 624, 61770, 363; 
447; 
Milwaukee  WI, 99107, 600, 753, 1467, 0, 595, 54330, 347; 
Albuquerque  NM, 99059, 83, 134, 261, 0, 625, 60226, 368; 
Anchorage  AK, 99100, 50, 82, 185, 0, 622, 60909, 339; 
Baltimore  MD, 99046, 37, 62, 112, 0, 647, 61187, 360; 
Boston  MA, 99134, 43, 62, 139, 0, 590, 61321, 321; 
Chicago  IL, 99123, 22, 45, 114, 0, 600, 61422, 326; 
Cincinnati  OH, 99041, 20, 52, 95, 0, 641, 61397, 358; 
Columbus  OH, 99090, 19, 37, 97, 0, 604, 62043, 351; 
Dallas-Ft. Worth  TX, 99048, 24, 34, 86, 0, 624, 61770, 364; 
448; 
Milwaukee  WI, 99106, 577, 728, 1460, 0, 595, 54471, 348; 
Albuquerque  NM, 99059, 79, 121, 262, 0, 625, 60247, 368; 
Anchorage  AK, 99100, 42, 86, 175, 0, 622, 60930, 340; 
Baltimore  MD, 99044, 37, 51, 115, 0, 647, 61198, 362; 
Boston  MA, 99133, 57, 56, 136, 0, 590, 61332, 322; 
Chicago  IL, 99123, 24, 41, 109, 0, 600, 61434, 326; 
Cincinnati  OH, 99040, 17, 49, 94, 0, 642, 61406, 358; 
Columbus  OH, 99089, 18, 29, 92, 0, 604, 62057, 352; 
Dallas-Ft. Worth  TX, 99047, 27, 30, 88, 0, 624, 61772, 365; 
449; 
Milwaukee  WI, 99105, 587, 719, 1454, 0, 595, 54498, 349; 
Albuquerque  NM, 99059, 81, 118, 266, 0, 625, 60250, 368; 
Anchorage  AK, 99100, 42, 84, 176, 0, 622, 60933, 340; 
Baltimore  MD, 99044, 35, 52, 112, 0, 647, 61203, 362; 
Boston  MA, 99131, 54, 57, 137, 0, 590, 61332, 324; 
Chicago  IL, 99121, 26, 41, 108, 0, 600, 61434, 328; 
Cincinnati  OH, 99040, 15, 50, 93, 0, 642, 61408, 358; 
Columbus  OH, 99089, 18, 30, 90, 0, 604, 62059, 352; 
Dallas-Ft. Worth  TX, 99049, 27, 30, 87, 0, 624, 61772, 366; 
450; 
Milwaukee  WI, 99105, 601, 716, 1451, 0, 595, 54514, 349; 
Albuquerque  NM, 99058, 80, 117, 268, 0, 625, 60254, 369; 
Anchorage  AK, 99099, 41, 83, 177, 0, 622, 60934, 341; 
Baltimore  MD, 99043, 32, 54, 111, 0, 647, 61205, 363; 
Boston  MA, 99130, 54, 55, 139, 0, 590, 61333, 325; 
Chicago  IL, 99121, 26, 41, 110, 0, 600, 61434, 328; 
Cincinnati  OH, 99039, 15, 45, 98, 0, 642, 61408, 360; 
Columbus  OH, 99088, 19, 31, 89, 0, 604, 62060, 353; 
Dallas-Ft. Worth  TX, 99048, 29, 31, 86, 0, 624, 61772, 367; 
451; 
Milwaukee  WI, 99103, 604, 691, 1468, 0, 596, 54627, 350; 
Albuquerque  NM, 99058, 68, 117, 254, 0, 625, 60286, 369; 
Anchorage  AK, 99098, 39, 78, 168, 0, 623, 60956, 341; 
Baltimore  MD, 99041, 30, 54, 106, 0, 647, 61217, 364; 
Boston  MA, 99128, 57, 59, 124, 0, 590, 61353, 327; 
Chicago  IL, 99121, 29, 34, 110, 0, 600, 61443, 328; 
Cincinnati  OH, 99040, 16, 42, 100, 0, 642, 61415, 360; 
Columbus  OH, 99086, 15, 30, 89, 0, 604, 62064, 355; 
Dallas-Ft. Worth  TX, 99048, 30, 30, 80, 0, 624, 61783, 367; 
452; 
Milwaukee  WI, 99102, 600, 696, 1456, 0, 597, 54655, 350; 
Albuquerque  NM, 99057, 68, 113, 252, 0, 626, 60293, 369; 
Anchorage  AK, 99097, 39, 76, 169, 0, 623, 60959, 341; 
Baltimore  MD, 99040, 31, 53, 106, 0, 647, 61218, 365; 
Boston  MA, 99128, 57, 58, 123, 0, 590, 61355, 327; 
Chicago  IL, 99121, 30, 34, 109, 0, 600, 61445, 328; 
Cincinnati  OH, 99039, 17, 41, 100, 0, 642, 61415, 361; 
Columbus  OH, 99087, 13, 33, 87, 0, 604, 62066, 355; 
Dallas-Ft. Worth  TX, 99047, 27, 31, 81, 0, 624, 61783, 368; 
453; 
Milwaukee  WI, 99102, 605, 704, 1450, 0, 597, 54671, 350; 
Albuquerque  NM, 99057, 68, 108, 257, 0, 626, 60296, 369; 
Anchorage  AK, 99097, 41, 76, 167, 0, 623, 60961, 341; 
Baltimore  MD, 99039, 32, 52, 107, 0, 647, 61217, 366; 
Boston  MA, 99128, 57, 59, 123, 0, 590, 61356, 327; 
Chicago  IL, 99121, 30, 33, 111, 0, 600, 61446, 328; 
Cincinnati  OH, 99039, 17, 40, 100, 0, 642, 61416, 361; 
Columbus  OH, 99088, 12, 34, 86, 0, 604, 62067, 355; 
Dallas-Ft. Worth  TX, 99046, 27, 30, 80, 0, 624, 61784, 369; 
454; 
Milwaukee  WI, 99098, 591, 686, 1481, 0, 599, 54776, 352; 
Albuquerque  NM, 99055, 58, 112, 252, 0, 626, 60311, 371; 
Anchorage  AK, 99097, 37, 68, 171, 0, 623, 60974, 341; 
Baltimore  MD, 99036, 27, 52, 101, 0, 647, 61231, 369; 
Boston  MA, 99127, 57, 55, 127, 0, 590, 61366, 328; 
Chicago  IL, 99121, 30, 30, 98, 0, 600, 61465, 328; 
Cincinnati  OH, 99039, 18, 35, 94, 0, 642, 61428, 361; 
Columbus  OH, 99088, 12, 31, 85, 0, 604, 62074, 355; 
Dallas-Ft. Worth  TX, 99046, 30, 28, 78, 0, 624, 61793, 370; 
455; 
Milwaukee  WI, 99096, 601, 688, 1476, 0, 599, 54798, 354; 
Albuquerque  NM, 99054, 62, 105, 252, 0, 626, 60318, 372; 
Anchorage  AK, 99094, 40, 64, 171, 0, 623, 60977, 344; 
Baltimore  MD, 99035, 30, 48, 103, 0, 647, 61232, 370; 
Boston  MA, 99127, 58, 56, 123, 0, 590, 61370, 328; 
Chicago  IL, 99120, 31, 29, 98, 0, 600, 61466, 329; 
Cincinnati  OH, 99039, 18, 35, 94, 0, 642, 61429, 361; 
Columbus  OH, 99088, 13, 29, 84, 0, 604, 62077, 355; 
Dallas-Ft. Worth  TX, 99046, 32, 28, 75, 0, 624, 61797, 370; 
456; 
Milwaukee  WI, 99096, 596, 700, 1471, 0, 599, 54816, 354; 
Albuquerque  NM, 99054, 63, 104, 253, 0, 626, 60320, 372; 
Anchorage  AK, 99093, 43, 65, 165, 0, 623, 60983, 345; 
Baltimore  MD, 99034, 28, 47, 106, 0, 647, 61232, 371; 
Boston  MA, 99127, 59, 55, 124, 0, 590, 61370, 329; 
Chicago  IL, 99120, 32, 30, 97, 0, 600, 61467, 329; 
Cincinnati  OH, 99039, 18, 34, 94, 0, 642, 61430, 361; 
Columbus  OH, 99088, 12, 29, 83, 0, 604, 62079, 355; 
Dallas-Ft. Worth  TX, 99045, 31, 31, 75, 0, 624, 61797, 372; 
457; 
Milwaukee  WI, 99093, 613, 667, 1458, 0, 601, 54954, 355; 
Albuquerque  NM, 99052, 62, 101, 243, 0, 626, 60343, 374; 
Anchorage  AK, 99092, 47, 55, 164, 0, 623, 60995, 346; 
Baltimore  MD, 99034, 27, 47, 105, 0, 647, 61237, 371; 
Boston  MA, 99126, 55, 55, 120, 0, 590, 61381, 330; 
Chicago  IL, 99121, 32, 29, 88, 0, 600, 61481, 329; 
Cincinnati  OH, 99039, 18, 33, 87, 0, 642, 61440, 361; 
Columbus  OH, 99089, 14, 26, 80, 0, 604, 62086, 355; 
Dallas-Ft. Worth  TX, 99043, 29, 33, 71, 0, 624, 61802, 374; 
458; 
Milwaukee  WI, 99092, 620, 663, 1443, 0, 601, 54988, 356; 
Albuquerque  NM, 99052, 61, 101, 241, 0, 626, 60350, 374; 
Anchorage  AK, 99090, 51, 53, 163, 0, 623, 60996, 348; 
Baltimore  MD, 99033, 28, 46, 107, 0, 647, 61237, 372; 
Boston  MA, 99126, 54, 55, 116, 0, 590, 61387, 330; 
Chicago  IL, 99121, 33, 28, 89, 0, 600, 61481, 329; 
Cincinnati  OH, 99039, 20, 28, 92, 0, 642, 61440, 361; 
Columbus  OH, 99089, 15, 25, 78, 0, 604, 62089, 355; 
Dallas-Ft. Worth  TX, 99043, 32, 33, 71, 0, 624, 61802, 374; 
459; 
Milwaukee  WI, 99089, 605, 676, 1440, 0, 601, 55009, 359; 
Albuquerque  NM, 99053, 57, 100, 245, 0, 626, 60353, 374; 
Anchorage  AK, 99091, 53, 51, 164, 0, 623, 60997, 348; 
Baltimore  MD, 99031, 28, 46, 107, 0, 647, 61236, 374; 
Boston  MA, 99126, 55, 54, 115, 0, 590, 61389, 330; 
Chicago  IL, 99121, 31, 31, 88, 0, 600, 61483, 329; 
Cincinnati  OH, 99038, 21, 28, 93, 0, 642, 61440, 362; 
Columbus  OH, 99088, 14, 27, 75, 0, 604, 62091, 356; 
Dallas-Ft. Worth  TX, 99043, 31, 35, 69, 0, 624, 61804, 374; 
460; 
Milwaukee  WI, 99089, 580, 673, 1402, 0, 601, 55155, 359; 
Albuquerque  NM, 99053, 52, 100, 231, 0, 626, 60375, 374; 
Anchorage  AK, 99091, 51, 46, 156, 0, 623, 61016, 349; 
Baltimore  MD, 99031, 23, 42, 108, 0, 647, 61246, 374; 
Boston  MA, 99126, 43, 56, 117, 0, 590, 61398, 330; 
Chicago  IL, 99121, 34, 28, 89, 0, 600, 61489, 329; 
Cincinnati  OH, 99037, 21, 20, 92, 0, 642, 61452, 363; 
Columbus  OH, 99086, 15, 22, 73, 0, 604, 62098, 358; 
Dallas-Ft. Worth  TX, 99043, 29, 37, 62, 0, 624, 61814, 375; 
461; 
Milwaukee  WI, 99090, 573, 676, 1399, 0, 601, 55182, 359; 
Albuquerque  NM, 99052, 54, 95, 229, 0, 627, 60382, 374; 
Anchorage  AK, 99090, 53, 46, 152, 0, 623, 61021, 350; 
Baltimore  MD, 99031, 24, 42, 108, 0, 647, 61247, 374; 
Boston  MA, 99123, 45, 54, 118, 0, 590, 61398, 333; 
Chicago  IL, 99121, 34, 27, 90, 0, 600, 61489, 329; 
Cincinnati  OH, 99037, 22, 20, 90, 0, 642, 61454, 363; 
Columbus  OH, 99084, 14, 23, 69, 0, 604, 62100, 360; 
Dallas-Ft. Worth  TX, 99041, 32, 36, 62, 0, 624, 61813, 377; 
462; 
Milwaukee  WI, 99089, 557, 690, 1404, 0, 601, 55196, 360; 
Albuquerque  NM, 99049, 52, 91, 228, 0, 628, 60389, 375; 
Anchorage  AK, 99090, 51, 50, 151, 0, 623, 61023, 351; 
Baltimore  MD, 99030, 25, 41, 109, 0, 647, 61248, 375; 
Boston  MA, 99122, 41, 56, 120, 0, 590, 61397, 334; 
Chicago  IL, 99120, 33, 28, 89, 0, 600, 61489, 330; 
Cincinnati  OH, 99037, 25, 18, 91, 0, 642, 61455, 363; 
Columbus  OH, 99082, 13, 21, 70, 0, 604, 62100, 362; 
Dallas-Ft. Worth  TX, 99040, 33, 34, 63, 0, 624, 61814, 378; 
463; 
Milwaukee  WI, 99089, 541, 679, 1394, 0, 601, 55323, 360; 
Albuquerque  NM, 99048, 58, 78, 224, 0, 629, 60409, 375; 
Anchorage  AK, 99089, 43, 54, 141, 0, 623, 61039, 352; 
Baltimore  MD, 99029, 25, 37, 106, 0, 647, 61257, 376; 
Boston  MA, 99122, 24, 65, 109, 0, 590, 61416, 334; 
Chicago  IL, 99119, 35, 31, 82, 0, 600, 61497, 331; 
Cincinnati  OH, 99037, 31, 20, 87, 0, 642, 61463, 363; 
Columbus  OH, 99082, 12, 20, 69, 0, 604, 62105, 362; 
Dallas-Ft. Worth  TX, 99039, 31, 33, 62, 0, 624, 61820, 379; 
464; 
Milwaukee  WI, 99088, 559, 676, 1385, 0, 601, 55350, 362; 
Albuquerque  NM, 99047, 54, 81, 221, 0, 629, 60415, 376; 
Anchorage  AK, 99089, 41, 55, 138, 0, 623, 61043, 352; 
Baltimore  MD, 99027, 22, 37, 106, 0, 647, 61259, 378; 
Boston  MA, 99121, 23, 63, 111, 0, 590, 61416, 335; 
Chicago  IL, 99118, 32, 36, 81, 0, 600, 61497, 332; 
Cincinnati  OH, 99037, 30, 20, 85, 0, 642, 61466, 363; 
Columbus  OH, 99081, 11, 21, 66, 0, 604, 62108, 363; 
Dallas-Ft. Worth  TX, 99038, 30, 34, 63, 0, 624, 61819, 380; 
465; 
Milwaukee  WI, 99087, 566, 665, 1389, 0, 601, 55367, 363; 
Albuquerque  NM, 99048, 49, 84, 218, 0, 629, 60420, 377; 
Anchorage  AK, 99088, 43, 56, 138, 0, 623, 61043, 353; 
Baltimore  MD, 99026, 23, 35, 106, 0, 647, 61261, 379; 
Boston  MA, 99121, 23, 62, 112, 0, 590, 61417, 335; 
Chicago  IL, 99118, 31, 34, 83, 0, 600, 61498, 332; 
Cincinnati  OH, 99036, 31, 20, 85, 0, 642, 61465, 364; 
Columbus  OH, 99081, 13, 19, 66, 0, 604, 62110, 363; 
Dallas-Ft. Worth  TX, 99036, 29, 32, 63, 0, 624, 61821, 382; 
466; 
Milwaukee  WI, 99085, 519, 648, 1397, 0, 603, 55485, 363; 
Albuquerque  NM, 99048, 49, 75, 218, 0, 629, 60435, 377; 
Anchorage  AK, 99087, 44, 46, 138, 0, 623, 61057, 354; 
Baltimore  MD, 99026, 22, 32, 106, 0, 647, 61267, 379; 
Boston  MA, 99120, 15, 63, 117, 0, 590, 61421, 336; 
Chicago  IL, 99119, 35, 33, 78, 0, 600, 61506, 332; 
Cincinnati  OH, 99035, 34, 18, 83, 0, 643, 61473, 365; 
Columbus  OH, 99081, 10, 19, 64, 0, 604, 62115, 363; 
Dallas-Ft. Worth  TX, 99036, 27, 32, 64, 0, 624, 61826, 382; 
467; 
Milwaukee  WI, 99083, 514, 651, 1397, 0, 604, 55508, 365; 
Albuquerque  NM, 99048, 46, 76, 218, 0, 629, 60439, 378; 
Anchorage  AK, 99086, 43, 50, 137, 0, 623, 61058, 355; 
Baltimore  MD, 99026, 22, 33, 103, 0, 647, 61271, 379; 
Boston  MA, 99120, 14, 63, 117, 0, 590, 61422, 336; 
Chicago  IL, 99118, 38, 32, 77, 0, 600, 61508, 333; 
Cincinnati  OH, 99034, 34, 19, 80, 0, 643, 61475, 366; 
Columbus  OH, 99080, 12, 19, 62, 0, 604, 62117, 364; 
Dallas-Ft. Worth  TX, 99035, 26, 32, 63, 0, 624, 61827, 383; 
468; 
Milwaukee  WI, 99083, 517, 645, 1394, 0, 604, 55533, 365; 
Albuquerque  NM, 99047, 42, 78, 217, 0, 629, 60441, 379; 
Anchorage  AK, 99086, 42, 52, 137, 0, 623, 61059, 355; 
Baltimore  MD, 99025, 21, 32, 104, 0, 647, 61271, 380; 
Boston  MA, 99118, 13, 62, 116, 0, 590, 61423, 338; 
Chicago  IL, 99118, 35, 36, 76, 0, 600, 61510, 333; 
Cincinnati  OH, 99032, 36, 19, 79, 0, 643, 61474, 368; 
Columbus  OH, 99079, 11, 19, 62, 0, 604, 62118, 365; 
Dallas-Ft. Worth  TX, 99034, 25, 33, 61, 0, 624, 61828, 384; 
469; 
Milwaukee  WI, 99081, 489, 659, 1368, 0, 604, 55650, 366; 
Albuquerque  NM, 99045, 35, 73, 209, 0, 630, 60460, 380; 
Anchorage  AK, 99085, 43, 52, 134, 0, 623, 61067, 356; 
Baltimore  MD, 99025, 22, 26, 104, 0, 647, 61278, 380; 
Boston  MA, 99117, 13, 55, 119, 0, 590, 61430, 339; 
Chicago  IL, 99115, 38, 38, 73, 0, 600, 61515, 336; 
Cincinnati  OH, 99032, 43, 19, 72, 0, 643, 61483, 368; 
Columbus  OH, 99078, 9, 17, 62, 0, 604, 62121, 366; 
Dallas-Ft. Worth  TX, 99034, 24, 32, 60, 0, 624, 61836, 384; 
470; 
Milwaukee  WI, 99081, 481, 666, 1366, 0, 604, 55671, 366; 
Albuquerque  NM, 99045, 35, 71, 208, 0, 630, 60465, 380; 
Anchorage  AK, 99083, 40, 54, 133, 0, 624, 61069, 357; 
Baltimore  MD, 99024, 20, 27, 105, 0, 647, 61279, 381; 
Boston  MA, 99118, 13, 52, 118, 0, 590, 61434, 339; 
Chicago  IL, 99115, 36, 39, 70, 0, 600, 61519, 336; 
Cincinnati  OH, 99030, 44, 19, 72, 0, 643, 61483, 370; 
Columbus  OH, 99076, 7, 14, 64, 0, 604, 62122, 368; 
Dallas-Ft. Worth  TX, 99034, 23, 33, 62, 0, 624, 61836, 384; 
471; 
Milwaukee  WI, 99080, 475, 668, 1372, 0, 604, 55683, 366; 
Albuquerque  NM, 99044, 35, 68, 209, 0, 630, 60467, 381; 
Anchorage  AK, 99082, 39, 56, 132, 0, 624, 61070, 357; 
Baltimore  MD, 99022, 19, 26, 107, 0, 647, 61278, 383; 
Boston  MA, 99116, 13, 52, 117, 0, 590, 61434, 341; 
Chicago  IL, 99114, 35, 38, 71, 0, 600, 61519, 337; 
Cincinnati  OH, 99029, 42, 22, 70, 0, 643, 61485, 371; 
Columbus  OH, 99076, 7, 13, 64, 0, 604, 62123, 369; 
Dallas-Ft. Worth  TX, 99034, 24, 33, 63, 0, 624, 61836, 384; 
472; 
Milwaukee  WI, 99075, 485, 640, 1335, 0, 607, 55823, 368; 
Albuquerque  NM, 99044, 30, 63, 208, 0, 630, 60481, 381; 
Anchorage  AK, 99082, 40, 54, 125, 0, 625, 61083, 357; 
Baltimore  MD, 99022, 19, 24, 104, 0, 648, 61286, 383; 
Boston  MA, 99116, 15, 40, 121, 0, 590, 61443, 341; 
Chicago  IL, 99113, 33, 42, 66, 0, 601, 61526, 337; 
Cincinnati  OH, 99028, 45, 17, 72, 0, 643, 61490, 372; 
Columbus  OH, 99077, 7, 15, 56, 0, 604, 62131, 369; 
Dallas-Ft. Worth  TX, 99034, 24, 31, 62, 0, 624, 61841, 384; 
473; 
Milwaukee  WI, 99074, 488, 638, 1341, 0, 607, 55840, 369; 
Albuquerque  NM, 99044, 32, 63, 203, 0, 630, 60488, 381; 
Anchorage  AK, 99083, 41, 53, 125, 0, 625, 61085, 358; 
Baltimore  MD, 99023, 20, 23, 103, 0, 648, 61288, 383; 
Boston  MA, 99116, 14, 42, 120, 0, 590, 61444, 341; 
Chicago  IL, 99112, 34, 42, 67, 0, 601, 61525, 338; 
Cincinnati  OH, 99028, 46, 19, 72, 0, 643, 61490, 372; 
Columbus  OH, 99076, 7, 15, 55, 0, 604, 62131, 369; 
Dallas-Ft. Worth  TX, 99032, 22, 34, 62, 0, 624, 61839, 386; 
474; 
Milwaukee  WI, 99073, 491, 616, 1359, 0, 607, 55860, 370; 
Albuquerque  NM, 99043, 33, 58, 200, 0, 630, 60496, 382; 
Anchorage  AK, 99081, 40, 53, 125, 0, 626, 61086, 359; 
Baltimore  MD, 99022, 18, 24, 103, 0, 648, 61288, 384; 
Boston  MA, 99116, 12, 43, 119, 0, 590, 61446, 341; 
Chicago  IL, 99112, 35, 35, 73, 0, 601, 61526, 338; 
Cincinnati  OH, 99027, 45, 20, 71, 0, 643, 61490, 373; 
Columbus  OH, 99076, 7, 14, 55, 0, 604, 62132, 369; 
Dallas-Ft. Worth  TX, 99032, 21, 35, 62, 0, 624, 61840, 386; 
475; 
Milwaukee  WI, 99073, 466, 626, 1306, 0, 607, 55988, 371; 
Albuquerque  NM, 99043, 31, 56, 183, 0, 630, 60520, 383; 
Anchorage  AK, 99079, 37, 49, 120, 0, 626, 61098, 361; 
Baltimore  MD, 99021, 16, 25, 90, 0, 648, 61303, 384; 
Boston  MA, 99115, 11, 37, 113, 0, 590, 61459, 342; 
Chicago  IL, 99110, 33, 37, 63, 0, 601, 61537, 340; 
Cincinnati  OH, 99025, 41, 28, 62, 0, 643, 61499, 374; 
Columbus  OH, 99075, 8, 15, 48, 0, 604, 62138, 370; 
Dallas-Ft. Worth  TX, 99032, 19, 29, 69, 0, 624, 61842, 386; 
476; 
Milwaukee  WI, 99074, 463, 634, 1301, 0, 607, 56011, 371; 
Albuquerque  NM, 99042, 31, 56, 180, 0, 630, 60526, 384; 
Anchorage  AK, 99077, 38, 49, 118, 0, 626, 61101, 363; 
Baltimore  MD, 99022, 16, 26, 86, 0, 648, 61307, 384; 
Boston  MA, 99114, 11, 38, 112, 0, 590, 61460, 343; 
Chicago  IL, 99109, 34, 36, 65, 0, 601, 61536, 341; 
Cincinnati  OH, 99024, 43, 28, 60, 0, 643, 61500, 375; 
Columbus  OH, 99074, 7, 16, 48, 0, 604, 62138, 371; 
Dallas-Ft. Worth  TX, 99032, 19, 30, 68, 0, 624, 61843, 386; 
477; 
Milwaukee  WI, 99073, 461, 645, 1297, 0, 607, 56027, 373; 
Albuquerque  NM, 99042, 31, 54, 178, 0, 630, 60530, 384; 
Anchorage  AK, 99076, 38, 51, 118, 0, 626, 61100, 364; 
Baltimore  MD, 99022, 18, 26, 86, 0, 648, 61308, 384; 
Boston  MA, 99112, 11, 36, 112, 0, 590, 61461, 345; 
Chicago  IL, 99109, 35, 37, 63, 0, 601, 61538, 341; 
Cincinnati  OH, 99023, 43, 29, 57, 0, 643, 61503, 376; 
Columbus  OH, 99074, 11, 16, 48, 0, 604, 62138, 371; 
Dallas-Ft. Worth  TX, 99032, 21, 30, 67, 0, 624, 61844, 386; 
478; 
Milwaukee  WI, 99069, 442, 603, 1286, 0, 609, 56154, 375; 
Albuquerque  NM, 99042, 30, 53, 178, 0, 630, 60539, 384; 
Anchorage  AK, 99075, 34, 55, 105, 0, 627, 61114, 364; 
Baltimore  MD, 99020, 17, 28, 76, 0, 648, 61316, 386; 
Boston  MA, 99112, 12, 28, 114, 0, 590, 61469, 345; 
Chicago  IL, 99107, 27, 39, 62, 0, 601, 61545, 343; 
Cincinnati  OH, 99022, 40, 35, 54, 0, 643, 61508, 377; 
Columbus  OH, 99073, 11, 13, 44, 0, 604, 62145, 372; 
Dallas-Ft. Worth  TX, 99031, 17, 31, 61, 0, 624, 61853, 387; 
479; 
Milwaukee  WI, 99068, 428, 613, 1285, 0, 609, 56173, 376; 
Albuquerque  NM, 99040, 31, 51, 175, 0, 630, 60546, 386; 
Anchorage  AK, 99073, 31, 56, 104, 0, 628, 61116, 365; 
Baltimore  MD, 99020, 16, 29, 75, 0, 648, 61317, 386; 
Boston  MA, 99112, 14, 27, 113, 0, 590, 61471, 345; 
Chicago  IL, 99107, 25, 38, 64, 0, 601, 61546, 343; 
Cincinnati  OH, 99021, 43, 35, 52, 0, 643, 61509, 378; 
Columbus  OH, 99074, 10, 14, 43, 0, 604, 62146, 372; 
Dallas-Ft. Worth  TX, 99029, 17, 28, 64, 0, 624, 61852, 389; 
480; 
Milwaukee  WI, 99068, 423, 613, 1290, 0, 609, 56185, 376; 
Albuquerque  NM, 99041, 32, 48, 172, 0, 630, 60552, 386; 
Anchorage  AK, 99073, 29, 54, 108, 0, 628, 61117, 365; 
Baltimore  MD, 99020, 17, 29, 73, 0, 648, 61319, 386; 
Boston  MA, 99112, 14, 26, 112, 0, 590, 61473, 345; 
Chicago  IL, 99107, 26, 36, 64, 0, 601, 61548, 343; 
Cincinnati  OH, 99019, 42, 36, 52, 0, 643, 61508, 381; 
Columbus  OH, 99074, 10, 15, 43, 0, 604, 62147, 372; 
Dallas-Ft. Worth  TX, 99028, 19, 27, 65, 0, 624, 61852, 390; 
481; 
Milwaukee  WI, 99067, 416, 563, 1273, 0, 610, 56317, 376; 
Albuquerque  NM, 99040, 36, 42, 171, 0, 630, 60562, 387; 
Anchorage  AK, 99072, 24, 52, 100, 0, 629, 61131, 365; 
Baltimore  MD, 99018, 15, 24, 73, 0, 648, 61326, 388; 
Boston  MA, 99112, 14, 19, 105, 0, 590, 61489, 345; 
Chicago  IL, 99105, 22, 38, 65, 0, 601, 61552, 345; 
Cincinnati  OH, 99020, 38, 39, 52, 0, 643, 61513, 381; 
Columbus  OH, 99073, 13, 13, 39, 0, 604, 62154, 373; 
Dallas-Ft. Worth  TX, 99026, 15, 28, 67, 0, 624, 61853, 392; 
482; 
Milwaukee  WI, 99066, 415, 559, 1284, 0, 610, 56332, 377; 
Albuquerque  NM, 99040, 34, 43, 167, 0, 630, 60568, 387; 
Anchorage  AK, 99070, 23, 49, 103, 0, 629, 61131, 367; 
Baltimore  MD, 99016, 13, 23, 74, 0, 648, 61326, 390; 
Boston  MA, 99112, 14, 19, 103, 0, 590, 61491, 345; 
Chicago  IL, 99106, 22, 39, 64, 0, 601, 61553, 345; 
Cincinnati  OH, 99020, 35, 43, 51, 0, 643, 61514, 381; 
Columbus  OH, 99071, 14, 11, 40, 0, 604, 62154, 375; 
Dallas-Ft. Worth  TX, 99025, 13, 26, 70, 0, 624, 61853, 393; 
483; 
Milwaukee  WI, 99065, 415, 553, 1286, 0, 610, 56352, 378; 
Albuquerque  NM, 99040, 36, 41, 163, 0, 630, 60574, 387; 
Anchorage  AK, 99070, 24, 47, 105, 0, 629, 61132, 367; 
Baltimore  MD, 99015, 13, 22, 72, 0, 649, 61328, 390; 
Boston  MA, 99112, 15, 16, 104, 0, 590, 61493, 345; 
Chicago  IL, 99105, 21, 41, 63, 0, 601, 61553, 345; 
Cincinnati  OH, 99021, 34, 44, 51, 0, 643, 61514, 381; 
Columbus  OH, 99070, 15, 11, 40, 0, 604, 62154, 376; 
Dallas-Ft. Worth  TX, 99024, 13, 24, 72, 0, 624, 61853, 394; 
484; 
Milwaukee  WI, 99064, 400, 541, 1248, 0, 611, 56479, 378; 
Albuquerque  NM, 99039, 46, 40, 155, 0, 630, 60584, 388; 
Anchorage  AK, 99070, 25, 46, 99, 0, 629, 61143, 367; 
Baltimore  MD, 99014, 19, 21, 68, 0, 649, 61335, 391; 
Boston  MA, 99112, 16, 17, 94, 0, 590, 61504, 345; 
Chicago  IL, 99105, 23, 38, 66, 0, 601, 61556, 345; 
Cincinnati  OH, 99020, 37, 46, 51, 0, 644, 61519, 381; 
Columbus  OH, 99071, 14, 8, 39, 0, 604, 62159, 376; 
Dallas-Ft. Worth  TX, 99022, 14, 24, 66, 0, 625, 61858, 395; 
485; 
Milwaukee  WI, 99063, 398, 534, 1257, 0, 611, 56498, 379; 
Albuquerque  NM, 99038, 47, 38, 152, 0, 630, 60589, 389; 
Anchorage  AK, 99070, 22, 47, 98, 0, 629, 61146, 367; 
Baltimore  MD, 99014, 20, 18, 69, 0, 649, 61337, 391; 
Boston  MA, 99111, 16, 17, 92, 0, 590, 61505, 346; 
Chicago  IL, 99104, 24, 38, 67, 0, 601, 61556, 346; 
Cincinnati  OH, 99019, 38, 48, 48, 0, 644, 61522, 382; 
Columbus  OH, 99071, 15, 8, 38, 0, 604, 62160, 376; 
Dallas-Ft. Worth  TX, 99023, 14, 22, 66, 0, 625, 61860, 395; 
486; 
Milwaukee  WI, 99063, 398, 531, 1260, 0, 611, 56514, 379; 
Albuquerque  NM, 99036, 46, 37, 150, 0, 630, 60592, 391; 
Anchorage  AK, 99070, 22, 47, 98, 0, 629, 61148, 367; 
Baltimore  MD, 99012, 21, 15, 71, 0, 649, 61336, 393; 
Boston  MA, 99111, 15, 18, 90, 0, 590, 61507, 346; 
Chicago  IL, 99104, 24, 34, 70, 0, 601, 61557, 346; 
Cincinnati  OH, 99017, 39, 45, 50, 0, 644, 61521, 384; 
Columbus  OH, 99070, 16, 9, 37, 0, 604, 62160, 377; 
Dallas-Ft. Worth  TX, 99023, 10, 26, 65, 0, 625, 61861, 395; 
487; 
Milwaukee  WI, 99062, 412, 520, 1234, 0, 612, 56620, 379; 
Albuquerque  NM, 99037, 51, 33, 141, 0, 630, 60608, 391; 
Anchorage  AK, 99069, 21, 45, 97, 0, 629, 61154, 368; 
Baltimore  MD, 99010, 25, 17, 62, 0, 650, 61344, 394; 
Boston  MA, 99111, 14, 16, 86, 0, 590, 61516, 346; 
Chicago  IL, 99103, 25, 32, 71, 0, 601, 61561, 347; 
Cincinnati  OH, 99017, 39, 46, 46, 0, 644, 61528, 384; 
Columbus  OH, 99070, 17, 9, 35, 0, 604, 62163, 377; 
Dallas-Ft. Worth  TX, 99023, 10, 22, 64, 0, 625, 61867, 395; 
488; 
Milwaukee  WI, 99062, 409, 517, 1230, 0, 612, 56650, 379; 
Albuquerque  NM, 99036, 47, 36, 140, 0, 630, 60612, 392; 
Anchorage  AK, 99068, 20, 44, 98, 0, 629, 61155, 368; 
Baltimore  MD, 99009, 26, 18, 61, 0, 650, 61345, 395; 
Boston  MA, 99113, 14, 16, 86, 0, 590, 61517, 346; 
Chicago  IL, 99101, 25, 30, 70, 0, 601, 61563, 349; 
Cincinnati  OH, 99017, 37, 46, 48, 0, 644, 61528, 384; 
Columbus  OH, 99070, 20, 7, 37, 0, 604, 62163, 377; 
Dallas-Ft. Worth  TX, 99023, 9, 22, 64, 0, 625, 61868, 395; 
489; 
Milwaukee  WI, 99061, 398, 525, 1229, 0, 612, 56665, 381; 
Albuquerque  NM, 99035, 46, 37, 138, 0, 630, 60615, 393; 
Anchorage  AK, 99068, 19, 43, 101, 0, 629, 61156, 368; 
Baltimore  MD, 99009, 25, 19, 58, 0, 650, 61348, 395; 
Boston  MA, 99113, 14, 14, 87, 0, 590, 61518, 346; 
Chicago  IL, 99101, 23, 31, 71, 0, 601, 61563, 349; 
Cincinnati  OH, 99016, 35, 47, 49, 0, 644, 61529, 385; 
Columbus  OH, 99067, 16, 11, 36, 0, 604, 62161, 379; 
Dallas-Ft. Worth  TX, 99023, 6, 24, 63, 0, 625, 61870, 395; 
490; 
Milwaukee  WI, 99060, 391, 509, 1202, 0, 612, 56775, 382; 
Albuquerque  NM, 99034, 46, 37, 132, 0, 631, 60627, 393; 
Anchorage  AK, 99068, 26, 34, 100, 0, 629, 61168, 368; 
Baltimore  MD, 99008, 30, 19, 55, 0, 650, 61351, 396; 
Boston  MA, 99112, 15, 13, 81, 0, 590, 61526, 347; 
Chicago  IL, 99100, 23, 28, 70, 0, 601, 61567, 350; 
Cincinnati  OH, 99017, 36, 49, 49, 0, 644, 61532, 385; 
Columbus  OH, 99067, 15, 12, 31, 0, 604, 62166, 379; 
Dallas-Ft. Worth  TX, 99023, 9, 21, 60, 0, 625, 61876, 395; 
491; 
Milwaukee  WI, 99059, 395, 501, 1207, 0, 612, 56791, 383; 
Albuquerque  NM, 99033, 46, 36, 130, 0, 631, 60631, 394; 
Anchorage  AK, 99067, 28, 34, 101, 0, 629, 61169, 369; 
Baltimore  MD, 99006, 30, 17, 54, 0, 650, 61353, 398; 
Boston  MA, 99113, 17, 13, 80, 0, 590, 61529, 347; 
Chicago  IL, 99099, 21, 28, 71, 0, 601, 61567, 350; 
Cincinnati  OH, 99017, 35, 48, 52, 0, 644, 61533, 385; 
Columbus  OH, 99066, 15, 12, 29, 0, 604, 62167, 380; 
Dallas-Ft. Worth  TX, 99022, 8, 22, 58, 0, 625, 61877, 396; 
492; 
Milwaukee  WI, 99059, 395, 495, 1200, 0, 612, 56816, 383; 
Albuquerque  NM, 99034, 48, 36, 126, 0, 631, 60635, 394; 
Anchorage  AK, 99066, 27, 32, 103, 0, 629, 61170, 370; 
Baltimore  MD, 99005, 28, 19, 53, 0, 650, 61354, 398; 
Boston  MA, 99112, 16, 13, 81, 0, 590, 61529, 348; 
Chicago  IL, 99099, 19, 30, 69, 0, 601, 61569, 350; 
Cincinnati  OH, 99015, 36, 46, 53, 0, 644, 61533, 387; 
Columbus  OH, 99065, 14, 13, 25, 0, 604, 62170, 381; 
Dallas-Ft. Worth  TX, 99022, 9, 21, 57, 0, 625, 61879, 396; 
493; 
Milwaukee  WI, 99055, 407, 479, 1168, 0, 613, 56917, 386; 
Albuquerque  NM, 99033, 45, 44, 111, 0, 631, 60651, 395; 
Anchorage  AK, 99065, 31, 30, 96, 0, 629, 61179, 371; 
Baltimore  MD, 99005, 41, 16, 52, 0, 651, 61358, 398; 
Boston  MA, 99112, 13, 14, 74, 0, 590, 61538, 348; 
Chicago  IL, 99098, 14, 33, 69, 0, 601, 61571, 351; 
Cincinnati  OH, 99014, 30, 46, 55, 0, 644, 61539, 388; 
Columbus  OH, 99064, 14, 14, 23, 0, 604, 62171, 382; 
Dallas-Ft. Worth  TX, 99022, 11, 20, 56, 0, 625, 61884, 397; 
494; 
Milwaukee  WI, 99055, 395, 479, 1170, 0, 613, 56939, 386; 
Albuquerque  NM, 99030, 45, 43, 111, 0, 632, 60653, 397; 
Anchorage  AK, 99064, 35, 29, 94, 0, 629, 61182, 372; 
Baltimore  MD, 99005, 41, 16, 51, 0, 651, 61360, 398; 
Boston  MA, 99111, 16, 14, 74, 0, 590, 61538, 349; 
Chicago  IL, 99098, 13, 33, 70, 0, 601, 61571, 351; 
Cincinnati  OH, 99013, 30, 46, 57, 0, 644, 61540, 389; 
Columbus  OH, 99063, 17, 14, 23, 0, 604, 62170, 383; 
Dallas-Ft. Worth  TX, 99021, 11, 19, 57, 0, 625, 61884, 398; 
495; 
Milwaukee  WI, 99055, 388, 479, 1166, 0, 613, 56961, 386; 
Albuquerque  NM, 99029, 43, 44, 108, 0, 632, 60657, 398; 
Anchorage  AK, 99064, 34, 30, 94, 0, 629, 61183, 372; 
Baltimore  MD, 99004, 42, 17, 48, 0, 651, 61363, 399; 
Boston  MA, 99111, 16, 14, 71, 0, 590, 61541, 349; 
Chicago  IL, 99098, 13, 32, 67, 0, 601, 61575, 351; 
Cincinnati  OH, 99012, 31, 46, 57, 0, 644, 61539, 390; 
Columbus  OH, 99060, 17, 14, 24, 0, 604, 62167, 386; 
Dallas-Ft. Worth  TX, 99017, 11, 17, 58, 0, 625, 61882, 402; 
496; 
Milwaukee  WI, 99053, 371, 470, 1145, 0, 613, 57052, 388; 
Albuquerque  NM, 99029, 39, 50, 99, 0, 632, 60669, 398; 
Anchorage  AK, 99060, 34, 27, 94, 0, 629, 61187, 376; 
Baltimore  MD, 99002, 41, 26, 42, 0, 651, 61369, 400; 
Boston  MA, 99111, 14, 17, 67, 0, 590, 61545, 349; 
Chicago  IL, 99098, 11, 26, 74, 0, 601, 61578, 351; 
Cincinnati  OH, 99012, 24, 50, 61, 0, 644, 61541, 390; 
Columbus  OH, 99058, 15, 16, 24, 0, 604, 62168, 387; 
Dallas-Ft. Worth  TX, 99015, 11, 14, 56, 0, 625, 61886, 404; 
497; 
Milwaukee  WI, 99053, 371, 458, 1150, 0, 613, 57074, 389; 
Albuquerque  NM, 99028, 39, 49, 101, 0, 632, 60670, 399; 
Anchorage  AK, 99060, 35, 25, 94, 0, 629, 61189, 376; 
Baltimore  MD, 99002, 42, 24, 43, 0, 651, 61371, 400; 
Boston  MA, 99111, 15, 17, 65, 0, 590, 61547, 349; 
Chicago  IL, 99097, 10, 26, 74, 0, 601, 61579, 352; 
Cincinnati  OH, 99011, 26, 48, 63, 0, 644, 61541, 391; 
Columbus  OH, 99058, 15, 17, 22, 0, 604, 62170, 387; 
Dallas-Ft. Worth  TX, 99014, 11, 12, 57, 0, 625, 61887, 405; 
498; 
Milwaukee  WI, 99052, 369, 450, 1146, 0, 613, 57098, 390; 
Albuquerque  NM, 99026, 40, 49, 99, 0, 632, 60672, 401; 
Anchorage  AK, 99060, 33, 25, 96, 0, 629, 61189, 376; 
Baltimore  MD, 99000, 43, 24, 43, 0, 651, 61369, 403; 
Boston  MA, 99110, 16, 17, 63, 0, 590, 61549, 350; 
Chicago  IL, 99097, 11, 23, 77, 0, 601, 61579, 352; 
Cincinnati  OH, 99010, 27, 47, 64, 0, 644, 61540, 392; 
Columbus  OH, 99059, 15, 18, 22, 0, 604, 62171, 387; 
Dallas-Ft. Worth  TX, 99014, 11, 10, 58, 0, 625, 61888, 405; 
499; 
Milwaukee  WI, 99046, 350, 446, 1106, 0, 618, 57204, 391; 
Albuquerque  NM, 99027, 35, 52, 95, 0, 632, 60682, 401; 
Anchorage  AK, 99059, 33, 26, 92, 0, 629, 61194, 377; 
Baltimore  MD, 98999, 39, 23, 48, 0, 651, 61369, 404; 
Boston  MA, 99109, 15, 14, 49, 0, 590, 61567, 351; 
Chicago  IL, 99094, 11, 22, 74, 0, 601, 61582, 355; 
Cincinnati  OH, 99008, 22, 46, 64, 0, 644, 61544, 394; 
Columbus  OH, 99059, 16, 18, 21, 0, 604, 62172, 387; 
Dallas-Ft. Worth  TX, 99012, 11, 9, 57, 0, 625, 61891, 407; 
500; 
Milwaukee  WI, 99045, 339, 449, 1104, 0, 618, 57223, 392; 
Albuquerque  NM, 99025, 34, 52, 92, 0, 632, 60684, 403; 
Anchorage  AK, 99059, 34, 23, 94, 0, 629, 61194, 378; 
Baltimore  MD, 98997, 37, 25, 48, 0, 651, 61368, 406; 
Boston  MA, 99109, 16, 14, 50, 0, 590, 61567, 351; 
Chicago  IL, 99093, 9, 23, 73, 0, 601, 61583, 356; 
Cincinnati  OH, 99008, 22, 45, 66, 0, 644, 61544, 394; 
Columbus  OH, 99059, 13, 20, 21, 0, 604, 62172, 388; 
Dallas-Ft. Worth  TX, 99012, 11, 8, 58, 0, 625, 61891, 407; 
501; 
Milwaukee  WI, 99042, 340, 438, 1109, 0, 619, 57238, 394; 
Albuquerque  NM, 99025, 36, 53, 90, 0, 632, 60686, 403; 
Anchorage  AK, 99056, 33, 24, 91, 0, 629, 61196, 381; 
Baltimore  MD, 98996, 37, 24, 48, 0, 651, 61369, 407; 
Boston  MA, 99108, 16, 14, 50, 0, 590, 61567, 352; 
Chicago  IL, 99092, 9, 21, 69, 0, 601, 61587, 358; 
Cincinnati  OH, 99006, 21, 46, 67, 0, 644, 61542, 396; 
Columbus  OH, 99058, 15, 17, 23, 0, 604, 62173, 389; 
Dallas-Ft. Worth  TX, 99011, 11, 8, 59, 0, 625, 61889, 409; 
502; 
Milwaukee  WI, 99038, 296, 441, 1085, 0, 622, 57327, 396; 
Albuquerque  NM, 99025, 34, 52, 85, 0, 632, 60698, 404; 
Anchorage  AK, 99054, 26, 30, 85, 0, 629, 61202, 383; 
Baltimore  MD, 98995, 31, 31, 46, 0, 651, 61372, 408; 
Boston  MA, 99107, 14, 14, 42, 0, 590, 61577, 353; 
Chicago  IL, 99092, 5, 19, 73, 0, 601, 61589, 358; 
Cincinnati  OH, 99005, 21, 38, 72, 0, 644, 61545, 397; 
Columbus  OH, 99056, 15, 15, 26, 0, 604, 62171, 389; 
Dallas-Ft. Worth  TX, 99009, 7, 11, 53, 0, 625, 61895, 411; 
503; 
Milwaukee  WI, 99038, 291, 436, 1088, 0, 622, 57347, 396; 
Albuquerque  NM, 99025, 34, 51, 85, 0, 632, 60701, 404; 
Anchorage  AK, 99053, 24, 30, 85, 0, 629, 61205, 384; 
Baltimore  MD, 98995, 31, 31, 45, 0, 651, 61373, 408; 
Boston  MA, 99107, 8, 20, 42, 0, 590, 61577, 353; 
Chicago  IL, 99089, 6, 19, 71, 0, 601, 61589, 361; 
Cincinnati  OH, 99005, 21, 37, 74, 0, 644, 61545, 397; 
Columbus  OH, 99056, 12, 18, 26, 0, 604, 62171, 389; 
Dallas-Ft. Worth  TX, 99008, 9, 11, 49, 0, 625, 61898, 412; 
504; 
Milwaukee  WI, 99037, 291, 436, 1074, 0, 622, 57373, 397; 
Albuquerque  NM, 99024, 34, 52, 82, 0, 632, 60704, 405; 
Anchorage  AK, 99052, 25, 29, 84, 0, 629, 61206, 386; 
Baltimore  MD, 98992, 32, 31, 45, 0, 651, 61372, 411; 
Boston  MA, 99105, 9, 20, 40, 0, 590, 61577, 355; 
Chicago  IL, 99090, 8, 19, 70, 0, 601, 61590, 361; 
Cincinnati  OH, 99005, 20, 38, 74, 0, 644, 61546, 397; 
Columbus  OH, 99055, 13, 17, 26, 0, 604, 62171, 390; 
Dallas-Ft. Worth  TX, 99009, 9, 10, 48, 0, 625, 61900, 412; 
505; 
Milwaukee  WI, 99034, 268, 449, 1033, 0, 625, 57476, 397; 
Albuquerque  NM, 99024, 38, 49, 87, 0, 632, 60708, 405; 
Anchorage  AK, 99052, 24, 34, 78, 0, 629, 61213, 386; 
Baltimore  MD, 98991, 29, 36, 48, 0, 651, 61375, 412; 
Boston  MA, 99103, 11, 20, 38, 0, 590, 61578, 357; 
Chicago  IL, 99090, 10, 17, 66, 0, 601, 61597, 361; 
Cincinnati  OH, 99004, 23, 33, 78, 0, 644, 61551, 398; 
Columbus  OH, 99053, 14, 18, 22, 0, 604, 62173, 393; 
Dallas-Ft. Worth  TX, 99009, 6, 14, 45, 0, 625, 61904, 412; 
506; 
Milwaukee  WI, 99033, 273, 445, 1031, 0, 625, 57492, 398; 
Albuquerque  NM, 99023, 36, 50, 84, 0, 632, 60712, 406; 
Anchorage  AK, 99052, 21, 37, 76, 0, 629, 61216, 386; 
Baltimore  MD, 98989, 32, 36, 46, 0, 651, 61376, 414; 
Boston  MA, 99102, 8, 23, 37, 0, 590, 61578, 358; 
Chicago  IL, 99090, 10, 16, 65, 0, 601, 61599, 361; 
Cincinnati  OH, 99003, 19, 36, 79, 0, 644, 61550, 399; 
Columbus  OH, 99052, 15, 18, 22, 0, 604, 62173, 394; 
Dallas-Ft. Worth  TX, 99006, 6, 14, 42, 0, 625, 61904, 415; 
507; 
Milwaukee  WI, 99032, 278, 444, 1030, 0, 626, 57505, 399; 
Albuquerque  NM, 99023, 38, 48, 82, 0, 632, 60717, 406; 
Anchorage  AK, 99051, 24, 35, 76, 0, 629, 61217, 387; 
Baltimore  MD, 98988, 32, 37, 45, 0, 651, 61377, 415; 
Boston  MA, 99101, 8, 23, 36, 0, 590, 61578, 359; 
Chicago  IL, 99090, 12, 16, 63, 0, 601, 61601, 361; 
Cincinnati  OH, 99003, 20, 35, 79, 0, 644, 61551, 399; 
Columbus  OH, 99049, 14, 18, 24, 0, 604, 62171, 397; 
Dallas-Ft. Worth  TX, 99005, 6, 13, 42, 0, 625, 61905, 416; 
508; 
Milwaukee  WI, 99030, 287, 416, 983, 0, 628, 57617, 399; 
Albuquerque  NM, 99023, 35, 46, 84, 0, 632, 60724, 406; 
Anchorage  AK, 99052, 23, 36, 74, 0, 629, 61222, 387; 
Baltimore  MD, 98986, 26, 41, 45, 0, 651, 61380, 416; 
Boston  MA, 99100, 10, 22, 32, 0, 590, 61583, 359; 
Chicago  IL, 99090, 15, 15, 55, 0, 601, 61611, 361; 
Cincinnati  OH, 99003, 19, 33, 81, 0, 644, 61554, 400; 
Columbus  OH, 99049, 13, 18, 22, 0, 604, 62175, 397; 
Dallas-Ft. Worth  TX, 99004, 6, 13, 37, 0, 625, 61910, 417; 
509; 
Milwaukee  WI, 99029, 285, 419, 962, 0, 628, 57649, 400; 
Albuquerque  NM, 99022, 34, 45, 82, 0, 632, 60729, 407; 
Anchorage  AK, 99051, 21, 38, 72, 0, 629, 61223, 388; 
Baltimore  MD, 98985, 24, 42, 46, 0, 651, 61379, 417; 
Boston  MA, 99099, 10, 20, 34, 0, 590, 61583, 360; 
Chicago  IL, 99090, 16, 13, 55, 0, 601, 61613, 361; 
Cincinnati  OH, 99002, 17, 34, 82, 0, 644, 61553, 401; 
Columbus  OH, 99047, 13, 17, 21, 0, 604, 62177, 399; 
Dallas-Ft. Worth  TX, 99002, 7, 13, 37, 0, 625, 61909, 420; 
510; 
Milwaukee  WI, 99029, 295, 414, 958, 0, 628, 57666, 400; 
Albuquerque  NM, 99022, 33, 47, 80, 0, 632, 60731, 407; 
Anchorage  AK, 99050, 21, 37, 70, 0, 629, 61226, 389; 
Baltimore  MD, 98984, 23, 43, 46, 0, 651, 61378, 418; 
Boston  MA, 99099, 9, 20, 32, 0, 590, 61586, 360; 
Chicago  IL, 99089, 15, 14, 53, 0, 601, 61614, 362; 
Cincinnati  OH, 99001, 16, 34, 81, 0, 644, 61554, 402; 
Columbus  OH, 99047, 14, 17, 22, 0, 604, 62176, 400; 
Dallas-Ft. Worth  TX, 99002, 7, 13, 37, 0, 625, 61909, 420; 
511; 
Milwaukee  WI, 99027, 296, 400, 934, 0, 629, 57749, 401; 
Albuquerque  NM, 99022, 37, 43, 81, 0, 632, 60735, 407; 
Anchorage  AK, 99048, 18, 37, 64, 0, 629, 61234, 391; 
Baltimore  MD, 98984, 25, 43, 46, 0, 651, 61382, 418; 
Boston  MA, 99098, 14, 16, 32, 0, 590, 61589, 361; 
Chicago  IL, 99089, 14, 16, 49, 0, 601, 61618, 362; 
Cincinnati  OH, 99001, 16, 32, 81, 0, 644, 61557, 402; 
Columbus  OH, 99047, 15, 16, 24, 0, 604, 62176, 400; 
Dallas-Ft. Worth  TX, 99001, 10, 10, 38, 0, 625, 61912, 421; 
512; 
Milwaukee  WI, 99026, 292, 389, 936, 0, 629, 57768, 401; 
Albuquerque  NM, 99022, 37, 41, 83, 0, 632, 60737, 407; 
Anchorage  AK, 99045, 17, 38, 59, 0, 629, 61237, 394; 
Baltimore  MD, 98983, 25, 44, 46, 0, 651, 61382, 419; 
Boston  MA, 99098, 15, 15, 32, 0, 590, 61591, 361; 
Chicago  IL, 99088, 14, 15, 49, 0, 601, 61618, 363; 
Cincinnati  OH, 99001, 15, 31, 82, 0, 644, 61558, 402; 
Columbus  OH, 99045, 14, 15, 25, 0, 604, 62175, 402; 
Dallas-Ft. Worth  TX, 99001, 10, 10, 35, 0, 625, 61915, 421; 
513; 
Milwaukee  WI, 99025, 290, 393, 925, 0, 629, 57787, 402; 
Albuquerque  NM, 99022, 33, 43, 84, 0, 632, 60738, 407; 
Anchorage  AK, 99045, 16, 39, 57, 0, 629, 61240, 394; 
Baltimore  MD, 98982, 24, 43, 47, 0, 651, 61382, 420; 
Boston  MA, 99096, 16, 16, 31, 0, 590, 61592, 363; 
Chicago  IL, 99087, 17, 16, 48, 0, 601, 61618, 364; 
Cincinnati  OH, 99000, 13, 32, 79, 0, 645, 61561, 402; 
Columbus  OH, 99043, 12, 15, 27, 0, 604, 62173, 404; 
Dallas-Ft. Worth  TX, 99001, 13, 10, 35, 0, 625, 61915, 421; 
514; 
Milwaukee  WI, 99024, 289, 360, 902, 0, 630, 57877, 402; 
Albuquerque  NM, 99022, 31, 45, 83, 0, 632, 60745, 407; 
Anchorage  AK, 99046, 15, 39, 51, 0, 629, 61249, 394; 
Baltimore  MD, 98983, 30, 40, 47, 0, 651, 61386, 420; 
Boston  MA, 99095, 25, 16, 29, 0, 590, 61594, 364; 
Chicago  IL, 99087, 23, 12, 49, 0, 601, 61622, 364; 
Cincinnati  OH, 98999, 11, 28, 80, 0, 646, 61566, 402; 
Columbus  OH, 99042, 11, 15, 26, 0, 604, 62175, 405; 
Dallas-Ft. Worth  TX, 99001, 15, 8, 35, 0, 625, 61918, 421; 
515; 
Milwaukee  WI, 99023, 288, 348, 905, 0, 630, 57899, 403; 
Albuquerque  NM, 99022, 32, 43, 85, 0, 632, 60746, 407; 
Anchorage  AK, 99045, 15, 36, 52, 0, 629, 61250, 395; 
Baltimore  MD, 98984, 28, 42, 44, 0, 651, 61389, 420; 
Boston  MA, 99094, 25, 15, 30, 0, 590, 61595, 365; 
Chicago  IL, 99087, 22, 13, 48, 0, 601, 61623, 364; 
Cincinnati  OH, 98998, 11, 27, 79, 0, 646, 61567, 404; 
Columbus  OH, 99039, 11, 14, 27, 0, 604, 62173, 408; 
Dallas-Ft. Worth  TX, 99000, 16, 8, 34, 0, 625, 61918, 422; 
516; 
Milwaukee  WI, 99023, 280, 348, 903, 0, 630, 57916, 403; 
Albuquerque  NM, 99023, 30, 43, 86, 0, 632, 60747, 407; 
Anchorage  AK, 99045, 15, 33, 53, 0, 629, 61252, 395; 
Baltimore  MD, 98983, 27, 43, 43, 0, 651, 61390, 420; 
Boston  MA, 99093, 25, 15, 29, 0, 590, 61596, 366; 
Chicago  IL, 99088, 21, 14, 47, 0, 601, 61624, 364; 
Cincinnati  OH, 98998, 11, 25, 80, 0, 646, 61568, 404; 
Columbus  OH, 99039, 10, 16, 27, 0, 604, 62173, 408; 
Dallas-Ft. Worth  TX, 98999, 16, 8, 32, 0, 625, 61920, 423; 
517; 
Milwaukee  WI, 99022, 269, 331, 894, 0, 631, 57988, 403; 
Albuquerque  NM, 99023, 30, 42, 90, 0, 632, 60751, 407; 
Anchorage  AK, 99045, 12, 28, 58, 0, 629, 61256, 395; 
Baltimore  MD, 98982, 22, 40, 51, 0, 651, 61391, 421; 
Boston  MA, 99092, 27, 14, 28, 0, 590, 61599, 367; 
Chicago  IL, 99089, 25, 14, 47, 0, 601, 61625, 364; 
Cincinnati  OH, 98998, 7, 26, 76, 0, 646, 61576, 404; 
Columbus  OH, 99040, 8, 17, 28, 0, 604, 62172, 409; 
Dallas-Ft. Worth  TX, 98999, 17, 8, 26, 0, 625, 61926, 423; 
518; 
Milwaukee  WI, 99020, 258, 334, 872, 0, 632, 58018, 404; 
Albuquerque  NM, 99023, 30, 41, 90, 0, 632, 60752, 407; 
Anchorage  AK, 99045, 10, 29, 58, 0, 629, 61257, 395; 
Baltimore  MD, 98982, 21, 38, 51, 0, 651, 61394, 421; 
Boston  MA, 99093, 27, 10, 31, 0, 590, 61600, 367; 
Chicago  IL, 99089, 25, 13, 47, 0, 601, 61626, 364; 
Cincinnati  OH, 98998, 6, 27, 72, 0, 646, 61580, 404; 
Columbus  OH, 99040, 7, 17, 29, 0, 604, 62172, 409; 
Dallas-Ft. Worth  TX, 98999, 15, 10, 26, 0, 625, 61926, 423; 
519; 
Milwaukee  WI, 99020, 256, 336, 863, 0, 632, 58037, 404; 
Albuquerque  NM, 99023, 31, 42, 90, 0, 632, 60752, 407; 
Anchorage  AK, 99044, 8, 31, 54, 0, 629, 61261, 396; 
Baltimore  MD, 98981, 22, 38, 51, 0, 651, 61394, 422; 
Boston  MA, 99091, 28, 10, 30, 0, 590, 61600, 369; 
Chicago  IL, 99087, 24, 14, 46, 0, 601, 61626, 366; 
Cincinnati  OH, 98997, 6, 27, 72, 0, 646, 61579, 404; 
Columbus  OH, 99040, 8, 16, 30, 0, 604, 62172, 409; 
Dallas-Ft. Worth  TX, 98999, 16, 10, 25, 0, 625, 61926, 424; 
520; 
Milwaukee  WI, 99020, 230, 322, 850, 0, 632, 58112, 404; 
Albuquerque  NM, 99023, 31, 44, 88, 0, 632, 60757, 407; 
Anchorage  AK, 99044, 8, 29, 54, 0, 629, 61265, 396; 
Baltimore  MD, 98979, 21, 31, 58, 0, 651, 61395, 424; 
Boston  MA, 99091, 26, 13, 28, 0, 590, 61602, 369; 
Chicago  IL, 99088, 22, 15, 38, 0, 601, 61636, 366; 
Cincinnati  OH, 98997, 8, 23, 74, 0, 646, 61582, 404; 
Columbus  OH, 99038, 6, 18, 30, 0, 604, 62173, 411; 
Dallas-Ft. Worth  TX, 99000, 15, 9, 23, 0, 625, 61930, 424; 
521; 
Milwaukee  WI, 99020, 225, 321, 841, 0, 632, 58137, 404; 
Albuquerque  NM, 99023, 35, 43, 85, 0, 632, 60761, 407; 
Anchorage  AK, 99042, 9, 27, 55, 0, 629, 61265, 398; 
Baltimore  MD, 98979, 20, 30, 58, 0, 651, 61397, 424; 
Boston  MA, 99090, 28, 12, 29, 0, 590, 61601, 369; 
Chicago  IL, 99088, 21, 15, 37, 0, 601, 61638, 368; 
Cincinnati  OH, 98996, 9, 20, 73, 0, 646, 61586, 405; 
Columbus  OH, 99037, 7, 18, 31, 0, 604, 62172, 411; 
Dallas-Ft. Worth  TX, 98999, 15, 10, 23, 0, 625, 61930, 424; 
522; 
Milwaukee  WI, 99019, 212, 334, 833, 0, 632, 58156, 405; 
Albuquerque  NM, 99022, 35, 40, 87, 0, 632, 60762, 408; 
Anchorage  AK, 99042, 6, 27, 56, 0, 629, 61267, 398; 
Baltimore  MD, 98979, 19, 31, 59, 0, 651, 61397, 424; 
Boston  MA, 99090, 29, 11, 30, 0, 590, 61601, 370; 
Chicago  IL, 99087, 21, 15, 34, 0, 601, 61641, 369; 
Cincinnati  OH, 98996, 9, 19, 74, 0, 646, 61587, 405; 
Columbus  OH, 99037, 5, 18, 31, 0, 604, 62174, 411; 
Dallas-Ft. Worth  TX, 98999, 15, 10, 22, 0, 625, 61930, 424; 
523; 
Milwaukee  WI, 99019, 201, 339, 811, 0, 632, 58223, 405; 
Albuquerque  NM, 99022, 29, 42, 89, 0, 632, 60765, 408; 
Anchorage  AK, 99042, 6, 23, 59, 0, 629, 61269, 398; 
Baltimore  MD, 98979, 12, 31, 64, 0, 651, 61400, 424; 
Boston  MA, 99090, 25, 14, 29, 0, 590, 61603, 370; 
Chicago  IL, 99085, 17, 16, 34, 0, 601, 61643, 371; 
Cincinnati  OH, 98996, 11, 19, 66, 0, 646, 61596, 405; 
Columbus  OH, 99035, 7, 14, 34, 0, 604, 62174, 413; 
Dallas-Ft. Worth  TX, 98999, 12, 10, 23, 0, 625, 61932, 424; 
524; 
Milwaukee  WI, 99018, 204, 336, 805, 0, 633, 58242, 405; 
Albuquerque  NM, 99022, 27, 44, 87, 0, 632, 60769, 408; 
Anchorage  AK, 99041, 7, 19, 61, 0, 629, 61270, 399; 
Baltimore  MD, 98979, 13, 30, 63, 0, 651, 61402, 424; 
Boston  MA, 99089, 23, 15, 30, 0, 590, 61602, 371; 
Chicago  IL, 99085, 18, 16, 32, 0, 601, 61645, 371; 
Cincinnati  OH, 98996, 11, 18, 64, 0, 646, 61599, 405; 
Columbus  OH, 99035, 7, 12, 36, 0, 604, 62174, 413; 
Dallas-Ft. Worth  TX, 98999, 12, 11, 21, 0, 625, 61934, 424; 
525; 
Milwaukee  WI, 99017, 202, 329, 795, 0, 633, 58269, 406; 
Albuquerque  NM, 99022, 28, 41, 90, 0, 632, 60769, 408; 
Anchorage  AK, 99041, 8, 18, 60, 0, 629, 61272, 399; 
Baltimore  MD, 98978, 13, 27, 64, 0, 651, 61403, 425; 
Boston  MA, 99087, 21, 16, 31, 0, 590, 61600, 373; 
Chicago  IL, 99084, 17, 18, 31, 0, 601, 61645, 372; 
Cincinnati  OH, 98996, 12, 18, 64, 0, 646, 61599, 405; 
Columbus  OH, 99036, 7, 12, 35, 0, 604, 62176, 413; 
Dallas-Ft. Worth  TX, 98997, 9, 14, 19, 0, 625, 61934, 426; 
526; 
Milwaukee  WI, 99015, 191, 324, 769, 0, 634, 58339, 407; 
Albuquerque  NM, 99021, 24, 41, 85, 0, 632, 60778, 409; 
Anchorage  AK, 99040, 8, 17, 59, 0, 629, 61273, 400; 
Baltimore  MD, 98978, 11, 25, 64, 0, 651, 61409, 425; 
Boston  MA, 99086, 14, 25, 30, 0, 590, 61602, 374; 
Chicago  IL, 99084, 11, 22, 26, 0, 601, 61652, 372; 
Cincinnati  OH, 98997, 11, 15, 62, 0, 646, 61606, 405; 
Columbus  OH, 99034, 10, 11, 33, 0, 604, 62178, 415; 
Dallas-Ft. Worth  TX, 98995, 7, 15, 18, 0, 625, 61934, 428; 
527; 
Milwaukee  WI, 99014, 195, 313, 763, 0, 635, 58362, 407; 
Albuquerque  NM, 99021, 24, 39, 88, 0, 632, 60778, 409; 
Anchorage  AK, 99039, 10, 17, 56, 0, 629, 61276, 401; 
Baltimore  MD, 98978, 12, 25, 64, 0, 651, 61409, 425; 
Boston  MA, 99085, 13, 26, 30, 0, 590, 61602, 375; 
Chicago  IL, 99082, 11, 22, 26, 0, 601, 61650, 374; 
Cincinnati  OH, 98994, 11, 14, 63, 0, 646, 61606, 408; 
Columbus  OH, 99034, 10, 10, 34, 0, 604, 62178, 415; 
Dallas-Ft. Worth  TX, 98995, 8, 15, 18, 0, 625, 61934, 428; 
528; 
Milwaukee  WI, 99014, 199, 314, 758, 0, 635, 58373, 407; 
Albuquerque  NM, 99020, 23, 40, 86, 0, 632, 60779, 410; 
Anchorage  AK, 99039, 10, 17, 56, 0, 629, 61275, 402; 
Baltimore  MD, 98977, 12, 24, 64, 0, 651, 61409, 426; 
Boston  MA, 99084, 14, 26, 30, 0, 590, 61601, 376; 
Chicago  IL, 99082, 10, 22, 28, 0, 601, 61650, 374; 
Cincinnati  OH, 98992, 11, 13, 63, 0, 646, 61606, 410; 
Columbus  OH, 99034, 9, 10, 34, 0, 604, 62179, 415; 
Dallas-Ft. Worth  TX, 98994, 6, 17, 17, 0, 625, 61934, 429; 
529; 
Milwaukee  WI, 99014, 204, 300, 730, 0, 635, 58441, 407; 
Albuquerque  NM, 99019, 15, 41, 86, 0, 632, 60785, 411; 
Anchorage  AK, 99038, 11, 17, 55, 0, 629, 61278, 403; 
Baltimore  MD, 98976, 10, 24, 65, 0, 651, 61411, 427; 
Boston  MA, 99081, 12, 31, 28, 0, 590, 61602, 379; 
Chicago  IL, 99082, 9, 22, 30, 0, 601, 61652, 374; 
Cincinnati  OH, 98993, 10, 14, 56, 0, 646, 61615, 410; 
Columbus  OH, 99033, 9, 10, 33, 0, 604, 62180, 416; 
Dallas-Ft. Worth  TX, 98993, 8, 19, 17, 0, 625, 61934, 430; 
530; 
Milwaukee  WI, 99015, 209, 300, 726, 0, 635, 58452, 407; 
Albuquerque  NM, 99018, 16, 38, 85, 0, 632, 60789, 412; 
Anchorage  AK, 99038, 11, 17, 53, 0, 629, 61280, 403; 
Baltimore  MD, 98975, 10, 22, 67, 0, 651, 61411, 428; 
Boston  MA, 99079, 11, 31, 28, 0, 590, 61602, 381; 
Chicago  IL, 99079, 9, 21, 31, 0, 601, 61650, 377; 
Cincinnati  OH, 98992, 10, 12, 56, 0, 646, 61617, 411; 
Columbus  OH, 99032, 8, 10, 32, 0, 604, 62182, 417; 
Dallas-Ft. Worth  TX, 98992, 8, 19, 16, 0, 625, 61934, 431; 
531; 
Milwaukee  WI, 99013, 206, 288, 730, 0, 636, 58467, 408; 
Albuquerque  NM, 99018, 16, 38, 85, 0, 632, 60790, 412; 
Anchorage  AK, 99039, 11, 15, 54, 0, 629, 61281, 403; 
Baltimore  MD, 98975, 11, 22, 68, 0, 651, 61411, 428; 
Boston  MA, 99077, 11, 31, 29, 0, 590, 61601, 383; 
Chicago  IL, 99079, 8, 22, 31, 0, 601, 61650, 377; 
Cincinnati  OH, 98990, 10, 11, 55, 0, 646, 61618, 413; 
Columbus  OH, 99031, 9, 8, 32, 0, 604, 62184, 418; 
Dallas-Ft. Worth  TX, 98991, 8, 19, 16, 0, 625, 61933, 432; 
532; 
Milwaukee  WI, 99013, 207, 274, 715, 0, 636, 58529, 408; 
Albuquerque  NM, 99016, 17, 34, 85, 0, 632, 60794, 414; 
Anchorage  AK, 99039, 10, 12, 58, 0, 629, 61282, 403; 
Baltimore  MD, 98972, 12, 18, 70, 0, 651, 61413, 431; 
Boston  MA, 99075, 15, 22, 34, 0, 590, 61603, 385; 
Chicago  IL, 99079, 8, 19, 35, 0, 601, 61651, 377; 
Cincinnati  OH, 98990, 11, 11, 52, 0, 646, 61623, 413; 
Columbus  OH, 99028, 12, 7, 34, 0, 604, 62182, 421; 
Dallas-Ft. Worth  TX, 98990, 10, 17, 18, 0, 625, 61932, 433; 
533; 
Milwaukee  WI, 99013, 212, 268, 705, 0, 636, 58549, 408; 
Albuquerque  NM, 99016, 13, 37, 84, 0, 632, 60796, 414; 
Anchorage  AK, 99039, 8, 14, 58, 0, 629, 61282, 403; 
Baltimore  MD, 98970, 11, 18, 71, 0, 651, 61411, 433; 
Boston  MA, 99075, 15, 21, 32, 0, 590, 61606, 385; 
Chicago  IL, 99077, 7, 19, 35, 0, 601, 61651, 379; 
Cincinnati  OH, 98989, 13, 10, 51, 0, 646, 61625, 414; 
Columbus  OH, 99028, 12, 8, 34, 0, 604, 62182, 421; 
Dallas-Ft. Worth  TX, 98990, 9, 18, 18, 0, 625, 61932, 433; 
534; 
Milwaukee  WI, 99011, 212, 265, 707, 0, 636, 58559, 410; 
Albuquerque  NM, 99014, 12, 37, 85, 0, 632, 60795, 416; 
Anchorage  AK, 99039, 8, 13, 57, 0, 629, 61284, 403; 
Baltimore  MD, 98969, 12, 18, 71, 0, 651, 61411, 434; 
Boston  MA, 99074, 15, 22, 32, 0, 590, 61605, 386; 
Chicago  IL, 99077, 7, 16, 38, 0, 601, 61651, 379; 
Cincinnati  OH, 98989, 12, 11, 50, 0, 646, 61626, 414; 
Columbus  OH, 99026, 13, 6, 35, 0, 604, 62181, 423; 
Dallas-Ft. Worth  TX, 98990, 9, 15, 20, 0, 625, 61933, 433; 
535; 
Milwaukee  WI, 99007, 214, 244, 683, 0, 637, 58625, 413; 
Albuquerque  NM, 99014, 16, 31, 84, 0, 632, 60805, 416; 
Anchorage  AK, 99039, 9, 14, 55, 0, 629, 61286, 403; 
Baltimore  MD, 98969, 13, 19, 66, 0, 651, 61418, 434; 
Boston  MA, 99074, 16, 18, 37, 0, 590, 61606, 386; 
Chicago  IL, 99077, 7, 16, 35, 0, 601, 61654, 379; 
Cincinnati  OH, 98989, 11, 9, 47, 0, 646, 61633, 414; 
Columbus  OH, 99026, 17, 8, 33, 0, 604, 62183, 423; 
Dallas-Ft. Worth  TX, 98990, 10, 14, 18, 0, 625, 61936, 433; 
536; 
Milwaukee  WI, 99006, 205, 246, 682, 0, 638, 58638, 413; 
Albuquerque  NM, 99013, 15, 31, 81, 0, 632, 60809, 417; 
Anchorage  AK, 99038, 8, 14, 55, 0, 629, 61287, 404; 
Baltimore  MD, 98967, 13, 18, 66, 0, 651, 61418, 436; 
Boston  MA, 99073, 15, 18, 36, 0, 590, 61607, 387; 
Chicago  IL, 99075, 7, 16, 34, 0, 601, 61654, 381; 
Cincinnati  OH, 98989, 10, 10, 47, 0, 646, 61633, 415; 
Columbus  OH, 99025, 18, 8, 30, 0, 604, 62185, 424; 
Dallas-Ft. Worth  TX, 98990, 9, 13, 20, 0, 625, 61936, 433; 
537; 
Milwaukee  WI, 99005, 210, 239, 685, 0, 638, 58648, 414; 
Albuquerque  NM, 99012, 17, 30, 80, 0, 632, 60811, 418; 
Anchorage  AK, 99037, 8, 15, 51, 0, 629, 61290, 405; 
Baltimore  MD, 98965, 12, 18, 65, 0, 651, 61418, 438; 
Boston  MA, 99071, 14, 19, 36, 0, 590, 61606, 389; 
Chicago  IL, 99075, 6, 17, 34, 0, 601, 61654, 381; 
Cincinnati  OH, 98989, 10, 11, 46, 0, 646, 61633, 416; 
Columbus  OH, 99024, 17, 8, 30, 0, 604, 62185, 425; 
Dallas-Ft. Worth  TX, 98990, 10, 12, 20, 0, 625, 61937, 433; 
538; 
Milwaukee  WI, 99005, 195, 221, 674, 0, 638, 58714, 414; 
Albuquerque  NM, 99011, 17, 27, 80, 0, 632, 60814, 419; 
Anchorage  AK, 99037, 8, 13, 51, 0, 629, 61293, 405; 
Baltimore  MD, 98965, 14, 15, 66, 0, 651, 61420, 438; 
Boston  MA, 99070, 15, 16, 39, 0, 590, 61606, 390; 
Chicago  IL, 99075, 6, 17, 31, 0, 601, 61658, 381; 
Cincinnati  OH, 98988, 12, 11, 45, 0, 646, 61634, 417; 
Columbus  OH, 99024, 18, 9, 28, 0, 604, 62187, 425; 
Dallas-Ft. Worth  TX, 98987, 9, 13, 22, 0, 625, 61935, 436; 
539; 
Milwaukee  WI, 99004, 193, 228, 655, 0, 638, 58738, 415; 
Albuquerque  NM, 99011, 18, 28, 76, 0, 632, 60818, 419; 
Anchorage  AK, 99037, 8, 13, 51, 0, 629, 61294, 405; 
Baltimore  MD, 98964, 13, 16, 65, 0, 651, 61420, 439; 
Boston  MA, 99069, 15, 15, 40, 0, 590, 61605, 391; 
Chicago  IL, 99074, 6, 17, 29, 0, 601, 61659, 382; 
Cincinnati  OH, 98985, 12, 11, 44, 0, 646, 61632, 420; 
Columbus  OH, 99024, 18, 9, 27, 0, 604, 62188, 425; 
Dallas-Ft. Worth  TX, 98986, 8, 14, 22, 0, 625, 61934, 437; 
540; 
Milwaukee  WI, 99003, 187, 230, 656, 0, 638, 58747, 416; 
Albuquerque  NM, 99010, 17, 29, 74, 0, 632, 60819, 420; 
Anchorage  AK, 99039, 8, 11, 52, 0, 629, 61295, 405; 
Baltimore  MD, 98963, 12, 17, 65, 0, 651, 61419, 440; 
Boston  MA, 99069, 15, 15, 39, 0, 590, 61606, 391; 
Chicago  IL, 99072, 5, 17, 30, 0, 601, 61658, 384; 
Cincinnati  OH, 98985, 12, 11, 43, 0, 646, 61633, 420; 
Columbus  OH, 99024, 18, 10, 26, 0, 604, 62189, 425; 
Dallas-Ft. Worth  TX, 98986, 8, 14, 22, 0, 625, 61934, 437; 
541; 
Milwaukee  WI, 99002, 169, 231, 629, 0, 638, 58809, 417; 
Albuquerque  NM, 99010, 18, 22, 75, 0, 632, 60825, 420; 
Anchorage  AK, 99036, 6, 11, 53, 0, 629, 61296, 408; 
Baltimore  MD, 98961, 11, 13, 65, 0, 651, 61423, 442; 
Boston  MA, 99068, 13, 17, 38, 0, 591, 61606, 391; 
Chicago  IL, 99071, 3, 15, 33, 0, 601, 61658, 385; 
Cincinnati  OH, 98984, 11, 12, 38, 0, 646, 61637, 421; 
Columbus  OH, 99024, 15, 11, 26, 0, 604, 62191, 425; 
Dallas-Ft. Worth  TX, 98987, 5, 15, 20, 0, 625, 61938, 437; 
542; 
Milwaukee  WI, 99001, 164, 232, 629, 0, 638, 58820, 418; 
Albuquerque  NM, 99009, 17, 22, 76, 0, 632, 60824, 421; 
Anchorage  AK, 99036, 6, 11, 51, 0, 629, 61298, 408; 
Baltimore  MD, 98961, 11, 13, 64, 0, 651, 61424, 442; 
Boston  MA, 99068, 13, 17, 37, 0, 591, 61607, 391; 
Chicago  IL, 99071, 4, 15, 33, 0, 601, 61658, 385; 
Cincinnati  OH, 98984, 11, 12, 37, 0, 646, 61639, 421; 
Columbus  OH, 99024, 15, 10, 27, 0, 604, 62191, 426; 
Dallas-Ft. Worth  TX, 98986, 5, 12, 23, 0, 625, 61938, 438; 
543; 
Milwaukee  WI, 99001, 165, 226, 627, 0, 638, 58834, 418; 
Albuquerque  NM, 99010, 17, 22, 74, 0, 632, 60826, 421; 
Anchorage  AK, 99035, 6, 11, 48, 0, 629, 61300, 409; 
Baltimore  MD, 98961, 11, 13, 64, 0, 651, 61424, 442; 
Boston  MA, 99066, 12, 16, 39, 0, 591, 61607, 393; 
Chicago  IL, 99071, 5, 14, 34, 0, 601, 61658, 385; 
Cincinnati  OH, 98982, 11, 11, 36, 0, 646, 61639, 423; 
Columbus  OH, 99024, 14, 10, 27, 0, 604, 62192, 426; 
Dallas-Ft. Worth  TX, 98984, 5, 10, 25, 0, 625, 61938, 440; 
544; 
Milwaukee  WI, 99001, 156, 221, 594, 0, 638, 58897, 418; 
Albuquerque  NM, 99008, 16, 21, 71, 0, 632, 60832, 423; 
Anchorage  AK, 99036, 5, 12, 35, 0, 629, 61313, 409; 
Baltimore  MD, 98960, 9, 14, 56, 0, 651, 61434, 443; 
Boston  MA, 99066, 7, 19, 38, 0, 591, 61610, 393; 
Chicago  IL, 99071, 6, 12, 34, 0, 601, 61660, 385; 
Cincinnati  OH, 98982, 7, 13, 33, 0, 646, 61644, 423; 
Columbus  OH, 99024, 12, 10, 29, 0, 604, 62192, 426; 
Dallas-Ft. Worth  TX, 98983, 5, 10, 26, 0, 625, 61937, 441; 
545; 
Milwaukee  WI, 99001, 159, 221, 584, 0, 638, 58916, 418; 
Albuquerque  NM, 99006, 18, 19, 70, 0, 632, 60833, 425; 
Anchorage  AK, 99035, 6, 10, 35, 0, 629, 61314, 410; 
Baltimore  MD, 98959, 10, 13, 55, 0, 651, 61435, 443; 
Boston  MA, 99064, 7, 18, 36, 0, 591, 61612, 395; 
Chicago  IL, 99070, 7, 11, 33, 0, 601, 61662, 386; 
Cincinnati  OH, 98982, 7, 13, 31, 0, 646, 61646, 423; 
Columbus  OH, 99024, 12, 10, 28, 0, 604, 62193, 426; 
Dallas-Ft. Worth  TX, 98981, 5, 10, 26, 0, 625, 61935, 444; 
546; 
Milwaukee  WI, 99000, 155, 215, 582, 0, 638, 58932, 419; 
Albuquerque  NM, 99006, 20, 18, 68, 0, 632, 60836, 425; 
Anchorage  AK, 99034, 7, 10, 35, 0, 629, 61314, 411; 
Baltimore  MD, 98959, 8, 15, 52, 0, 651, 61438, 443; 
Boston  MA, 99065, 6, 18, 35, 0, 591, 61614, 395; 
Chicago  IL, 99070, 7, 10, 33, 0, 601, 61663, 386; 
Cincinnati  OH, 98980, 7, 13, 31, 0, 646, 61645, 425; 
Columbus  OH, 99024, 12, 10, 27, 0, 604, 62194, 426; 
Dallas-Ft. Worth  TX, 98981, 6, 10, 26, 0, 625, 61935, 444; 
547; 
Milwaukee  WI, 98999, 148, 222, 542, 0, 638, 58995, 420; 
Albuquerque  NM, 99005, 18, 21, 65, 0, 632, 60840, 426; 
Anchorage  AK, 99034, 11, 9, 34, 0, 629, 61316, 411; 
Baltimore  MD, 98958, 9, 16, 43, 0, 651, 61447, 445; 
Boston  MA, 99064, 9, 18, 38, 0, 591, 61613, 396; 
Chicago  IL, 99070, 5, 10, 32, 0, 601, 61667, 386; 
Cincinnati  OH, 98979, 7, 11, 28, 0, 646, 61650, 426; 
Columbus  OH, 99024, 12, 13, 26, 0, 604, 62195, 426; 
Dallas-Ft. Worth  TX, 98979, 9, 10, 22, 0, 625, 61938, 446; 
548; 
Milwaukee  WI, 98999, 148, 220, 531, 0, 638, 59013, 420; 
Albuquerque  NM, 99005, 15, 21, 65, 0, 632, 60843, 426; 
Anchorage  AK, 99034, 11, 9, 32, 0, 629, 61318, 411; 
Baltimore  MD, 98959, 10, 16, 41, 0, 651, 61449, 445; 
Boston  MA, 99062, 10, 17, 37, 0, 591, 61613, 398; 
Chicago  IL, 99068, 6, 10, 32, 0, 601, 61665, 388; 
Cincinnati  OH, 98978, 7, 12, 27, 0, 646, 61650, 427; 
Columbus  OH, 99024, 10, 15, 25, 0, 604, 62196, 426; 
Dallas-Ft. Worth  TX, 98979, 9, 9, 23, 0, 625, 61938, 446; 
549; 
Milwaukee  WI, 98998, 144, 223, 525, 0, 639, 59024, 420; 
Albuquerque  NM, 99006, 13, 19, 68, 0, 632, 60844, 426; 
Anchorage  AK, 99033, 10, 10, 31, 0, 629, 61318, 412; 
Baltimore  MD, 98958, 10, 15, 42, 0, 651, 61449, 446; 
Boston  MA, 99062, 10, 16, 38, 0, 591, 61613, 398; 
Chicago  IL, 99067, 6, 8, 34, 0, 601, 61665, 388; 
Cincinnati  OH, 98977, 6, 13, 27, 0, 646, 61650, 428; 
Columbus  OH, 99023, 9, 16, 22, 0, 604, 62198, 427; 
Dallas-Ft. Worth  TX, 98979, 10, 9, 23, 0, 625, 61938, 446; 
550; 
Milwaukee  WI, 98996, 149, 222, 506, 0, 641, 59064, 420; 
Albuquerque  NM, 99006, 15, 18, 67, 0, 632, 60849, 426; 
Anchorage  AK, 99032, 11, 11, 29, 0, 629, 61320, 413; 
Baltimore  MD, 98958, 7, 17, 35, 0, 651, 61458, 446; 
Boston  MA, 99060, 14, 18, 38, 0, 591, 61613, 400; 
Chicago  IL, 99067, 7, 5, 36, 0, 601, 61666, 388; 
Cincinnati  OH, 98977, 5, 13, 26, 0, 646, 61653, 428; 
Columbus  OH, 99022, 6, 17, 23, 0, 604, 62200, 428; 
Dallas-Ft. Worth  TX, 98978, 11, 10, 22, 0, 625, 61938, 447; 
551; 
Milwaukee  WI, 98996, 146, 225, 506, 0, 641, 59073, 420; 
Albuquerque  NM, 99005, 18, 16, 67, 0, 632, 60850, 427; 
Anchorage  AK, 99032, 11, 11, 28, 0, 629, 61322, 413; 
Baltimore  MD, 98957, 8, 17, 34, 0, 651, 61458, 447; 
Boston  MA, 99058, 15, 18, 37, 0, 591, 61613, 402; 
Chicago  IL, 99066, 7, 5, 35, 0, 601, 61666, 389; 
Cincinnati  OH, 98975, 5, 13, 25, 0, 646, 61653, 430; 
Columbus  OH, 99022, 6, 17, 20, 0, 604, 62203, 428; 
Dallas-Ft. Worth  TX, 98977, 11, 10, 22, 0, 625, 61937, 448; 
552; 
Milwaukee  WI, 98996, 142, 228, 500, 0, 641, 59087, 420; 
Albuquerque  NM, 99003, 17, 17, 66, 0, 632, 60849, 429; 
Anchorage  AK, 99031, 12, 11, 27, 0, 629, 61322, 414; 
Baltimore  MD, 98956, 9, 15, 34, 0, 651, 61460, 448; 
Boston  MA, 99056, 16, 18, 37, 0, 591, 61613, 404; 
Chicago  IL, 99066, 7, 5, 34, 0, 601, 61667, 389; 
Cincinnati  OH, 98975, 5, 13, 24, 0, 646, 61654, 430; 
Columbus  OH, 99022, 6, 16, 21, 0, 604, 62203, 428; 
Dallas-Ft. Worth  TX, 98975, 11, 11, 22, 0, 625, 61936, 450; 
553; 
Milwaukee  WI, 98996, 151, 207, 496, 0, 641, 59130, 420; 
Albuquerque  NM, 99003, 20, 16, 63, 0, 632, 60853, 430; 
Anchorage  AK, 99030, 12, 11, 24, 0, 629, 61323, 416; 
Baltimore  MD, 98956, 7, 15, 33, 0, 651, 61463, 448; 
Boston  MA, 99055, 30, 14, 36, 0, 591, 61618, 405; 
Chicago  IL, 99065, 8, 5, 30, 0, 601, 61670, 390; 
Cincinnati  OH, 98974, 11, 12, 24, 0, 646, 61655, 431; 
Columbus  OH, 99022, 5, 18, 20, 0, 604, 62204, 428; 
Dallas-Ft. Worth  TX, 98974, 9, 10, 25, 0, 625, 61935, 450; 
554; 
Milwaukee  WI, 98994, 151, 204, 494, 0, 641, 59141, 422; 
Albuquerque  NM, 99001, 20, 16, 63, 0, 632, 60851, 432; 
Anchorage  AK, 99030, 11, 11, 24, 0, 629, 61324, 416; 
Baltimore  MD, 98956, 7, 15, 32, 0, 651, 61464, 448; 
Boston  MA, 99055, 30, 13, 36, 0, 591, 61619, 405; 
Chicago  IL, 99064, 7, 6, 30, 0, 601, 61669, 390; 
Cincinnati  OH, 98973, 10, 12, 23, 0, 646, 61656, 432; 
Columbus  OH, 99022, 6, 17, 21, 0, 604, 62204, 428; 
Dallas-Ft. Worth  TX, 98973, 10, 10, 25, 0, 625, 61935, 451; 
555; 
Milwaukee  WI, 98994, 147, 202, 486, 0, 641, 59156, 423; 
Albuquerque  NM, 99000, 20, 16, 62, 0, 632, 60851, 433; 
Anchorage  AK, 99028, 11, 11, 24, 0, 629, 61322, 417; 
Baltimore  MD, 98956, 7, 14, 33, 0, 651, 61464, 448; 
Boston  MA, 99054, 30, 13, 35, 0, 591, 61619, 406; 
Chicago  IL, 99063, 6, 7, 29, 0, 601, 61669, 391; 
Cincinnati  OH, 98971, 10, 11, 23, 0, 647, 61655, 433; 
Columbus  OH, 99020, 6, 15, 22, 0, 604, 62204, 431; 
Dallas-Ft. Worth  TX, 98973, 9, 11, 25, 0, 625, 61935, 451; 
556; 
Milwaukee  WI, 98994, 148, 183, 477, 0, 641, 59199, 423; 
Albuquerque  NM, 98997, 19, 20, 53, 0, 632, 60860, 435; 
Anchorage  AK, 99027, 11, 11, 23, 0, 629, 61324, 418; 
Baltimore  MD, 98956, 7, 11, 32, 0, 651, 61468, 448; 
Boston  MA, 99052, 33, 12, 33, 0, 591, 61622, 408; 
Chicago  IL, 99063, 7, 7, 28, 0, 601, 61671, 391; 
Cincinnati  OH, 98971, 11, 10, 21, 0, 647, 61658, 433; 
Columbus  OH, 99019, 7, 12, 24, 0, 604, 62205, 432; 
Dallas-Ft. Worth  TX, 98972, 7, 8, 27, 0, 625, 61937, 452; 
557; 
Milwaukee  WI, 98992, 142, 184, 478, 0, 641, 59208, 425; 
Albuquerque  NM, 98996, 18, 21, 53, 0, 632, 60861, 436; 
Anchorage  AK, 99027, 12, 10, 23, 0, 629, 61324, 419; 
Baltimore  MD, 98954, 7, 11, 31, 0, 651, 61468, 450; 
Boston  MA, 99052, 34, 12, 33, 0, 591, 61622, 408; 
Chicago  IL, 99063, 6, 8, 27, 0, 601, 61672, 392; 
Cincinnati  OH, 98970, 10, 11, 20, 0, 647, 61658, 434; 
Columbus  OH, 99016, 7, 11, 24, 0, 604, 62204, 435; 
Dallas-Ft. Worth  TX, 98972, 7, 8, 27, 0, 625, 61937, 452; 
558; 
Milwaukee  WI, 98991, 140, 185, 471, 0, 641, 59220, 426; 
Albuquerque  NM, 98996, 18, 21, 53, 0, 632, 60862, 437; 
Anchorage  AK, 99027, 12, 9, 23, 0, 629, 61325, 419; 
Baltimore  MD, 98952, 7, 11, 29, 0, 651, 61468, 452; 
Boston  MA, 99051, 35, 11, 34, 0, 591, 61622, 409; 
Chicago  IL, 99063, 6, 7, 25, 0, 601, 61675, 392; 
Cincinnati  OH, 98968, 10, 11, 19, 0, 647, 61657, 436; 
Columbus  OH, 99017, 9, 11, 20, 0, 604, 62208, 435; 
Dallas-Ft. Worth  TX, 98971, 7, 8, 25, 0, 625, 61938, 453; 
559; 
Milwaukee  WI, 98991, 137, 187, 457, 0, 641, 59257, 426; 
Albuquerque  NM, 98996, 16, 20, 50, 0, 632, 60869, 437; 
Anchorage  AK, 99026, 9, 11, 24, 0, 629, 61326, 420; 
Baltimore  MD, 98951, 6, 9, 30, 0, 651, 61470, 453; 
Boston  MA, 99049, 32, 12, 34, 0, 591, 61625, 411; 
Chicago  IL, 99062, 6, 8, 22, 0, 601, 61677, 393; 
Cincinnati  OH, 98968, 11, 11, 18, 0, 647, 61659, 436; 
Columbus  OH, 99017, 6, 12, 21, 0, 604, 62209, 435; 
Dallas-Ft. Worth  TX, 98971, 6, 8, 24, 0, 625, 61940, 453; 
560; 
Milwaukee  WI, 98990, 138, 187, 454, 0, 641, 59269, 427; 
Albuquerque  NM, 98996, 16, 20, 47, 0, 632, 60873, 437; 
Anchorage  AK, 99025, 9, 12, 24, 0, 629, 61325, 421; 
Baltimore  MD, 98949, 6, 9, 30, 0, 651, 61470, 454; 
Boston  MA, 99046, 31, 13, 33, 0, 591, 61624, 414; 
Chicago  IL, 99062, 6, 8, 22, 0, 601, 61677, 393; 
Cincinnati  OH, 98968, 11, 11, 18, 0, 647, 61659, 436; 
Columbus  OH, 99016, 6, 12, 21, 0, 604, 62208, 436; 
Dallas-Ft. Worth  TX, 98970, 6, 7, 25, 0, 625, 61940, 454; 
561; 
Milwaukee  WI, 98989, 135, 180, 455, 0, 641, 59281, 428; 
Albuquerque  NM, 98995, 15, 19, 48, 0, 632, 60874, 438; 
Anchorage  AK, 99025, 9, 12, 23, 0, 629, 61327, 421; 
Baltimore  MD, 98948, 6, 9, 30, 0, 651, 61470, 455; 
Boston  MA, 99044, 31, 13, 33, 0, 591, 61622, 415; 
Chicago  IL, 99062, 6, 8, 22, 0, 601, 61677, 393; 
Cincinnati  OH, 98965, 11, 11, 18, 0, 647, 61658, 439; 
Columbus  OH, 99015, 8, 11, 22, 0, 604, 62207, 437; 
Dallas-Ft. Worth  TX, 98969, 8, 6, 26, 0, 625, 61939, 455; 
562; 
Milwaukee  WI, 98985, 116, 183, 433, 0, 643, 59325, 430; 
Albuquerque  NM, 98994, 14, 19, 45, 0, 632, 60878, 440; 
Anchorage  AK, 99026, 8, 12, 20, 0, 629, 61331, 421; 
Baltimore  MD, 98946, 5, 7, 29, 0, 652, 61474, 456; 
Boston  MA, 99042, 22, 19, 33, 0, 591, 61623, 417; 
Chicago  IL, 99061, 5, 8, 21, 0, 601, 61678, 393; 
Cincinnati  OH, 98965, 10, 11, 19, 0, 647, 61660, 439; 
Columbus  OH, 99015, 10, 10, 23, 0, 604, 62207, 437; 
Dallas-Ft. Worth  TX, 98969, 6, 8, 26, 0, 625, 61940, 455; 
563; 
Milwaukee  WI, 98982, 110, 178, 432, 0, 644, 59335, 432; 
Albuquerque  NM, 98994, 15, 18, 46, 0, 632, 60878, 440; 
Anchorage  AK, 99023, 8, 12, 20, 0, 629, 61330, 424; 
Baltimore  MD, 98944, 4, 9, 29, 0, 652, 61473, 458; 
Boston  MA, 99043, 21, 20, 32, 0, 591, 61624, 417; 
Chicago  IL, 99061, 4, 9, 21, 0, 601, 61677, 394; 
Cincinnati  OH, 98964, 10, 9, 21, 0, 647, 61659, 440; 
Columbus  OH, 99013, 9, 11, 23, 0, 604, 62206, 439; 
Dallas-Ft. Worth  TX, 98969, 6, 8, 24, 0, 625, 61942, 455; 
564; 
Milwaukee  WI, 98979, 109, 168, 434, 0, 644, 59345, 435; 
Albuquerque  NM, 98995, 17, 18, 45, 0, 632, 60879, 440; 
Anchorage  AK, 99021, 10, 13, 19, 0, 629, 61329, 425; 
Baltimore  MD, 98943, 4, 8, 30, 0, 652, 61472, 459; 
Boston  MA, 99041, 20, 20, 33, 0, 591, 61623, 419; 
Chicago  IL, 99060, 4, 9, 20, 0, 601, 61677, 395; 
Cincinnati  OH, 98964, 10, 8, 22, 0, 647, 61659, 440; 
Columbus  OH, 99012, 10, 11, 22, 0, 604, 62206, 440; 
Dallas-Ft. Worth  TX, 98968, 5, 9, 22, 0, 626, 61943, 456; 
565; 
Milwaukee  WI, 98978, 100, 166, 412, 0, 645, 59391, 435; 
Albuquerque  NM, 98994, 14, 16, 43, 0, 632, 60887, 441; 
Anchorage  AK, 99020, 9, 12, 21, 0, 629, 61330, 426; 
Baltimore  MD, 98943, 5, 7, 24, 0, 652, 61479, 459; 
Boston  MA, 99041, 12, 28, 29, 0, 591, 61626, 420; 
Chicago  IL, 99060, 1, 11, 17, 0, 601, 61681, 395; 
Cincinnati  OH, 98963, 10, 9, 22, 0, 647, 61659, 441; 
Columbus  OH, 99012, 10, 9, 24, 0, 604, 62207, 440; 
Dallas-Ft. Worth  TX, 98968, 5, 8, 21, 0, 626, 61945, 456; 
566; 
Milwaukee  WI, 98977, 99, 161, 415, 0, 645, 59398, 435; 
Albuquerque  NM, 98994, 13, 18, 43, 0, 632, 60887, 442; 
Anchorage  AK, 99019, 9, 13, 19, 0, 629, 61331, 427; 
Baltimore  MD, 98943, 5, 7, 24, 0, 652, 61479, 459; 
Boston  MA, 99041, 12, 27, 28, 0, 591, 61628, 420; 
Chicago  IL, 99059, 1, 10, 18, 0, 601, 61680, 396; 
Cincinnati  OH, 98963, 10, 9, 22, 0, 647, 61659, 441; 
Columbus  OH, 99012, 10, 8, 24, 0, 604, 62208, 440; 
Dallas-Ft. Worth  TX, 98968, 5, 8, 19, 0, 626, 61947, 456; 
567; 
Milwaukee  WI, 98974, 97, 162, 414, 0, 645, 59400, 438; 
Albuquerque  NM, 98994, 14, 17, 44, 0, 632, 60887, 442; 
Anchorage  AK, 99019, 9, 13, 19, 0, 629, 61331, 427; 
Baltimore  MD, 98941, 4, 8, 24, 0, 652, 61478, 461; 
Boston  MA, 99041, 12, 27, 26, 0, 591, 61630, 421; 
Chicago  IL, 99059, 1, 10, 17, 0, 601, 61681, 396; 
Cincinnati  OH, 98960, 10, 9, 21, 0, 647, 61659, 444; 
Columbus  OH, 99011, 11, 8, 23, 0, 604, 62208, 441; 
Dallas-Ft. Worth  TX, 98968, 5, 8, 19, 0, 626, 61948, 456; 
568; 
Milwaukee  WI, 98974, 88, 162, 406, 0, 645, 59430, 438; 
Albuquerque  NM, 98990, 11, 20, 40, 0, 632, 60888, 446; 
Anchorage  AK, 99019, 9, 11, 21, 0, 629, 61331, 428; 
Baltimore  MD, 98941, 6, 7, 23, 0, 652, 61480, 461; 
Boston  MA, 99040, 7, 32, 28, 0, 591, 61630, 422; 
Chicago  IL, 99057, 1, 8, 18, 0, 601, 61680, 397; 
Cincinnati  OH, 98961, 6, 11, 23, 0, 647, 61659, 444; 
Columbus  OH, 99011, 10, 7, 24, 0, 604, 62209, 442; 
Dallas-Ft. Worth  TX, 98967, 5, 7, 19, 0, 626, 61949, 457; 
569; 
Milwaukee  WI, 98974, 82, 161, 408, 0, 645, 59438, 438; 
Albuquerque  NM, 98989, 11, 20, 37, 0, 632, 60890, 447; 
Anchorage  AK, 99018, 9, 11, 21, 0, 629, 61331, 429; 
Baltimore  MD, 98938, 5, 8, 23, 0, 652, 61478, 464; 
Boston  MA, 99039, 6, 33, 27, 0, 591, 61630, 423; 
Chicago  IL, 99057, 1, 7, 19, 0, 601, 61680, 397; 
Cincinnati  OH, 98961, 6, 10, 23, 0, 647, 61660, 444; 
Columbus  OH, 99010, 10, 7, 24, 0, 604, 62209, 443; 
Dallas-Ft. Worth  TX, 98966, 4, 8, 19, 0, 626, 61949, 458; 
570; 
Milwaukee  WI, 98974, 83, 156, 398, 0, 645, 59454, 438; 
Albuquerque  NM, 98989, 13, 19, 37, 0, 632, 60891, 447; 
Anchorage  AK, 99018, 9, 12, 20, 0, 629, 61332, 429; 
Baltimore  MD, 98937, 5, 8, 23, 0, 652, 61478, 465; 
Boston  MA, 99039, 6, 33, 26, 0, 591, 61631, 424; 
Chicago  IL, 99056, 1, 7, 17, 0, 601, 61681, 398; 
Cincinnati  OH, 98960, 6, 10, 23, 0, 647, 61659, 444; 
Columbus  OH, 99009, 9, 10, 24, 0, 604, 62208, 444; 
Dallas-Ft. Worth  TX, 98965, 4, 8, 18, 0, 626, 61950, 459; 
571; 
Milwaukee  WI, 98974, 82, 148, 386, 0, 645, 59489, 438; 
Albuquerque  NM, 98987, 14, 16, 39, 0, 632, 60892, 449; 
Anchorage  AK, 99017, 9, 12, 19, 0, 629, 61333, 430; 
Baltimore  MD, 98937, 5, 9, 23, 0, 652, 61478, 465; 
Boston  MA, 99038, 4, 31, 28, 0, 591, 61633, 425; 
Chicago  IL, 99055, 1, 7, 14, 0, 601, 61685, 398; 
Cincinnati  OH, 98959, 4, 13, 18, 0, 648, 61663, 444; 
Columbus  OH, 99009, 7, 10, 24, 0, 604, 62210, 444; 
Dallas-Ft. Worth  TX, 98965, 4, 6, 20, 0, 626, 61950, 459; 
572; 
Milwaukee  WI, 98974, 82, 142, 387, 0, 645, 59497, 438; 
Albuquerque  NM, 98987, 12, 16, 39, 0, 632, 60894, 449; 
Anchorage  AK, 99016, 8, 12, 19, 0, 629, 61334, 431; 
Baltimore  MD, 98935, 5, 7, 24, 0, 652, 61477, 467; 
Boston  MA, 99038, 4, 31, 28, 0, 591, 61633, 425; 
Chicago  IL, 99055, 1, 7, 13, 0, 601, 61686, 398; 
Cincinnati  OH, 98958, 4, 13, 18, 0, 648, 61663, 445; 
Columbus  OH, 99007, 7, 9, 25, 0, 604, 62209, 446; 
Dallas-Ft. Worth  TX, 98965, 4, 6, 18, 0, 626, 61952, 459; 
573; 
Milwaukee  WI, 98973, 80, 141, 382, 0, 645, 59507, 439; 
Albuquerque  NM, 98986, 14, 17, 37, 0, 632, 60896, 450; 
Anchorage  AK, 99014, 7, 13, 19, 0, 629, 61333, 433; 
Baltimore  MD, 98934, 6, 6, 25, 0, 652, 61477, 468; 
Boston  MA, 99038, 3, 32, 27, 0, 591, 61634, 425; 
Chicago  IL, 99055, 1, 6, 14, 0, 601, 61686, 398; 
Cincinnati  OH, 98957, 4, 13, 18, 0, 648, 61662, 446; 
Columbus  OH, 99007, 6, 10, 25, 0, 604, 62209, 446; 
Dallas-Ft. Worth  TX, 98964, 2, 8, 18, 0, 626, 61952, 460; 
574; 
Milwaukee  WI, 98971, 78, 128, 377, 0, 646, 59533, 440; 
Albuquerque  NM, 98986, 14, 14, 38, 0, 632, 60899, 450; 
Anchorage  AK, 99014, 8, 11, 20, 0, 629, 61334, 433; 
Baltimore  MD, 98933, 9, 5, 25, 0, 652, 61477, 469; 
Boston  MA, 99038, 4, 26, 31, 0, 591, 61636, 425; 
Chicago  IL, 99053, 2, 6, 13, 0, 601, 61686, 400; 
Cincinnati  OH, 98956, 4, 13, 18, 0, 648, 61663, 447; 
Columbus  OH, 99004, 5, 10, 24, 0, 604, 62210, 449; 
Dallas-Ft. Worth  TX, 98964, 2, 8, 16, 0, 626, 61954, 460; 
575; 
Milwaukee  WI, 98971, 73, 128, 373, 0, 647, 59542, 440; 
Albuquerque  NM, 98986, 13, 14, 38, 0, 632, 60899, 451; 
Anchorage  AK, 99012, 8, 11, 19, 0, 629, 61333, 435; 
Baltimore  MD, 98932, 8, 5, 26, 0, 652, 61476, 471; 
Boston  MA, 99039, 4, 26, 30, 0, 591, 61637, 425; 
Chicago  IL, 99051, 3, 6, 13, 0, 601, 61685, 402; 
Cincinnati  OH, 98956, 5, 13, 18, 0, 648, 61663, 447; 
Columbus  OH, 99001, 5, 10, 23, 0, 604, 62209, 452; 
Dallas-Ft. Worth  TX, 98962, 2, 8, 16, 0, 626, 61953, 462; 
576; 
Milwaukee  WI, 98970, 74, 129, 360, 0, 647, 59557, 441; 
Albuquerque  NM, 98985, 11, 16, 36, 0, 632, 60900, 452; 
Anchorage  AK, 99012, 7, 12, 20, 0, 629, 61333, 435; 
Baltimore  MD, 98932, 9, 5, 24, 0, 652, 61478, 471; 
Boston  MA, 99037, 4, 26, 30, 0, 591, 61636, 427; 
Chicago  IL, 99050, 3, 6, 12, 0, 601, 61686, 403; 
Cincinnati  OH, 98955, 5, 13, 17, 0, 648, 61664, 448; 
Columbus  OH, 99001, 4, 11, 21, 0, 604, 62211, 452; 
Dallas-Ft. Worth  TX, 98961, 2, 7, 17, 0, 626, 61953, 463; 
577; 
Milwaukee  WI, 98969, 67, 127, 353, 0, 648, 59583, 441; 
Albuquerque  NM, 98984, 11, 14, 37, 0, 632, 60901, 453; 
Anchorage  AK, 99011, 7, 12, 19, 0, 629, 61333, 436; 
Baltimore  MD, 98931, 7, 8, 21, 0, 652, 61480, 472; 
Boston  MA, 99036, 5, 22, 32, 0, 591, 61638, 429; 
Chicago  IL, 99049, 4, 4, 13, 0, 601, 61686, 404; 
Cincinnati  OH, 98954, 4, 12, 18, 0, 648, 61665, 448; 
Columbus  OH, 99000, 7, 10, 20, 0, 604, 62212, 452; 
Dallas-Ft. Worth  TX, 98960, 2, 5, 19, 0, 626, 61954, 464; 
578; 
Milwaukee  WI, 98970, 68, 123, 351, 0, 648, 59591, 441; 
Albuquerque  NM, 98983, 10, 14, 36, 0, 632, 60903, 454; 
Anchorage  AK, 99011, 6, 13, 18, 0, 629, 61334, 436; 
Baltimore  MD, 98930, 7, 7, 22, 0, 652, 61480, 473; 
Boston  MA, 99033, 5, 21, 33, 0, 591, 61636, 432; 
Chicago  IL, 99047, 4, 4, 13, 0, 601, 61685, 406; 
Cincinnati  OH, 98954, 4, 12, 17, 0, 648, 61666, 448; 
Columbus  OH, 98999, 7, 10, 20, 0, 604, 62211, 453; 
Dallas-Ft. Worth  TX, 98960, 2, 5, 19, 0, 626, 61954, 464; 
579; 
Milwaukee  WI, 98969, 70, 121, 348, 0, 649, 59596, 442; 
Albuquerque  NM, 98984, 10, 15, 36, 0, 632, 60903, 455; 
Anchorage  AK, 99010, 6, 12, 19, 0, 629, 61333, 437; 
Baltimore  MD, 98929, 7, 7, 21, 0, 652, 61481, 474; 
Boston  MA, 99033, 5, 21, 33, 0, 591, 61636, 432; 
Chicago  IL, 99046, 4, 4, 13, 0, 601, 61684, 407; 
Cincinnati  OH, 98955, 4, 12, 17, 0, 648, 61666, 449; 
Columbus  OH, 98997, 6, 10, 21, 0, 604, 62210, 455; 
Dallas-Ft. Worth  TX, 98958, 1, 6, 19, 0, 626, 61953, 466; 
580; 
Milwaukee  WI, 98968, 79, 103, 342, 0, 649, 59625, 443; 
Albuquerque  NM, 98981, 12, 16, 34, 0, 632, 60902, 458; 
Anchorage  AK, 99009, 5, 9, 22, 0, 629, 61333, 438; 
Baltimore  MD, 98927, 9, 5, 18, 0, 652, 61485, 477; 
Boston  MA, 99032, 4, 15, 37, 0, 591, 61638, 432; 
Chicago  IL, 99046, 5, 3, 13, 0, 601, 61685, 407; 
Cincinnati  OH, 98954, 4, 7, 21, 0, 648, 61668, 450; 
Columbus  OH, 98997, 9, 9, 23, 0, 604, 62210, 455; 
Dallas-Ft. Worth  TX, 98958, 3, 6, 16, 0, 626, 61956, 466; 
581; 
Milwaukee  WI, 98968, 79, 98, 342, 0, 649, 59636, 443; 
Albuquerque  NM, 98978, 12, 15, 34, 0, 632, 60901, 461; 
Anchorage  AK, 99009, 6, 8, 23, 0, 629, 61333, 438; 
Baltimore  MD, 98926, 9, 5, 18, 0, 652, 61484, 478; 
Boston  MA, 99032, 4, 14, 38, 0, 591, 61638, 432; 
Chicago  IL, 99046, 6, 2, 14, 0, 601, 61685, 407; 
Cincinnati  OH, 98954, 5, 7, 21, 0, 648, 61668, 451; 
Columbus  OH, 98997, 10, 9, 23, 0, 604, 62210, 455; 
Dallas-Ft. Worth  TX, 98958, 3, 5, 17, 0, 626, 61956, 466; 
582; 
Milwaukee  WI, 98968, 79, 99, 342, 0, 649, 59640, 443; 
Albuquerque  NM, 98978, 11, 18, 34, 0, 632, 60901, 461; 
Anchorage  AK, 99007, 5, 8, 24, 0, 629, 61332, 440; 
Baltimore  MD, 98926, 10, 5, 17, 0, 652, 61485, 478; 
Boston  MA, 99032, 4, 14, 37, 0, 591, 61639, 432; 
Chicago  IL, 99045, 8, 2, 14, 0, 601, 61684, 408; 
Cincinnati  OH, 98953, 5, 7, 21, 0, 648, 61667, 452; 
Columbus  OH, 98996, 9, 9, 23, 0, 604, 62211, 456; 
Dallas-Ft. Worth  TX, 98956, 3, 4, 18, 0, 626, 61955, 468; 
583; 
Milwaukee  WI, 98968, 75, 102, 323, 0, 649, 59670, 443; 
Albuquerque  NM, 98977, 10, 15, 36, 0, 632, 60902, 462; 
Anchorage  AK, 99006, 2, 11, 23, 0, 629, 61333, 441; 
Baltimore  MD, 98925, 8, 6, 18, 0, 652, 61485, 479; 
Boston  MA, 99032, 4, 10, 37, 0, 591, 61644, 432; 
Chicago  IL, 99045, 8, 0, 15, 0, 601, 61685, 408; 
Cincinnati  OH, 98953, 5, 2, 26, 0, 648, 61667, 452; 
Columbus  OH, 98994, 9, 9, 20, 0, 604, 62213, 458; 
Dallas-Ft. Worth  TX, 98956, 3, 4, 15, 0, 626, 61958, 468; 
584; 
Milwaukee  WI, 98967, 73, 98, 318, 0, 650, 59681, 443; 
Albuquerque  NM, 98976, 10, 13, 38, 0, 632, 60901, 463; 
Anchorage  AK, 99003, 2, 10, 23, 0, 629, 61333, 444; 
Baltimore  MD, 98924, 9, 6, 17, 0, 652, 61486, 480; 
Boston  MA, 99031, 4, 10, 37, 0, 591, 61643, 433; 
Chicago  IL, 99042, 7, 1, 15, 0, 601, 61684, 411; 
Cincinnati  OH, 98953, 5, 2, 26, 0, 648, 61667, 452; 
Columbus  OH, 98994, 9, 9, 19, 0, 604, 62214, 458; 
Dallas-Ft. Worth  TX, 98956, 3, 4, 15, 0, 626, 61958, 468; 
585; 
Milwaukee  WI, 98966, 72, 98, 310, 0, 650, 59691, 445; 
Albuquerque  NM, 98975, 10, 12, 40, 0, 632, 60900, 465; 
Anchorage  AK, 99001, 2, 9, 24, 0, 629, 61333, 446; 
Baltimore  MD, 98923, 7, 8, 17, 0, 652, 61485, 480; 
Boston  MA, 99029, 4, 9, 37, 0, 591, 61643, 435; 
Chicago  IL, 99040, 7, 1, 15, 0, 601, 61684, 412; 
Cincinnati  OH, 98950, 5, 2, 25, 0, 648, 61667, 455; 
Columbus  OH, 98994, 8, 10, 18, 0, 604, 62215, 458; 
Dallas-Ft. Worth  TX, 98956, 3, 3, 15, 0, 626, 61959, 468; 
586; 
Milwaukee  WI, 98966, 63, 93, 305, 0, 650, 59713, 445; 
Albuquerque  NM, 98975, 10, 12, 39, 0, 632, 60901, 465; 
Anchorage  AK, 99001, 2, 9, 22, 0, 629, 61335, 446; 
Baltimore  MD, 98922, 5, 10, 16, 0, 652, 61486, 481; 
Boston  MA, 99029, 2, 8, 38, 0, 591, 61645, 435; 
Chicago  IL, 99039, 5, 3, 15, 0, 601, 61684, 413; 
Cincinnati  OH, 98950, 4, 3, 24, 0, 648, 61668, 455; 
Columbus  OH, 98993, 9, 10, 16, 0, 604, 62216, 459; 
Dallas-Ft. Worth  TX, 98957, 3, 3, 13, 0, 626, 61961, 468; 
587; 
Milwaukee  WI, 98964, 65, 90, 297, 0, 651, 59722, 446; 
Albuquerque  NM, 98975, 10, 11, 40, 0, 632, 60901, 465; 
Anchorage  AK, 99000, 3, 9, 22, 0, 629, 61335, 447; 
Baltimore  MD, 98920, 5, 10, 16, 0, 652, 61485, 483; 
Boston  MA, 99029, 2, 8, 38, 0, 591, 61645, 435; 
Chicago  IL, 99040, 5, 3, 15, 0, 601, 61683, 414; 
Cincinnati  OH, 98948, 4, 3, 23, 0, 648, 61668, 457; 
Columbus  OH, 98991, 9, 10, 16, 0, 604, 62215, 461; 
Dallas-Ft. Worth  TX, 98957, 4, 3, 13, 0, 626, 61961, 468; 
588; 
Milwaukee  WI, 98963, 68, 86, 290, 0, 651, 59733, 447; 
Albuquerque  NM, 98974, 10, 11, 38, 0, 632, 60903, 466; 
Anchorage  AK, 98998, 3, 10, 20, 0, 629, 61336, 449; 
Baltimore  MD, 98919, 5, 10, 16, 0, 652, 61485, 484; 
Boston  MA, 99027, 2, 7, 39, 0, 591, 61643, 437; 
Chicago  IL, 99040, 5, 3, 14, 0, 601, 61683, 415; 
Cincinnati  OH, 98948, 4, 3, 23, 0, 648, 61668, 457; 
Columbus  OH, 98990, 10, 7, 19, 0, 604, 62215, 462; 
Dallas-Ft. Worth  TX, 98956, 4, 1, 15, 0, 626, 61960, 469; 
589; 
Milwaukee  WI, 98962, 66, 84, 278, 0, 651, 59759, 448; 
Albuquerque  NM, 98974, 11, 10, 37, 0, 632, 60906, 466; 
Anchorage  AK, 98997, 3, 10, 17, 0, 629, 61339, 450; 
Baltimore  MD, 98918, 5, 10, 16, 0, 652, 61487, 485; 
Boston  MA, 99026, 1, 6, 40, 0, 591, 61644, 438; 
Chicago  IL, 99040, 4, 5, 13, 0, 601, 61684, 415; 
Cincinnati  OH, 98948, 3, 4, 20, 0, 648, 61671, 457; 
Columbus  OH, 98990, 6, 9, 18, 0, 604, 62218, 462; 
Dallas-Ft. Worth  TX, 98956, 4, 1, 15, 0, 626, 61961, 469; 
590; 
Milwaukee  WI, 98959, 68, 84, 270, 0, 651, 59767, 451; 
Albuquerque  NM, 98973, 11, 9, 36, 0, 632, 60908, 467; 
Anchorage  AK, 98997, 2, 10, 18, 0, 629, 61339, 450; 
Baltimore  MD, 98916, 5, 10, 16, 0, 652, 61485, 487; 
Boston  MA, 99026, 1, 6, 40, 0, 591, 61644, 438; 
Chicago  IL, 99040, 4, 5, 13, 0, 601, 61684, 415; 
Cincinnati  OH, 98946, 2, 5, 19, 0, 648, 61670, 459; 
Columbus  OH, 98990, 5, 10, 18, 0, 604, 62218, 462; 
Dallas-Ft. Worth  TX, 98957, 4, 1, 14, 0, 626, 61962, 469; 
591; 
Milwaukee  WI, 98958, 65, 85, 273, 0, 651, 59770, 452; 
Albuquerque  NM, 98972, 10, 9, 36, 0, 632, 60908, 468; 
Anchorage  AK, 98997, 2, 10, 18, 0, 629, 61339, 450; 
Baltimore  MD, 98916, 5, 11, 15, 0, 652, 61486, 487; 
Boston  MA, 99026, 1, 6, 40, 0, 591, 61644, 438; 
Chicago  IL, 99040, 4, 5, 13, 0, 601, 61684, 415; 
Cincinnati  OH, 98947, 2, 5, 19, 0, 648, 61670, 459; 
Columbus  OH, 98990, 5, 8, 20, 0, 604, 62218, 462; 
Dallas-Ft. Worth  TX, 98957, 4, 1, 13, 0, 626, 61963, 469; 
592; 
Milwaukee  WI, 98958, 59, 87, 250, 0, 651, 59804, 452; 
Albuquerque  NM, 98972, 6, 13, 33, 0, 632, 60911, 468; 
Anchorage  AK, 98998, 2, 8, 17, 0, 629, 61342, 450; 
Baltimore  MD, 98914, 5, 11, 13, 0, 653, 61486, 488; 
Boston  MA, 99026, 0, 4, 41, 0, 591, 61646, 438; 
Chicago  IL, 99040, 4, 5, 12, 0, 601, 61685, 415; 
Cincinnati  OH, 98947, 1, 5, 18, 0, 648, 61672, 459; 
Columbus  OH, 98989, 3, 8, 20, 0, 604, 62219, 464; 
Dallas-Ft. Worth  TX, 98955, 3, 3, 12, 0, 626, 61962, 471; 
593; 
Milwaukee  WI, 98958, 54, 89, 242, 0, 651, 59816, 452; 
Albuquerque  NM, 98971, 6, 13, 33, 0, 632, 60910, 468; 
Anchorage  AK, 98996, 2, 8, 17, 0, 629, 61340, 452; 
Baltimore  MD, 98912, 4, 11, 14, 0, 653, 61484, 490; 
Boston  MA, 99026, 0, 4, 40, 0, 591, 61647, 438; 
Chicago  IL, 99037, 3, 6, 11, 0, 601, 61684, 418; 
Cincinnati  OH, 98945, 1, 5, 17, 0, 648, 61673, 461; 
Columbus  OH, 98989, 3, 8, 20, 0, 604, 62219, 465; 
Dallas-Ft. Worth  TX, 98954, 3, 3, 12, 0, 626, 61961, 472; 
594; 
Milwaukee  WI, 98956, 53, 88, 234, 0, 651, 59825, 453; 
Albuquerque  NM, 98970, 4, 14, 33, 0, 632, 60910, 468; 
Anchorage  AK, 98996, 2, 6, 19, 0, 629, 61340, 452; 
Baltimore  MD, 98911, 4, 11, 14, 0, 653, 61484, 491; 
Boston  MA, 99024, 0, 4, 40, 0, 591, 61646, 440; 
Chicago  IL, 99035, 1, 8, 11, 0, 601, 61683, 420; 
Cincinnati  OH, 98945, 1, 5, 17, 0, 648, 61673, 461; 
Columbus  OH, 98989, 3, 7, 21, 0, 604, 62219, 465; 
Dallas-Ft. Worth  TX, 98954, 3, 3, 12, 0, 626, 61961, 472; 
595; 
Milwaukee  WI, 98956, 50, 80, 228, 0, 651, 59845, 453; 
Albuquerque  NM, 98969, 4, 13, 31, 0, 632, 60913, 469; 
Anchorage  AK, 98995, 2, 6, 18, 0, 629, 61340, 453; 
Baltimore  MD, 98911, 4, 7, 18, 0, 653, 61485, 491; 
Boston  MA, 99025, 0, 4, 39, 0, 591, 61647, 440; 
Chicago  IL, 99035, 2, 8, 8, 0, 601, 61686, 420; 
Cincinnati  OH, 98944, 1, 3, 19, 0, 648, 61672, 462; 
Columbus  OH, 98988, 2, 7, 21, 0, 604, 62219, 466; 
Dallas-Ft. Worth  TX, 98954, 3, 3, 11, 0, 626, 61962, 472; 
596; 
Milwaukee  WI, 98954, 50, 79, 223, 0, 651, 59853, 455; 
Albuquerque  NM, 98969, 5, 13, 30, 0, 632, 60914, 469; 
Anchorage  AK, 98993, 2, 5, 18, 0, 629, 61339, 455; 
Baltimore  MD, 98909, 4, 7, 16, 0, 653, 61485, 493; 
Boston  MA, 99025, 0, 4, 39, 0, 591, 61647, 440; 
Chicago  IL, 99035, 2, 8, 7, 0, 601, 61687, 420; 
Cincinnati  OH, 98943, 0, 4, 19, 0, 648, 61671, 463; 
Columbus  OH, 98985, 2, 7, 20, 0, 604, 62218, 469; 
Dallas-Ft. Worth  TX, 98953, 2, 4, 11, 0, 626, 61962, 473; 
597; 
Milwaukee  WI, 98954, 48, 79, 222, 0, 651, 59857, 456; 
Albuquerque  NM, 98969, 4, 13, 31, 0, 632, 60914, 469; 
Anchorage  AK, 98994, 2, 5, 18, 0, 629, 61339, 455; 
Baltimore  MD, 98907, 4, 6, 17, 0, 653, 61483, 495; 
Boston  MA, 99024, 0, 4, 39, 0, 591, 61645, 442; 
Chicago  IL, 99036, 2, 8, 6, 0, 601, 61688, 420; 
Cincinnati  OH, 98943, 0, 4, 19, 0, 648, 61671, 463; 
Columbus  OH, 98985, 2, 7, 20, 0, 604, 62218, 469; 
Dallas-Ft. Worth  TX, 98952, 2, 4, 11, 0, 626, 61962, 474; 
598; 
Milwaukee  WI, 98954, 42, 79, 212, 0, 651, 59879, 456; 
Albuquerque  NM, 98968, 4, 12, 26, 0, 632, 60919, 470; 
Anchorage  AK, 98992, 2, 4, 18, 0, 629, 61338, 457; 
Baltimore  MD, 98906, 3, 6, 17, 0, 653, 61483, 496; 
Boston  MA, 99023, 1, 2, 35, 0, 591, 61650, 442; 
Chicago  IL, 99035, 2, 5, 8, 0, 601, 61688, 421; 
Cincinnati  OH, 98942, 2, 4, 17, 0, 648, 61672, 464; 
Columbus  OH, 98986, 1, 7, 20, 0, 604, 62219, 469; 
Dallas-Ft. Worth  TX, 98953, 1, 5, 9, 0, 626, 61964, 474; 
599; 
Milwaukee  WI, 98954, 44, 75, 209, 0, 651, 59887, 457; 
Albuquerque  NM, 98968, 4, 12, 25, 0, 632, 60920, 470; 
Anchorage  AK, 98991, 2, 4, 18, 0, 629, 61338, 457; 
Baltimore  MD, 98905, 3, 6, 16, 0, 653, 61484, 496; 
Boston  MA, 99022, 2, 2, 35, 0, 591, 61650, 443; 
Chicago  IL, 99036, 2, 4, 9, 0, 601, 61688, 421; 
Cincinnati  OH, 98941, 2, 4, 17, 0, 648, 61671, 465; 
Columbus  OH, 98986, 1, 7, 19, 0, 604, 62220, 469; 
Dallas-Ft. Worth  TX, 98953, 1, 5, 9, 0, 626, 61964, 474; 
600; 
Milwaukee  WI, 98951, 42, 73, 211, 0, 651, 59889, 460; 
Albuquerque  NM, 98968, 3, 11, 27, 0, 632, 60920, 470; 
Anchorage  AK, 98988, 1, 5, 18, 0, 629, 61336, 459; 
Baltimore  MD, 98905, 3, 5, 16, 0, 653, 61485, 496; 
Boston  MA, 99021, 2, 2, 35, 0, 591, 61650, 444; 
Chicago  IL, 99037, 2, 4, 9, 0, 601, 61688, 421; 
Cincinnati  OH, 98940, 2, 4, 17, 0, 648, 61670, 467; 
Columbus  OH, 98985, 0, 8, 18, 0, 604, 62221, 470; 
Dallas-Ft. Worth  TX, 98953, 1, 5, 8, 0, 626, 61964, 475; 
601; 
Milwaukee  WI, 98950, 36, 73, 204, 0, 651, 59904, 461; 
Albuquerque  NM, 98968, 1, 11, 28, 0, 632, 60921, 470; 
Anchorage  AK, 98988, 1, 4, 18, 0, 629, 61337, 459; 
Baltimore  MD, 98903, 4, 6, 15, 0, 653, 61485, 498; 
Boston  MA, 99021, 2, 1, 29, 0, 591, 61657, 444; 
Chicago  IL, 99037, 1, 5, 8, 0, 601, 61689, 421; 
Cincinnati  OH, 98939, 3, 4, 15, 0, 648, 61671, 468; 
Columbus  OH, 98985, 4, 7, 15, 0, 604, 62225, 470; 
Dallas-Ft. Worth  TX, 98952, 3, 5, 7, 0, 626, 61964, 476; 
602; 
Milwaukee  WI, 98947, 38, 70, 204, 0, 651, 59909, 464; 
Albuquerque  NM, 98967, 1, 11, 27, 0, 632, 60921, 470; 
Anchorage  AK, 98987, 0, 4, 19, 0, 629, 61337, 460; 
Baltimore  MD, 98902, 4, 6, 15, 0, 653, 61485, 499; 
Boston  MA, 99022, 3, 1, 28, 0, 591, 61658, 445; 
Chicago  IL, 99036, 1, 5, 7, 0, 601, 61689, 422; 
Cincinnati  OH, 98939, 3, 4, 15, 0, 648, 61671, 468; 
Columbus  OH, 98984, 4, 7, 15, 0, 604, 62225, 471; 
Dallas-Ft. Worth  TX, 98951, 4, 5, 7, 0, 626, 61963, 477; 
603; 
Milwaukee  WI, 98946, 36, 73, 201, 0, 651, 59912, 465; 
Albuquerque  NM, 98966, 1, 8, 30, 0, 632, 60920, 471; 
Anchorage  AK, 98985, 0, 3, 19, 0, 629, 61337, 462; 
Baltimore  MD, 98900, 3, 7, 15, 0, 653, 61485, 501; 
Boston  MA, 99022, 3, 1, 28, 0, 591, 61658, 445; 
Chicago  IL, 99036, 1, 5, 7, 0, 601, 61688, 423; 
Cincinnati  OH, 98938, 3, 4, 15, 0, 648, 61670, 469; 
Columbus  OH, 98983, 5, 7, 14, 0, 604, 62225, 471; 
Dallas-Ft. Worth  TX, 98952, 4, 5, 7, 0, 626, 61963, 477; 
604; 
Milwaukee  WI, 98945, 38, 67, 194, 0, 651, 59931, 465; 
Albuquerque  NM, 98965, 1, 8, 28, 0, 632, 60922, 472; 
Anchorage  AK, 98985, 0, 3, 17, 0, 629, 61339, 462; 
Baltimore  MD, 98898, 4, 7, 14, 0, 653, 61485, 503; 
Boston  MA, 99021, 3, 1, 25, 0, 591, 61660, 446; 
Chicago  IL, 99036, 0, 6, 5, 0, 601, 61690, 423; 
Cincinnati  OH, 98938, 3, 3, 12, 0, 648, 61674, 469; 
Columbus  OH, 98982, 6, 6, 15, 0, 604, 62225, 472; 
Dallas-Ft. Worth  TX, 98952, 4, 6, 7, 0, 626, 61963, 477; 
605; 
Milwaukee  WI, 98943, 38, 68, 187, 0, 651, 59939, 467; 
Albuquerque  NM, 98965, 1, 8, 25, 0, 632, 60925, 472; 
Anchorage  AK, 98985, 0, 3, 17, 0, 629, 61339, 462; 
Baltimore  MD, 98896, 5, 7, 13, 0, 653, 61485, 505; 
Boston  MA, 99021, 3, 1, 24, 0, 591, 61661, 446; 
Chicago  IL, 99035, 0, 5, 6, 0, 601, 61690, 424; 
Cincinnati  OH, 98938, 3, 2, 13, 0, 648, 61674, 469; 
Columbus  OH, 98981, 6, 6, 15, 0, 604, 62225, 473; 
Dallas-Ft. Worth  TX, 98952, 5, 6, 6, 0, 626, 61964, 477; 
606; 
Milwaukee  WI, 98943, 40, 68, 186, 0, 651, 59942, 467; 
Albuquerque  NM, 98964, 1, 6, 27, 0, 632, 60925, 473; 
Anchorage  AK, 98983, 0, 2, 17, 0, 629, 61339, 465; 
Baltimore  MD, 98893, 5, 6, 14, 0, 653, 61484, 508; 
Boston  MA, 99021, 4, 1, 23, 0, 591, 61662, 446; 
Chicago  IL, 99035, 0, 3, 8, 0, 601, 61690, 424; 
Cincinnati  OH, 98937, 3, 2, 13, 0, 648, 61673, 470; 
Columbus  OH, 98978, 6, 6, 15, 0, 604, 62223, 476; 
Dallas-Ft. Worth  TX, 98952, 5, 6, 4, 0, 626, 61966, 477; 
607; 
Milwaukee  WI, 98942, 46, 55, 180, 0, 652, 59962, 467; 
Albuquerque  NM, 98962, 3, 3, 27, 0, 632, 60928, 475; 
Anchorage  AK, 98982, 0, 2, 15, 0, 629, 61341, 465; 
Baltimore  MD, 98893, 5, 5, 14, 0, 653, 61485, 508; 
Boston  MA, 99021, 3, 1, 20, 0, 591, 61665, 447; 
Chicago  IL, 99033, 0, 3, 7, 0, 601, 61690, 426; 
Cincinnati  OH, 98936, 3, 2, 8, 0, 648, 61678, 470; 
Columbus  OH, 98978, 7, 4, 17, 0, 604, 62223, 476; 
Dallas-Ft. Worth  TX, 98951, 5, 6, 3, 0, 626, 61966, 478; 
608; 
Milwaukee  WI, 98941, 44, 57, 172, 0, 652, 59970, 468; 
Albuquerque  NM, 98962, 3, 3, 26, 0, 632, 60929, 475; 
Anchorage  AK, 98980, 0, 2, 13, 0, 629, 61341, 467; 
Baltimore  MD, 98892, 5, 4, 15, 0, 653, 61484, 509; 
Boston  MA, 99019, 3, 1, 20, 0, 591, 61665, 449; 
Chicago  IL, 99031, 0, 3, 7, 0, 601, 61689, 428; 
Cincinnati  OH, 98936, 3, 1, 9, 0, 648, 61678, 470; 
Columbus  OH, 98977, 8, 3, 18, 0, 604, 62222, 477; 
Dallas-Ft. Worth  TX, 98951, 5, 6, 3, 0, 626, 61965, 478; 
609; 
Milwaukee  WI, 98940, 45, 57, 172, 0, 652, 59970, 469; 
Albuquerque  NM, 98961, 3, 3, 25, 0, 632, 60929, 476; 
Anchorage  AK, 98979, 0, 1, 12, 0, 629, 61343, 468; 
Baltimore  MD, 98891, 5, 4, 15, 0, 653, 61483, 510; 
Boston  MA, 99017, 4, 1, 19, 0, 591, 61666, 451; 
Chicago  IL, 99030, 0, 3, 7, 0, 601, 61689, 429; 
Cincinnati  OH, 98936, 3, 1, 9, 0, 648, 61678, 470; 
Columbus  OH, 98976, 9, 3, 18, 0, 604, 62222, 477; 
Dallas-Ft. Worth  TX, 98951, 5, 6, 2, 0, 626, 61966, 478; 
610; 
Milwaukee  WI, 98940, 46, 54, 165, 0, 652, 59984, 469; 
Albuquerque  NM, 98960, 5, 3, 23, 0, 632, 60931, 477; 
Anchorage  AK, 98976, 0, 1, 12, 0, 629, 61342, 471; 
Baltimore  MD, 98891, 4, 3, 17, 0, 653, 61483, 510; 
Boston  MA, 99018, 4, 1, 13, 0, 591, 61672, 451; 
Chicago  IL, 99030, 0, 2, 8, 0, 601, 61689, 429; 
Cincinnati  OH, 98936, 1, 3, 8, 0, 648, 61679, 470; 
Columbus  OH, 98976, 7, 5, 16, 0, 604, 62224, 477; 
Dallas-Ft. Worth  TX, 98951, 6, 3, 5, 0, 626, 61966, 478; 
611; 
Milwaukee  WI, 98940, 43, 54, 163, 0, 652, 59989, 470; 
Albuquerque  NM, 98959, 5, 4, 22, 0, 632, 60931, 477; 
Anchorage  AK, 98976, 0, 1, 12, 0, 629, 61342, 471; 
Baltimore  MD, 98890, 4, 3, 17, 0, 653, 61482, 511; 
Boston  MA, 99016, 2, 3, 13, 0, 591, 61671, 453; 
Chicago  IL, 99030, 0, 2, 8, 0, 601, 61689, 429; 
Cincinnati  OH, 98933, 1, 3, 8, 0, 648, 61677, 473; 
Columbus  OH, 98976, 7, 5, 16, 0, 604, 62224, 477; 
Dallas-Ft. Worth  TX, 98950, 6, 3, 5, 0, 626, 61966, 479; 
612; 
Milwaukee  WI, 98940, 46, 49, 161, 0, 652, 59996, 470; 
Albuquerque  NM, 98959, 5, 4, 22, 0, 632, 60931, 477; 
Anchorage  AK, 98974, 0, 1, 12, 0, 629, 61340, 473; 
Baltimore  MD, 98890, 4, 3, 17, 0, 653, 61482, 511; 
Boston  MA, 99016, 2, 3, 13, 0, 591, 61670, 454; 
Chicago  IL, 99031, 0, 2, 8, 0, 601, 61689, 429; 
Cincinnati  OH, 98933, 1, 3, 8, 0, 648, 61677, 473; 
Columbus  OH, 98973, 7, 4, 16, 0, 604, 62224, 480; 
Dallas-Ft. Worth  TX, 98949, 6, 3, 5, 0, 626, 61966, 480; 
613; 
Milwaukee  WI, 98938, 44, 41, 161, 0, 652, 60008, 472; 
Albuquerque  NM, 98958, 5, 3, 22, 0, 632, 60931, 478; 
Anchorage  AK, 98976, 0, 1, 12, 0, 629, 61340, 473; 
Baltimore  MD, 98890, 2, 5, 16, 0, 653, 61483, 511; 
Boston  MA, 99015, 2, 3, 9, 0, 591, 61673, 455; 
Chicago  IL, 99029, 0, 2, 8, 0, 601, 61688, 431; 
Cincinnati  OH, 98932, 0, 3, 7, 0, 648, 61679, 474; 
Columbus  OH, 98973, 6, 5, 14, 0, 604, 62227, 480; 
Dallas-Ft. Worth  TX, 98949, 4, 5, 4, 0, 626, 61967, 480; 
614; 
Milwaukee  WI, 98937, 40, 43, 161, 0, 652, 60010, 473; 
Albuquerque  NM, 98957, 5, 3, 22, 0, 632, 60930, 479; 
Anchorage  AK, 98975, 0, 1, 11, 0, 629, 61340, 474; 
Baltimore  MD, 98889, 2, 5, 16, 0, 653, 61483, 512; 
Boston  MA, 99014, 2, 3, 9, 0, 591, 61673, 456; 
Chicago  IL, 99028, 0, 2, 8, 0, 601, 61688, 432; 
Cincinnati  OH, 98930, 0, 3, 7, 0, 648, 61677, 476; 
Columbus  OH, 98972, 6, 5, 14, 0, 604, 62227, 481; 
Dallas-Ft. Worth  TX, 98949, 4, 5, 4, 0, 626, 61967, 480; 
615; 
Milwaukee  WI, 98936, 36, 46, 158, 0, 652, 60013, 474; 
Albuquerque  NM, 98959, 5, 3, 20, 0, 632, 60932, 479; 
Anchorage  AK, 98975, 0, 1, 11, 0, 629, 61340, 474; 
Baltimore  MD, 98891, 2, 5, 16, 0, 653, 61483, 512; 
Boston  MA, 99011, 2, 3, 9, 0, 591, 61671, 458; 
Chicago  IL, 99028, 1, 2, 8, 0, 601, 61688, 432; 
Cincinnati  OH, 98930, 1, 3, 7, 0, 648, 61677, 476; 
Columbus  OH, 98969, 6, 5, 12, 0, 604, 62227, 484; 
Dallas-Ft. Worth  TX, 98949, 4, 5, 3, 0, 626, 61968, 480; 
616; 
Milwaukee  WI, 98936, 37, 44, 152, 0, 652, 60025, 474; 
Albuquerque  NM, 98958, 3, 5, 20, 0, 632, 60931, 480; 
Anchorage  AK, 98973, 0, 1, 10, 0, 629, 61341, 476; 
Baltimore  MD, 98891, 1, 5, 14, 0, 653, 61486, 512; 
Boston  MA, 99010, 2, 2, 6, 0, 591, 61674, 459; 
Chicago  IL, 99028, 1, 1, 9, 0, 601, 61688, 432; 
Cincinnati  OH, 98930, 1, 3, 5, 0, 648, 61679, 476; 
Columbus  OH, 98969, 6, 4, 12, 0, 604, 62228, 484; 
Dallas-Ft. Worth  TX, 98947, 3, 5, 4, 0, 626, 61966, 482; 
617; 
Milwaukee  WI, 98932, 37, 46, 150, 0, 652, 60026, 478; 
Albuquerque  NM, 98957, 3, 5, 19, 0, 632, 60931, 481; 
Anchorage  AK, 98972, 0, 0, 11, 0, 629, 61341, 477; 
Baltimore  MD, 98891, 0, 6, 14, 0, 653, 61486, 512; 
Boston  MA, 99010, 3, 2, 6, 0, 591, 61674, 459; 
Chicago  IL, 99028, 1, 1, 9, 0, 601, 61688, 432; 
Cincinnati  OH, 98930, 1, 3, 5, 0, 648, 61679, 476; 
Columbus  OH, 98969, 6, 4, 12, 0, 604, 62228, 484; 
Dallas-Ft. Worth  TX, 98948, 1, 6, 5, 0, 626, 61966, 482; 
618; 
Milwaukee  WI, 98928, 36, 43, 148, 0, 653, 60031, 481; 
Albuquerque  NM, 98958, 3, 5, 18, 0, 632, 60932, 481; 
Anchorage  AK, 98971, 0, 0, 11, 0, 629, 61341, 478; 
Baltimore  MD, 98890, 1, 5, 15, 0, 653, 61485, 513; 
Boston  MA, 99009, 3, 3, 6, 0, 591, 61674, 460; 
Chicago  IL, 99029, 2, 1, 9, 0, 601, 61688, 432; 
Cincinnati  OH, 98930, 1, 3, 5, 0, 648, 61679, 476; 
Columbus  OH, 98969, 4, 6, 11, 0, 604, 62229, 484; 
Dallas-Ft. Worth  TX, 98947, 2, 6, 5, 0, 626, 61966, 483; 
619; 
Milwaukee  WI, 98928, 32, 47, 139, 0, 653, 60045, 481; 
Albuquerque  NM, 98958, 3, 4, 17, 0, 632, 60934, 481; 
Anchorage  AK, 98971, 0, 0, 9, 0, 629, 61343, 478; 
Baltimore  MD, 98890, 1, 5, 13, 0, 653, 61487, 513; 
Boston  MA, 99009, 3, 3, 6, 0, 591, 61674, 460; 
Chicago  IL, 99029, 4, 1, 8, 0, 601, 61689, 432; 
Cincinnati  OH, 98931, 1, 3, 4, 0, 648, 61680, 476; 
Columbus  OH, 98969, 3, 6, 12, 0, 604, 62229, 484; 
Dallas-Ft. Worth  TX, 98947, 4, 5, 6, 0, 626, 61965, 484; 
620; 
Milwaukee  WI, 98927, 34, 43, 137, 0, 653, 60051, 482; 
Albuquerque  NM, 98956, 3, 4, 17, 0, 632, 60932, 483; 
Anchorage  AK, 98969, 0, 0, 9, 0, 629, 61342, 480; 
Baltimore  MD, 98890, 1, 5, 12, 0, 653, 61488, 513; 
Boston  MA, 99009, 3, 3, 6, 0, 591, 61674, 460; 
Chicago  IL, 99029, 5, 1, 8, 0, 601, 61689, 432; 
Cincinnati  OH, 98931, 1, 3, 4, 0, 648, 61680, 476; 
Columbus  OH, 98969, 2, 7, 12, 0, 604, 62229, 484; 
Dallas-Ft. Worth  TX, 98947, 4, 5, 6, 0, 626, 61964, 485; 
621; 
Milwaukee  WI, 98927, 32, 43, 137, 0, 653, 60053, 482; 
Albuquerque  NM, 98954, 3, 3, 17, 0, 632, 60932, 485; 
Anchorage  AK, 98968, 0, 0, 9, 0, 629, 61342, 481; 
Baltimore  MD, 98888, 1, 5, 12, 0, 653, 61486, 515; 
Boston  MA, 99008, 3, 4, 6, 0, 591, 61674, 461; 
Chicago  IL, 99029, 5, 1, 8, 0, 601, 61688, 433; 
Cincinnati  OH, 98930, 2, 3, 4, 0, 648, 61680, 477; 
Columbus  OH, 98969, 2, 7, 10, 0, 604, 62231, 484; 
Dallas-Ft. Worth  TX, 98947, 4, 5, 6, 0, 626, 61964, 485; 
622; 
Milwaukee  WI, 98926, 27, 47, 127, 0, 653, 60066, 483; 
Albuquerque  NM, 98954, 2, 4, 17, 0, 632, 60932, 485; 
Anchorage  AK, 98968, 4, 0, 9, 0, 629, 61342, 481; 
Baltimore  MD, 98887, 1, 5, 9, 0, 653, 61488, 516; 
Boston  MA, 99008, 3, 4, 4, 0, 591, 61676, 462; 
Chicago  IL, 99028, 6, 0, 9, 0, 601, 61688, 434; 
Cincinnati  OH, 98928, 2, 2, 5, 0, 648, 61679, 479; 
Columbus  OH, 98967, 1, 8, 9, 0, 604, 62231, 486; 
Dallas-Ft. Worth  TX, 98946, 4, 6, 6, 0, 626, 61964, 486; 
623; 
Milwaukee  WI, 98926, 29, 47, 124, 0, 653, 60070, 483; 
Albuquerque  NM, 98954, 2, 4, 17, 0, 632, 60932, 485; 
Anchorage  AK, 98967, 4, 0, 8, 0, 629, 61342, 482; 
Baltimore  MD, 98887, 2, 5, 9, 0, 653, 61488, 516; 
Boston  MA, 99006, 5, 4, 4, 0, 591, 61675, 464; 
Chicago  IL, 99027, 6, 0, 9, 0, 601, 61688, 435; 
Cincinnati  OH, 98928, 2, 2, 5, 0, 648, 61679, 479; 
Columbus  OH, 98967, 1, 8, 9, 0, 604, 62231, 486; 
Dallas-Ft. Worth  TX, 98946, 4, 6, 6, 0, 626, 61964, 486; 
624; 
Milwaukee  WI, 98923, 29, 48, 122, 0, 653, 60072, 486; 
Albuquerque  NM, 98953, 2, 4, 15, 0, 632, 60933, 486; 
Anchorage  AK, 98967, 4, 0, 6, 0, 629, 61344, 482; 
Baltimore  MD, 98886, 2, 5, 9, 0, 653, 61487, 517; 
Boston  MA, 99005, 6, 4, 4, 0, 591, 61674, 465; 
Chicago  IL, 99026, 6, 0, 9, 0, 601, 61688, 436; 
Cincinnati  OH, 98927, 1, 3, 5, 0, 648, 61679, 480; 
Columbus  OH, 98967, 1, 8, 9, 0, 604, 62231, 486; 
Dallas-Ft. Worth  TX, 98946, 4, 6, 6, 0, 626, 61964, 486; 
625; 
Milwaukee  WI, 98923, 25, 50, 113, 0, 653, 60084, 486; 
Albuquerque  NM, 98953, 1, 5, 13, 0, 632, 60935, 486; 
Anchorage  AK, 98967, 4, 0, 5, 0, 629, 61345, 483; 
Baltimore  MD, 98885, 2, 5, 9, 0, 653, 61487, 517; 
Boston  MA, 99003, 6, 4, 3, 0, 591, 61673, 467; 
Chicago  IL, 99025, 6, 0, 8, 0, 601, 61688, 437; 
Cincinnati  OH, 98926, 1, 3, 5, 0, 648, 61678, 481; 
Columbus  OH, 98967, 0, 7, 10, 0, 604, 62232, 487; 
Dallas-Ft. Worth  TX, 98946, 4, 5, 7, 0, 626, 61964, 486; 
626; 
Milwaukee  WI, 98923, 25, 47, 113, 0, 653, 60088, 486; 
Albuquerque  NM, 98952, 0, 5, 14, 0, 632, 60934, 487; 
Anchorage  AK, 98966, 4, 0, 5, 0, 629, 61344, 484; 
Baltimore  MD, 98885, 2, 4, 10, 0, 653, 61487, 517; 
Boston  MA, 99004, 5, 5, 3, 0, 591, 61673, 467; 
Chicago  IL, 99026, 6, 0, 7, 0, 601, 61689, 437; 
Cincinnati  OH, 98925, 1, 3, 4, 0, 648, 61678, 482; 
Columbus  OH, 98966, 0, 7, 10, 0, 604, 62231, 488; 
Dallas-Ft. Worth  TX, 98946, 4, 5, 7, 0, 626, 61964, 486; 
627; 
Milwaukee  WI, 98921, 27, 46, 111, 0, 653, 60090, 488; 
Albuquerque  NM, 98949, 0, 5, 12, 0, 632, 60934, 490; 
Anchorage  AK, 98964, 4, 0, 4, 0, 629, 61343, 486; 
Baltimore  MD, 98883, 2, 5, 8, 0, 653, 61488, 519; 
Boston  MA, 99003, 5, 5, 3, 0, 591, 61673, 468; 
Chicago  IL, 99026, 5, 1, 7, 0, 601, 61689, 438; 
Cincinnati  OH, 98925, 1, 3, 4, 0, 648, 61678, 482; 
Columbus  OH, 98965, 0, 7, 10, 0, 604, 62230, 489; 
Dallas-Ft. Worth  TX, 98945, 4, 5, 7, 0, 626, 61963, 486; 
628; 
Milwaukee  WI, 98919, 26, 44, 102, 0, 654, 60103, 489; 
Albuquerque  NM, 98949, 0, 4, 13, 0, 632, 60934, 490; 
Anchorage  AK, 98962, 4, 0, 4, 0, 629, 61342, 488; 
Baltimore  MD, 98882, 2, 4, 9, 0, 653, 61487, 520; 
Boston  MA, 99004, 5, 5, 1, 0, 591, 61675, 468; 
Chicago  IL, 99025, 4, 2, 6, 0, 601, 61690, 439; 
Cincinnati  OH, 98924, 1, 3, 3, 0, 648, 61678, 483; 
Columbus  OH, 98963, 0, 6, 11, 0, 604, 62229, 491; 
Dallas-Ft. Worth  TX, 98945, 4, 5, 7, 0, 626, 61963, 486; 
629; 
Milwaukee  WI, 98919, 26, 45, 102, 0, 654, 60104, 489; 
Albuquerque  NM, 98948, 0, 4, 13, 0, 632, 60934, 491; 
Anchorage  AK, 98960, 4, 0, 3, 0, 629, 61341, 490; 
Baltimore  MD, 98882, 2, 4, 9, 0, 653, 61487, 520; 
Boston  MA, 99004, 5, 4, 2, 0, 591, 61675, 468; 
Chicago  IL, 99025, 4, 2, 6, 0, 601, 61690, 439; 
Cincinnati  OH, 98923, 1, 3, 3, 0, 648, 61678, 484; 
Columbus  OH, 98963, 0, 6, 10, 0, 604, 62230, 491; 
Dallas-Ft. Worth  TX, 98943, 4, 4, 8, 0, 626, 61963, 488; 
630; 
Milwaukee  WI, 98916, 27, 44, 102, 0, 655, 60104, 492; 
Albuquerque  NM, 98946, 0, 4, 11, 0, 632, 60934, 493; 
Anchorage  AK, 98959, 4, 0, 3, 0, 629, 61340, 491; 
Baltimore  MD, 98879, 2, 4, 8, 0, 653, 61486, 521; 
Boston  MA, 99003, 4, 5, 2, 0, 591, 61675, 470; 
Chicago  IL, 99022, 3, 3, 5, 0, 601, 61688, 442; 
Cincinnati  OH, 98921, 1, 3, 3, 0, 648, 61678, 486; 
Columbus  OH, 98964, 0, 6, 10, 0, 604, 62230, 491; 
Dallas-Ft. Worth  TX, 98943, 3, 5, 8, 0, 626, 61963, 488; 
631; 
Milwaukee  WI, 98916, 23, 45, 92, 0, 655, 60117, 492; 
Albuquerque  NM, 98945, 0, 3, 9, 0, 632, 60936, 494; 
Anchorage  AK, 98959, 4, 0, 3, 0, 629, 61340, 491; 
Baltimore  MD, 98879, 2, 2, 9, 0, 653, 61487, 521; 
Boston  MA, 99003, 4, 5, 2, 0, 591, 61675, 470; 
Chicago  IL, 99021, 2, 4, 5, 0, 601, 61687, 443; 
Cincinnati  OH, 98919, 1, 1, 5, 0, 648, 61676, 487; 
Columbus  OH, 98963, 0, 6, 8, 0, 604, 62232, 492; 
Dallas-Ft. Worth  TX, 98942, 1, 6, 7, 0, 626, 61964, 489; 
632; 
Milwaukee  WI, 98915, 22, 44, 91, 0, 655, 60121, 493; 
Albuquerque  NM, 98944, 0, 3, 9, 0, 632, 60936, 495; 
Anchorage  AK, 98959, 4, 0, 3, 0, 629, 61340, 491; 
Baltimore  MD, 98878, 2, 2, 9, 0, 653, 61486, 522; 
Boston  MA, 99001, 3, 5, 3, 0, 591, 61675, 472; 
Chicago  IL, 99020, 2, 4, 4, 0, 601, 61687, 444; 
Cincinnati  OH, 98918, 1, 1, 5, 0, 648, 61676, 488; 
Columbus  OH, 98963, 0, 6, 8, 0, 604, 62232, 492; 
Dallas-Ft. Worth  TX, 98941, 1, 6, 7, 0, 626, 61963, 490; 
633; 
Milwaukee  WI, 98915, 20, 44, 92, 0, 655, 60122, 493; 
Albuquerque  NM, 98944, 0, 3, 8, 0, 632, 60937, 495; 
Anchorage  AK, 98956, 4, 0, 1, 0, 629, 61340, 494; 
Baltimore  MD, 98876, 2, 2, 9, 0, 653, 61485, 524; 
Boston  MA, 99001, 1, 7, 3, 0, 591, 61675, 472; 
Chicago  IL, 99020, 2, 4, 4, 0, 601, 61687, 444; 
Cincinnati  OH, 98918, 0, 1, 6, 0, 648, 61676, 488; 
Columbus  OH, 98963, 0, 5, 9, 0, 604, 62232, 492; 
Dallas-Ft. Worth  TX, 98941, 1, 6, 7, 0, 626, 61963, 490; 
634; 
Milwaukee  WI, 98915, 16, 40, 86, 0, 655, 60136, 493; 
Albuquerque  NM, 98944, 0, 2, 7, 0, 632, 60939, 495; 
Anchorage  AK, 98956, 2, 2, 1, 0, 629, 61340, 494; 
Baltimore  MD, 98875, 2, 1, 10, 0, 653, 61485, 525; 
Boston  MA, 98999, 1, 7, 3, 0, 591, 61674, 474; 
Chicago  IL, 99020, 1, 5, 3, 0, 601, 61688, 444; 
Cincinnati  OH, 98916, 0, 1, 6, 0, 648, 61674, 490; 
Columbus  OH, 98963, 0, 4, 9, 0, 604, 62233, 492; 
Dallas-Ft. Worth  TX, 98941, 1, 6, 6, 0, 626, 61963, 491; 
635; 
Milwaukee  WI, 98915, 15, 38, 89, 0, 655, 60136, 493; 
Albuquerque  NM, 98944, 0, 2, 7, 0, 632, 60939, 496; 
Anchorage  AK, 98954, 2, 2, 1, 0, 629, 61340, 496; 
Baltimore  MD, 98875, 2, 2, 9, 0, 653, 61486, 525; 
Boston  MA, 98997, 0, 8, 3, 0, 591, 61673, 475; 
Chicago  IL, 99020, 0, 6, 3, 0, 601, 61688, 444; 
Cincinnati  OH, 98914, 0, 1, 5, 0, 648, 61674, 492; 
Columbus  OH, 98963, 0, 3, 10, 0, 604, 62233, 492; 
Dallas-Ft. Worth  TX, 98941, 1, 5, 7, 0, 626, 61963, 491; 
636; 
Milwaukee  WI, 98915, 16, 35, 90, 0, 655, 60139, 493; 
Albuquerque  NM, 98943, 0, 2, 6, 0, 632, 60940, 497; 
Anchorage  AK, 98953, 2, 2, 1, 0, 629, 61339, 497; 
Baltimore  MD, 98874, 3, 2, 9, 0, 653, 61485, 527; 
Boston  MA, 98996, 1, 8, 3, 0, 591, 61672, 476; 
Chicago  IL, 99019, 0, 6, 2, 0, 601, 61688, 444; 
Cincinnati  OH, 98913, 0, 1, 5, 0, 648, 61672, 495; 
Columbus  OH, 98964, 0, 2, 11, 0, 604, 62233, 492; 
Dallas-Ft. Worth  TX, 98941, 1, 5, 7, 0, 626, 61963, 491; 
637; 
Milwaukee  WI, 98913, 19, 31, 90, 0, 655, 60145, 495; 
Albuquerque  NM, 98942, 0, 1, 7, 0, 632, 60939, 498; 
Anchorage  AK, 98953, 0, 4, 1, 0, 629, 61339, 497; 
Baltimore  MD, 98872, 4, 2, 7, 0, 653, 61485, 529; 
Boston  MA, 98995, 1, 8, 3, 0, 591, 61672, 477; 
Chicago  IL, 99019, 0, 6, 2, 0, 601, 61688, 444; 
Cincinnati  OH, 98912, 0, 1, 5, 0, 648, 61672, 496; 
Columbus  OH, 98963, 0, 2, 10, 0, 604, 62233, 493; 
Dallas-Ft. Worth  TX, 98939, 0, 4, 9, 0, 626, 61962, 493; 
638; 
Milwaukee  WI, 98912, 18, 34, 87, 0, 655, 60148, 496; 
Albuquerque  NM, 98942, 0, 1, 7, 0, 632, 60939, 498; 
Anchorage  AK, 98953, 0, 4, 1, 0, 629, 61339, 497; 
Baltimore  MD, 98871, 4, 2, 7, 0, 653, 61484, 530; 
Boston  MA, 98995, 1, 7, 4, 0, 591, 61672, 477; 
Chicago  IL, 99019, 0, 6, 2, 0, 601, 61688, 444; 
Cincinnati  OH, 98912, 0, 1, 5, 0, 648, 61672, 496; 
Columbus  OH, 98964, 0, 2, 10, 0, 604, 62233, 493; 
Dallas-Ft. Worth  TX, 98939, 0, 4, 9, 0, 626, 61962, 493; 
639; 
Milwaukee  WI, 98909, 16, 35, 85, 0, 655, 60149, 499; 
Albuquerque  NM, 98941, 0, 1, 7, 0, 632, 60938, 499; 
Anchorage  AK, 98950, 0, 4, 1, 0, 629, 61337, 499; 
Baltimore  MD, 98871, 3, 3, 7, 0, 653, 61484, 530; 
Boston  MA, 98994, 1, 4, 7, 0, 591, 61672, 478; 
Chicago  IL, 99019, 0, 6, 2, 0, 601, 61688, 444; 
Cincinnati  OH, 98912, 0, 1, 5, 0, 648, 61672, 496; 
Columbus  OH, 98963, 0, 2, 9, 0, 604, 62233, 494; 
Dallas-Ft. Worth  TX, 98938, 0, 3, 10, 0, 626, 61961, 494; 
640; 
Milwaukee  WI, 98907, 18, 31, 82, 0, 655, 60155, 501; 
Albuquerque  NM, 98940, 0, 1, 7, 0, 632, 60938, 500; 
Anchorage  AK, 98949, 0, 3, 2, 0, 629, 61336, 500; 
Baltimore  MD, 98868, 3, 3, 7, 0, 653, 61482, 533; 
Boston  MA, 98991, 1, 4, 7, 0, 591, 61669, 481; 
Chicago  IL, 99019, 0, 6, 1, 0, 601, 61689, 444; 
Cincinnati  OH, 98911, 0, 1, 4, 0, 648, 61672, 498; 
Columbus  OH, 98963, 0, 0, 10, 0, 604, 62234, 494; 
Dallas-Ft. Worth  TX, 98936, 0, 1, 11, 0, 626, 61961, 496; 
641; 
Milwaukee  WI, 98907, 19, 32, 80, 0, 655, 60157, 501; 
Albuquerque  NM, 98940, 0, 0, 8, 0, 632, 60937, 501; 
Anchorage  AK, 98950, 0, 3, 2, 0, 629, 61336, 500; 
Baltimore  MD, 98868, 3, 3, 7, 0, 653, 61482, 533; 
Boston  MA, 98990, 1, 3, 8, 0, 591, 61668, 482; 
Chicago  IL, 99019, 0, 6, 1, 0, 601, 61689, 444; 
Cincinnati  OH, 98911, 1, 1, 4, 0, 648, 61671, 499; 
Columbus  OH, 98962, 0, 0, 10, 0, 604, 62233, 495; 
Dallas-Ft. Worth  TX, 98935, 1, 1, 11, 0, 626, 61961, 497; 
642; 
Milwaukee  WI, 98907, 18, 33, 79, 0, 655, 60159, 501; 
Albuquerque  NM, 98939, 0, 0, 8, 0, 632, 60936, 501; 
Anchorage  AK, 98949, 0, 3, 2, 0, 629, 61334, 502; 
Baltimore  MD, 98867, 3, 3, 6, 0, 653, 61482, 534; 
Boston  MA, 98990, 1, 2, 9, 0, 591, 61667, 483; 
Chicago  IL, 99018, 0, 4, 3, 0, 601, 61688, 445; 
Cincinnati  OH, 98911, 1, 0, 5, 0, 648, 61671, 499; 
Columbus  OH, 98959, 0, 0, 10, 0, 604, 62230, 497; 
Dallas-Ft. Worth  TX, 98935, 1, 1, 11, 0, 626, 61961, 497; 
643; 
Milwaukee  WI, 98907, 24, 26, 79, 0, 655, 60166, 501; 
Albuquerque  NM, 98938, 0, 0, 8, 0, 632, 60936, 502; 
Anchorage  AK, 98949, 0, 3, 2, 0, 629, 61334, 502; 
Baltimore  MD, 98866, 3, 3, 5, 0, 653, 61482, 535; 
Boston  MA, 98989, 1, 2, 9, 0, 591, 61667, 484; 
Chicago  IL, 99018, 0, 4, 2, 0, 601, 61688, 446; 
Cincinnati  OH, 98909, 1, 0, 5, 0, 648, 61670, 501; 
Columbus  OH, 98958, 0, 0, 9, 0, 604, 62230, 498; 
Dallas-Ft. Worth  TX, 98934, 1, 1, 11, 0, 626, 61960, 498; 
644; 
Milwaukee  WI, 98907, 25, 25, 78, 0, 655, 60168, 501; 
Albuquerque  NM, 98936, 0, 0, 8, 0, 632, 60934, 504; 
Anchorage  AK, 98948, 0, 3, 1, 0, 629, 61335, 502; 
Baltimore  MD, 98865, 3, 3, 5, 0, 653, 61481, 537; 
Boston  MA, 98988, 1, 2, 9, 0, 591, 61666, 485; 
Chicago  IL, 99016, 0, 3, 3, 0, 601, 61687, 448; 
Cincinnati  OH, 98907, 1, 0, 5, 0, 648, 61669, 503; 
Columbus  OH, 98955, 0, 0, 9, 0, 604, 62228, 502; 
Dallas-Ft. Worth  TX, 98933, 1, 1, 10, 0, 626, 61960, 499; 
645; 
Milwaukee  WI, 98906, 26, 25, 74, 0, 655, 60172, 502; 
Albuquerque  NM, 98935, 1, 0, 7, 0, 632, 60934, 505; 
Anchorage  AK, 98946, 0, 3, 1, 0, 629, 61334, 503; 
Baltimore  MD, 98864, 2, 3, 6, 0, 653, 61481, 538; 
Boston  MA, 98988, 1, 1, 10, 0, 591, 61666, 485; 
Chicago  IL, 99017, 0, 3, 3, 0, 601, 61687, 448; 
Cincinnati  OH, 98907, 1, 0, 5, 0, 648, 61669, 503; 
Columbus  OH, 98953, 0, 0, 9, 0, 604, 62227, 504; 
Dallas-Ft. Worth  TX, 98932, 1, 1, 10, 0, 626, 61960, 500; 
646; 
Milwaukee  WI, 98905, 25, 24, 72, 0, 655, 60175, 504; 
Albuquerque  NM, 98935, 1, 0, 6, 0, 632, 60935, 505; 
Anchorage  AK, 98945, 0, 2, 2, 0, 629, 61333, 504; 
Baltimore  MD, 98863, 2, 3, 6, 0, 653, 61481, 539; 
Boston  MA, 98988, 1, 1, 9, 0, 591, 61667, 485; 
Chicago  IL, 99017, 0, 1, 5, 0, 601, 61686, 449; 
Cincinnati  OH, 98905, 1, 0, 5, 0, 648, 61667, 505; 
Columbus  OH, 98953, 0, 0, 9, 0, 604, 62227, 504; 
Dallas-Ft. Worth  TX, 98931, 1, 1, 9, 0, 626, 61960, 501; 
647; 
Milwaukee  WI, 98905, 23, 26, 73, 0, 655, 60176, 504; 
Albuquerque  NM, 98934, 1, 0, 6, 0, 632, 60934, 506; 
Anchorage  AK, 98945, 0, 2, 2, 0, 629, 61333, 504; 
Baltimore  MD, 98863, 1, 4, 6, 0, 653, 61481, 539; 
Boston  MA, 98987, 2, 1, 9, 0, 591, 61666, 486; 
Chicago  IL, 99017, 0, 1, 5, 0, 601, 61686, 449; 
Cincinnati  OH, 98904, 1, 0, 5, 0, 648, 61666, 506; 
Columbus  OH, 98952, 0, 0, 9, 0, 604, 62226, 505; 
Dallas-Ft. Worth  TX, 98930, 1, 1, 9, 0, 626, 61959, 502; 
648; 
Milwaukee  WI, 98905, 23, 26, 72, 0, 655, 60178, 504; 
Albuquerque  NM, 98934, 1, 0, 6, 0, 632, 60934, 506; 
Anchorage  AK, 98943, 0, 2, 2, 0, 629, 61331, 506; 
Baltimore  MD, 98863, 1, 4, 6, 0, 653, 61481, 539; 
Boston  MA, 98986, 2, 2, 9, 0, 591, 61665, 487; 
Chicago  IL, 99016, 1, 1, 5, 0, 601, 61685, 450; 
Cincinnati  OH, 98903, 1, 0, 5, 0, 648, 61665, 507; 
Columbus  OH, 98950, 0, 0, 9, 0, 604, 62225, 507; 
Dallas-Ft. Worth  TX, 98930, 1, 1, 9, 0, 626, 61959, 503; 
649; 
Milwaukee  WI, 98904, 20, 28, 72, 0, 655, 60180, 505; 
Albuquerque  NM, 98932, 1, 0, 6, 0, 632, 60932, 509; 
Anchorage  AK, 98942, 0, 1, 3, 0, 629, 61330, 506; 
Baltimore  MD, 98863, 1, 4, 6, 0, 653, 61480, 540; 
Boston  MA, 98985, 2, 2, 9, 0, 591, 61664, 488; 
Chicago  IL, 99016, 1, 1, 5, 0, 601, 61685, 450; 
Cincinnati  OH, 98903, 1, 0, 4, 0, 648, 61666, 507; 
Columbus  OH, 98950, 0, 0, 7, 0, 604, 62227, 507; 
Dallas-Ft. Worth  TX, 98930, 1, 1, 9, 0, 626, 61959, 503; 
650; 
Milwaukee  WI, 98900, 21, 25, 71, 0, 655, 60181, 508; 
Albuquerque  NM, 98932, 1, 0, 5, 0, 632, 60933, 510; 
Anchorage  AK, 98942, 0, 1, 3, 0, 629, 61330, 506; 
Baltimore  MD, 98862, 1, 3, 7, 0, 653, 61479, 542; 
Boston  MA, 98981, 2, 2, 9, 0, 591, 61661, 492; 
Chicago  IL, 99016, 2, 1, 5, 0, 601, 61685, 451; 
Cincinnati  OH, 98900, 1, 0, 4, 0, 648, 61664, 510; 
Columbus  OH, 98949, 0, 0, 7, 0, 604, 62227, 509; 
Dallas-Ft. Worth  TX, 98928, 0, 2, 8, 0, 626, 61959, 504; 
651; 
Milwaukee  WI, 98900, 20, 25, 71, 0, 655, 60182, 508; 
Albuquerque  NM, 98932, 1, 0, 5, 0, 632, 60933, 510; 
Anchorage  AK, 98942, 0, 1, 3, 0, 629, 61330, 506; 
Baltimore  MD, 98862, 1, 2, 8, 0, 653, 61479, 542; 
Boston  MA, 98980, 2, 2, 9, 0, 591, 61660, 493; 
Chicago  IL, 99017, 3, 1, 5, 0, 601, 61685, 451; 
Cincinnati  OH, 98900, 1, 0, 4, 0, 648, 61664, 510; 
Columbus  OH, 98950, 0, 0, 7, 0, 604, 62227, 509; 
Dallas-Ft. Worth  TX, 98926, 0, 2, 8, 0, 626, 61957, 506; 
652; 
Milwaukee  WI, 98900, 17, 26, 72, 0, 655, 60184, 508; 
Albuquerque  NM, 98932, 1, 0, 5, 0, 632, 60933, 510; 
Anchorage  AK, 98942, 0, 0, 4, 0, 629, 61330, 506; 
Baltimore  MD, 98862, 0, 3, 7, 0, 653, 61480, 542; 
Boston  MA, 98978, 2, 2, 9, 0, 591, 61659, 495; 
Chicago  IL, 99017, 4, 0, 6, 0, 601, 61685, 451; 
Cincinnati  OH, 98901, 2, 0, 4, 0, 648, 61664, 510; 
Columbus  OH, 98947, 0, 0, 6, 0, 604, 62226, 512; 
Dallas-Ft. Worth  TX, 98926, 0, 2, 8, 0, 626, 61956, 507; 
653; 
Milwaukee  WI, 98899, 15, 26, 73, 0, 655, 60186, 510; 
Albuquerque  NM, 98930, 1, 0, 5, 0, 632, 60931, 511; 
Anchorage  AK, 98941, 1, 0, 4, 0, 629, 61329, 506; 
Baltimore  MD, 98862, 0, 3, 6, 0, 653, 61481, 542; 
Boston  MA, 98977, 2, 1, 10, 0, 591, 61658, 497; 
Chicago  IL, 99016, 4, 0, 6, 0, 601, 61684, 452; 
Cincinnati  OH, 98901, 2, 0, 4, 0, 648, 61664, 510; 
Columbus  OH, 98947, 0, 0, 6, 0, 604, 62226, 512; 
Dallas-Ft. Worth  TX, 98925, 0, 2, 8, 0, 626, 61955, 508; 
654; 
Milwaukee  WI, 98898, 15, 22, 76, 0, 655, 60186, 511; 
Albuquerque  NM, 98930, 0, 1, 5, 0, 632, 60931, 511; 
Anchorage  AK, 98941, 1, 0, 4, 0, 629, 61328, 507; 
Baltimore  MD, 98862, 0, 3, 6, 0, 653, 61481, 542; 
Boston  MA, 98976, 2, 0, 11, 0, 591, 61657, 498; 
Chicago  IL, 99015, 4, 0, 6, 0, 601, 61684, 453; 
Cincinnati  OH, 98901, 2, 0, 4, 0, 648, 61664, 510; 
Columbus  OH, 98946, 0, 0, 6, 0, 604, 62225, 514; 
Dallas-Ft. Worth  TX, 98923, 0, 2, 8, 0, 626, 61954, 510; 
655; 
Milwaukee  WI, 98898, 14, 22, 70, 0, 655, 60194, 511; 
Albuquerque  NM, 98929, 0, 1, 4, 0, 632, 60931, 512; 
Anchorage  AK, 98939, 1, 0, 4, 0, 629, 61327, 509; 
Baltimore  MD, 98863, 0, 3, 6, 0, 653, 61481, 542; 
Boston  MA, 98975, 2, 0, 11, 0, 591, 61656, 499; 
Chicago  IL, 99015, 4, 0, 6, 0, 601, 61684, 453; 
Cincinnati  OH, 98901, 2, 0, 3, 0, 648, 61665, 510; 
Columbus  OH, 98946, 0, 0, 6, 0, 604, 62225, 514; 
Dallas-Ft. Worth  TX, 98923, 1, 1, 8, 0, 626, 61954, 511; 
656; 
Milwaukee  WI, 98898, 14, 21, 68, 0, 655, 60198, 511; 
Albuquerque  NM, 98929, 0, 1, 4, 0, 632, 60930, 513; 
Anchorage  AK, 98939, 1, 0, 4, 0, 629, 61327, 509; 
Baltimore  MD, 98863, 0, 2, 7, 0, 653, 61481, 542; 
Boston  MA, 98974, 2, 0, 9, 0, 591, 61656, 501; 
Chicago  IL, 99014, 4, 0, 6, 0, 601, 61684, 454; 
Cincinnati  OH, 98900, 1, 1, 3, 0, 648, 61664, 511; 
Columbus  OH, 98945, 0, 0, 6, 0, 604, 62225, 514; 
Dallas-Ft. Worth  TX, 98922, 1, 1, 8, 0, 626, 61954, 512; 
657; 
Milwaukee  WI, 98898, 13, 20, 67, 0, 655, 60201, 511; 
Albuquerque  NM, 98929, 0, 1, 4, 0, 632, 60930, 514; 
Anchorage  AK, 98939, 1, 0, 4, 0, 629, 61327, 509; 
Baltimore  MD, 98863, 0, 1, 8, 0, 653, 61481, 542; 
Boston  MA, 98972, 3, 0, 9, 0, 591, 61655, 503; 
Chicago  IL, 99014, 4, 0, 6, 0, 601, 61684, 454; 
Cincinnati  OH, 98900, 1, 1, 3, 0, 648, 61664, 511; 
Columbus  OH, 98944, 0, 0, 5, 0, 604, 62226, 515; 
Dallas-Ft. Worth  TX, 98922, 1, 1, 8, 0, 626, 61954, 512; 
658; 
Milwaukee  WI, 98898, 10, 22, 61, 0, 655, 60208, 511; 
Albuquerque  NM, 98925, 0, 1, 4, 0, 632, 60928, 518; 
Anchorage  AK, 98940, 1, 0, 4, 0, 629, 61326, 510; 
Baltimore  MD, 98862, 0, 1, 6, 0, 653, 61482, 543; 
Boston  MA, 98972, 3, 0, 9, 0, 591, 61655, 503; 
Chicago  IL, 99012, 4, 0, 6, 0, 601, 61683, 456; 
Cincinnati  OH, 98900, 1, 1, 2, 0, 648, 61665, 511; 
Columbus  OH, 98944, 0, 0, 4, 0, 604, 62227, 515; 
Dallas-Ft. Worth  TX, 98921, 1, 1, 8, 0, 626, 61953, 513; 
659; 
Milwaukee  WI, 98898, 9, 22, 61, 0, 655, 60210, 511; 
Albuquerque  NM, 98926, 0, 1, 4, 0, 632, 60928, 518; 
Anchorage  AK, 98939, 2, 0, 4, 0, 629, 61326, 510; 
Baltimore  MD, 98861, 0, 1, 6, 0, 653, 61481, 544; 
Boston  MA, 98972, 3, 1, 9, 0, 591, 61655, 504; 
Chicago  IL, 99012, 4, 0, 6, 0, 601, 61683, 456; 
Cincinnati  OH, 98900, 1, 1, 2, 0, 648, 61665, 511; 
Columbus  OH, 98943, 0, 0, 3, 0, 604, 62227, 516; 
Dallas-Ft. Worth  TX, 98921, 1, 0, 8, 0, 626, 61954, 513; 
660; 
Milwaukee  WI, 98895, 6, 24, 59, 0, 655, 60211, 514; 
Albuquerque  NM, 98924, 0, 1, 4, 0, 632, 60927, 520; 
Anchorage  AK, 98939, 3, 0, 4, 0, 629, 61326, 510; 
Baltimore  MD, 98862, 0, 1, 6, 0, 653, 61481, 544; 
Boston  MA, 98971, 2, 2, 9, 0, 591, 61654, 504; 
Chicago  IL, 99012, 3, 1, 6, 0, 601, 61683, 456; 
Cincinnati  OH, 98900, 1, 1, 1, 0, 648, 61666, 511; 
Columbus  OH, 98942, 0, 0, 2, 0, 604, 62227, 516; 
Dallas-Ft. Worth  TX, 98921, 1, 0, 7, 0, 626, 61955, 513; 
661; 
Milwaukee  WI, 98894, 8, 22, 55, 0, 655, 60217, 514; 
Albuquerque  NM, 98924, 0, 1, 1, 0, 632, 60930, 520; 
Anchorage  AK, 98939, 3, 0, 4, 0, 629, 61326, 510; 
Baltimore  MD, 98861, 0, 1, 5, 0, 653, 61482, 545; 
Boston  MA, 98971, 5, 2, 9, 0, 591, 61654, 504; 
Chicago  IL, 99012, 3, 1, 6, 0, 601, 61683, 456; 
Cincinnati  OH, 98899, 1, 1, 1, 0, 648, 61665, 512; 
Columbus  OH, 98942, 0, 0, 1, 0, 604, 62228, 516; 
Dallas-Ft. Worth  TX, 98920, 1, 0, 6, 0, 626, 61955, 514; 
662; 
Milwaukee  WI, 98893, 8, 21, 54, 0, 655, 60218, 515; 
Albuquerque  NM, 98923, 0, 1, 1, 0, 632, 60929, 521; 
Anchorage  AK, 98938, 3, 0, 4, 0, 629, 61326, 511; 
Baltimore  MD, 98861, 0, 1, 5, 0, 653, 61482, 545; 
Boston  MA, 98971, 5, 2, 9, 0, 591, 61654, 504; 
Chicago  IL, 99012, 2, 2, 6, 0, 601, 61683, 456; 
Cincinnati  OH, 98898, 1, 0, 2, 0, 648, 61664, 513; 
Columbus  OH, 98942, 0, 0, 1, 0, 604, 62227, 517; 
Dallas-Ft. Worth  TX, 98919, 1, 0, 6, 0, 626, 61954, 515; 
663; 
Milwaukee  WI, 98892, 9, 20, 55, 0, 655, 60217, 516; 
Albuquerque  NM, 98921, 0, 1, 1, 0, 632, 60927, 523; 
Anchorage  AK, 98937, 3, 0, 4, 0, 629, 61325, 511; 
Baltimore  MD, 98861, 0, 1, 5, 0, 653, 61482, 545; 
Boston  MA, 98971, 5, 2, 7, 0, 591, 61656, 504; 
Chicago  IL, 99012, 1, 3, 6, 0, 601, 61683, 457; 
Cincinnati  OH, 98898, 1, 0, 1, 0, 648, 61665, 513; 
Columbus  OH, 98939, 0, 0, 1, 0, 604, 62224, 520; 
Dallas-Ft. Worth  TX, 98917, 1, 0, 6, 0, 626, 61952, 517; 
664; 
Milwaukee  WI, 98892, 9, 19, 55, 0, 655, 60219, 516; 
Albuquerque  NM, 98920, 0, 1, 1, 0, 632, 60926, 524; 
Anchorage  AK, 98936, 4, 0, 4, 0, 629, 61324, 512; 
Baltimore  MD, 98861, 0, 1, 5, 0, 653, 61482, 545; 
Boston  MA, 98972, 5, 2, 7, 0, 591, 61656, 505; 
Chicago  IL, 99012, 1, 3, 6, 0, 601, 61683, 457; 
Cincinnati  OH, 98898, 1, 0, 1, 0, 648, 61665, 513; 
Columbus  OH, 98939, 0, 0, 0, 0, 604, 62225, 521; 
Dallas-Ft. Worth  TX, 98916, 1, 0, 3, 0, 626, 61955, 518; 
665; 
Milwaukee  WI, 98889, 10, 17, 57, 0, 655, 60216, 519; 
Albuquerque  NM, 98918, 0, 1, 0, 0, 632, 60925, 526; 
Anchorage  AK, 98933, 3, 1, 4, 0, 629, 61322, 515; 
Baltimore  MD, 98860, 0, 1, 5, 0, 653, 61481, 546; 
Boston  MA, 98971, 5, 2, 7, 0, 591, 61656, 505; 
Chicago  IL, 99010, 1, 3, 6, 0, 601, 61682, 459; 
Cincinnati  OH, 98898, 1, 0, 1, 0, 648, 61664, 514; 
Columbus  OH, 98938, 0, 0, 0, 0, 604, 62224, 522; 
Dallas-Ft. Worth  TX, 98916, 1, 0, 3, 0, 626, 61955, 518; 
666; 
Milwaukee  WI, 98888, 10, 16, 55, 0, 655, 60218, 520; 
Albuquerque  NM, 98918, 0, 1, 0, 0, 632, 60925, 526; 
Anchorage  AK, 98933, 3, 1, 4, 0, 629, 61322, 515; 
Baltimore  MD, 98860, 0, 1, 5, 0, 653, 61481, 546; 
Boston  MA, 98971, 4, 3, 6, 0, 591, 61657, 505; 
Chicago  IL, 99009, 1, 3, 5, 0, 601, 61682, 460; 
Cincinnati  OH, 98896, 1, 0, 1, 0, 648, 61663, 516; 
Columbus  OH, 98939, 0, 0, 0, 0, 604, 62224, 522; 
Dallas-Ft. Worth  TX, 98916, 1, 0, 3, 0, 626, 61955, 518; 
667; 
Milwaukee  WI, 98888, 10, 14, 55, 0, 655, 60221, 520; 
Albuquerque  NM, 98918, 0, 1, 0, 0, 632, 60925, 526; 
Anchorage  AK, 98932, 3, 1, 3, 0, 629, 61322, 516; 
Baltimore  MD, 98860, 0, 1, 5, 0, 653, 61481, 546; 
Boston  MA, 98972, 4, 3, 6, 0, 591, 61657, 505; 
Chicago  IL, 99009, 0, 4, 5, 0, 601, 61682, 460; 
Cincinnati  OH, 98895, 0, 1, 1, 0, 648, 61662, 517; 
Columbus  OH, 98939, 0, 0, 0, 0, 604, 62224, 522; 
Dallas-Ft. Worth  TX, 98916, 1, 0, 2, 0, 626, 61956, 518; 
668; 
Milwaukee  WI, 98886, 7, 16, 56, 0, 655, 60219, 522; 
Albuquerque  NM, 98918, 0, 1, 0, 0, 632, 60925, 526; 
Anchorage  AK, 98932, 3, 1, 3, 0, 629, 61322, 516; 
Baltimore  MD, 98860, 0, 1, 5, 0, 653, 61481, 546; 
Boston  MA, 98972, 3, 4, 5, 0, 591, 61658, 505; 
Chicago  IL, 99009, 0, 4, 4, 0, 601, 61683, 460; 
Cincinnati  OH, 98895, 0, 1, 1, 0, 648, 61662, 517; 
Columbus  OH, 98939, 0, 0, 0, 0, 604, 62224, 522; 
Dallas-Ft. Worth  TX, 98916, 1, 0, 2, 0, 626, 61956, 518; 
669; 
Milwaukee  WI, 98886, 7, 16, 54, 0, 655, 60221, 523; 
Albuquerque  NM, 98917, 0, 1, 0, 0, 632, 60925, 527; 
Anchorage  AK, 98931, 3, 1, 3, 0, 629, 61321, 517; 
Baltimore  MD, 98860, 0, 1, 5, 0, 653, 61481, 546; 
Boston  MA, 98972, 3, 4, 4, 0, 591, 61659, 505; 
Chicago  IL, 99008, 0, 4, 3, 0, 601, 61684, 461; 
Cincinnati  OH, 98894, 0, 1, 1, 0, 648, 61662, 518; 
Columbus  OH, 98938, 0, 0, 0, 0, 604, 62224, 523; 
Dallas-Ft. Worth  TX, 98915, 1, 0, 2, 0, 626, 61956, 519; 
670; 
Milwaukee  WI, 98885, 8, 13, 52, 0, 655, 60227, 524; 
Albuquerque  NM, 98917, 0, 1, 0, 0, 632, 60925, 527; 
Anchorage  AK, 98930, 3, 1, 2, 0, 629, 61321, 517; 
Baltimore  MD, 98858, 0, 0, 6, 0, 653, 61479, 548; 
Boston  MA, 98972, 2, 5, 4, 0, 591, 61659, 505; 
Chicago  IL, 99008, 0, 4, 2, 0, 601, 61685, 461; 
Cincinnati  OH, 98892, 0, 1, 1, 0, 648, 61661, 520; 
Columbus  OH, 98936, 0, 0, 0, 0, 604, 62224, 525; 
Dallas-Ft. Worth  TX, 98915, 0, 1, 2, 0, 626, 61956, 519; 
671; 
Milwaukee  WI, 98886, 8, 12, 52, 0, 655, 60228, 524; 
Albuquerque  NM, 98917, 0, 1, 0, 0, 632, 60925, 527; 
Anchorage  AK, 98930, 3, 1, 2, 0, 629, 61321, 517; 
Baltimore  MD, 98858, 0, 0, 6, 0, 653, 61479, 548; 
Boston  MA, 98972, 2, 5, 3, 0, 591, 61660, 505; 
Chicago  IL, 99008, 0, 4, 2, 0, 601, 61685, 461; 
Cincinnati  OH, 98891, 0, 1, 1, 0, 648, 61660, 521; 
Columbus  OH, 98935, 0, 0, 0, 0, 604, 62223, 525; 
Dallas-Ft. Worth  TX, 98914, 0, 1, 2, 0, 626, 61956, 520; 
672; 
Milwaukee  WI, 98886, 7, 12, 52, 0, 655, 60229, 524; 
Albuquerque  NM, 98917, 0, 0, 1, 0, 632, 60924, 527; 
Anchorage  AK, 98928, 2, 2, 2, 0, 629, 61319, 519; 
Baltimore  MD, 98858, 0, 0, 6, 0, 653, 61479, 548; 
Boston  MA, 98973, 2, 5, 3, 0, 591, 61660, 505; 
Chicago  IL, 99007, 0, 2, 4, 0, 601, 61684, 461; 
Cincinnati  OH, 98890, 0, 1, 1, 0, 648, 61659, 522; 
Columbus  OH, 98935, 0, 0, 0, 0, 604, 62223, 525; 
Dallas-Ft. Worth  TX, 98913, 0, 1, 2, 0, 626, 61955, 521; 
673; 
Milwaukee  WI, 98885, 7, 13, 48, 0, 655, 60232, 525; 
Albuquerque  NM, 98915, 1, 0, 1, 0, 632, 60923, 529; 
Anchorage  AK, 98927, 2, 2, 2, 0, 629, 61318, 520; 
Baltimore  MD, 98857, 0, 0, 6, 0, 653, 61478, 550; 
Boston  MA, 98972, 0, 7, 3, 0, 591, 61659, 506; 
Chicago  IL, 99006, 0, 2, 4, 0, 601, 61684, 462; 
Cincinnati  OH, 98888, 0, 1, 1, 0, 648, 61657, 524; 
Columbus  OH, 98936, 0, 0, 0, 0, 604, 62223, 525; 
Dallas-Ft. Worth  TX, 98913, 0, 1, 2, 0, 626, 61955, 521; 
674; 
Milwaukee  WI, 98883, 7, 10, 46, 0, 655, 60236, 527; 
Albuquerque  NM, 98915, 1, 0, 1, 0, 632, 60923, 529; 
Anchorage  AK, 98926, 1, 2, 3, 0, 629, 61317, 521; 
Baltimore  MD, 98856, 0, 0, 6, 0, 653, 61477, 551; 
Boston  MA, 98972, 0, 6, 4, 0, 591, 61659, 506; 
Chicago  IL, 99007, 0, 1, 5, 0, 601, 61684, 463; 
Cincinnati  OH, 98885, 0, 1, 1, 0, 648, 61656, 527; 
Columbus  OH, 98935, 0, 0, 0, 0, 604, 62222, 525; 
Dallas-Ft. Worth  TX, 98913, 0, 1, 2, 0, 626, 61955, 521; 
675; 
Milwaukee  WI, 98882, 7, 9, 46, 0, 655, 60236, 529; 
Albuquerque  NM, 98915, 1, 0, 1, 0, 632, 60923, 529; 
Anchorage  AK, 98926, 1, 2, 3, 0, 629, 61317, 521; 
Baltimore  MD, 98853, 0, 0, 4, 0, 654, 61476, 553; 
Boston  MA, 98972, 0, 5, 4, 0, 591, 61659, 507; 
Chicago  IL, 99006, 0, 1, 5, 0, 601, 61684, 464; 
Cincinnati  OH, 98884, 0, 1, 1, 0, 648, 61655, 528; 
Columbus  OH, 98934, 0, 0, 0, 0, 604, 62221, 526; 
Dallas-Ft. Worth  TX, 98911, 0, 1, 2, 0, 626, 61955, 523; 
676; 
Milwaukee  WI, 98881, 7, 10, 44, 0, 655, 60238, 531; 
Albuquerque  NM, 98914, 1, 0, 1, 0, 632, 60922, 530; 
Anchorage  AK, 98926, 1, 2, 2, 0, 629, 61318, 521; 
Baltimore  MD, 98849, 0, 0, 4, 0, 654, 61476, 557; 
Boston  MA, 98972, 0, 4, 5, 0, 591, 61659, 507; 
Chicago  IL, 99005, 0, 0, 4, 0, 601, 61685, 465; 
Cincinnati  OH, 98884, 0, 1, 1, 0, 648, 61655, 528; 
Columbus  OH, 98933, 0, 0, 0, 0, 604, 62221, 527; 
Dallas-Ft. Worth  TX, 98908, 0, 1, 2, 0, 626, 61954, 526; 
677; 
Milwaukee  WI, 98879, 6, 10, 43, 0, 655, 60238, 533; 
Albuquerque  NM, 98914, 1, 0, 1, 0, 632, 60922, 531; 
Anchorage  AK, 98925, 1, 2, 2, 0, 629, 61317, 522; 
Baltimore  MD, 98848, 0, 0, 2, 0, 654, 61477, 558; 
Boston  MA, 98972, 0, 3, 6, 0, 591, 61659, 507; 
Chicago  IL, 99005, 0, 0, 4, 0, 601, 61685, 465; 
Cincinnati  OH, 98881, 0, 1, 1, 0, 648, 61654, 531; 
Columbus  OH, 98931, 0, 0, 0, 0, 604, 62220, 529; 
Dallas-Ft. Worth  TX, 98907, 0, 1, 2, 0, 626, 61953, 527; 
678; 
Milwaukee  WI, 98877, 6, 9, 41, 0, 655, 60240, 535; 
Albuquerque  NM, 98912, 1, 0, 1, 0, 632, 60921, 532; 
Anchorage  AK, 98925, 1, 2, 2, 0, 629, 61317, 522; 
Baltimore  MD, 98847, 0, 0, 2, 0, 654, 61476, 559; 
Boston  MA, 98971, 0, 3, 6, 0, 591, 61658, 508; 
Chicago  IL, 99003, 0, 0, 4, 0, 601, 61683, 467; 
Cincinnati  OH, 98881, 0, 1, 1, 0, 648, 61653, 532; 
Columbus  OH, 98931, 0, 0, 0, 0, 604, 62220, 529; 
Dallas-Ft. Worth  TX, 98905, 0, 1, 2, 0, 626, 61951, 529; 
679; 
Milwaukee  WI, 98877, 8, 11, 38, 0, 655, 60243, 535; 
Albuquerque  NM, 98911, 1, 0, 1, 0, 632, 60920, 533; 
Anchorage  AK, 98925, 0, 3, 1, 0, 629, 61318, 522; 
Baltimore  MD, 98847, 0, 0, 2, 0, 654, 61476, 559; 
Boston  MA, 98971, 0, 3, 6, 0, 591, 61658, 508; 
Chicago  IL, 99002, 0, 0, 4, 0, 601, 61682, 468; 
Cincinnati  OH, 98880, 0, 0, 2, 0, 648, 61653, 533; 
Columbus  OH, 98930, 0, 0, 0, 0, 604, 62219, 530; 
Dallas-Ft. Worth  TX, 98906, 0, 0, 2, 0, 626, 61952, 529; 
680; 
Milwaukee  WI, 98877, 8, 11, 37, 0, 655, 60244, 535; 
Albuquerque  NM, 98911, 1, 0, 1, 0, 632, 60920, 533; 
Anchorage  AK, 98922, 0, 3, 1, 0, 629, 61317, 525; 
Baltimore  MD, 98847, 0, 0, 2, 0, 654, 61476, 560; 
Boston  MA, 98971, 0, 3, 6, 0, 591, 61658, 508; 
Chicago  IL, 99002, 0, 0, 4, 0, 601, 61682, 468; 
Cincinnati  OH, 98880, 0, 0, 2, 0, 648, 61653, 533; 
Columbus  OH, 98930, 0, 0, 0, 0, 604, 62219, 530; 
Dallas-Ft. Worth  TX, 98905, 0, 0, 1, 0, 626, 61952, 530; 
681; 
Milwaukee  WI, 98876, 8, 10, 37, 0, 655, 60245, 536; 
Albuquerque  NM, 98911, 1, 0, 1, 0, 632, 60919, 534; 
Anchorage  AK, 98921, 0, 3, 1, 0, 629, 61316, 526; 
Baltimore  MD, 98847, 0, 0, 2, 0, 654, 61476, 560; 
Boston  MA, 98971, 0, 2, 6, 0, 591, 61659, 508; 
Chicago  IL, 99001, 0, 0, 4, 0, 601, 61682, 469; 
Cincinnati  OH, 98880, 0, 0, 2, 0, 648, 61653, 533; 
Columbus  OH, 98929, 0, 0, 0, 0, 604, 62218, 531; 
Dallas-Ft. Worth  TX, 98904, 0, 0, 1, 0, 626, 61951, 531; 
682; 
Milwaukee  WI, 98873, 8, 10, 35, 0, 655, 60247, 539; 
Albuquerque  NM, 98911, 1, 0, 1, 0, 632, 60919, 535; 
Anchorage  AK, 98920, 0, 3, 1, 0, 629, 61315, 527; 
Baltimore  MD, 98847, 0, 0, 2, 0, 654, 61476, 560; 
Boston  MA, 98971, 0, 2, 6, 0, 591, 61659, 508; 
Chicago  IL, 98999, 0, 0, 4, 0, 601, 61682, 471; 
Cincinnati  OH, 98880, 0, 0, 2, 0, 648, 61653, 533; 
Columbus  OH, 98928, 0, 0, 0, 0, 604, 62218, 532; 
Dallas-Ft. Worth  TX, 98904, 0, 0, 1, 0, 626, 61951, 531; 
683; 
Milwaukee  WI, 98871, 8, 9, 34, 0, 655, 60249, 540; 
Albuquerque  NM, 98911, 1, 0, 1, 0, 632, 60919, 535; 
Anchorage  AK, 98920, 0, 3, 1, 0, 629, 61315, 527; 
Baltimore  MD, 98847, 0, 0, 2, 0, 654, 61476, 560; 
Boston  MA, 98971, 0, 2, 5, 0, 591, 61660, 508; 
Chicago  IL, 99000, 0, 0, 4, 0, 601, 61682, 471; 
Cincinnati  OH, 98879, 0, 0, 2, 0, 648, 61652, 534; 
Columbus  OH, 98927, 0, 0, 0, 0, 604, 62217, 533; 
Dallas-Ft. Worth  TX, 98904, 0, 0, 1, 0, 626, 61951, 531; 
684; 
Milwaukee  WI, 98870, 9, 9, 31, 0, 655, 60251, 541; 
Albuquerque  NM, 98911, 1, 0, 1, 0, 632, 60919, 535; 
Anchorage  AK, 98920, 0, 3, 1, 0, 629, 61315, 527; 
Baltimore  MD, 98847, 0, 0, 1, 0, 654, 61477, 560; 
Boston  MA, 98971, 0, 2, 5, 0, 591, 61660, 508; 
Chicago  IL, 99000, 0, 0, 4, 0, 601, 61682, 471; 
Cincinnati  OH, 98879, 0, 0, 2, 0, 648, 61652, 534; 
Columbus  OH, 98925, 0, 0, 0, 0, 604, 62216, 535; 
Dallas-Ft. Worth  TX, 98904, 0, 0, 1, 0, 626, 61951, 531; 
685; 
Milwaukee  WI, 98871, 9, 9, 31, 0, 655, 60252, 541; 
Albuquerque  NM, 98910, 1, 0, 1, 0, 632, 60919, 536; 
Anchorage  AK, 98920, 0, 3, 1, 0, 629, 61315, 527; 
Baltimore  MD, 98846, 0, 0, 1, 0, 654, 61477, 561; 
Boston  MA, 98970, 0, 2, 5, 0, 591, 61659, 509; 
Chicago  IL, 99000, 0, 0, 4, 0, 601, 61682, 471; 
Cincinnati  OH, 98878, 0, 0, 2, 0, 648, 61652, 535; 
Columbus  OH, 98924, 0, 0, 0, 0, 604, 62215, 536; 
Dallas-Ft. Worth  TX, 98903, 0, 0, 1, 0, 626, 61950, 532; 
686; 
Milwaukee  WI, 98872, 9, 9, 29, 0, 655, 60254, 541; 
Albuquerque  NM, 98910, 1, 0, 1, 0, 632, 60919, 536; 
Anchorage  AK, 98920, 0, 3, 1, 0, 629, 61315, 527; 
Baltimore  MD, 98846, 0, 0, 1, 0, 654, 61477, 561; 
Boston  MA, 98969, 0, 2, 5, 0, 591, 61658, 510; 
Chicago  IL, 98997, 0, 0, 4, 0, 601, 61679, 474; 
Cincinnati  OH, 98876, 0, 0, 1, 0, 648, 61652, 537; 
Columbus  OH, 98924, 0, 0, 0, 0, 604, 62214, 537; 
Dallas-Ft. Worth  TX, 98903, 0, 0, 1, 0, 626, 61950, 532; 
687; 
Milwaukee  WI, 98871, 9, 9, 29, 0, 655, 60253, 543; 
Albuquerque  NM, 98908, 1, 0, 1, 0, 632, 60918, 538; 
Anchorage  AK, 98921, 0, 3, 1, 0, 629, 61315, 527; 
Baltimore  MD, 98847, 0, 0, 1, 0, 654, 61477, 561; 
Boston  MA, 98969, 0, 2, 5, 0, 591, 61658, 510; 
Chicago  IL, 98996, 0, 0, 4, 0, 601, 61679, 475; 
Cincinnati  OH, 98875, 0, 0, 1, 0, 648, 61651, 538; 
Columbus  OH, 98923, 0, 0, 0, 0, 604, 62213, 538; 
Dallas-Ft. Worth  TX, 98904, 0, 0, 1, 0, 626, 61950, 532; 
688; 
Milwaukee  WI, 98870, 7, 9, 31, 0, 655, 60252, 544; 
Albuquerque  NM, 98908, 0, 1, 1, 0, 632, 60918, 538; 
Anchorage  AK, 98921, 0, 3, 1, 0, 629, 61315, 527; 
Baltimore  MD, 98845, 1, 0, 1, 0, 654, 61477, 563; 
Boston  MA, 98968, 0, 1, 6, 0, 591, 61658, 511; 
Chicago  IL, 98994, 0, 0, 4, 0, 601, 61678, 477; 
Cincinnati  OH, 98873, 0, 0, 1, 0, 648, 61649, 540; 
Columbus  OH, 98922, 0, 0, 0, 0, 604, 62213, 539; 
Dallas-Ft. Worth  TX, 98903, 0, 0, 1, 0, 626, 61950, 533; 
689; 
Milwaukee  WI, 98870, 7, 9, 30, 0, 655, 60252, 545; 
Albuquerque  NM, 98906, 0, 1, 1, 0, 632, 60916, 540; 
Anchorage  AK, 98918, 0, 3, 1, 0, 629, 61313, 529; 
Baltimore  MD, 98843, 1, 0, 1, 0, 654, 61475, 565; 
Boston  MA, 98968, 0, 1, 6, 0, 591, 61658, 511; 
Chicago  IL, 98994, 0, 0, 4, 0, 601, 61678, 478; 
Cincinnati  OH, 98872, 0, 0, 1, 0, 648, 61648, 541; 
Columbus  OH, 98920, 0, 0, 0, 0, 604, 62212, 541; 
Dallas-Ft. Worth  TX, 98902, 0, 0, 1, 0, 626, 61949, 534; 
690; 
Milwaukee  WI, 98870, 7, 9, 29, 0, 655, 60253, 545; 
Albuquerque  NM, 98905, 0, 1, 1, 0, 632, 60915, 541; 
Anchorage  AK, 98919, 0, 2, 2, 0, 629, 61313, 529; 
Baltimore  MD, 98843, 1, 0, 1, 0, 654, 61475, 565; 
Boston  MA, 98968, 0, 1, 6, 0, 591, 61658, 511; 
Chicago  IL, 98994, 0, 0, 4, 0, 601, 61678, 478; 
Cincinnati  OH, 98872, 0, 0, 1, 0, 648, 61648, 541; 
Columbus  OH, 98918, 0, 0, 0, 0, 604, 62211, 543; 
Dallas-Ft. Worth  TX, 98903, 0, 0, 1, 0, 626, 61949, 534; 
691; 
Milwaukee  WI, 98871, 5, 11, 27, 0, 655, 60255, 545; 
Albuquerque  NM, 98904, 0, 1, 1, 0, 632, 60915, 542; 
Anchorage  AK, 98919, 0, 2, 2, 0, 629, 61313, 529; 
Baltimore  MD, 98840, 1, 0, 0, 0, 654, 61475, 568; 
Boston  MA, 98967, 0, 1, 6, 0, 591, 61657, 512; 
Chicago  IL, 98994, 0, 0, 4, 0, 601, 61678, 478; 
Cincinnati  OH, 98871, 0, 0, 1, 0, 648, 61648, 542; 
Columbus  OH, 98916, 0, 0, 0, 0, 604, 62209, 545; 
Dallas-Ft. Worth  TX, 98903, 0, 0, 1, 0, 626, 61949, 535; 
692; 
Milwaukee  WI, 98872, 5, 11, 27, 0, 655, 60255, 545; 
Albuquerque  NM, 98902, 0, 1, 1, 0, 632, 60915, 544; 
Anchorage  AK, 98919, 0, 1, 3, 0, 629, 61312, 530; 
Baltimore  MD, 98838, 1, 0, 0, 0, 654, 61474, 570; 
Boston  MA, 98967, 0, 1, 6, 0, 591, 61657, 512; 
Chicago  IL, 98993, 0, 0, 4, 0, 601, 61677, 479; 
Cincinnati  OH, 98872, 0, 0, 1, 0, 648, 61648, 542; 
Columbus  OH, 98915, 0, 0, 0, 0, 604, 62208, 546; 
Dallas-Ft. Worth  TX, 98903, 0, 0, 1, 0, 626, 61949, 535; 
693; 
Milwaukee  WI, 98871, 6, 11, 26, 0, 655, 60255, 546; 
Albuquerque  NM, 98902, 0, 1, 1, 0, 632, 60915, 544; 
Anchorage  AK, 98919, 0, 1, 3, 0, 629, 61312, 530; 
Baltimore  MD, 98837, 1, 0, 0, 0, 654, 61473, 571; 
Boston  MA, 98967, 0, 1, 6, 0, 591, 61657, 512; 
Chicago  IL, 98993, 0, 0, 4, 0, 601, 61677, 479; 
Cincinnati  OH, 98873, 0, 0, 1, 0, 648, 61648, 542; 
Columbus  OH, 98915, 0, 0, 0, 0, 604, 62208, 546; 
Dallas-Ft. Worth  TX, 98903, 0, 0, 1, 0, 626, 61949, 535; 
694; 
Milwaukee  WI, 98870, 3, 11, 23, 0, 655, 60260, 547; 
Albuquerque  NM, 98901, 0, 1, 1, 0, 632, 60915, 545; 
Anchorage  AK, 98919, 0, 0, 4, 0, 629, 61311, 531; 
Baltimore  MD, 98838, 1, 0, 0, 0, 654, 61473, 571; 
Boston  MA, 98967, 0, 0, 7, 0, 591, 61657, 512; 
Chicago  IL, 98993, 0, 0, 4, 0, 601, 61677, 479; 
Cincinnati  OH, 98872, 0, 0, 1, 0, 648, 61647, 543; 
Columbus  OH, 98914, 0, 0, 0, 0, 604, 62207, 547; 
Dallas-Ft. Worth  TX, 98903, 0, 0, 1, 0, 626, 61949, 535; 
695; 
Milwaukee  WI, 98870, 4, 10, 21, 0, 655, 60263, 547; 
Albuquerque  NM, 98901, 0, 1, 1, 0, 632, 60914, 546; 
Anchorage  AK, 98918, 0, 0, 4, 0, 629, 61310, 532; 
Baltimore  MD, 98838, 1, 0, 0, 0, 654, 61473, 571; 
Boston  MA, 98966, 0, 0, 7, 0, 591, 61656, 513; 
Chicago  IL, 98993, 0, 0, 4, 0, 601, 61677, 479; 
Cincinnati  OH, 98874, 0, 0, 1, 0, 648, 61647, 543; 
Columbus  OH, 98913, 1, 0, 0, 0, 604, 62207, 548; 
Dallas-Ft. Worth  TX, 98902, 0, 0, 1, 0, 626, 61948, 536; 
696; 
Milwaukee  WI, 98869, 3, 11, 21, 0, 655, 60262, 548; 
Albuquerque  NM, 98901, 0, 1, 1, 0, 632, 60914, 546; 
Anchorage  AK, 98916, 0, 0, 4, 0, 629, 61308, 534; 
Baltimore  MD, 98839, 1, 0, 0, 0, 654, 61473, 571; 
Boston  MA, 98966, 0, 0, 6, 0, 591, 61657, 513; 
Chicago  IL, 98992, 0, 0, 3, 0, 601, 61677, 480; 
Cincinnati  OH, 98873, 0, 0, 1, 0, 648, 61646, 544; 
Columbus  OH, 98912, 1, 0, 0, 0, 604, 62206, 549; 
Dallas-Ft. Worth  TX, 98901, 0, 0, 1, 0, 626, 61948, 537; 
697; 
Milwaukee  WI, 98866, 3, 10, 21, 0, 655, 60262, 551; 
Albuquerque  NM, 98901, 0, 1, 1, 0, 632, 60914, 546; 
Anchorage  AK, 98917, 0, 0, 4, 0, 629, 61308, 534; 
Baltimore  MD, 98839, 0, 1, 0, 0, 654, 61472, 572; 
Boston  MA, 98964, 0, 0, 6, 0, 591, 61656, 515; 
Chicago  IL, 98990, 0, 0, 3, 0, 601, 61675, 482; 
Cincinnati  OH, 98872, 0, 0, 1, 0, 648, 61646, 545; 
Columbus  OH, 98910, 1, 0, 0, 0, 604, 62205, 551; 
Dallas-Ft. Worth  TX, 98899, 0, 0, 1, 0, 626, 61948, 539; 
698; 
Milwaukee  WI, 98866, 3, 10, 18, 0, 655, 60265, 551; 
Albuquerque  NM, 98898, 0, 1, 1, 0, 632, 60913, 548; 
Anchorage  AK, 98916, 0, 0, 4, 0, 629, 61308, 535; 
Baltimore  MD, 98838, 0, 1, 0, 0, 654, 61471, 574; 
Boston  MA, 98964, 0, 0, 4, 0, 591, 61658, 515; 
Chicago  IL, 98989, 0, 0, 3, 0, 601, 61674, 482; 
Cincinnati  OH, 98871, 0, 0, 1, 0, 648, 61645, 546; 
Columbus  OH, 98909, 1, 0, 0, 0, 604, 62204, 552; 
Dallas-Ft. Worth  TX, 98898, 0, 0, 1, 0, 626, 61946, 541; 
699; 
Milwaukee  WI, 98865, 3, 10, 17, 0, 655, 60265, 552; 
Albuquerque  NM, 98898, 0, 1, 1, 0, 632, 60913, 548; 
Anchorage  AK, 98915, 0, 0, 4, 0, 629, 61307, 536; 
Baltimore  MD, 98838, 0, 1, 0, 0, 654, 61471, 574; 
Boston  MA, 98963, 0, 0, 4, 0, 591, 61657, 516; 
Chicago  IL, 98989, 0, 0, 2, 0, 601, 61675, 482; 
Cincinnati  OH, 98871, 0, 0, 1, 0, 648, 61645, 546; 
Columbus  OH, 98909, 1, 0, 0, 0, 604, 62204, 552; 
Dallas-Ft. Worth  TX, 98896, 0, 0, 1, 0, 626, 61945, 543; 
700; 
Milwaukee  WI, 98864, 3, 9, 18, 0, 655, 60264, 553; 
Albuquerque  NM, 98897, 0, 1, 1, 0, 632, 60912, 549; 
Anchorage  AK, 98915, 0, 0, 4, 0, 629, 61307, 536; 
Baltimore  MD, 98838, 0, 1, 0, 0, 654, 61470, 575; 
Boston  MA, 98962, 0, 0, 4, 0, 591, 61656, 517; 
Chicago  IL, 98989, 0, 0, 2, 0, 601, 61675, 482; 
Cincinnati  OH, 98870, 0, 0, 1, 0, 648, 61644, 547; 
Columbus  OH, 98908, 1, 0, 0, 0, 604, 62204, 553; 
Dallas-Ft. Worth  TX, 98894, 0, 0, 1, 0, 626, 61944, 545; 
701; 
Milwaukee  WI, 98863, 3, 9, 17, 0, 655, 60264, 554; 
Albuquerque  NM, 98896, 0, 1, 1, 0, 632, 60912, 550; 
Anchorage  AK, 98915, 0, 0, 3, 0, 629, 61308, 536; 
Baltimore  MD, 98837, 0, 1, 0, 0, 654, 61470, 576; 
Boston  MA, 98962, 0, 0, 4, 0, 591, 61656, 517; 
Chicago  IL, 98989, 0, 0, 2, 0, 601, 61675, 482; 
Cincinnati  OH, 98869, 0, 0, 1, 0, 648, 61643, 548; 
Columbus  OH, 98907, 1, 0, 0, 0, 604, 62203, 555; 
Dallas-Ft. Worth  TX, 98894, 0, 0, 1, 0, 626, 61943, 546; 
702; 
Milwaukee  WI, 98862, 3, 9, 16, 0, 655, 60265, 556; 
Albuquerque  NM, 98896, 0, 1, 0, 0, 632, 60912, 550; 
Anchorage  AK, 98915, 0, 0, 3, 0, 629, 61308, 536; 
Baltimore  MD, 98837, 0, 1, 0, 0, 654, 61470, 576; 
Boston  MA, 98962, 0, 0, 4, 0, 591, 61656, 517; 
Chicago  IL, 98989, 0, 0, 2, 0, 601, 61675, 482; 
Cincinnati  OH, 98869, 0, 0, 1, 0, 648, 61643, 548; 
Columbus  OH, 98907, 1, 0, 0, 0, 604, 62203, 555; 
Dallas-Ft. Worth  TX, 98894, 0, 0, 1, 0, 626, 61943, 546; 
703; 
Milwaukee  WI, 98861, 5, 7, 17, 0, 655, 60266, 557; 
Albuquerque  NM, 98896, 0, 0, 1, 0, 632, 60912, 550; 
Anchorage  AK, 98916, 0, 0, 3, 0, 629, 61308, 536; 
Baltimore  MD, 98836, 0, 0, 1, 0, 654, 61469, 577; 
Boston  MA, 98962, 0, 0, 3, 0, 591, 61657, 517; 
Chicago  IL, 98989, 0, 0, 2, 0, 601, 61675, 483; 
Cincinnati  OH, 98868, 0, 0, 1, 0, 648, 61643, 549; 
Columbus  OH, 98906, 1, 0, 0, 0, 604, 62202, 556; 
Dallas-Ft. Worth  TX, 98892, 0, 0, 1, 0, 626, 61942, 548; 
704; 
Milwaukee  WI, 98861, 5, 7, 16, 0, 655, 60267, 557; 
Albuquerque  NM, 98896, 0, 0, 1, 0, 632, 60912, 550; 
Anchorage  AK, 98915, 0, 0, 3, 0, 629, 61307, 537; 
Baltimore  MD, 98836, 0, 0, 1, 0, 654, 61469, 577; 
Boston  MA, 98961, 0, 0, 3, 0, 591, 61656, 518; 
Chicago  IL, 98988, 0, 0, 1, 0, 601, 61676, 484; 
Cincinnati  OH, 98866, 0, 0, 1, 0, 648, 61642, 551; 
Columbus  OH, 98905, 1, 0, 0, 0, 604, 62202, 557; 
Dallas-Ft. Worth  TX, 98893, 0, 0, 1, 0, 626, 61942, 548; 
705; 
Milwaukee  WI, 98860, 5, 7, 16, 0, 655, 60266, 558; 
Albuquerque  NM, 98896, 0, 0, 1, 0, 632, 60912, 550; 
Anchorage  AK, 98915, 0, 0, 3, 0, 629, 61307, 537; 
Baltimore  MD, 98836, 0, 0, 1, 0, 654, 61469, 577; 
Boston  MA, 98961, 0, 0, 3, 0, 591, 61656, 518; 
Chicago  IL, 98985, 0, 0, 1, 0, 601, 61673, 487; 
Cincinnati  OH, 98866, 0, 0, 1, 0, 648, 61642, 551; 
Columbus  OH, 98904, 1, 0, 0, 0, 604, 62201, 558; 
Dallas-Ft. Worth  TX, 98893, 0, 0, 1, 0, 626, 61941, 549; 
706; 
Milwaukee  WI, 98859, 5, 6, 18, 0, 655, 60265, 559; 
Albuquerque  NM, 98896, 0, 0, 1, 0, 632, 60912, 550; 
Anchorage  AK, 98915, 0, 0, 3, 0, 629, 61307, 537; 
Baltimore  MD, 98834, 0, 0, 1, 0, 654, 61468, 579; 
Boston  MA, 98960, 0, 0, 3, 0, 591, 61655, 519; 
Chicago  IL, 98984, 0, 0, 0, 0, 601, 61673, 488; 
Cincinnati  OH, 98866, 0, 0, 0, 0, 648, 61643, 551; 
Columbus  OH, 98905, 1, 0, 0, 0, 604, 62201, 558; 
Dallas-Ft. Worth  TX, 98892, 0, 0, 0, 0, 626, 61942, 550; 
707; 
Milwaukee  WI, 98859, 5, 6, 18, 0, 655, 60265, 559; 
Albuquerque  NM, 98895, 0, 0, 1, 0, 632, 60912, 551; 
Anchorage  AK, 98916, 0, 0, 3, 0, 629, 61307, 537; 
Baltimore  MD, 98834, 0, 0, 1, 0, 654, 61468, 579; 
Boston  MA, 98958, 0, 0, 3, 0, 591, 61653, 521; 
Chicago  IL, 98981, 0, 0, 0, 0, 601, 61672, 491; 
Cincinnati  OH, 98865, 0, 0, 0, 0, 648, 61643, 552; 
Columbus  OH, 98903, 0, 1, 0, 0, 604, 62200, 560; 
Dallas-Ft. Worth  TX, 98892, 0, 0, 0, 0, 626, 61942, 550; 
708; 
Milwaukee  WI, 98859, 4, 7, 17, 0, 655, 60265, 560; 
Albuquerque  NM, 98894, 0, 0, 1, 0, 632, 60911, 552; 
Anchorage  AK, 98915, 0, 0, 3, 0, 629, 61306, 538; 
Baltimore  MD, 98834, 0, 0, 1, 0, 654, 61468, 579; 
Boston  MA, 98956, 0, 0, 3, 0, 591, 61652, 523; 
Chicago  IL, 98980, 0, 0, 0, 0, 601, 61671, 492; 
Cincinnati  OH, 98865, 0, 0, 0, 0, 648, 61643, 552; 
Columbus  OH, 98901, 0, 1, 0, 0, 604, 62200, 562; 
Dallas-Ft. Worth  TX, 98892, 0, 0, 0, 0, 626, 61942, 550; 
709; 
Milwaukee  WI, 98859, 5, 5, 18, 0, 655, 60266, 560; 
Albuquerque  NM, 98894, 0, 0, 1, 0, 632, 60911, 552; 
Anchorage  AK, 98915, 0, 0, 3, 0, 629, 61306, 538; 
Baltimore  MD, 98833, 0, 0, 1, 0, 654, 61467, 580; 
Boston  MA, 98955, 0, 0, 3, 0, 591, 61652, 524; 
Chicago  IL, 98980, 0, 0, 0, 0, 601, 61671, 492; 
Cincinnati  OH, 98865, 0, 0, 0, 0, 648, 61643, 552; 
Columbus  OH, 98901, 0, 1, 0, 0, 604, 62200, 562; 
Dallas-Ft. Worth  TX, 98892, 0, 0, 0, 0, 626, 61941, 551; 
710; 
Milwaukee  WI, 98858, 4, 6, 17, 0, 655, 60266, 561; 
Albuquerque  NM, 98893, 0, 0, 1, 0, 632, 60911, 553; 
Anchorage  AK, 98915, 0, 0, 3, 0, 629, 61306, 538; 
Baltimore  MD, 98832, 0, 0, 1, 0, 654, 61467, 581; 
Boston  MA, 98955, 0, 0, 3, 0, 591, 61651, 525; 
Chicago  IL, 98980, 0, 0, 0, 0, 601, 61671, 492; 
Cincinnati  OH, 98865, 0, 0, 0, 0, 648, 61643, 552; 
Columbus  OH, 98901, 0, 1, 0, 0, 604, 62200, 562; 
Dallas-Ft. Worth  TX, 98889, 0, 0, 0, 0, 626, 61938, 553; 
711; 
Milwaukee  WI, 98858, 5, 6, 16, 0, 655, 60267, 561; 
Albuquerque  NM, 98892, 0, 0, 1, 0, 632, 60910, 554; 
Anchorage  AK, 98915, 0, 0, 3, 0, 629, 61306, 538; 
Baltimore  MD, 98832, 0, 0, 1, 0, 654, 61467, 581; 
Boston  MA, 98955, 0, 0, 2, 0, 591, 61652, 526; 
Chicago  IL, 98980, 0, 0, 0, 0, 601, 61671, 492; 
Cincinnati  OH, 98865, 0, 0, 0, 0, 648, 61643, 552; 
Columbus  OH, 98901, 0, 1, 0, 0, 604, 62200, 562; 
Dallas-Ft. Worth  TX, 98887, 0, 0, 0, 0, 626, 61937, 555; 
712; 
Milwaukee  WI, 98858, 6, 5, 15, 0, 655, 60269, 561; 
Albuquerque  NM, 98892, 0, 0, 1, 0, 632, 60910, 554; 
Anchorage  AK, 98915, 0, 0, 3, 0, 629, 61306, 538; 
Baltimore  MD, 98831, 0, 0, 1, 0, 654, 61467, 582; 
Boston  MA, 98955, 0, 0, 1, 0, 591, 61653, 526; 
Chicago  IL, 98979, 0, 0, 0, 0, 601, 61670, 493; 
Cincinnati  OH, 98863, 0, 0, 0, 0, 648, 61642, 554; 
Columbus  OH, 98902, 0, 1, 0, 0, 604, 62200, 562; 
Dallas-Ft. Worth  TX, 98886, 0, 0, 0, 0, 626, 61936, 555; 
713; 
Milwaukee  WI, 98856, 6, 5, 15, 0, 655, 60269, 563; 
Albuquerque  NM, 98888, 0, 0, 1, 0, 632, 60908, 557; 
Anchorage  AK, 98915, 0, 0, 3, 0, 629, 61306, 538; 
Baltimore  MD, 98830, 0, 0, 1, 0, 654, 61466, 583; 
Boston  MA, 98954, 0, 0, 1, 0, 591, 61651, 527; 
Chicago  IL, 98978, 0, 0, 0, 0, 601, 61669, 495; 
Cincinnati  OH, 98860, 0, 0, 0, 0, 648, 61640, 557; 
Columbus  OH, 98902, 0, 1, 0, 0, 604, 62200, 562; 
Dallas-Ft. Worth  TX, 98884, 0, 0, 0, 0, 626, 61934, 557; 
714; 
Milwaukee  WI, 98854, 6, 5, 15, 0, 655, 60268, 565; 
Albuquerque  NM, 98888, 0, 0, 1, 0, 632, 60908, 557; 
Anchorage  AK, 98913, 0, 0, 3, 0, 629, 61304, 540; 
Baltimore  MD, 98829, 0, 0, 1, 0, 654, 61465, 584; 
Boston  MA, 98953, 0, 0, 1, 0, 591, 61650, 528; 
Chicago  IL, 98978, 0, 0, 0, 0, 601, 61669, 495; 
Cincinnati  OH, 98860, 0, 0, 0, 0, 648, 61640, 557; 
Columbus  OH, 98902, 0, 1, 0, 0, 604, 62200, 562; 
Dallas-Ft. Worth  TX, 98884, 0, 0, 0, 0, 626, 61934, 557; 
715; 
Milwaukee  WI, 98852, 6, 5, 14, 0, 655, 60268, 567; 
Albuquerque  NM, 98886, 0, 0, 1, 0, 632, 60906, 558; 
Anchorage  AK, 98913, 0, 0, 3, 0, 629, 61304, 540; 
Baltimore  MD, 98828, 0, 0, 1, 0, 654, 61464, 585; 
Boston  MA, 98952, 0, 0, 0, 0, 591, 61650, 529; 
Chicago  IL, 98977, 0, 0, 0, 0, 601, 61668, 496; 
Cincinnati  OH, 98860, 0, 0, 0, 0, 648, 61640, 557; 
Columbus  OH, 98903, 0, 1, 0, 0, 604, 62200, 562; 
Dallas-Ft. Worth  TX, 98884, 0, 0, 0, 0, 626, 61934, 557; 
716; 
Milwaukee  WI, 98850, 6, 5, 14, 0, 655, 60266, 569; 
Albuquerque  NM, 98886, 0, 0, 1, 0, 632, 60906, 558; 
Anchorage  AK, 98913, 0, 0, 3, 0, 629, 61304, 540; 
Baltimore  MD, 98829, 0, 0, 1, 0, 654, 61464, 585; 
Boston  MA, 98950, 0, 0, 0, 0, 591, 61650, 531; 
Chicago  IL, 98976, 0, 0, 0, 0, 601, 61667, 497; 
Cincinnati  OH, 98857, 0, 0, 0, 0, 648, 61638, 560; 
Columbus  OH, 98903, 0, 0, 1, 0, 604, 62200, 562; 
Dallas-Ft. Worth  TX, 98884, 0, 0, 0, 0, 626, 61934, 557; 
717; 
Milwaukee  WI, 98850, 6, 4, 15, 0, 655, 60266, 569; 
Albuquerque  NM, 98884, 0, 0, 1, 0, 632, 60904, 560; 
Anchorage  AK, 98910, 0, 0, 2, 0, 629, 61305, 543; 
Baltimore  MD, 98829, 0, 0, 1, 0, 654, 61464, 585; 
Boston  MA, 98949, 0, 0, 0, 0, 591, 61650, 532; 
Chicago  IL, 98977, 0, 0, 0, 0, 601, 61667, 497; 
Cincinnati  OH, 98857, 0, 0, 0, 0, 648, 61638, 560; 
Columbus  OH, 98901, 0, 0, 1, 0, 604, 62199, 564; 
Dallas-Ft. Worth  TX, 98884, 0, 0, 0, 0, 626, 61934, 557; 
718; 
Milwaukee  WI, 98849, 5, 6, 15, 0, 655, 60266, 570; 
Albuquerque  NM, 98885, 0, 0, 1, 0, 632, 60904, 560; 
Anchorage  AK, 98910, 0, 0, 2, 0, 629, 61305, 543; 
Baltimore  MD, 98828, 0, 0, 1, 0, 654, 61463, 586; 
Boston  MA, 98949, 0, 0, 0, 0, 591, 61649, 533; 
Chicago  IL, 98977, 0, 0, 0, 0, 601, 61667, 497; 
Cincinnati  OH, 98857, 0, 0, 0, 0, 648, 61638, 560; 
Columbus  OH, 98901, 0, 0, 1, 0, 604, 62199, 564; 
Dallas-Ft. Worth  TX, 98885, 0, 0, 0, 0, 626, 61934, 557; 
719; 
Milwaukee  WI, 98849, 5, 6, 15, 0, 655, 60266, 570; 
Albuquerque  NM, 98884, 0, 0, 1, 0, 632, 60904, 562; 
Anchorage  AK, 98911, 0, 0, 2, 0, 629, 61305, 543; 
Baltimore  MD, 98828, 0, 0, 1, 0, 654, 61463, 586; 
Boston  MA, 98948, 0, 0, 0, 0, 591, 61648, 534; 
Chicago  IL, 98976, 0, 0, 0, 0, 601, 61666, 498; 
Cincinnati  OH, 98857, 0, 0, 0, 0, 648, 61638, 560; 
Columbus  OH, 98899, 0, 0, 1, 0, 604, 62198, 564; 
Dallas-Ft. Worth  TX, 98883, 0, 0, 0, 0, 626, 61933, 559; 
720; 
Milwaukee  WI, 98848, 5, 6, 15, 0, 655, 60265, 571; 
Albuquerque  NM, 98883, 0, 0, 1, 0, 632, 60903, 563; 
Anchorage  AK, 98909, 0, 0, 2, 0, 629, 61303, 545; 
Baltimore  MD, 98827, 0, 0, 1, 0, 654, 61462, 587; 
Boston  MA, 98946, 0, 0, 0, 0, 591, 61646, 536; 
Chicago  IL, 98976, 0, 0, 0, 0, 601, 61666, 498; 
Cincinnati  OH, 98855, 0, 0, 0, 0, 648, 61636, 562; 
Columbus  OH, 98896, 0, 0, 1, 0, 604, 62195, 567; 
Dallas-Ft. Worth  TX, 98880, 0, 0, 0, 0, 626, 61932, 562; 
721; 
Milwaukee  WI, 98847, 5, 7, 14, 0, 655, 60265, 572; 
Albuquerque  NM, 98883, 0, 0, 1, 0, 632, 60903, 563; 
Anchorage  AK, 98909, 0, 0, 1, 0, 629, 61304, 546; 
Baltimore  MD, 98827, 0, 0, 1, 0, 654, 61461, 588; 
Boston  MA, 98945, 0, 0, 0, 0, 591, 61645, 537; 
Chicago  IL, 98976, 0, 0, 0, 0, 601, 61666, 498; 
Cincinnati  OH, 98855, 0, 0, 0, 0, 648, 61636, 562; 
Columbus  OH, 98897, 0, 0, 1, 0, 604, 62194, 568; 
Dallas-Ft. Worth  TX, 98879, 0, 0, 0, 0, 626, 61932, 563; 
722; 
Milwaukee  WI, 98846, 5, 6, 15, 0, 655, 60264, 573; 
Albuquerque  NM, 98882, 0, 0, 1, 0, 632, 60902, 564; 
Anchorage  AK, 98909, 0, 0, 0, 0, 629, 61305, 546; 
Baltimore  MD, 98828, 0, 0, 1, 0, 654, 61461, 588; 
Boston  MA, 98945, 0, 0, 0, 0, 591, 61645, 537; 
Chicago  IL, 98977, 0, 0, 0, 0, 601, 61666, 498; 
Cincinnati  OH, 98854, 0, 0, 0, 0, 648, 61636, 563; 
Columbus  OH, 98896, 0, 0, 1, 0, 604, 62194, 569; 
Dallas-Ft. Worth  TX, 98879, 0, 0, 0, 0, 626, 61932, 563; 
723; 
Milwaukee  WI, 98846, 5, 6, 15, 0, 655, 60264, 573; 
Albuquerque  NM, 98882, 0, 0, 1, 0, 632, 60902, 564; 
Anchorage  AK, 98908, 0, 0, 0, 0, 629, 61304, 547; 
Baltimore  MD, 98828, 0, 0, 1, 0, 654, 61461, 588; 
Boston  MA, 98945, 0, 0, 0, 0, 591, 61644, 538; 
Chicago  IL, 98976, 0, 0, 0, 0, 601, 61666, 499; 
Cincinnati  OH, 98853, 0, 0, 0, 0, 648, 61635, 564; 
Columbus  OH, 98895, 0, 0, 1, 0, 604, 62193, 570; 
Dallas-Ft. Worth  TX, 98876, 0, 0, 0, 0, 626, 61929, 565; 
724; 
Milwaukee  WI, 98845, 3, 7, 14, 0, 655, 60265, 574; 
Albuquerque  NM, 98882, 1, 0, 1, 0, 632, 60902, 564; 
Anchorage  AK, 98907, 0, 0, 0, 0, 629, 61303, 548; 
Baltimore  MD, 98827, 0, 0, 1, 0, 654, 61461, 589; 
Boston  MA, 98944, 0, 0, 0, 0, 591, 61644, 539; 
Chicago  IL, 98974, 0, 0, 0, 0, 601, 61666, 501; 
Cincinnati  OH, 98853, 0, 0, 0, 0, 648, 61635, 564; 
Columbus  OH, 98894, 0, 0, 1, 0, 604, 62193, 571; 
Dallas-Ft. Worth  TX, 98876, 0, 0, 0, 0, 626, 61929, 565; 
725; 
Milwaukee  WI, 98842, 3, 7, 13, 0, 655, 60263, 576; 
Albuquerque  NM, 98882, 1, 0, 1, 0, 633, 60902, 564; 
Anchorage  AK, 98907, 0, 0, 0, 0, 629, 61302, 549; 
Baltimore  MD, 98826, 0, 0, 1, 0, 654, 61460, 590; 
Boston  MA, 98943, 0, 0, 0, 0, 591, 61643, 540; 
Chicago  IL, 98974, 0, 0, 0, 0, 601, 61666, 501; 
Cincinnati  OH, 98854, 0, 0, 0, 0, 648, 61635, 564; 
Columbus  OH, 98893, 0, 0, 1, 0, 604, 62192, 572; 
Dallas-Ft. Worth  TX, 98875, 0, 0, 0, 0, 626, 61929, 566; 
726; 
Milwaukee  WI, 98844, 2, 7, 14, 0, 655, 60263, 576; 
Albuquerque  NM, 98880, 1, 0, 1, 0, 633, 60900, 567; 
Anchorage  AK, 98905, 0, 0, 0, 0, 629, 61300, 551; 
Baltimore  MD, 98826, 0, 0, 1, 0, 654, 61460, 590; 
Boston  MA, 98943, 0, 0, 0, 0, 591, 61643, 540; 
Chicago  IL, 98973, 0, 0, 0, 0, 601, 61665, 502; 
Cincinnati  OH, 98854, 0, 0, 0, 0, 648, 61635, 564; 
Columbus  OH, 98891, 0, 0, 1, 0, 604, 62192, 574; 
Dallas-Ft. Worth  TX, 98873, 0, 0, 0, 0, 626, 61929, 568; 
727; 
Milwaukee  WI, 98845, 2, 7, 9, 0, 655, 60268, 576; 
Albuquerque  NM, 98879, 1, 0, 1, 0, 633, 60899, 568; 
Anchorage  AK, 98905, 0, 0, 0, 0, 629, 61300, 551; 
Baltimore  MD, 98825, 0, 0, 0, 0, 654, 61460, 591; 
Boston  MA, 98943, 0, 0, 0, 0, 591, 61643, 540; 
Chicago  IL, 98972, 0, 0, 0, 0, 601, 61665, 503; 
Cincinnati  OH, 98853, 0, 0, 0, 0, 648, 61635, 565; 
Columbus  OH, 98891, 0, 0, 1, 0, 604, 62192, 574; 
Dallas-Ft. Worth  TX, 98872, 0, 0, 0, 0, 626, 61928, 569; 
728; 
Milwaukee  WI, 98844, 2, 7, 9, 0, 655, 60267, 577; 
Albuquerque  NM, 98878, 1, 0, 1, 0, 633, 60898, 569; 
Anchorage  AK, 98904, 0, 0, 0, 0, 629, 61299, 552; 
Baltimore  MD, 98825, 0, 0, 0, 0, 654, 61460, 591; 
Boston  MA, 98942, 0, 0, 0, 0, 591, 61642, 541; 
Chicago  IL, 98972, 0, 0, 0, 0, 601, 61665, 503; 
Cincinnati  OH, 98851, 0, 0, 0, 0, 648, 61633, 567; 
Columbus  OH, 98890, 0, 0, 1, 0, 604, 62192, 575; 
Dallas-Ft. Worth  TX, 98872, 0, 0, 0, 0, 626, 61928, 569; 
729; 
Milwaukee  WI, 98842, 2, 7, 9, 0, 655, 60266, 579; 
Albuquerque  NM, 98875, 1, 0, 1, 0, 633, 60897, 572; 
Anchorage  AK, 98903, 0, 0, 0, 0, 629, 61299, 553; 
Baltimore  MD, 98825, 0, 0, 0, 0, 654, 61460, 591; 
Boston  MA, 98941, 0, 0, 0, 0, 591, 61642, 542; 
Chicago  IL, 98971, 0, 0, 0, 0, 601, 61664, 504; 
Cincinnati  OH, 98850, 0, 0, 0, 0, 648, 61633, 568; 
Columbus  OH, 98888, 0, 0, 1, 0, 604, 62192, 577; 
Dallas-Ft. Worth  TX, 98872, 0, 0, 0, 0, 626, 61928, 569; 
730; 
Milwaukee  WI, 98842, 1, 7, 10, 0, 655, 60266, 579; 
Albuquerque  NM, 98876, 1, 0, 1, 0, 633, 60897, 572; 
Anchorage  AK, 98904, 0, 0, 0, 0, 629, 61298, 554; 
Baltimore  MD, 98825, 0, 0, 0, 0, 654, 61460, 591; 
Boston  MA, 98940, 0, 0, 0, 0, 591, 61641, 543; 
Chicago  IL, 98971, 0, 0, 0, 0, 601, 61664, 504; 
Cincinnati  OH, 98849, 0, 0, 0, 0, 648, 61632, 569; 
Columbus  OH, 98890, 0, 0, 1, 0, 604, 62192, 577; 
Dallas-Ft. Worth  TX, 98870, 0, 0, 0, 0, 626, 61926, 571; 
731; 
Milwaukee  WI, 98842, 1, 7, 10, 0, 655, 60266, 579; 
Albuquerque  NM, 98875, 1, 0, 1, 0, 633, 60896, 573; 
Anchorage  AK, 98904, 0, 0, 0, 0, 629, 61298, 554; 
Baltimore  MD, 98824, 0, 0, 0, 0, 654, 61459, 592; 
Boston  MA, 98939, 0, 0, 0, 0, 591, 61640, 544; 
Chicago  IL, 98970, 0, 0, 0, 0, 601, 61664, 505; 
Cincinnati  OH, 98847, 0, 0, 0, 0, 648, 61631, 571; 
Columbus  OH, 98890, 0, 0, 1, 0, 604, 62192, 577; 
Dallas-Ft. Worth  TX, 98869, 0, 0, 0, 0, 626, 61926, 572; 
732; 
Milwaukee  WI, 98842, 1, 7, 10, 0, 655, 60266, 579; 
Albuquerque  NM, 98874, 1, 0, 1, 0, 633, 60895, 573; 
Anchorage  AK, 98903, 0, 0, 0, 0, 629, 61297, 555; 
Baltimore  MD, 98823, 0, 0, 0, 0, 654, 61458, 593; 
Boston  MA, 98938, 0, 0, 0, 0, 591, 61640, 545; 
Chicago  IL, 98969, 0, 0, 0, 0, 601, 61663, 506; 
Cincinnati  OH, 98847, 0, 0, 0, 0, 648, 61631, 571; 
Columbus  OH, 98890, 0, 0, 1, 0, 604, 62192, 577; 
Dallas-Ft. Worth  TX, 98868, 0, 0, 0, 0, 626, 61925, 573; 
733; 
Milwaukee  WI, 98842, 1, 7, 9, 0, 655, 60268, 579; 
Albuquerque  NM, 98871, 1, 0, 0, 0, 633, 60893, 576; 
Anchorage  AK, 98903, 0, 0, 0, 0, 629, 61297, 555; 
Baltimore  MD, 98822, 0, 0, 0, 0, 654, 61457, 594; 
Boston  MA, 98938, 0, 0, 0, 0, 591, 61640, 545; 
Chicago  IL, 98969, 0, 0, 0, 0, 601, 61663, 506; 
Cincinnati  OH, 98847, 0, 0, 0, 0, 648, 61631, 571; 
Columbus  OH, 98889, 0, 0, 1, 0, 604, 62191, 578; 
Dallas-Ft. Worth  TX, 98869, 0, 0, 0, 0, 626, 61925, 573; 
734; 
Milwaukee  WI, 98841, 1, 7, 9, 0, 655, 60267, 580; 
Albuquerque  NM, 98871, 1, 0, 0, 0, 633, 60893, 576; 
Anchorage  AK, 98902, 0, 0, 0, 0, 629, 61297, 556; 
Baltimore  MD, 98821, 0, 0, 0, 0, 654, 61457, 595; 
Boston  MA, 98938, 0, 0, 0, 0, 591, 61640, 545; 
Chicago  IL, 98969, 0, 0, 0, 0, 601, 61663, 506; 
Cincinnati  OH, 98847, 0, 0, 0, 0, 648, 61631, 571; 
Columbus  OH, 98889, 0, 0, 1, 0, 604, 62191, 578; 
Dallas-Ft. Worth  TX, 98867, 0, 0, 0, 0, 626, 61923, 575; 
735; 
Milwaukee  WI, 98841, 1, 7, 9, 0, 655, 60267, 580; 
Albuquerque  NM, 98869, 1, 0, 0, 0, 633, 60891, 578; 
Anchorage  AK, 98900, 0, 0, 0, 0, 629, 61296, 558; 
Baltimore  MD, 98821, 0, 0, 0, 0, 654, 61457, 595; 
Boston  MA, 98938, 0, 0, 0, 0, 591, 61640, 545; 
Chicago  IL, 98967, 0, 0, 0, 0, 601, 61662, 508; 
Cincinnati  OH, 98847, 0, 0, 0, 0, 648, 61631, 571; 
Columbus  OH, 98889, 0, 0, 1, 0, 604, 62191, 578; 
Dallas-Ft. Worth  TX, 98867, 0, 0, 0, 0, 626, 61923, 575; 
736; 
Milwaukee  WI, 98841, 1, 6, 10, 0, 655, 60267, 580; 
Albuquerque  NM, 98868, 0, 1, 0, 0, 633, 60890, 579; 
Anchorage  AK, 98899, 0, 0, 0, 0, 629, 61295, 559; 
Baltimore  MD, 98821, 0, 0, 0, 0, 654, 61457, 595; 
Boston  MA, 98938, 0, 0, 0, 0, 591, 61640, 545; 
Chicago  IL, 98966, 0, 0, 0, 0, 601, 61662, 509; 
Cincinnati  OH, 98847, 0, 0, 0, 0, 648, 61631, 571; 
Columbus  OH, 98888, 0, 0, 1, 0, 604, 62190, 579; 
Dallas-Ft. Worth  TX, 98866, 0, 0, 0, 0, 626, 61923, 576; 
737; 
Milwaukee  WI, 98839, 1, 6, 10, 0, 655, 60265, 582; 
Albuquerque  NM, 98868, 0, 1, 0, 0, 633, 60890, 579; 
Anchorage  AK, 98900, 0, 0, 0, 0, 629, 61295, 559; 
Baltimore  MD, 98821, 0, 0, 0, 0, 654, 61457, 595; 
Boston  MA, 98937, 1, 0, 0, 0, 591, 61639, 546; 
Chicago  IL, 98966, 0, 0, 0, 0, 601, 61662, 509; 
Cincinnati  OH, 98846, 0, 0, 0, 0, 648, 61631, 572; 
Columbus  OH, 98889, 0, 0, 1, 0, 604, 62190, 579; 
Dallas-Ft. Worth  TX, 98866, 0, 0, 0, 0, 626, 61923, 576; 
738; 
Milwaukee  WI, 98839, 1, 6, 10, 0, 655, 60265, 582; 
Albuquerque  NM, 98868, 0, 1, 0, 0, 633, 60890, 579; 
Anchorage  AK, 98898, 0, 0, 0, 0, 629, 61293, 561; 
Baltimore  MD, 98820, 0, 0, 0, 0, 654, 61457, 596; 
Boston  MA, 98937, 1, 0, 0, 0, 591, 61639, 546; 
Chicago  IL, 98966, 0, 0, 0, 0, 601, 61662, 509; 
Cincinnati  OH, 98845, 0, 0, 0, 0, 648, 61630, 573; 
Columbus  OH, 98888, 0, 0, 1, 0, 604, 62189, 580; 
Dallas-Ft. Worth  TX, 98866, 0, 0, 0, 0, 626, 61923, 577; 
739; 
Milwaukee  WI, 98839, 1, 2, 12, 0, 655, 60267, 583; 
Albuquerque  NM, 98869, 0, 1, 0, 0, 633, 60890, 579; 
Anchorage  AK, 98898, 0, 0, 0, 0, 629, 61293, 561; 
Baltimore  MD, 98819, 0, 0, 0, 0, 654, 61456, 597; 
Boston  MA, 98937, 1, 0, 0, 0, 591, 61639, 546; 
Chicago  IL, 98965, 0, 0, 0, 0, 601, 61661, 509; 
Cincinnati  OH, 98843, 0, 0, 0, 0, 648, 61628, 575; 
Columbus  OH, 98888, 0, 0, 1, 0, 604, 62189, 580; 
Dallas-Ft. Worth  TX, 98866, 0, 0, 0, 0, 626, 61923, 577; 
740; 
Milwaukee  WI, 98838, 1, 2, 12, 0, 655, 60266, 584; 
Albuquerque  NM, 98869, 0, 1, 0, 0, 633, 60890, 579; 
Anchorage  AK, 98896, 0, 0, 0, 0, 629, 61292, 562; 
Baltimore  MD, 98818, 0, 0, 0, 0, 654, 61455, 598; 
Boston  MA, 98935, 1, 0, 0, 0, 591, 61639, 548; 
Chicago  IL, 98965, 0, 0, 0, 0, 601, 61661, 509; 
Cincinnati  OH, 98843, 0, 0, 0, 0, 648, 61628, 575; 
Columbus  OH, 98888, 0, 0, 1, 0, 604, 62189, 580; 
Dallas-Ft. Worth  TX, 98865, 0, 0, 0, 0, 626, 61923, 578; 
741; 
Milwaukee  WI, 98838, 1, 1, 13, 0, 655, 60266, 584; 
Albuquerque  NM, 98869, 0, 1, 0, 0, 633, 60890, 579; 
Anchorage  AK, 98896, 0, 0, 0, 0, 629, 61292, 562; 
Baltimore  MD, 98817, 0, 0, 0, 0, 654, 61455, 599; 
Boston  MA, 98934, 1, 0, 0, 0, 591, 61638, 549; 
Chicago  IL, 98965, 0, 0, 0, 0, 601, 61661, 509; 
Cincinnati  OH, 98842, 0, 0, 0, 0, 648, 61627, 576; 
Columbus  OH, 98888, 0, 0, 1, 0, 604, 62189, 580; 
Dallas-Ft. Worth  TX, 98865, 0, 0, 0, 0, 626, 61923, 578; 
742; 
Milwaukee  WI, 98839, 0, 2, 12, 0, 655, 60267, 584; 
Albuquerque  NM, 98866, 0, 1, 0, 0, 633, 60889, 582; 
Anchorage  AK, 98893, 0, 0, 0, 0, 629, 61291, 565; 
Baltimore  MD, 98817, 0, 0, 0, 0, 654, 61455, 599; 
Boston  MA, 98933, 1, 0, 0, 0, 591, 61637, 550; 
Chicago  IL, 98964, 0, 0, 0, 0, 601, 61661, 510; 
Cincinnati  OH, 98841, 0, 0, 0, 0, 648, 61627, 577; 
Columbus  OH, 98887, 0, 0, 1, 0, 604, 62189, 581; 
Dallas-Ft. Worth  TX, 98863, 0, 0, 0, 0, 626, 61921, 580; 
743; 
Milwaukee  WI, 98838, 1, 2, 12, 0, 655, 60266, 586; 
Albuquerque  NM, 98865, 0, 1, 0, 0, 633, 60888, 583; 
Anchorage  AK, 98891, 0, 0, 0, 0, 629, 61290, 567; 
Baltimore  MD, 98816, 0, 0, 0, 0, 654, 61454, 600; 
Boston  MA, 98932, 1, 0, 0, 0, 591, 61636, 551; 
Chicago  IL, 98964, 0, 0, 0, 0, 601, 61661, 510; 
Cincinnati  OH, 98840, 0, 0, 0, 0, 648, 61626, 578; 
Columbus  OH, 98888, 0, 0, 0, 0, 604, 62190, 581; 
Dallas-Ft. Worth  TX, 98861, 0, 0, 0, 0, 626, 61920, 581; 
744; 
Milwaukee  WI, 98837, 1, 2, 12, 0, 655, 60266, 587; 
Albuquerque  NM, 98864, 0, 1, 0, 0, 633, 60887, 584; 
Anchorage  AK, 98890, 0, 0, 0, 0, 629, 61289, 568; 
Baltimore  MD, 98813, 0, 0, 0, 0, 654, 61452, 603; 
Boston  MA, 98932, 1, 0, 0, 0, 591, 61636, 551; 
Chicago  IL, 98962, 0, 0, 0, 0, 601, 61660, 512; 
Cincinnati  OH, 98839, 0, 0, 0, 0, 648, 61625, 579; 
Columbus  OH, 98888, 0, 0, 0, 0, 604, 62190, 581; 
Dallas-Ft. Worth  TX, 98860, 0, 0, 0, 0, 626, 61919, 582; 
745; 
Milwaukee  WI, 98838, 1, 2, 12, 0, 655, 60266, 587; 
Albuquerque  NM, 98863, 0, 1, 0, 0, 633, 60886, 585; 
Anchorage  AK, 98890, 0, 0, 0, 0, 629, 61289, 568; 
Baltimore  MD, 98813, 0, 0, 0, 0, 654, 61452, 603; 
Boston  MA, 98931, 1, 0, 0, 0, 591, 61635, 552; 
Chicago  IL, 98961, 0, 0, 0, 0, 601, 61659, 513; 
Cincinnati  OH, 98839, 0, 0, 0, 0, 648, 61625, 579; 
Columbus  OH, 98888, 0, 0, 0, 0, 604, 62190, 582; 
Dallas-Ft. Worth  TX, 98860, 0, 0, 0, 0, 626, 61919, 582; 
746; 
Milwaukee  WI, 98835, 1, 2, 11, 0, 655, 60264, 591; 
Albuquerque  NM, 98863, 0, 1, 0, 0, 633, 60886, 585; 
Anchorage  AK, 98889, 0, 0, 0, 0, 629, 61289, 569; 
Baltimore  MD, 98812, 0, 0, 0, 0, 654, 61452, 604; 
Boston  MA, 98931, 1, 0, 0, 0, 591, 61635, 552; 
Chicago  IL, 98959, 0, 0, 0, 0, 601, 61657, 515; 
Cincinnati  OH, 98838, 0, 0, 0, 0, 648, 61624, 580; 
Columbus  OH, 98888, 0, 0, 0, 0, 604, 62189, 583; 
Dallas-Ft. Worth  TX, 98858, 0, 0, 0, 0, 626, 61918, 584; 
747; 
Milwaukee  WI, 98834, 2, 2, 10, 0, 655, 60264, 592; 
Albuquerque  NM, 98863, 0, 1, 0, 0, 633, 60885, 586; 
Anchorage  AK, 98889, 0, 0, 0, 0, 629, 61288, 570; 
Baltimore  MD, 98813, 0, 0, 0, 0, 654, 61452, 604; 
Boston  MA, 98930, 1, 0, 0, 0, 591, 61635, 553; 
Chicago  IL, 98959, 0, 0, 0, 0, 601, 61657, 515; 
Cincinnati  OH, 98837, 0, 0, 0, 0, 648, 61623, 581; 
Columbus  OH, 98888, 0, 0, 0, 0, 604, 62189, 583; 
Dallas-Ft. Worth  TX, 98857, 0, 0, 0, 0, 626, 61918, 585; 
748; 
Milwaukee  WI, 98833, 2, 2, 10, 0, 655, 60264, 593; 
Albuquerque  NM, 98862, 0, 1, 0, 0, 633, 60884, 587; 
Anchorage  AK, 98888, 0, 0, 0, 0, 629, 61287, 570; 
Baltimore  MD, 98811, 0, 0, 0, 0, 654, 61450, 606; 
Boston  MA, 98930, 1, 0, 0, 0, 591, 61635, 553; 
Chicago  IL, 98958, 0, 0, 0, 0, 601, 61657, 516; 
Cincinnati  OH, 98837, 0, 0, 0, 0, 648, 61623, 581; 
Columbus  OH, 98888, 0, 0, 0, 0, 604, 62189, 584; 
Dallas-Ft. Worth  TX, 98854, 0, 0, 0, 0, 626, 61917, 588; 
749; 
Milwaukee  WI, 98832, 2, 2, 10, 0, 655, 60264, 594; 
Albuquerque  NM, 98862, 0, 1, 0, 0, 633, 60884, 587; 
Anchorage  AK, 98890, 0, 0, 0, 0, 629, 61287, 570; 
Baltimore  MD, 98810, 0, 0, 0, 0, 654, 61449, 607; 
Boston  MA, 98930, 0, 1, 0, 0, 591, 61635, 553; 
Chicago  IL, 98958, 0, 0, 0, 0, 601, 61657, 516; 
Cincinnati  OH, 98836, 0, 0, 0, 0, 648, 61623, 582; 
Columbus  OH, 98888, 0, 0, 0, 0, 604, 62189, 584; 
Dallas-Ft. Worth  TX, 98853, 0, 0, 0, 0, 626, 61916, 589; 
750; 
Milwaukee  WI, 98831, 3, 2, 9, 0, 655, 60264, 595; 
Albuquerque  NM, 98862, 0, 1, 0, 0, 633, 60884, 587; 
Anchorage  AK, 98889, 0, 0, 0, 0, 629, 61286, 571; 
Baltimore  MD, 98809, 0, 0, 0, 0, 654, 61448, 608; 
Boston  MA, 98930, 0, 1, 0, 0, 591, 61635, 553; 
Chicago  IL, 98958, 0, 0, 0, 0, 601, 61657, 516; 
Cincinnati  OH, 98836, 0, 0, 0, 0, 648, 61623, 582; 
Columbus  OH, 98887, 0, 0, 0, 0, 604, 62188, 585; 
Dallas-Ft. Worth  TX, 98853, 0, 0, 0, 0, 626, 61916, 589; 
751; 
Milwaukee  WI, 98831, 4, 2, 9, 0, 655, 60264, 595; 
Albuquerque  NM, 98861, 0, 1, 0, 0, 633, 60883, 588; 
Anchorage  AK, 98889, 0, 0, 0, 0, 629, 61286, 571; 
Baltimore  MD, 98809, 0, 0, 0, 0, 654, 61448, 608; 
Boston  MA, 98930, 0, 1, 0, 0, 591, 61635, 553; 
Chicago  IL, 98957, 0, 0, 0, 0, 601, 61656, 516; 
Cincinnati  OH, 98836, 0, 0, 0, 0, 648, 61623, 583; 
Columbus  OH, 98887, 0, 0, 0, 0, 604, 62188, 585; 
Dallas-Ft. Worth  TX, 98853, 0, 0, 0, 0, 626, 61916, 589; 
752; 
Milwaukee  WI, 98830, 4, 2, 9, 0, 655, 60263, 596; 
Albuquerque  NM, 98860, 0, 1, 0, 0, 633, 60883, 589; 
Anchorage  AK, 98889, 1, 0, 0, 0, 629, 61286, 571; 
Baltimore  MD, 98808, 0, 0, 0, 0, 654, 61447, 609; 
Boston  MA, 98930, 0, 1, 0, 0, 591, 61635, 553; 
Chicago  IL, 98957, 0, 0, 0, 0, 601, 61656, 516; 
Cincinnati  OH, 98834, 0, 0, 0, 0, 648, 61621, 585; 
Columbus  OH, 98885, 0, 0, 0, 0, 604, 62187, 587; 
Dallas-Ft. Worth  TX, 98852, 0, 0, 0, 0, 626, 61916, 590; 
753; 
Milwaukee  WI, 98830, 4, 2, 9, 0, 655, 60263, 596; 
Albuquerque  NM, 98860, 0, 1, 0, 0, 633, 60883, 589; 
Anchorage  AK, 98889, 1, 0, 0, 0, 629, 61286, 571; 
Baltimore  MD, 98807, 0, 0, 0, 0, 654, 61446, 610; 
Boston  MA, 98930, 0, 1, 0, 0, 591, 61635, 553; 
Chicago  IL, 98957, 0, 0, 0, 0, 601, 61656, 516; 
Cincinnati  OH, 98832, 0, 0, 0, 0, 648, 61621, 587; 
Columbus  OH, 98885, 0, 0, 0, 0, 604, 62187, 587; 
Dallas-Ft. Worth  TX, 98850, 0, 0, 0, 0, 626, 61915, 593; 
754; 
Milwaukee  WI, 98829, 5, 0, 9, 0, 655, 60265, 597; 
Albuquerque  NM, 98860, 0, 0, 1, 0, 633, 60883, 590; 
Anchorage  AK, 98888, 2, 0, 0, 0, 629, 61285, 572; 
Baltimore  MD, 98805, 0, 0, 0, 0, 654, 61445, 611; 
Boston  MA, 98930, 0, 1, 0, 0, 591, 61635, 553; 
Chicago  IL, 98956, 0, 0, 0, 0, 601, 61655, 517; 
Cincinnati  OH, 98832, 0, 0, 0, 0, 648, 61621, 587; 
Columbus  OH, 98885, 0, 0, 0, 0, 604, 62187, 587; 
Dallas-Ft. Worth  TX, 98849, 0, 0, 0, 0, 626, 61915, 594; 
755; 
Milwaukee  WI, 98825, 4, 1, 9, 0, 655, 60263, 601; 
Albuquerque  NM, 98860, 0, 0, 1, 0, 633, 60883, 590; 
Anchorage  AK, 98886, 3, 0, 0, 0, 629, 61284, 574; 
Baltimore  MD, 98805, 0, 0, 0, 0, 654, 61445, 611; 
Boston  MA, 98930, 0, 1, 0, 0, 591, 61635, 553; 
Chicago  IL, 98956, 0, 0, 0, 0, 601, 61654, 518; 
Cincinnati  OH, 98829, 0, 0, 0, 0, 648, 61620, 590; 
Columbus  OH, 98884, 0, 0, 0, 0, 604, 62187, 588; 
Dallas-Ft. Worth  TX, 98848, 0, 0, 0, 0, 626, 61915, 596; 
756; 
Milwaukee  WI, 98824, 5, 1, 9, 0, 655, 60262, 602; 
Albuquerque  NM, 98860, 0, 0, 1, 0, 633, 60883, 590; 
Anchorage  AK, 98883, 3, 0, 0, 0, 629, 61284, 577; 
Baltimore  MD, 98805, 0, 0, 0, 0, 654, 61445, 611; 
Boston  MA, 98931, 0, 1, 0, 0, 591, 61635, 553; 
Chicago  IL, 98955, 0, 0, 0, 0, 601, 61653, 520; 
Cincinnati  OH, 98828, 0, 0, 0, 0, 648, 61619, 592; 
Columbus  OH, 98884, 0, 0, 0, 0, 604, 62187, 588; 
Dallas-Ft. Worth  TX, 98847, 0, 0, 0, 0, 626, 61914, 597; 
757; 
Milwaukee  WI, 98824, 6, 1, 9, 0, 655, 60262, 602; 
Albuquerque  NM, 98859, 0, 0, 1, 0, 633, 60882, 591; 
Anchorage  AK, 98882, 4, 0, 0, 0, 629, 61283, 578; 
Baltimore  MD, 98804, 0, 0, 0, 0, 654, 61445, 612; 
Boston  MA, 98930, 0, 1, 0, 0, 591, 61634, 554; 
Chicago  IL, 98953, 0, 0, 0, 0, 601, 61652, 522; 
Cincinnati  OH, 98827, 0, 0, 0, 0, 648, 61618, 593; 
Columbus  OH, 98883, 0, 0, 0, 0, 604, 62186, 589; 
Dallas-Ft. Worth  TX, 98846, 0, 0, 0, 0, 626, 61913, 598; 
758; 
Milwaukee  WI, 98823, 6, 1, 9, 0, 655, 60261, 603; 
Albuquerque  NM, 98859, 0, 0, 1, 0, 633, 60882, 591; 
Anchorage  AK, 98881, 4, 0, 0, 0, 629, 61283, 579; 
Baltimore  MD, 98804, 0, 0, 0, 0, 654, 61445, 612; 
Boston  MA, 98928, 0, 1, 0, 0, 591, 61633, 556; 
Chicago  IL, 98953, 0, 0, 0, 0, 601, 61652, 522; 
Cincinnati  OH, 98827, 0, 0, 0, 0, 648, 61618, 593; 
Columbus  OH, 98881, 0, 0, 0, 0, 604, 62185, 590; 
Dallas-Ft. Worth  TX, 98846, 0, 0, 0, 0, 626, 61913, 599; 
759; 
Milwaukee  WI, 98823, 7, 1, 9, 0, 655, 60261, 603; 
Albuquerque  NM, 98857, 0, 0, 1, 0, 633, 60881, 593; 
Anchorage  AK, 98880, 4, 0, 0, 0, 629, 61283, 580; 
Baltimore  MD, 98804, 0, 0, 0, 0, 654, 61445, 612; 
Boston  MA, 98928, 0, 1, 0, 0, 591, 61632, 556; 
Chicago  IL, 98952, 0, 0, 0, 0, 601, 61651, 523; 
Cincinnati  OH, 98827, 0, 0, 0, 0, 648, 61618, 593; 
Columbus  OH, 98881, 0, 0, 0, 0, 604, 62185, 590; 
Dallas-Ft. Worth  TX, 98845, 0, 0, 0, 0, 626, 61912, 600; 
760; 
Milwaukee  WI, 98819, 6, 2, 9, 0, 655, 60258, 607; 
Albuquerque  NM, 98857, 0, 0, 1, 0, 633, 60881, 594; 
Anchorage  AK, 98880, 4, 0, 0, 0, 629, 61283, 580; 
Baltimore  MD, 98804, 0, 0, 0, 0, 654, 61445, 613; 
Boston  MA, 98927, 0, 1, 0, 0, 591, 61631, 557; 
Chicago  IL, 98952, 0, 0, 0, 0, 601, 61651, 523; 
Cincinnati  OH, 98827, 0, 0, 0, 0, 648, 61618, 594; 
Columbus  OH, 98881, 0, 0, 0, 0, 604, 62185, 590; 
Dallas-Ft. Worth  TX, 98845, 0, 0, 0, 0, 626, 61912, 600; 
761; 
Milwaukee  WI, 98819, 6, 2, 9, 0, 655, 60258, 607; 
Albuquerque  NM, 98855, 0, 0, 1, 0, 633, 60880, 595; 
Anchorage  AK, 98881, 4, 0, 0, 0, 629, 61283, 580; 
Baltimore  MD, 98805, 0, 0, 0, 0, 654, 61445, 614; 
Boston  MA, 98926, 0, 0, 1, 0, 591, 61630, 557; 
Chicago  IL, 98951, 0, 0, 0, 0, 601, 61651, 524; 
Cincinnati  OH, 98826, 0, 0, 0, 0, 648, 61617, 595; 
Columbus  OH, 98878, 0, 0, 0, 0, 604, 62182, 593; 
Dallas-Ft. Worth  TX, 98845, 0, 0, 0, 0, 626, 61912, 600; 
762; 
Milwaukee  WI, 98818, 5, 3, 9, 0, 655, 60257, 608; 
Albuquerque  NM, 98854, 0, 0, 1, 0, 633, 60880, 596; 
Anchorage  AK, 98881, 4, 0, 0, 0, 629, 61283, 580; 
Baltimore  MD, 98805, 0, 0, 0, 0, 654, 61445, 614; 
Boston  MA, 98926, 0, 0, 1, 0, 591, 61630, 557; 
Chicago  IL, 98950, 0, 0, 0, 0, 601, 61650, 525; 
Cincinnati  OH, 98825, 0, 0, 0, 0, 648, 61616, 596; 
Columbus  OH, 98877, 0, 0, 0, 0, 604, 62181, 594; 
Dallas-Ft. Worth  TX, 98842, 0, 0, 0, 0, 626, 61910, 602; 
763; 
Milwaukee  WI, 98817, 4, 4, 5, 0, 655, 60261, 609; 
Albuquerque  NM, 98852, 0, 0, 1, 0, 633, 60879, 599; 
Anchorage  AK, 98880, 3, 1, 0, 0, 629, 61283, 581; 
Baltimore  MD, 98805, 0, 0, 0, 0, 654, 61445, 614; 
Boston  MA, 98924, 0, 0, 1, 0, 591, 61629, 559; 
Chicago  IL, 98950, 0, 0, 0, 0, 601, 61650, 525; 
Cincinnati  OH, 98823, 0, 0, 0, 0, 648, 61614, 598; 
Columbus  OH, 98876, 0, 0, 0, 0, 604, 62181, 595; 
Dallas-Ft. Worth  TX, 98840, 0, 0, 0, 0, 626, 61909, 603; 
764; 
Milwaukee  WI, 98816, 4, 3, 6, 0, 655, 60260, 611; 
Albuquerque  NM, 98852, 0, 0, 1, 0, 633, 60879, 599; 
Anchorage  AK, 98879, 2, 2, 0, 0, 629, 61282, 581; 
Baltimore  MD, 98805, 0, 0, 0, 0, 654, 61445, 614; 
Boston  MA, 98924, 0, 0, 1, 0, 591, 61629, 560; 
Chicago  IL, 98950, 0, 0, 0, 0, 601, 61650, 525; 
Cincinnati  OH, 98823, 0, 0, 0, 0, 648, 61614, 598; 
Columbus  OH, 98877, 0, 0, 0, 0, 604, 62181, 595; 
Dallas-Ft. Worth  TX, 98840, 0, 0, 0, 0, 626, 61909, 603; 
765; 
Milwaukee  WI, 98816, 4, 4, 5, 0, 655, 60261, 611; 
Albuquerque  NM, 98851, 0, 0, 1, 0, 633, 60878, 600; 
Anchorage  AK, 98879, 2, 2, 0, 0, 629, 61282, 581; 
Baltimore  MD, 98803, 0, 0, 0, 0, 654, 61444, 616; 
Boston  MA, 98925, 0, 0, 1, 0, 591, 61629, 560; 
Chicago  IL, 98949, 0, 0, 0, 0, 601, 61649, 526; 
Cincinnati  OH, 98821, 0, 0, 0, 0, 648, 61612, 600; 
Columbus  OH, 98876, 0, 0, 0, 0, 604, 62181, 596; 
Dallas-Ft. Worth  TX, 98839, 0, 0, 0, 0, 626, 61908, 604; 
766; 
Milwaukee  WI, 98817, 4, 4, 4, 0, 655, 60262, 611; 
Albuquerque  NM, 98851, 0, 0, 1, 0, 633, 60878, 600; 
Anchorage  AK, 98879, 2, 2, 0, 0, 629, 61282, 581; 
Baltimore  MD, 98803, 0, 0, 0, 0, 654, 61444, 616; 
Boston  MA, 98925, 0, 0, 1, 0, 591, 61629, 560; 
Chicago  IL, 98947, 0, 0, 0, 0, 601, 61647, 527; 
Cincinnati  OH, 98821, 0, 0, 0, 0, 648, 61612, 600; 
Columbus  OH, 98876, 0, 0, 0, 0, 604, 62181, 596; 
Dallas-Ft. Worth  TX, 98838, 0, 0, 0, 0, 626, 61907, 606; 
767; 
Milwaukee  WI, 98817, 5, 4, 4, 0, 655, 60261, 611; 
Albuquerque  NM, 98850, 0, 0, 1, 0, 633, 60877, 601; 
Anchorage  AK, 98878, 2, 2, 0, 0, 629, 61281, 582; 
Baltimore  MD, 98804, 0, 0, 0, 0, 654, 61444, 616; 
Boston  MA, 98926, 0, 0, 1, 0, 591, 61629, 560; 
Chicago  IL, 98947, 0, 0, 0, 0, 601, 61647, 528; 
Cincinnati  OH, 98819, 0, 0, 0, 0, 648, 61611, 602; 
Columbus  OH, 98877, 0, 0, 0, 0, 604, 62181, 596; 
Dallas-Ft. Worth  TX, 98837, 0, 0, 0, 0, 626, 61906, 607; 
768; 
Milwaukee  WI, 98816, 3, 6, 4, 0, 655, 60260, 612; 
Albuquerque  NM, 98849, 0, 0, 1, 0, 633, 60876, 602; 
Anchorage  AK, 98876, 2, 2, 0, 0, 629, 61280, 584; 
Baltimore  MD, 98802, 0, 0, 0, 0, 654, 61442, 618; 
Boston  MA, 98925, 0, 0, 1, 0, 591, 61628, 561; 
Chicago  IL, 98945, 0, 0, 0, 0, 601, 61646, 530; 
Cincinnati  OH, 98818, 0, 0, 0, 0, 648, 61610, 603; 
Columbus  OH, 98876, 0, 0, 0, 0, 604, 62181, 596; 
Dallas-Ft. Worth  TX, 98835, 0, 0, 0, 0, 626, 61906, 609; 
769; 
Milwaukee  WI, 98816, 2, 6, 4, 0, 655, 60261, 612; 
Albuquerque  NM, 98849, 0, 0, 1, 0, 633, 60876, 602; 
Anchorage  AK, 98876, 1, 2, 1, 0, 629, 61280, 584; 
Baltimore  MD, 98802, 0, 0, 0, 0, 654, 61442, 618; 
Boston  MA, 98923, 0, 0, 1, 0, 591, 61627, 563; 
Chicago  IL, 98945, 0, 0, 0, 0, 601, 61646, 530; 
Cincinnati  OH, 98817, 0, 0, 0, 0, 648, 61610, 604; 
Columbus  OH, 98875, 0, 0, 0, 0, 604, 62181, 598; 
Dallas-Ft. Worth  TX, 98834, 0, 0, 0, 0, 626, 61906, 610; 
770; 
Milwaukee  WI, 98818, 2, 6, 4, 0, 655, 60261, 612; 
Albuquerque  NM, 98849, 0, 0, 1, 0, 633, 60876, 602; 
Anchorage  AK, 98875, 0, 2, 2, 0, 629, 61280, 585; 
Baltimore  MD, 98800, 0, 0, 0, 0, 654, 61442, 620; 
Boston  MA, 98923, 0, 0, 1, 0, 591, 61627, 563; 
Chicago  IL, 98946, 0, 0, 0, 0, 601, 61646, 530; 
Cincinnati  OH, 98816, 0, 0, 0, 0, 648, 61609, 605; 
Columbus  OH, 98874, 0, 0, 0, 0, 604, 62180, 599; 
Dallas-Ft. Worth  TX, 98834, 0, 0, 0, 0, 626, 61906, 610; 
771; 
Milwaukee  WI, 98816, 3, 6, 4, 0, 655, 60260, 614; 
Albuquerque  NM, 98849, 0, 0, 1, 0, 633, 60876, 602; 
Anchorage  AK, 98873, 0, 2, 2, 0, 629, 61278, 587; 
Baltimore  MD, 98799, 0, 0, 0, 0, 654, 61442, 621; 
Boston  MA, 98922, 0, 0, 1, 0, 591, 61626, 563; 
Chicago  IL, 98946, 0, 0, 0, 0, 601, 61646, 531; 
Cincinnati  OH, 98814, 0, 0, 0, 0, 648, 61608, 607; 
Columbus  OH, 98874, 0, 0, 0, 0, 604, 62180, 599; 
Dallas-Ft. Worth  TX, 98833, 0, 0, 0, 0, 626, 61905, 611; 
772; 
Milwaukee  WI, 98814, 3, 5, 5, 0, 655, 60259, 616; 
Albuquerque  NM, 98849, 0, 0, 1, 0, 633, 60876, 602; 
Anchorage  AK, 98872, 0, 2, 2, 0, 629, 61277, 588; 
Baltimore  MD, 98800, 0, 0, 0, 0, 654, 61442, 621; 
Boston  MA, 98922, 0, 0, 1, 0, 591, 61626, 563; 
Chicago  IL, 98945, 0, 0, 0, 0, 601, 61646, 532; 
Cincinnati  OH, 98813, 0, 0, 0, 0, 648, 61608, 608; 
Columbus  OH, 98874, 0, 0, 0, 0, 604, 62180, 599; 
Dallas-Ft. Worth  TX, 98833, 0, 0, 0, 0, 626, 61905, 611; 
773; 
Milwaukee  WI, 98813, 4, 5, 5, 0, 655, 60258, 617; 
Albuquerque  NM, 98849, 0, 0, 1, 0, 633, 60876, 602; 
Anchorage  AK, 98873, 0, 2, 2, 0, 629, 61277, 588; 
Baltimore  MD, 98800, 0, 0, 0, 0, 654, 61442, 621; 
Boston  MA, 98921, 0, 0, 1, 0, 591, 61625, 564; 
Chicago  IL, 98944, 0, 0, 0, 0, 601, 61645, 533; 
Cincinnati  OH, 98812, 0, 0, 0, 0, 648, 61607, 609; 
Columbus  OH, 98873, 0, 0, 0, 0, 604, 62180, 600; 
Dallas-Ft. Worth  TX, 98830, 0, 0, 0, 0, 626, 61903, 614; 
774; 
Milwaukee  WI, 98809, 4, 4, 6, 0, 655, 60254, 621; 
Albuquerque  NM, 98849, 0, 0, 1, 0, 633, 60876, 602; 
Anchorage  AK, 98872, 0, 2, 2, 0, 629, 61276, 589; 
Baltimore  MD, 98797, 0, 0, 0, 0, 654, 61441, 624; 
Boston  MA, 98922, 0, 0, 1, 0, 591, 61625, 564; 
Chicago  IL, 98944, 0, 0, 0, 0, 601, 61645, 533; 
Cincinnati  OH, 98809, 0, 0, 0, 0, 648, 61605, 612; 
Columbus  OH, 98873, 0, 0, 0, 0, 604, 62180, 600; 
Dallas-Ft. Worth  TX, 98829, 0, 0, 0, 0, 626, 61903, 615; 
775; 
Milwaukee  WI, 98808, 4, 4, 6, 0, 655, 60254, 622; 
Albuquerque  NM, 98849, 0, 0, 1, 0, 633, 60876, 602; 
Anchorage  AK, 98872, 0, 2, 2, 0, 629, 61276, 589; 
Baltimore  MD, 98797, 0, 0, 0, 0, 654, 61441, 624; 
Boston  MA, 98922, 0, 0, 1, 0, 591, 61625, 564; 
Chicago  IL, 98943, 0, 0, 0, 0, 601, 61645, 534; 
Cincinnati  OH, 98808, 0, 0, 0, 0, 648, 61604, 613; 
Columbus  OH, 98872, 0, 0, 0, 0, 604, 62180, 601; 
Dallas-Ft. Worth  TX, 98827, 0, 0, 0, 0, 626, 61903, 617; 
776; 
Milwaukee  WI, 98806, 4, 4, 6, 0, 655, 60253, 624; 
Albuquerque  NM, 98849, 0, 0, 1, 0, 633, 60876, 603; 
Anchorage  AK, 98870, 0, 2, 2, 0, 629, 61275, 591; 
Baltimore  MD, 98795, 0, 0, 0, 0, 654, 61439, 626; 
Boston  MA, 98919, 0, 0, 1, 0, 591, 61624, 567; 
Chicago  IL, 98942, 0, 0, 0, 0, 601, 61645, 535; 
Cincinnati  OH, 98807, 0, 0, 0, 0, 648, 61603, 614; 
Columbus  OH, 98872, 0, 0, 0, 0, 604, 62180, 601; 
Dallas-Ft. Worth  TX, 98826, 0, 0, 0, 0, 626, 61902, 618; 
777; 
Milwaukee  WI, 98806, 4, 4, 6, 0, 655, 60253, 624; 
Albuquerque  NM, 98847, 0, 0, 1, 0, 633, 60875, 605; 
Anchorage  AK, 98870, 0, 2, 2, 0, 629, 61274, 592; 
Baltimore  MD, 98795, 0, 0, 0, 0, 654, 61439, 626; 
Boston  MA, 98919, 0, 0, 1, 0, 591, 61624, 567; 
Chicago  IL, 98941, 0, 0, 0, 0, 601, 61645, 536; 
Cincinnati  OH, 98807, 0, 0, 0, 0, 648, 61603, 614; 
Columbus  OH, 98870, 0, 0, 0, 0, 604, 62179, 603; 
Dallas-Ft. Worth  TX, 98826, 0, 0, 0, 0, 626, 61902, 618; 
778; 
Milwaukee  WI, 98801, 4, 3, 6, 0, 655, 60252, 628; 
Albuquerque  NM, 98847, 0, 0, 1, 0, 633, 60875, 605; 
Anchorage  AK, 98867, 0, 2, 2, 0, 629, 61271, 594; 
Baltimore  MD, 98795, 0, 0, 0, 0, 654, 61439, 626; 
Boston  MA, 98916, 0, 0, 1, 0, 591, 61622, 570; 
Chicago  IL, 98942, 0, 0, 0, 0, 601, 61645, 537; 
Cincinnati  OH, 98807, 0, 0, 0, 0, 648, 61603, 614; 
Columbus  OH, 98868, 0, 0, 0, 0, 604, 62178, 606; 
Dallas-Ft. Worth  TX, 98825, 0, 0, 0, 0, 626, 61902, 619; 
779; 
Milwaukee  WI, 98801, 4, 3, 6, 0, 655, 60251, 629; 
Albuquerque  NM, 98847, 0, 0, 1, 0, 633, 60875, 605; 
Anchorage  AK, 98866, 0, 1, 3, 0, 629, 61271, 595; 
Baltimore  MD, 98795, 0, 0, 0, 0, 654, 61439, 626; 
Boston  MA, 98918, 0, 0, 1, 0, 591, 61622, 570; 
Chicago  IL, 98941, 0, 0, 0, 0, 601, 61644, 538; 
Cincinnati  OH, 98807, 0, 0, 0, 0, 648, 61603, 614; 
Columbus  OH, 98868, 0, 0, 0, 0, 604, 62178, 607; 
Dallas-Ft. Worth  TX, 98824, 0, 0, 0, 0, 626, 61900, 621; 
780; 
Milwaukee  WI, 98799, 3, 3, 7, 0, 655, 60251, 631; 
Albuquerque  NM, 98847, 0, 0, 1, 0, 633, 60875, 605; 
Anchorage  AK, 98865, 0, 1, 3, 0, 629, 61271, 596; 
Baltimore  MD, 98795, 0, 0, 0, 0, 654, 61439, 626; 
Boston  MA, 98916, 0, 0, 1, 0, 591, 61621, 572; 
Chicago  IL, 98940, 0, 0, 0, 0, 601, 61643, 539; 
Cincinnati  OH, 98806, 0, 0, 0, 0, 648, 61602, 615; 
Columbus  OH, 98867, 0, 0, 0, 0, 604, 62177, 608; 
Dallas-Ft. Worth  TX, 98823, 0, 0, 0, 0, 626, 61899, 622; 
781; 
Milwaukee  WI, 98798, 3, 3, 7, 0, 655, 60250, 632; 
Albuquerque  NM, 98847, 0, 0, 1, 0, 633, 60875, 605; 
Anchorage  AK, 98864, 0, 1, 3, 0, 629, 61270, 597; 
Baltimore  MD, 98794, 0, 0, 0, 0, 654, 61438, 627; 
Boston  MA, 98916, 0, 0, 1, 0, 591, 61621, 573; 
Chicago  IL, 98939, 0, 0, 0, 0, 601, 61643, 540; 
Cincinnati  OH, 98805, 0, 0, 0, 0, 648, 61601, 616; 
Columbus  OH, 98865, 0, 0, 0, 0, 604, 62176, 610; 
Dallas-Ft. Worth  TX, 98822, 0, 0, 0, 0, 626, 61898, 624; 
782; 
Milwaukee  WI, 98797, 2, 4, 7, 0, 655, 60250, 633; 
Albuquerque  NM, 98846, 0, 0, 1, 0, 633, 60874, 606; 
Anchorage  AK, 98864, 0, 1, 3, 0, 629, 61270, 597; 
Baltimore  MD, 98793, 0, 0, 0, 0, 654, 61437, 628; 
Boston  MA, 98913, 0, 0, 1, 0, 591, 61619, 576; 
Chicago  IL, 98938, 0, 0, 0, 0, 601, 61642, 541; 
Cincinnati  OH, 98803, 0, 0, 0, 0, 648, 61600, 618; 
Columbus  OH, 98865, 0, 0, 0, 0, 604, 62176, 610; 
Dallas-Ft. Worth  TX, 98822, 0, 0, 0, 0, 626, 61898, 624; 
783; 
Milwaukee  WI, 98798, 1, 4, 8, 0, 655, 60250, 633; 
Albuquerque  NM, 98846, 0, 0, 1, 0, 633, 60874, 606; 
Anchorage  AK, 98862, 0, 1, 3, 0, 629, 61268, 598; 
Baltimore  MD, 98792, 0, 0, 0, 0, 654, 61437, 629; 
Boston  MA, 98913, 0, 0, 1, 0, 591, 61619, 577; 
Chicago  IL, 98937, 0, 0, 0, 0, 601, 61641, 542; 
Cincinnati  OH, 98801, 0, 0, 0, 0, 648, 61599, 618; 
Columbus  OH, 98865, 0, 0, 0, 0, 604, 62176, 610; 
Dallas-Ft. Worth  TX, 98822, 0, 0, 0, 0, 626, 61898, 624; 
784; 
Milwaukee  WI, 98798, 2, 4, 7, 0, 655, 60251, 633; 
Albuquerque  NM, 98846, 0, 0, 0, 0, 633, 60875, 606; 
Anchorage  AK, 98863, 1, 1, 3, 0, 629, 61268, 598; 
Baltimore  MD, 98792, 0, 0, 0, 0, 654, 61437, 629; 
Boston  MA, 98912, 0, 0, 1, 0, 591, 61618, 578; 
Chicago  IL, 98937, 0, 0, 0, 0, 601, 61641, 542; 
Cincinnati  OH, 98801, 0, 0, 0, 0, 648, 61599, 618; 
Columbus  OH, 98864, 0, 0, 0, 0, 604, 62176, 611; 
Dallas-Ft. Worth  TX, 98822, 0, 0, 0, 0, 626, 61898, 624; 
785; 
Milwaukee  WI, 98798, 2, 4, 7, 0, 655, 60251, 633; 
Albuquerque  NM, 98847, 0, 0, 0, 0, 633, 60875, 606; 
Anchorage  AK, 98862, 1, 1, 3, 0, 629, 61267, 599; 
Baltimore  MD, 98792, 0, 0, 0, 0, 654, 61437, 629; 
Boston  MA, 98912, 0, 0, 0, 0, 591, 61619, 578; 
Chicago  IL, 98935, 0, 0, 0, 0, 601, 61640, 544; 
Cincinnati  OH, 98797, 0, 0, 0, 0, 648, 61597, 622; 
Columbus  OH, 98863, 0, 0, 0, 0, 604, 62175, 612; 
Dallas-Ft. Worth  TX, 98823, 0, 0, 0, 0, 626, 61898, 624; 
786; 
Milwaukee  WI, 98798, 2, 3, 8, 0, 655, 60251, 633; 
Albuquerque  NM, 98847, 0, 0, 0, 0, 633, 60875, 606; 
Anchorage  AK, 98861, 1, 1, 3, 0, 629, 61267, 600; 
Baltimore  MD, 98791, 0, 0, 0, 0, 654, 61437, 630; 
Boston  MA, 98912, 0, 0, 0, 0, 591, 61619, 578; 
Chicago  IL, 98933, 0, 0, 0, 0, 601, 61639, 545; 
Cincinnati  OH, 98796, 0, 0, 0, 0, 648, 61596, 624; 
Columbus  OH, 98862, 0, 0, 0, 0, 604, 62174, 613; 
Dallas-Ft. Worth  TX, 98823, 0, 0, 0, 0, 626, 61898, 624; 
787; 
Milwaukee  WI, 98797, 3, 3, 8, 0, 655, 60251, 634; 
Albuquerque  NM, 98846, 0, 0, 0, 0, 633, 60874, 607; 
Anchorage  AK, 98860, 1, 1, 3, 0, 629, 61267, 601; 
Baltimore  MD, 98791, 0, 0, 0, 0, 654, 61437, 630; 
Boston  MA, 98913, 0, 0, 0, 0, 591, 61619, 578; 
Chicago  IL, 98933, 0, 0, 0, 0, 601, 61639, 545; 
Cincinnati  OH, 98796, 0, 0, 0, 0, 648, 61596, 624; 
Columbus  OH, 98862, 0, 0, 0, 0, 604, 62174, 613; 
Dallas-Ft. Worth  TX, 98822, 0, 0, 0, 0, 626, 61897, 625; 
788; 
Milwaukee  WI, 98797, 2, 4, 8, 0, 655, 60251, 634; 
Albuquerque  NM, 98845, 0, 0, 0, 0, 633, 60873, 608; 
Anchorage  AK, 98860, 1, 1, 3, 0, 629, 61267, 601; 
Baltimore  MD, 98791, 0, 0, 0, 0, 654, 61437, 630; 
Boston  MA, 98913, 0, 0, 0, 0, 591, 61619, 578; 
Chicago  IL, 98934, 0, 0, 0, 0, 601, 61639, 545; 
Cincinnati  OH, 98796, 0, 0, 0, 0, 648, 61596, 624; 
Columbus  OH, 98861, 0, 0, 0, 0, 604, 62173, 614; 
Dallas-Ft. Worth  TX, 98823, 0, 0, 0, 0, 626, 61897, 625; 
789; 
Milwaukee  WI, 98796, 2, 4, 8, 0, 655, 60250, 635; 
Albuquerque  NM, 98847, 0, 0, 0, 0, 633, 60873, 608; 
Anchorage  AK, 98859, 1, 1, 3, 0, 629, 61267, 602; 
Baltimore  MD, 98791, 0, 0, 0, 0, 654, 61437, 630; 
Boston  MA, 98911, 0, 0, 0, 0, 591, 61618, 580; 
Chicago  IL, 98932, 0, 0, 0, 0, 601, 61638, 547; 
Cincinnati  OH, 98794, 0, 0, 0, 0, 648, 61594, 626; 
Columbus  OH, 98861, 0, 0, 0, 0, 604, 62173, 614; 
Dallas-Ft. Worth  TX, 98823, 0, 0, 0, 0, 626, 61897, 625; 
790; 
Milwaukee  WI, 98794, 3, 4, 7, 0, 655, 60250, 637; 
Albuquerque  NM, 98847, 0, 0, 0, 0, 633, 60873, 608; 
Anchorage  AK, 98859, 1, 0, 4, 0, 629, 61267, 602; 
Baltimore  MD, 98789, 0, 0, 0, 0, 654, 61435, 632; 
Boston  MA, 98911, 0, 0, 0, 0, 591, 61618, 580; 
Chicago  IL, 98931, 0, 0, 0, 0, 601, 61637, 548; 
Cincinnati  OH, 98793, 0, 0, 0, 0, 648, 61593, 627; 
Columbus  OH, 98861, 0, 0, 0, 0, 604, 62173, 614; 
Dallas-Ft. Worth  TX, 98822, 0, 0, 0, 0, 626, 61896, 626; 
791; 
Milwaukee  WI, 98794, 3, 3, 8, 0, 655, 60250, 637; 
Albuquerque  NM, 98847, 0, 0, 0, 0, 633, 60873, 608; 
Anchorage  AK, 98858, 1, 0, 4, 0, 629, 61267, 603; 
Baltimore  MD, 98788, 0, 0, 0, 0, 654, 61435, 633; 
Boston  MA, 98910, 0, 0, 0, 0, 591, 61617, 581; 
Chicago  IL, 98930, 0, 0, 0, 0, 601, 61636, 550; 
Cincinnati  OH, 98793, 0, 0, 0, 0, 648, 61593, 627; 
Columbus  OH, 98861, 0, 0, 0, 0, 604, 62173, 614; 
Dallas-Ft. Worth  TX, 98820, 0, 0, 0, 0, 626, 61895, 628; 
792; 
Milwaukee  WI, 98794, 3, 3, 8, 0, 655, 60250, 637; 
Albuquerque  NM, 98847, 0, 0, 0, 0, 633, 60873, 608; 
Anchorage  AK, 98856, 1, 0, 4, 0, 629, 61265, 605; 
Baltimore  MD, 98786, 0, 0, 0, 0, 654, 61433, 635; 
Boston  MA, 98909, 0, 0, 0, 0, 591, 61616, 582; 
Chicago  IL, 98930, 0, 0, 0, 0, 601, 61636, 550; 
Cincinnati  OH, 98792, 0, 0, 0, 0, 648, 61593, 628; 
Columbus  OH, 98861, 0, 0, 0, 0, 604, 62173, 614; 
Dallas-Ft. Worth  TX, 98820, 0, 0, 0, 0, 626, 61895, 628; 
793; 
Milwaukee  WI, 98794, 4, 3, 8, 0, 655, 60250, 637; 
Albuquerque  NM, 98845, 0, 0, 0, 0, 633, 60871, 610; 
Anchorage  AK, 98856, 1, 0, 4, 0, 629, 61265, 605; 
Baltimore  MD, 98783, 0, 0, 0, 0, 654, 61432, 638; 
Boston  MA, 98909, 0, 0, 0, 0, 591, 61616, 582; 
Chicago  IL, 98930, 0, 0, 0, 0, 601, 61636, 550; 
Cincinnati  OH, 98792, 0, 0, 0, 0, 648, 61593, 628; 
Columbus  OH, 98860, 0, 0, 0, 0, 604, 62172, 615; 
Dallas-Ft. Worth  TX, 98819, 0, 0, 0, 0, 626, 61895, 629; 
794; 
Milwaukee  WI, 98794, 5, 2, 8, 0, 655, 60250, 638; 
Albuquerque  NM, 98844, 0, 0, 0, 0, 633, 60871, 611; 
Anchorage  AK, 98855, 1, 0, 4, 0, 629, 61264, 606; 
Baltimore  MD, 98783, 0, 0, 0, 0, 654, 61432, 638; 
Boston  MA, 98908, 0, 0, 0, 0, 591, 61615, 583; 
Chicago  IL, 98929, 0, 0, 0, 0, 601, 61635, 551; 
Cincinnati  OH, 98792, 0, 0, 0, 0, 648, 61593, 628; 
Columbus  OH, 98859, 0, 0, 0, 0, 604, 62171, 616; 
Dallas-Ft. Worth  TX, 98819, 0, 0, 0, 0, 626, 61895, 629; 
795; 
Milwaukee  WI, 98793, 5, 1, 9, 0, 655, 60249, 639; 
Albuquerque  NM, 98842, 0, 0, 0, 0, 633, 60870, 612; 
Anchorage  AK, 98854, 1, 0, 4, 0, 629, 61264, 607; 
Baltimore  MD, 98781, 0, 0, 0, 0, 654, 61430, 640; 
Boston  MA, 98907, 0, 0, 0, 0, 591, 61615, 584; 
Chicago  IL, 98930, 0, 0, 0, 0, 601, 61635, 551; 
Cincinnati  OH, 98791, 0, 0, 0, 0, 648, 61593, 629; 
Columbus  OH, 98859, 0, 0, 0, 0, 604, 62170, 617; 
Dallas-Ft. Worth  TX, 98819, 0, 0, 0, 0, 626, 61895, 629; 
796; 
Milwaukee  WI, 98793, 4, 2, 9, 0, 655, 60249, 639; 
Albuquerque  NM, 98841, 0, 0, 0, 0, 633, 60870, 612; 
Anchorage  AK, 98853, 0, 1, 3, 0, 629, 61265, 608; 
Baltimore  MD, 98781, 0, 0, 0, 0, 654, 61430, 640; 
Boston  MA, 98906, 0, 0, 0, 0, 591, 61614, 584; 
Chicago  IL, 98927, 0, 0, 0, 0, 601, 61633, 554; 
Cincinnati  OH, 98790, 0, 0, 0, 0, 648, 61593, 630; 
Columbus  OH, 98857, 0, 0, 0, 0, 604, 62167, 620; 
Dallas-Ft. Worth  TX, 98819, 0, 0, 0, 0, 626, 61895, 629; 
797; 
Milwaukee  WI, 98793, 4, 2, 9, 0, 655, 60249, 639; 
Albuquerque  NM, 98842, 0, 0, 0, 0, 633, 60870, 612; 
Anchorage  AK, 98853, 0, 1, 2, 0, 629, 61266, 609; 
Baltimore  MD, 98781, 0, 0, 0, 0, 654, 61430, 640; 
Boston  MA, 98906, 0, 0, 0, 0, 591, 61614, 584; 
Chicago  IL, 98925, 0, 0, 0, 0, 601, 61632, 556;
[truncated: 2,781,027 more chars]
