# Supplementary material for: An object simulation model for modeling hypothetical disease epidemics – EpiFlex
Source: Theor Biol Med Model. 2006 Aug 23;3:32. doi: 10.1186/1742-4682-3-32 (PMC1570461; doi:10.1186/1742-4682-3-32)
Supplement: Additional File 1 — containing software and models. Use of Epiflex software for research publications requires citation to this paper. [file 1742-4682-3-32-S1.zip › Epiflex/Data/Epiflex-manuscript-runs/Results/TestModel All 10K and 1K - USADemographics-Influenza-Best1-Influenza_GMT-May_29_06_20_32_51.rpx]

Cycle 
Area-Name, Living-Population, Incubating, Prodrome, Manifestation, Chronic, Disease-Dead, Immune, Removed; 

************************************************************
Configuration=Influenza
0; 
Milwaukee  WI, 10000, 0, 0, 0, 0, 0, 0, 0; 
Washington DC, 10000, 0, 0, 0, 0, 0, 0, 0; 
Anchorage  AK, 1000, 0, 0, 0, 0, 0, 0, 0; 
Phoenix  AZ, 1000, 0, 0, 0, 0, 0, 0, 0; 
Las Vagas  NV, 1000, 0, 0, 0, 0, 0, 0, 0; 
Columbus  OH, 1000, 0, 0, 0, 0, 0, 0, 0; 
Raliegh-Durham  NC, 1000, 0, 0, 0, 0, 0, 0, 0; 
Dallas-Ft. Worth  TX, 1000, 0, 0, 0, 0, 0, 0, 0; 
Chicago  IL, 1000, 0, 0, 0, 0, 0, 0, 0; 
San Jose  CA, 1000, 0, 0, 0, 0, 0, 0, 0; 
San Juan Marin  Puerto Rico, 1000, 0, 0, 0, 0, 0, 0, 0; 
Nashville  TN, 1000, 0, 0, 0, 0, 0, 0, 0; 
Newark  NJ, 1000, 0, 0, 0, 0, 0, 0, 0; 
Denver  CO, 999, 0, 0, 0, 0, 0, 0, 1; 
Houston  TX, 1000, 0, 0, 0, 0, 0, 0, 0; 
New Orleans  LA, 1000, 0, 0, 0, 0, 0, 0, 0; 
Atlanta  GA, 1000, 0, 0, 0, 0, 0, 0, 0; 
Salt Lake City  UT, 1000, 0, 0, 0, 0, 0, 0, 0; 
Cincinnati  OH, 1000, 0, 0, 0, 0, 0, 0, 0; 
Los Angeles  CA, 1000, 0, 0, 0, 0, 0, 0, 0; 
New York  NY, 1000, 0, 0, 0, 0, 0, 0, 0; 
Orlando  FL, 1000, 0, 0, 0, 0, 0, 0, 0; 
Minneapolis-St. Paul  MN, 1000, 0, 0, 0, 0, 0, 0, 0; 
Memphis  TN, 1000, 0, 0, 0, 0, 0, 0, 0; 
Boston  MA, 1000, 0, 0, 0, 0, 0, 0, 0; 
St. Louis  MO, 1000, 0, 0, 0, 0, 0, 0, 0; 
Albuquerque  NM, 1000, 0, 0, 0, 0, 0, 0, 0; 
Pittsburgh  PA, 1000, 0, 0, 0, 0, 0, 0, 0; 
Philadelphia  PA, 1000, 0, 0, 0, 0, 0, 0, 0; 
Charlotte  NC, 1000, 0, 0, 0, 0, 0, 0, 0; 
Baltimore  MD, 1000, 0, 0, 0, 0, 0, 0, 0; 
San Francisco  CA, 1000, 0, 0, 0, 0, 0, 0, 0; 
Syracuse  NY, 10000, 0, 0, 0, 0, 0, 0, 0; 
Indianapolis  IN, 1000, 0, 0, 0, 0, 0, 0, 0; 
Seattle  WA, 1000, 0, 0, 0, 0, 0, 0, 0; 
1; 
Milwaukee  WI, 10000, 1, 0, 0, 0, 0, 0, 0; 
Washington DC, 10000, 0, 0, 0, 0, 0, 0, 0; 
Anchorage  AK, 1000, 0, 0, 0, 0, 0, 0, 0; 
Phoenix  AZ, 1000, 0, 0, 0, 0, 0, 0, 0; 
Las Vagas  NV, 1000, 0, 0, 0, 0, 0, 0, 0; 
Columbus  OH, 1000, 0, 0, 0, 0, 0, 0, 0; 
Raliegh-Durham  NC, 1000, 0, 0, 0, 0, 0, 0, 0; 
Dallas-Ft. Worth  TX, 1000, 0, 0, 0, 0, 0, 0, 0; 
Chicago  IL, 1000, 0, 0, 0, 0, 0, 0, 0; 
San Jose  CA, 1000, 0, 0, 0, 0, 0, 0, 0; 
San Juan Marin  Puerto Rico, 1000, 0, 0, 0, 0, 0, 0, 0; 
Nashville  TN, 1000, 0, 0, 0, 0, 0, 0, 0; 
Newark  NJ, 1000, 0, 0, 0, 0, 0, 0, 0; 
Denver  CO, 999, 0, 0, 0, 0, 0, 0, 1; 
Houston  TX, 1000, 0, 0, 0, 0, 0, 0, 0; 
New Orleans  LA, 1000, 0, 0, 0, 0, 0, 0, 0; 
Atlanta  GA, 1000, 0, 0, 0, 0, 0, 0, 0; 
Salt Lake City  UT, 1000, 0, 0, 0, 0, 0, 0, 0; 
Cincinnati  OH, 1000, 0, 0, 0, 0, 0, 0, 0; 
Los Angeles  CA, 1000, 0, 0, 0, 0, 0, 0, 0; 
New York  NY, 1000, 0, 0, 0, 0, 0, 0, 0; 
Orlando  FL, 1000, 0, 0, 0, 0, 0, 0, 0; 
Minneapolis-St. Paul  MN, 1000, 0, 0, 0, 0, 0, 0, 0; 
Memphis  TN, 1000, 0, 0, 0, 0, 0, 0, 0; 
Boston  MA, 1000, 0, 0, 0, 0, 0, 0, 0; 
St. Louis  MO, 1000, 0, 0, 0, 0, 0, 0, 0; 
Albuquerque  NM, 1000, 0, 0, 0, 0, 0, 0, 0; 
Pittsburgh  PA, 1000, 0, 0, 0, 0, 0, 0, 0; 
Philadelphia  PA, 1000, 0, 0, 0, 0, 0, 0, 0; 
Charlotte  NC, 1000, 0, 0, 0, 0, 0, 0, 0; 
Baltimore  MD, 1000, 0, 0, 0, 0, 0, 0, 0; 
San Francisco  CA, 1000, 0, 0, 0, 0, 0, 0, 0; 
Syracuse  NY, 10000, 0, 0, 0, 0, 0, 0, 0; 
Indianapolis  IN, 1000, 0, 0, 0, 0, 0, 0, 0; 
Seattle  WA, 1000, 0, 0, 0, 0, 0, 0, 0; 
2; 
Milwaukee  WI, 10000, 2, 0, 0, 0, 0, 0, 0; 
Washington DC, 10000, 0, 0, 0, 0, 0, 0, 0; 
Anchorage  AK, 1000, 0, 0, 0, 0, 0, 0, 0; 
Phoenix  AZ, 1000, 0, 0, 0, 0, 0, 0, 0; 
Las Vagas  NV, 1000, 0, 0, 0, 0, 0, 0, 0; 
Columbus  OH, 1000, 0, 0, 0, 0, 0, 0, 0; 
Raliegh-Durham  NC, 1000, 0, 0, 0, 0, 0, 0, 0; 
Dallas-Ft. Worth  TX, 1000, 0, 0, 0, 0, 0, 0, 0; 
Chicago  IL, 1000, 0, 0, 0, 0, 0, 0, 0; 
San Jose  CA, 1000, 0, 0, 0, 0, 0, 0, 0; 
San Juan Marin  Puerto Rico, 1000, 0, 0, 0, 0, 0, 0, 0; 
Nashville  TN, 1000, 0, 0, 0, 0, 0, 0, 0; 
Newark  NJ, 1000, 0, 0, 0, 0, 0, 0, 0; 
Denver  CO, 999, 0, 0, 0, 0, 0, 0, 1; 
Houston  TX, 1000, 0, 0, 0, 0, 0, 0, 0; 
New Orleans  LA, 1000, 0, 0, 0, 0, 0, 0, 0; 
Atlanta  GA, 1000, 0, 0, 0, 0, 0, 0, 0; 
Salt Lake City  UT, 1000, 0, 0, 0, 0, 0, 0, 0; 
Cincinnati  OH, 1000, 0, 0, 0, 0, 0, 0, 0; 
Los Angeles  CA, 1000, 0, 0, 0, 0, 0, 0, 0; 
New York  NY, 1000, 0, 0, 0, 0, 0, 0, 0; 
Orlando  FL, 1000, 0, 0, 0, 0, 0, 0, 0; 
Minneapolis-St. Paul  MN, 1000, 0, 0, 0, 0, 0, 0, 0; 
Memphis  TN, 1000, 0, 0, 0, 0, 0, 0, 0; 
Boston  MA, 1000, 0, 0, 0, 0, 0, 0, 0; 
St. Louis  MO, 1000, 0, 0, 0, 0, 0, 0, 0; 
Albuquerque  NM, 1000, 0, 0, 0, 0, 0, 0, 0; 
Pittsburgh  PA, 1000, 0, 0, 0, 0, 0, 0, 0; 
Philadelphia  PA, 1000, 0, 0, 0, 0, 0, 0, 0; 
Charlotte  NC, 1000, 0, 0, 0, 0, 0, 0, 0; 
Baltimore  MD, 1000, 0, 0, 0, 0, 0, 0, 0; 
San Francisco  CA, 1000, 0, 0, 0, 0, 0, 0, 0; 
Syracuse  NY, 10000, 0, 0, 0, 0, 0, 0, 0; 
Indianapolis  IN, 1000, 0, 0, 0, 0, 0, 0, 0; 
Seattle  WA, 1000, 0, 0, 0, 0, 0, 0, 0; 
3; 
Milwaukee  WI, 10000, 2, 0, 0, 0, 0, 0, 0; 
Washington DC, 10000, 0, 0, 0, 0, 0, 0, 0; 
Anchorage  AK, 1000, 0, 0, 0, 0, 0, 0, 0; 
Phoenix  AZ, 1000, 0, 0, 0, 0, 0, 0, 0; 
Las Vagas  NV, 1000, 0, 0, 0, 0, 0, 0, 0; 
Columbus  OH, 1000, 0, 0, 0, 0, 0, 0, 0; 
Raliegh-Durham  NC, 1000, 0, 0, 0, 0, 0, 0, 0; 
Dallas-Ft. Worth  TX, 1000, 0, 0, 0, 0, 0, 0, 0; 
Chicago  IL, 1000, 0, 0, 0, 0, 0, 0, 0; 
San Jose  CA, 1000, 0, 0, 0, 0, 0, 0, 0; 
San Juan Marin  Puerto Rico, 1000, 0, 0, 0, 0, 0, 0, 0; 
Nashville  TN, 1000, 0, 0, 0, 0, 0, 0, 0; 
Newark  NJ, 1000, 0, 0, 0, 0, 0, 0, 0; 
Denver  CO, 999, 0, 0, 0, 0, 0, 0, 1; 
Houston  TX, 1000, 0, 0, 0, 0, 0, 0, 0; 
New Orleans  LA, 1000, 0, 0, 0, 0, 0, 0, 0; 
Atlanta  GA, 1000, 0, 0, 0, 0, 0, 0, 0; 
Salt Lake City  UT, 1000, 0, 0, 0, 0, 0, 0, 0; 
Cincinnati  OH, 1000, 0, 0, 0, 0, 0, 0, 0; 
Los Angeles  CA, 1000, 0, 0, 0, 0, 0, 0, 0; 
New York  NY, 1000, 0, 0, 0, 0, 0, 0, 0; 
Orlando  FL, 1000, 0, 0, 0, 0, 0, 0, 0; 
Minneapolis-St. Paul  MN, 1000, 0, 0, 0, 0, 0, 0, 0; 
Memphis  TN, 1000, 0, 0, 0, 0, 0, 0, 0; 
Boston  MA, 1000, 0, 0, 0, 0, 0, 0, 0; 
St. Louis  MO, 1000, 0, 0, 0, 0, 0, 0, 0; 
Albuquerque  NM, 1000, 0, 0, 0, 0, 0, 0, 0; 
Pittsburgh  PA, 1000, 0, 0, 0, 0, 0, 0, 0; 
Philadelphia  PA, 1000, 0, 0, 0, 0, 0, 0, 0; 
Charlotte  NC, 1000, 0, 0, 0, 0, 0, 0, 0; 
Baltimore  MD, 1000, 0, 0, 0, 0, 0, 0, 0; 
San Francisco  CA, 1000, 0, 0, 0, 0, 0, 0, 0; 
Syracuse  NY, 10000, 0, 0, 0, 0, 0, 0, 0; 
Indianapolis  IN, 1000, 0, 0, 0, 0, 0, 0, 0; 
Seattle  WA, 1000, 0, 0, 0, 0, 0, 0, 0; 
4; 
Milwaukee  WI, 10000, 3, 0, 0, 0, 0, 0, 0; 
Washington DC, 10000, 0, 0, 0, 0, 0, 0, 0; 
Anchorage  AK, 1000, 0, 0, 0, 0, 0, 0, 0; 
Phoenix  AZ, 1000, 0, 0, 0, 0, 0, 0, 0; 
Las Vagas  NV, 1000, 0, 0, 0, 0, 0, 0, 0; 
Columbus  OH, 1000, 0, 0, 0, 0, 0, 0, 0; 
Raliegh-Durham  NC, 1000, 0, 0, 0, 0, 0, 0, 0; 
Dallas-Ft. Worth  TX, 1000, 0, 0, 0, 0, 0, 0, 0; 
Chicago  IL, 1000, 0, 0, 0, 0, 0, 0, 0; 
San Jose  CA, 1000, 0, 0, 0, 0, 0, 0, 0; 
San Juan Marin  Puerto Rico, 1000, 0, 0, 0, 0, 0, 0, 0; 
Nashville  TN, 1000, 0, 0, 0, 0, 0, 0, 0; 
Newark  NJ, 1000, 0, 0, 0, 0, 0, 0, 0; 
Denver  CO, 999, 0, 0, 0, 0, 0, 0, 1; 
Houston  TX, 1000, 0, 0, 0, 0, 0, 0, 0; 
New Orleans  LA, 1000, 0, 0, 0, 0, 0, 0, 0; 
Atlanta  GA, 1000, 0, 0, 0, 0, 0, 0, 0; 
Salt Lake City  UT, 1000, 0, 0, 0, 0, 0, 0, 0; 
Cincinnati  OH, 1000, 0, 0, 0, 0, 0, 0, 0; 
Los Angeles  CA, 1000, 0, 0, 0, 0, 0, 0, 0; 
New York  NY, 1000, 0, 0, 0, 0, 0, 0, 0; 
Orlando  FL, 1000, 0, 0, 0, 0, 0, 0, 0; 
Minneapolis-St. Paul  MN, 1000, 0, 0, 0, 0, 0, 0, 0; 
Memphis  TN, 1000, 0, 0, 0, 0, 0, 0, 0; 
Boston  MA, 1000, 0, 0, 0, 0, 0, 0, 0; 
St. Louis  MO, 1000, 0, 0, 0, 0, 0, 0, 0; 
Albuquerque  NM, 1000, 0, 0, 0, 0, 0, 0, 0; 
Pittsburgh  PA, 1000, 0, 0, 0, 0, 0, 0, 0; 
Philadelphia  PA, 1000, 0, 0, 0, 0, 0, 0, 0; 
Charlotte  NC, 1000, 0, 0, 0, 0, 0, 0, 0; 
Baltimore  MD, 1000, 0, 0, 0, 0, 0, 0, 0; 
San Francisco  CA, 1000, 0, 0, 0, 0, 0, 0, 0; 
Syracuse  NY, 10000, 0, 0, 0, 0, 0, 0, 0; 
Indianapolis  IN, 1000, 0, 0, 0, 0, 0, 0, 0; 
Seattle  WA, 1000, 0, 0, 0, 0, 0, 0, 0; 
5; 
Milwaukee  WI, 10000, 4, 0, 0, 0, 0, 0, 0; 
Washington DC, 10000, 0, 0, 0, 0, 0, 0, 0; 
Anchorage  AK, 1000, 0, 0, 0, 0, 0, 0, 0; 
Phoenix  AZ, 1000, 0, 0, 0, 0, 0, 0, 0; 
Las Vagas  NV, 1000, 0, 0, 0, 0, 0, 0, 0; 
Columbus  OH, 1000, 0, 0, 0, 0, 0, 0, 0; 
Raliegh-Durham  NC, 1000, 0, 0, 0, 0, 0, 0, 0; 
Dallas-Ft. Worth  TX, 1000, 0, 0, 0, 0, 0, 0, 0; 
Chicago  IL, 1000, 0, 0, 0, 0, 0, 0, 0; 
San Jose  CA, 1000, 0, 0, 0, 0, 0, 0, 0; 
San Juan Marin  Puerto Rico, 1000, 0, 0, 0, 0, 0, 0, 0; 
Nashville  TN, 1000, 0, 0, 0, 0, 0, 0, 0; 
Newark  NJ, 1000, 0, 0, 0, 0, 0, 0, 0; 
Denver  CO, 999, 0, 0, 0, 0, 0, 0, 1; 
Houston  TX, 1000, 0, 0, 0, 0, 0, 0, 0; 
New Orleans  LA, 1000, 0, 0, 0, 0, 0, 0, 0; 
Atlanta  GA, 1000, 0, 0, 0, 0, 0, 0, 0; 
Salt Lake City  UT, 1000, 0, 0, 0, 0, 0, 0, 0; 
Cincinnati  OH, 1000, 0, 0, 0, 0, 0, 0, 0; 
Los Angeles  CA, 1000, 0, 0, 0, 0, 0, 0, 0; 
New York  NY, 1000, 0, 0, 0, 0, 0, 0, 0; 
Orlando  FL, 1000, 0, 0, 0, 0, 0, 0, 0; 
Minneapolis-St. Paul  MN, 1000, 0, 0, 0, 0, 0, 0, 0; 
Memphis  TN, 1000, 0, 0, 0, 0, 0, 0, 0; 
Boston  MA, 1000, 0, 0, 0, 0, 0, 0, 0; 
St. Louis  MO, 1000, 0, 0, 0, 0, 0, 0, 0; 
Albuquerque  NM, 1000, 0, 0, 0, 0, 0, 0, 0; 
Pittsburgh  PA, 1000, 0, 0, 0, 0, 0, 0, 0; 
Philadelphia  PA, 1000, 0, 0, 0, 0, 0, 0, 0; 
Charlotte  NC, 1000, 0, 0, 0, 0, 0, 0, 0; 
Baltimore  MD, 1000, 0, 0, 0, 0, 0, 0, 0; 
San Francisco  CA, 1000, 0, 0, 0, 0, 0, 0, 0; 
Syracuse  NY, 10000, 0, 0, 0, 0, 0, 0, 0; 
Indianapolis  IN, 1000, 0, 0, 0, 0, 0, 0, 0; 
Seattle  WA, 1000, 0, 0, 0, 0, 0, 0, 0; 
6; 
Milwaukee  WI, 10000, 4, 0, 0, 0, 0, 0, 0; 
Washington DC, 10001, 0, 0, 0, 0, 0, 0, 0; 
Anchorage  AK, 1000, 0, 0, 0, 0, 0, 0, 0; 
Phoenix  AZ, 1000, 0, 0, 0, 0, 0, 0, 0; 
Las Vagas  NV, 1000, 0, 0, 0, 0, 0, 0, 0; 
Columbus  OH, 1000, 0, 0, 0, 0, 0, 0, 0; 
Raliegh-Durham  NC, 1000, 0, 0, 0, 0, 0, 0, 0; 
Dallas-Ft. Worth  TX, 1000, 0, 0, 0, 0, 0, 0, 0; 
Chicago  IL, 1000, 0, 0, 0, 0, 0, 0, 0; 
San Jose  CA, 1000, 0, 0, 0, 0, 0, 0, 0; 
San Juan Marin  Puerto Rico, 1000, 0, 0, 0, 0, 0, 0, 0; 
Nashville  TN, 1000, 0, 0, 0, 0, 0, 0, 0; 
Newark  NJ, 1000, 0, 0, 0, 0, 0, 0, 0; 
Denver  CO, 999, 0, 0, 0, 0, 0, 0, 1; 
Houston  TX, 1000, 0, 0, 0, 0, 0, 0, 0; 
New Orleans  LA, 1000, 0, 0, 0, 0, 0, 0, 0; 
Atlanta  GA, 1000, 0, 0, 0, 0, 0, 0, 0; 
Salt Lake City  UT, 1000, 0, 0, 0, 0, 0, 0, 0; 
Cincinnati  OH, 1000, 0, 0, 0, 0, 0, 0, 0; 
Los Angeles  CA, 1000, 0, 0, 0, 0, 0, 0, 0; 
New York  NY, 1000, 0, 0, 0, 0, 0, 0, 0; 
Orlando  FL, 1000, 0, 0, 0, 0, 0, 0, 0; 
Minneapolis-St. Paul  MN, 1000, 0, 0, 0, 0, 0, 0, 0; 
Memphis  TN, 1000, 0, 0, 0, 0, 0, 0, 0; 
Boston  MA, 1000, 0, 0, 0, 0, 0, 0, 0; 
St. Louis  MO, 1000, 0, 0, 0, 0, 0, 0, 0; 
Albuquerque  NM, 1000, 0, 0, 0, 0, 0, 0, 0; 
Pittsburgh  PA, 1000, 0, 0, 0, 0, 0, 0, 0; 
Philadelphia  PA, 1000, 0, 0, 0, 0, 0, 0, 0; 
Charlotte  NC, 1000, 0, 0, 0, 0, 0, 0, 0; 
Baltimore  MD, 1000, 0, 0, 0, 0, 0, 0, 0; 
San Francisco  CA, 1000, 0, 0, 0, 0, 0, 0, 0; 
Syracuse  NY, 10000, 0, 0, 0, 0, 0, 0, 0; 
Indianapolis  IN, 1000, 0, 0, 0, 0, 0, 0, 0; 
Seattle  WA, 1000, 0, 0, 0, 0, 0, 0, 0; 
7; 
Milwaukee  WI, 10000, 5, 0, 0, 0, 0, 0, 0; 
Washington DC, 10001, 0, 0, 0, 0, 0, 0, 0; 
Anchorage  AK, 1000, 0, 0, 0, 0, 0, 0, 0; 
Phoenix  AZ, 1000, 0, 0, 0, 0, 0, 0, 0; 
Las Vagas  NV, 1000, 0, 0, 0, 0, 0, 0, 0; 
Columbus  OH, 1000, 0, 0, 0, 0, 0, 0, 0; 
Raliegh-Durham  NC, 1000, 0, 0, 0, 0, 0, 0, 0; 
Dallas-Ft. Worth  TX, 1000, 0, 0, 0, 0, 0, 0, 0; 
Chicago  IL, 1000, 0, 0, 0, 0, 0, 0, 0; 
San Jose  CA, 1000, 0, 0, 0, 0, 0, 0, 0; 
San Juan Marin  Puerto Rico, 999, 0, 0, 0, 0, 0, 0, 1; 
Nashville  TN, 1000, 0, 0, 0, 0, 0, 0, 0; 
Newark  NJ, 1000, 0, 0, 0, 0, 0, 0, 0; 
Denver  CO, 999, 0, 0, 0, 0, 0, 0, 1; 
Houston  TX, 1000, 0, 0, 0, 0, 0, 0, 0; 
New Orleans  LA, 1000, 0, 0, 0, 0, 0, 0, 0; 
Atlanta  GA, 1000, 0, 0, 0, 0, 0, 0, 0; 
Salt Lake City  UT, 1000, 0, 0, 0, 0, 0, 0, 0; 
Cincinnati  OH, 1000, 0, 0, 0, 0, 0, 0, 0; 
Los Angeles  CA, 1000, 0, 0, 0, 0, 0, 0, 0; 
New York  NY, 1000, 0, 0, 0, 0, 0, 0, 0; 
Orlando  FL, 1000, 0, 0, 0, 0, 0, 0, 0; 
Minneapolis-St. Paul  MN, 1000, 0, 0, 0, 0, 0, 0, 0; 
Memphis  TN, 1000, 0, 0, 0, 0, 0, 0, 0; 
Boston  MA, 1000, 0, 0, 0, 0, 0, 0, 0; 
St. Louis  MO, 1000, 0, 0, 0, 0, 0, 0, 0; 
Albuquerque  NM, 1000, 0, 0, 0, 0, 0, 0, 0; 
Pittsburgh  PA, 1000, 0, 0, 0, 0, 0, 0, 0; 
Philadelphia  PA, 1000, 0, 0, 0, 0, 0, 0, 0; 
Charlotte  NC, 1000, 0, 0, 0, 0, 0, 0, 0; 
Baltimore  MD, 1000, 0, 0, 0, 0, 0, 0, 0; 
San Francisco  CA, 1000, 0, 0, 0, 0, 0, 0, 0; 
Syracuse  NY, 10000, 0, 0, 0, 0, 0, 0, 0; 
Indianapolis  IN, 1000, 0, 0, 0, 0, 0, 0, 0; 
Seattle  WA, 1000, 0, 0, 0, 0, 0, 0, 0; 
8; 
Milwaukee  WI, 10000, 5, 0, 0, 0, 0, 0, 0; 
Washington DC, 10001, 0, 0, 0, 0, 0, 0, 0; 
Anchorage  AK, 1000, 0, 0, 0, 0, 0, 0, 0; 
Phoenix  AZ, 1000, 0, 0, 0, 0, 0, 0, 0; 
Las Vagas  NV, 1000, 0, 0, 0, 0, 0, 0, 0; 
Columbus  OH, 1000, 0, 0, 0, 0, 0, 0, 0; 
Raliegh-Durham  NC, 1000, 0, 0, 0, 0, 0, 0, 0; 
Dallas-Ft. Worth  TX, 1000, 0, 0, 0, 0, 0, 0, 0; 
Chicago  IL, 1000, 0, 0, 0, 0, 0, 0, 0; 
San Jose  CA, 1000, 0, 0, 0, 0, 0, 0, 0; 
San Juan Marin  Puerto Rico, 999, 0, 0, 0, 0, 0, 0, 1; 
Nashville  TN, 1000, 0, 0, 0, 0, 0, 0, 0; 
Newark  NJ, 1000, 0, 0, 0, 0, 0, 0, 0; 
Denver  CO, 999, 0, 0, 0, 0, 0, 0, 1; 
Houston  TX, 1000, 0, 0, 0, 0, 0, 0, 0; 
New Orleans  LA, 1000, 0, 0, 0, 0, 0, 0, 0; 
Atlanta  GA, 1000, 0, 0, 0, 0, 0, 0, 0; 
Salt Lake City  UT, 1000, 0, 0, 0, 0, 0, 0, 0; 
Cincinnati  OH, 1000, 0, 0, 0, 0, 0, 0, 0; 
Los Angeles  CA, 1000, 0, 0, 0, 0, 0, 0, 0; 
New York  NY, 1000, 0, 0, 0, 0, 0, 0, 0; 
Orlando  FL, 1000, 0, 0, 0, 0, 0, 0, 0; 
Minneapolis-St. Paul  MN, 1000, 0, 0, 0, 0, 0, 0, 0; 
Memphis  TN, 1000, 0, 0, 0, 0, 0, 0, 0; 
Boston  MA, 1000, 0, 0, 0, 0, 0, 0, 0; 
St. Louis  MO, 1000, 0, 0, 0, 0, 0, 0, 0; 
Albuquerque  NM, 1000, 0, 0, 0, 0, 0, 0, 0; 
Pittsburgh  PA, 1000, 0, 0, 0, 0, 0, 0, 0; 
Philadelphia  PA, 1000, 0, 0, 0, 0, 0, 0, 0; 
Charlotte  NC, 1000, 0, 0, 0, 0, 0, 0, 0; 
Baltimore  MD, 1000, 0, 0, 0, 0, 0, 0, 0; 
San Francisco  CA, 1000, 0, 0, 0, 0, 0, 0, 0; 
Syracuse  NY, 10000, 0, 0, 0, 0, 0, 0, 0; 
Indianapolis  IN, 1000, 0, 0, 0, 0, 0, 0, 0; 
Seattle  WA, 1000, 0, 0, 0, 0, 0, 0, 0; 
9; 
Milwaukee  WI, 10000, 5, 0, 0, 0, 0, 0, 0; 
Washington DC, 10001, 0, 0, 0, 0, 0, 0, 0; 
Anchorage  AK, 1000, 0, 0, 0, 0, 0, 0, 0; 
Phoenix  AZ, 1000, 0, 0, 0, 0, 0, 0, 0; 
Las Vagas  NV, 1000, 0, 0, 0, 0, 0, 0, 0; 
Columbus  OH, 1000, 0, 0, 0, 0, 0, 0, 0; 
Raliegh-Durham  NC, 1000, 0, 0, 0, 0, 0, 0, 0; 
Dallas-Ft. Worth  TX, 1000, 0, 0, 0, 0, 0, 0, 0; 
Chicago  IL, 1000, 0, 0, 0, 0, 0, 0, 0; 
San Jose  CA, 1000, 0, 0, 0, 0, 0, 0, 0; 
San Juan Marin  Puerto Rico, 999, 0, 0, 0, 0, 0, 0, 1; 
Nashville  TN, 1000, 0, 0, 0, 0, 0, 0, 0; 
Newark  NJ, 1000, 0, 0, 0, 0, 0, 0, 0; 
Denver  CO, 999, 0, 0, 0, 0, 0, 0, 1; 
Houston  TX, 1000, 0, 0, 0, 0, 0, 0, 0; 
New Orleans  LA, 1000, 0, 0, 0, 0, 0, 0, 0; 
Atlanta  GA, 1000, 0, 0, 0, 0, 0, 0, 0; 
Salt Lake City  UT, 999, 0, 0, 0, 0, 0, 0, 1; 
Cincinnati  OH, 1000, 0, 0, 0, 0, 0, 0, 0; 
Los Angeles  CA, 1000, 0, 0, 0, 0, 0, 0, 0; 
New York  NY, 1000, 0, 0, 0, 0, 0, 0, 0; 
Orlando  FL, 1000, 0, 0, 0, 0, 0, 0, 0; 
Minneapolis-St. Paul  MN, 1000, 0, 0, 0, 0, 0, 0, 0; 
Memphis  TN, 1000, 0, 0, 0, 0, 0, 0, 0; 
Boston  MA, 1000, 0, 0, 0, 0, 0, 0, 0; 
St. Louis  MO, 1000, 0, 0, 0, 0, 0, 0, 0; 
Albuquerque  NM, 1000, 0, 0, 0, 0, 0, 0, 0; 
Pittsburgh  PA, 1000, 0, 0, 0, 0, 0, 0, 0; 
Philadelphia  PA, 1000, 0, 0, 0, 0, 0, 0, 0; 
Charlotte  NC, 1000, 0, 0, 0, 0, 0, 0, 0; 
Baltimore  MD, 1000, 0, 0, 0, 0, 0, 0, 0; 
San Francisco  CA, 1000, 0, 0, 0, 0, 0, 0, 0; 
Syracuse  NY, 10000, 0, 0, 0, 0, 0, 0, 0; 
Indianapolis  IN, 1000, 0, 0, 0, 0, 0, 0, 0; 
Seattle  WA, 1000, 0, 0, 0, 0, 0, 0, 0; 
10; 
Milwaukee  WI, 10000, 6, 0, 0, 0, 0, 0, 0; 
Washington DC, 10001, 0, 0, 0, 0, 0, 0, 0; 
Anchorage  AK, 1000, 0, 0, 0, 0, 0, 0, 0; 
Phoenix  AZ, 1000, 0, 0, 0, 0, 0, 0, 0; 
Las Vagas  NV, 1000, 0, 0, 0, 0, 0, 0, 0; 
Columbus  OH, 1000, 0, 0, 0, 0, 0, 0, 0; 
Raliegh-Durham  NC, 1000, 0, 0, 0, 0, 0, 0, 0; 
Dallas-Ft. Worth  TX, 1000, 0, 0, 0, 0, 0, 0, 0; 
Chicago  IL, 1000, 0, 0, 0, 0, 0, 0, 0; 
San Jose  CA, 1000, 0, 0, 0, 0, 0, 0, 0; 
San Juan Marin  Puerto Rico, 999, 0, 0, 0, 0, 0, 0, 1; 
Nashville  TN, 1000, 0, 0, 0, 0, 0, 0, 0; 
Newark  NJ, 1000, 0, 0, 0, 0, 0, 0, 0; 
Denver  CO, 999, 0, 0, 0, 0, 0, 0, 1; 
Houston  TX, 1000, 0, 0, 0, 0, 0, 0, 0; 
New Orleans  LA, 1000, 0, 0, 0, 0, 0, 0, 0; 
Atlanta  GA, 1000, 0, 0, 0, 0, 0, 0, 0; 
Salt Lake City  UT, 999, 0, 0, 0, 0, 0, 0, 1; 
Cincinnati  OH, 999, 0, 0, 0, 0, 0, 0, 1; 
Los Angeles  CA, 1000, 0, 0, 0, 0, 0, 0, 0; 
New York  NY, 1000, 0, 0, 0, 0, 0, 0, 0; 
Orlando  FL, 1000, 0, 0, 0, 0, 0, 0, 0; 
Minneapolis-St. Paul  MN, 1000, 0, 0, 0, 0, 0, 0, 0; 
Memphis  TN, 1000, 0, 0, 0, 0, 0, 0, 0; 
Boston  MA, 1000, 0, 0, 0, 0, 0, 0, 0; 
St. Louis  MO, 1000, 0, 0, 0, 0, 0, 0, 0; 
Albuquerque  NM, 1000, 0, 0, 0, 0, 0, 0, 0; 
Pittsburgh  PA, 1000, 0, 0, 0, 0, 0, 0, 0; 
Philadelphia  PA, 1000, 0, 0, 0, 0, 0, 0, 0; 
Charlotte  NC, 1000, 0, 0, 0, 0, 0, 0, 0; 
Baltimore  MD, 1000, 0, 0, 0, 0, 0, 0, 0; 
San Francisco  CA, 1000, 0, 0, 0, 0, 0, 0, 0; 
Syracuse  NY, 10000, 0, 0, 0, 0, 0, 0, 0; 
Indianapolis  IN, 1000, 0, 0, 0, 0, 0, 0, 0; 
Seattle  WA, 1000, 0, 0, 0, 0, 0, 0, 0; 
11; 
Milwaukee  WI, 10000, 7, 1, 0, 0, 0, 0, 0; 
Washington DC, 10001, 0, 0, 0, 0, 0, 0, 0; 
Anchorage  AK, 1000, 0, 0, 0, 0, 0, 0, 0; 
Phoenix  AZ, 1000, 0, 0, 0, 0, 0, 0, 0; 
Las Vagas  NV, 1000, 0, 0, 0, 0, 0, 0, 0; 
Columbus  OH, 1000, 0, 0, 0, 0, 0, 0, 0; 
Raliegh-Durham  NC, 1000, 0, 0, 0, 0, 0, 0, 0; 
Dallas-Ft. Worth  TX, 1000, 0, 0, 0, 0, 0, 0, 0; 
Chicago  IL, 1000, 0, 0, 0, 0, 0, 0, 0; 
San Jose  CA, 1000, 0, 0, 0, 0, 0, 0, 0; 
San Juan Marin  Puerto Rico, 999, 0, 0, 0, 0, 0, 0, 1; 
Nashville  TN, 1000, 0, 0, 0, 0, 0, 0, 0; 
Newark  NJ, 1000, 0, 0, 0, 0, 0, 0, 0; 
Denver  CO, 999, 0, 0, 0, 0, 0, 0, 1; 
Houston  TX, 1000, 0, 0, 0, 0, 0, 0, 0; 
New Orleans  LA, 1000, 0, 0, 0, 0, 0, 0, 0; 
Atlanta  GA, 1000, 0, 0, 0, 0, 0, 0, 0; 
Salt Lake City  UT, 999, 0, 0, 0, 0, 0, 0, 1; 
Cincinnati  OH, 999, 0, 0, 0, 0, 0, 0, 1; 
Los Angeles  CA, 1000, 0, 0, 0, 0, 0, 0, 0; 
New York  NY, 1000, 0, 0, 0, 0, 0, 0, 0; 
Orlando  FL, 1000, 0, 0, 0, 0, 0, 0, 0; 
Minneapolis-St. Paul  MN, 1000, 0, 0, 0, 0, 0, 0, 0; 
Memphis  TN, 1000, 0, 0, 0, 0, 0, 0, 0; 
Boston  MA, 1000, 0, 0, 0, 0, 0, 0, 0; 
St. Louis  MO, 1000, 0, 0, 0, 0, 0, 0, 0; 
Albuquerque  NM, 1000, 0, 0, 0, 0, 0, 0, 0; 
Pittsburgh  PA, 1000, 0, 0, 0, 0, 0, 0, 0; 
Philadelphia  PA, 1000, 0, 0, 0, 0, 0, 0, 0; 
Charlotte  NC, 1000, 0, 0, 0, 0, 0, 0, 0; 
Baltimore  MD, 1000, 0, 0, 0, 0, 0, 0, 0; 
San Francisco  CA, 1000, 0, 0, 0, 0, 0, 0, 0; 
Syracuse  NY, 10000, 0, 0, 0, 0, 0, 0, 0; 
Indianapolis  IN, 1000, 0, 0, 0, 0, 0, 0, 0; 
Seattle  WA, 1000, 0, 0, 0, 0, 0, 0, 0; 
12; 
Milwaukee  WI, 10000, 7, 1, 0, 0, 0, 0, 0; 
Washington DC, 10001, 0, 0, 0, 0, 0, 0, 0; 
Anchorage  AK, 1000, 0, 0, 0, 0, 0, 0, 0; 
Phoenix  AZ, 1000, 0, 0, 0, 0, 0, 0, 0; 
Las Vagas  NV, 1000, 0, 0, 0, 0, 0, 0, 0; 
Columbus  OH, 1000, 0, 0, 0, 0, 0, 0, 0; 
Raliegh-Durham  NC, 1000, 0, 0, 0, 0, 0, 0, 0; 
Dallas-Ft. Worth  TX, 1000, 0, 0, 0, 0, 0, 0, 0; 
Chicago  IL, 1000, 0, 0, 0, 0, 0, 0, 0; 
San Jose  CA, 1000, 0, 0, 0, 0, 0, 0, 0; 
San Juan Marin  Puerto Rico, 999, 0, 0, 0, 0, 0, 0, 1; 
Nashville  TN, 1000, 0, 0, 0, 0, 0, 0, 0; 
Newark  NJ, 1000, 0, 0, 0, 0, 0, 0, 0; 
Denver  CO, 999, 0, 0, 0, 0, 0, 0, 1; 
Houston  TX, 1000, 0, 0, 0, 0, 0, 0, 0; 
New Orleans  LA, 1000, 0, 0, 0, 0, 0, 0, 0; 
Atlanta  GA, 1000, 0, 0, 0, 0, 0, 0, 0; 
Salt Lake City  UT, 999, 0, 0, 0, 0, 0, 0, 1; 
Cincinnati  OH, 999, 0, 0, 0, 0, 0, 0, 1; 
Los Angeles  CA, 1000, 0, 0, 0, 0, 0, 0, 0; 
New York  NY, 1000, 0, 0, 0, 0, 0, 0, 0; 
Orlando  FL, 1000, 0, 0, 0, 0, 0, 0, 0; 
Minneapolis-St. Paul  MN, 1000, 0, 0, 0, 0, 0, 0, 0; 
Memphis  TN, 1000, 0, 0, 0, 0, 0, 0, 0; 
Boston  MA, 1000, 0, 0, 0, 0, 0, 0, 0; 
St. Louis  MO, 1000, 0, 0, 0, 0, 0, 0, 0; 
Albuquerque  NM, 1000, 0, 0, 0, 0, 0, 0, 0; 
Pittsburgh  PA, 1000, 0, 0, 0, 0, 0, 0, 0; 
Philadelphia  PA, 1000, 0, 0, 0, 0, 0, 0, 0; 
Charlotte  NC, 1000, 0, 0, 0, 0, 0, 0, 0; 
Baltimore  MD, 1000, 0, 0, 0, 0, 0, 0, 0; 
San Francisco  CA, 1000, 0, 0, 0, 0, 0, 0, 0; 
Syracuse  NY, 10000, 0, 0, 0, 0, 0, 0, 0; 
Indianapolis  IN, 1000, 0, 0, 0, 0, 0, 0, 0; 
Seattle  WA, 1000, 0, 0, 0, 0, 0, 0, 0; 
13; 
Milwaukee  WI, 10000, 19, 3, 0, 0, 0, 0, 0; 
Washington DC, 10001, 0, 0, 0, 0, 0, 0, 0; 
Anchorage  AK, 1000, 0, 0, 0, 0, 0, 0, 0; 
Phoenix  AZ, 1000, 0, 0, 0, 0, 0, 0, 0; 
Las Vagas  NV, 1000, 0, 0, 0, 0, 0, 0, 0; 
Columbus  OH, 1000, 0, 0, 0, 0, 0, 0, 0; 
Raliegh-Durham  NC, 1000, 0, 0, 0, 0, 0, 0, 0; 
Dallas-Ft. Worth  TX, 1000, 0, 0, 0, 0, 0, 0, 0; 
Chicago  IL, 1000, 0, 0, 0, 0, 0, 0, 0; 
San Jose  CA, 1000, 0, 0, 0, 0, 0, 0, 0; 
San Juan Marin  Puerto Rico, 999, 0, 0, 0, 0, 0, 0, 1; 
Nashville  TN, 1000, 0, 0, 0, 0, 0, 0, 0; 
Newark  NJ, 1000, 0, 0, 0, 0, 0, 0, 0; 
Denver  CO, 999, 0, 0, 0, 0, 0, 0, 1; 
Houston  TX, 1000, 0, 0, 0, 0, 0, 0, 0; 
New Orleans  LA, 1000, 0, 0, 0, 0, 0, 0, 0; 
Atlanta  GA, 1000, 0, 0, 0, 0, 0, 0, 0; 
Salt Lake City  UT, 999, 0, 0, 0, 0, 0, 0, 1; 
Cincinnati  OH, 999, 0, 0, 0, 0, 0, 0, 1; 
Los Angeles  CA, 1000, 0, 0, 0, 0, 0, 0, 0; 
New York  NY, 1000, 0, 0, 0, 0, 0, 0, 0; 
Orlando  FL, 1000, 0, 0, 0, 0, 0, 0, 0; 
Minneapolis-St. Paul  MN, 1000, 0, 0, 0, 0, 0, 0, 0; 
Memphis  TN, 1000, 0, 0, 0, 0, 0, 0, 0; 
Boston  MA, 1000, 0, 0, 0, 0, 0, 0, 0; 
St. Louis  MO, 1000, 0, 0, 0, 0, 0, 0, 0; 
Albuquerque  NM, 1000, 0, 0, 0, 0, 0, 0, 0; 
Pittsburgh  PA, 1000, 0, 0, 0, 0, 0, 0, 0; 
Philadelphia  PA, 1000, 0, 0, 0, 0, 0, 0, 0; 
Charlotte  NC, 1000, 0, 0, 0, 0, 0, 0, 0; 
Baltimore  MD, 1000, 0, 0, 0, 0, 0, 0, 0; 
San Francisco  CA, 1000, 0, 0, 0, 0, 0, 0, 0; 
Syracuse  NY, 10000, 0, 0, 0, 0, 0, 0, 0; 
Indianapolis  IN, 1000, 0, 0, 0, 0, 0, 0, 0; 
Seattle  WA, 1000, 0, 0, 0, 0, 0, 0, 0; 
14; 
Milwaukee  WI, 10000, 19, 3, 0, 0, 0, 0, 0; 
Washington DC, 10001, 0, 0, 0, 0, 0, 0, 0; 
Anchorage  AK, 1000, 0, 0, 0, 0, 0, 0, 0; 
Phoenix  AZ, 1000, 0, 0, 0, 0, 0, 0, 0; 
Las Vagas  NV, 1000, 0, 0, 0, 0, 0, 0, 0; 
Columbus  OH, 1000, 0, 0, 0, 0, 0, 0, 0; 
Raliegh-Durham  NC, 1000, 0, 0, 0, 0, 0, 0, 0; 
Dallas-Ft. Worth  TX, 1000, 0, 0, 0, 0, 0, 0, 0; 
Chicago  IL, 1000, 0, 0, 0, 0, 0, 0, 0; 
San Jose  CA, 1000, 0, 0, 0, 0, 0, 0, 0; 
San Juan Marin  Puerto Rico, 999, 0, 0, 0, 0, 0, 0, 1; 
Nashville  TN, 1000, 0, 0, 0, 0, 0, 0, 0; 
Newark  NJ, 1000, 0, 0, 0, 0, 0, 0, 0; 
Denver  CO, 999, 0, 0, 0, 0, 0, 0, 1; 
Houston  TX, 1000, 0, 0, 0, 0, 0, 0, 0; 
New Orleans  LA, 1000, 0, 0, 0, 0, 0, 0, 0; 
Atlanta  GA, 1000, 0, 0, 0, 0, 0, 0, 0; 
Salt Lake City  UT, 999, 0, 0, 0, 0, 0, 0, 1; 
Cincinnati  OH, 999, 0, 0, 0, 0, 0, 0, 1; 
Los Angeles  CA, 1000, 0, 0, 0, 0, 0, 0, 0; 
New York  NY, 1000, 0, 0, 0, 0, 0, 0, 0; 
Orlando  FL, 1000, 0, 0, 0, 0, 0, 0, 0; 
Minneapolis-St. Paul  MN, 1000, 0, 0, 0, 0, 0, 0, 0; 
Memphis  TN, 1000, 0, 0, 0, 0, 0, 0, 0; 
Boston  MA, 1000, 0, 0, 0, 0, 0, 0, 0; 
St. Louis  MO, 1000, 0, 0, 0, 0, 0, 0, 0; 
Albuquerque  NM, 1000, 0, 0, 0, 0, 0, 0, 0; 
Pittsburgh  PA, 1000, 0, 0, 0, 0, 0, 0, 0; 
Philadelphia  PA, 1000, 0, 0, 0, 0, 0, 0, 0; 
Charlotte  NC, 1000, 0, 0, 0, 0, 0, 0, 0; 
Baltimore  MD, 1000, 0, 0, 0, 0, 0, 0, 0; 
San Francisco  CA, 1000, 0, 0, 0, 0, 0, 0, 0; 
Syracuse  NY, 10000, 0, 0, 0, 0, 0, 0, 0; 
Indianapolis  IN, 1000, 0, 0, 0, 0, 0, 0, 0; 
Seattle  WA, 1000, 0, 0, 0, 0, 0, 0, 0; 
15; 
Milwaukee  WI, 10000, 19, 3, 0, 0, 0, 0, 0; 
Washington DC, 10001, 0, 0, 0, 0, 0, 0, 0; 
Anchorage  AK, 1000, 0, 0, 0, 0, 0, 0, 0; 
Phoenix  AZ, 1000, 0, 0, 0, 0, 0, 0, 0; 
Las Vagas  NV, 1000, 0, 0, 0, 0, 0, 0, 0; 
Columbus  OH, 1000, 0, 0, 0, 0, 0, 0, 0; 
Raliegh-Durham  NC, 1000, 0, 0, 0, 0, 0, 0, 0; 
Dallas-Ft. Worth  TX, 1000, 0, 0, 0, 0, 0, 0, 0; 
Chicago  IL, 1000, 0, 0, 0, 0, 0, 0, 0; 
San Jose  CA, 1000, 0, 0, 0, 0, 0, 0, 0; 
San Juan Marin  Puerto Rico, 999, 0, 0, 0, 0, 0, 0, 1; 
Nashville  TN, 1000, 0, 0, 0, 0, 0, 0, 0; 
Newark  NJ, 1000, 0, 0, 0, 0, 0, 0, 0; 
Denver  CO, 999, 0, 0, 0, 0, 0, 0, 1; 
Houston  TX, 1000, 0, 0, 0, 0, 0, 0, 0; 
New Orleans  LA, 1000, 0, 0, 0, 0, 0, 0, 0; 
Atlanta  GA, 1000, 0, 0, 0, 0, 0, 0, 0; 
Salt Lake City  UT, 999, 0, 0, 0, 0, 0, 0, 1; 
Cincinnati  OH, 999, 0, 0, 0, 0, 0, 0, 1; 
Los Angeles  CA, 1000, 0, 0, 0, 0, 0, 0, 0; 
New York  NY, 1000, 0, 0, 0, 0, 0, 0, 0; 
Orlando  FL, 1000, 0, 0, 0, 0, 0, 0, 0; 
Minneapolis-St. Paul  MN, 1000, 0, 0, 0, 0, 0, 0, 0; 
Memphis  TN, 1000, 0, 0, 0, 0, 0, 0, 0; 
Boston  MA, 1000, 0, 0, 0, 0, 0, 0, 0; 
St. Louis  MO, 1000, 0, 0, 0, 0, 0, 0, 0; 
Albuquerque  NM, 1000, 0, 0, 0, 0, 0, 0, 0; 
Pittsburgh  PA, 1000, 0, 0, 0, 0, 0, 0, 0; 
Philadelphia  PA, 1000, 0, 0, 0, 0, 0, 0, 0; 
Charlotte  NC, 1000, 0, 0, 0, 0, 0, 0, 0; 
Baltimore  MD, 1000, 0, 0, 0, 0, 0, 0, 0; 
San Francisco  CA, 1000, 0, 0, 0, 0, 0, 0, 0; 
Syracuse  NY, 10000, 0, 0, 0, 0, 0, 0, 0; 
Indianapolis  IN, 1000, 0, 0, 0, 0, 0, 0, 0; 
Seattle  WA, 1000, 0, 0, 0, 0, 0, 0, 0; 
16; 
Milwaukee  WI, 10000, 19, 4, 0, 0, 0, 0, 0; 
Washington DC, 10001, 0, 0, 0, 0, 0, 0, 0; 
Anchorage  AK, 1000, 0, 0, 0, 0, 0, 0, 0; 
Phoenix  AZ, 1000, 0, 0, 0, 0, 0, 0, 0; 
Las Vagas  NV, 1000, 0, 0, 0, 0, 0, 0, 0; 
Columbus  OH, 1000, 0, 0, 0, 0, 0, 0, 0; 
Raliegh-Durham  NC, 1000, 0, 0, 0, 0, 0, 0, 0; 
Dallas-Ft. Worth  TX, 1000, 0, 0, 0, 0, 0, 0, 0; 
Chicago  IL, 1000, 0, 0, 0, 0, 0, 0, 0; 
San Jose  CA, 1000, 0, 0, 0, 0, 0, 0, 0; 
San Juan Marin  Puerto Rico, 999, 0, 0, 0, 0, 0, 0, 1; 
Nashville  TN, 1000, 0, 0, 0, 0, 0, 0, 0; 
Newark  NJ, 1000, 0, 0, 0, 0, 0, 0, 0; 
Denver  CO, 999, 0, 0, 0, 0, 0, 0, 1; 
Houston  TX, 1000, 0, 0, 0, 0, 0, 0, 0; 
New Orleans  LA, 1000, 0, 0, 0, 0, 0, 0, 0; 
Atlanta  GA, 1000, 0, 0, 0, 0, 0, 0, 0; 
Salt Lake City  UT, 999, 0, 0, 0, 0, 0, 0, 1; 
Cincinnati  OH, 999, 0, 0, 0, 0, 0, 0, 1; 
Los Angeles  CA, 1000, 0, 0, 0, 0, 0, 0, 0; 
New York  NY, 1000, 0, 0, 0, 0, 0, 0, 0; 
Orlando  FL, 1000, 0, 0, 0, 0, 0, 0, 0; 
Minneapolis-St. Paul  MN, 1000, 0, 0, 0, 0, 0, 0, 0; 
Memphis  TN, 1000, 0, 0, 0, 0, 0, 0, 0; 
Boston  MA, 1000, 0, 0, 0, 0, 0, 0, 0; 
St. Louis  MO, 1000, 0, 0, 0, 0, 0, 0, 0; 
Albuquerque  NM, 1000, 0, 0, 0, 0, 0, 0, 0; 
Pittsburgh  PA, 1000, 0, 0, 0, 0, 0, 0, 0; 
Philadelphia  PA, 1000, 0, 0, 0, 0, 0, 0, 0; 
Charlotte  NC, 1000, 0, 0, 0, 0, 0, 0, 0; 
Baltimore  MD, 1000, 0, 0, 0, 0, 0, 0, 0; 
San Francisco  CA, 1000, 0, 0, 0, 0, 0, 0, 0; 
Syracuse  NY, 10000, 0, 0, 0, 0, 0, 0, 0; 
Indianapolis  IN, 1000, 0, 0, 0, 0, 0, 0, 0; 
Seattle  WA, 1000, 0, 0, 0, 0, 0, 0, 0; 
17; 
Milwaukee  WI, 10000, 19, 4, 0, 0, 0, 0, 0; 
Washington DC, 10001, 0, 0, 0, 0, 0, 0, 0; 
Anchorage  AK, 1000, 0, 0, 0, 0, 0, 0, 0; 
Phoenix  AZ, 1000, 0, 0, 0, 0, 0, 0, 0; 
Las Vagas  NV, 1000, 0, 0, 0, 0, 0, 0, 0; 
Columbus  OH, 1000, 0, 0, 0, 0, 0, 0, 0; 
Raliegh-Durham  NC, 1000, 0, 0, 0, 0, 0, 0, 0; 
Dallas-Ft. Worth  TX, 1000, 0, 0, 0, 0, 0, 0, 0; 
Chicago  IL, 1000, 0, 0, 0, 0, 0, 0, 0; 
San Jose  CA, 1000, 0, 0, 0, 0, 0, 0, 0; 
San Juan Marin  Puerto Rico, 999, 0, 0, 0, 0, 0, 0, 1; 
Nashville  TN, 1000, 0, 0, 0, 0, 0, 0, 0; 
Newark  NJ, 1000, 0, 0, 0, 0, 0, 0, 0; 
Denver  CO, 999, 0, 0, 0, 0, 0, 0, 1; 
Houston  TX, 1000, 0, 0, 0, 0, 0, 0, 0; 
New Orleans  LA, 1000, 0, 0, 0, 0, 0, 0, 0; 
Atlanta  GA, 1000, 0, 0, 0, 0, 0, 0, 0; 
Salt Lake City  UT, 999, 0, 0, 0, 0, 0, 0, 1; 
Cincinnati  OH, 999, 0, 0, 0, 0, 0, 0, 1; 
Los Angeles  CA, 1000, 0, 0, 0, 0, 0, 0, 0; 
New York  NY, 1000, 0, 0, 0, 0, 0, 0, 0; 
Orlando  FL, 1000, 0, 0, 0, 0, 0, 0, 0; 
Minneapolis-St. Paul  MN, 1000, 0, 0, 0, 0, 0, 0, 0; 
Memphis  TN, 1000, 0, 0, 0, 0, 0, 0, 0; 
Boston  MA, 1000, 0, 0, 0, 0, 0, 0, 0; 
St. Louis  MO, 1000, 0, 0, 0, 0, 0, 0, 0; 
Albuquerque  NM, 1000, 0, 0, 0, 0, 0, 0, 0; 
Pittsburgh  PA, 1000, 0, 0, 0, 0, 0, 0, 0; 
Philadelphia  PA, 1000, 0, 0, 0, 0, 0, 0, 0; 
Charlotte  NC, 1000, 0, 0, 0, 0, 0, 0, 0; 
Baltimore  MD, 1000, 0, 0, 0, 0, 0, 0, 0; 
San Francisco  CA, 1000, 0, 0, 0, 0, 0, 0, 0; 
Syracuse  NY, 10000, 0, 0, 0, 0, 0, 0, 0; 
Indianapolis  IN, 1000, 0, 0, 0, 0, 0, 0, 0; 
Seattle  WA, 1000, 0, 0, 0, 0, 0, 0, 0; 
18; 
Milwaukee  WI, 10000, 19, 4, 0, 0, 0, 0, 0; 
Washington DC, 10001, 0, 0, 0, 0, 0, 0, 0; 
Anchorage  AK, 1000, 0, 0, 0, 0, 0, 0, 0; 
Phoenix  AZ, 1000, 0, 0, 0, 0, 0, 0, 0; 
Las Vagas  NV, 1000, 0, 0, 0, 0, 0, 0, 0; 
Columbus  OH, 1000, 0, 0, 0, 0, 0, 0, 0; 
Raliegh-Durham  NC, 1000, 0, 0, 0, 0, 0, 0, 0; 
Dallas-Ft. Worth  TX, 1000, 0, 0, 0, 0, 0, 0, 0; 
Chicago  IL, 1000, 0, 0, 0, 0, 0, 0, 0; 
San Jose  CA, 1000, 0, 0, 0, 0, 0, 0, 0; 
San Juan Marin  Puerto Rico, 999, 0, 0, 0, 0, 0, 0, 1; 
Nashville  TN, 1000, 0, 0, 0, 0, 0, 0, 0; 
Newark  NJ, 1000, 0, 0, 0, 0, 0, 0, 0; 
Denver  CO, 999, 0, 0, 0, 0, 0, 0, 1; 
Houston  TX, 1000, 0, 0, 0, 0, 0, 0, 0; 
New Orleans  LA, 1000, 0, 0, 0, 0, 0, 0, 0; 
Atlanta  GA, 1000, 0, 0, 0, 0, 0, 0, 0; 
Salt Lake City  UT, 999, 0, 0, 0, 0, 0, 0, 1; 
Cincinnati  OH, 999, 0, 0, 0, 0, 0, 0, 1; 
Los Angeles  CA, 1000, 0, 0, 0, 0, 0, 0, 0; 
New York  NY, 1001, 0, 0, 0, 0, 0, 0, 0; 
Orlando  FL, 1000, 0, 0, 0, 0, 0, 0, 0; 
Minneapolis-St. Paul  MN, 1000, 0, 0, 0, 0, 0, 0, 0; 
Memphis  TN, 1000, 0, 0, 0, 0, 0, 0, 0; 
Boston  MA, 1000, 0, 0, 0, 0, 0, 0, 0; 
St. Louis  MO, 1000, 0, 0, 0, 0, 0, 0, 0; 
Albuquerque  NM, 1000, 0, 0, 0, 0, 0, 0, 0; 
Pittsburgh  PA, 1000, 0, 0, 0, 0, 0, 0, 0; 
Philadelphia  PA, 1000, 0, 0, 0, 0, 0, 0, 0; 
Charlotte  NC, 1000, 0, 0, 0, 0, 0, 0, 0; 
Baltimore  MD, 1000, 0, 0, 0, 0, 0, 0, 0; 
San Francisco  CA, 1000, 0, 0, 0, 0, 0, 0, 0; 
Syracuse  NY, 10000, 0, 0, 0, 0, 0, 0, 0; 
Indianapolis  IN, 1000, 0, 0, 0, 0, 0, 0, 0; 
Seattle  WA, 1000, 0, 0, 0, 0, 0, 0, 0; 
19; 
Milwaukee  WI, 10000, 23, 4, 0, 0, 0, 0, 0; 
Washington DC, 10001, 0, 0, 0, 0, 0, 0, 0; 
Anchorage  AK, 1000, 0, 0, 0, 0, 0, 0, 0; 
Phoenix  AZ, 1000, 0, 0, 0, 0, 0, 0, 0; 
Las Vagas  NV, 1000, 0, 0, 0, 0, 0, 0, 0; 
Columbus  OH, 1000, 0, 0, 0, 0, 0, 0, 0; 
Raliegh-Durham  NC, 1000, 0, 0, 0, 0, 0, 0, 0; 
Dallas-Ft. Worth  TX, 1000, 0, 0, 0, 0, 0, 0, 0; 
Chicago  IL, 1000, 0, 0, 0, 0, 0, 0, 0; 
San Jose  CA, 1000, 0, 0, 0, 0, 0, 0, 0; 
San Juan Marin  Puerto Rico, 999, 0, 0, 0, 0, 0, 0, 1; 
Nashville  TN, 1000, 0, 0, 0, 0, 0, 0, 0; 
Newark  NJ, 1000, 0, 0, 0, 0, 0, 0, 0; 
Denver  CO, 999, 0, 0, 0, 0, 0, 0, 1; 
Houston  TX, 1000, 0, 0, 0, 0, 0, 0, 0; 
New Orleans  LA, 1000, 0, 0, 0, 0, 0, 0, 0; 
Atlanta  GA, 1000, 0, 0, 0, 0, 0, 0, 0; 
Salt Lake City  UT, 999, 0, 0, 0, 0, 0, 0, 1; 
Cincinnati  OH, 999, 0, 0, 0, 0, 0, 0, 1; 
Los Angeles  CA, 1000, 0, 0, 0, 0, 0, 0, 0; 
New York  NY, 1001, 0, 0, 0, 0, 0, 0, 0; 
Orlando  FL, 1000, 0, 0, 0, 0, 0, 0, 0; 
Minneapolis-St. Paul  MN, 1000, 0, 0, 0, 0, 0, 0, 0; 
Memphis  TN, 1000, 0, 0, 0, 0, 0, 0, 0; 
Boston  MA, 1000, 0, 0, 0, 0, 0, 0, 0; 
St. Louis  MO, 1000, 0, 0, 0, 0, 0, 0, 0; 
Albuquerque  NM, 1000, 0, 0, 0, 0, 0, 0, 0; 
Pittsburgh  PA, 1000, 0, 0, 0, 0, 0, 0, 0; 
Philadelphia  PA, 1000, 0, 0, 0, 0, 0, 0, 0; 
Charlotte  NC, 1000, 0, 0, 0, 0, 0, 0, 0; 
Baltimore  MD, 1000, 0, 0, 0, 0, 0, 0, 0; 
San Francisco  CA, 1000, 0, 0, 0, 0, 0, 0, 0; 
Syracuse  NY, 10000, 0, 0, 0, 0, 0, 0, 0; 
Indianapolis  IN, 1000, 0, 0, 0, 0, 0, 0, 0; 
Seattle  WA, 1000, 0, 0, 0, 0, 0, 0, 0; 
20; 
Milwaukee  WI, 10001, 21, 6, 0, 0, 0, 0, 0; 
Washington DC, 10001, 0, 0, 0, 0, 0, 0, 0; 
Anchorage  AK, 1000, 0, 0, 0, 0, 0, 0, 0; 
Phoenix  AZ, 1000, 0, 0, 0, 0, 0, 0, 0; 
Las Vagas  NV, 1000, 0, 0, 0, 0, 0, 0, 0; 
Columbus  OH, 1000, 0, 0, 0, 0, 0, 0, 0; 
Raliegh-Durham  NC, 1000, 0, 0, 0, 0, 0, 0, 0; 
Dallas-Ft. Worth  TX, 1000, 0, 0, 0, 0, 0, 0, 0; 
Chicago  IL, 1000, 0, 0, 0, 0, 0, 0, 0; 
San Jose  CA, 1000, 0, 0, 0, 0, 0, 0, 0; 
San Juan Marin  Puerto Rico, 999, 0, 0, 0, 0, 0, 0, 1; 
Nashville  TN, 1000, 0, 0, 0, 0, 0, 0, 0; 
Newark  NJ, 1000, 0, 0, 0, 0, 0, 0, 0; 
Denver  CO, 999, 0, 0, 0, 0, 0, 0, 1; 
Houston  TX, 1000, 0, 0, 0, 0, 0, 0, 0; 
New Orleans  LA, 1000, 0, 0, 0, 0, 0, 0, 0; 
Atlanta  GA, 1000, 0, 0, 0, 0, 0, 0, 0; 
Salt Lake City  UT, 999, 0, 0, 0, 0, 0, 0, 1; 
Cincinnati  OH, 999, 0, 0, 0, 0, 0, 0, 1; 
Los Angeles  CA, 1000, 0, 0, 0, 0, 0, 0, 0; 
New York  NY, 1001, 0, 0, 0, 0, 0, 0, 0; 
Orlando  FL, 1000, 0, 0, 0, 0, 0, 0, 0; 
Minneapolis-St. Paul  MN, 1000, 0, 0, 0, 0, 0, 0, 0; 
Memphis  TN, 1000, 0, 0, 0, 0, 0, 0, 0; 
Boston  MA, 1000, 0, 0, 0, 0, 0, 0, 0; 
St. Louis  MO, 1000, 0, 0, 0, 0, 0, 0, 0; 
Albuquerque  NM, 1000, 0, 0, 0, 0, 0, 0, 0; 
Pittsburgh  PA, 1000, 0, 0, 0, 0, 0, 0, 0; 
Philadelphia  PA, 1000, 0, 0, 0, 0, 0, 0, 0; 
Charlotte  NC, 1000, 0, 0, 0, 0, 0, 0, 0; 
Baltimore  MD, 1000, 0, 0, 0, 0, 0, 0, 0; 
San Francisco  CA, 1000, 0, 0, 0, 0, 0, 0, 0; 
Syracuse  NY, 10000, 0, 0, 0, 0, 0, 0, 0; 
Indianapolis  IN, 1000, 0, 0, 0, 0, 0, 0, 0; 
Seattle  WA, 1000, 0, 0, 0, 0, 0, 0, 0; 
21; 
Milwaukee  WI, 10001, 21, 6, 0, 0, 0, 0, 0; 
Washington DC, 10001, 0, 0, 0, 0, 0, 0, 0; 
Anchorage  AK, 1000, 0, 0, 0, 0, 0, 0, 0; 
Phoenix  AZ, 1000, 0, 0, 0, 0, 0, 0, 0; 
Las Vagas  NV, 1000, 0, 0, 0, 0, 0, 0, 0; 
Columbus  OH, 1000, 0, 0, 0, 0, 0, 0, 0; 
Raliegh-Durham  NC, 1000, 0, 0, 0, 0, 0, 0, 0; 
Dallas-Ft. Worth  TX, 1000, 0, 0, 0, 0, 0, 0, 0; 
Chicago  IL, 1000, 0, 0, 0, 0, 0, 0, 0; 
San Jose  CA, 1000, 0, 0, 0, 0, 0, 0, 0; 
San Juan Marin  Puerto Rico, 999, 0, 0, 0, 0, 0, 0, 1; 
Nashville  TN, 1000, 0, 0, 0, 0, 0, 0, 0; 
Newark  NJ, 1000, 0, 0, 0, 0, 0, 0, 0; 
Denver  CO, 999, 0, 0, 0, 0, 0, 0, 1; 
Houston  TX, 1000, 0, 0, 0, 0, 0, 0, 0; 
New Orleans  LA, 1000, 0, 0, 0, 0, 0, 0, 0; 
Atlanta  GA, 1000, 0, 0, 0, 0, 0, 0, 0; 
Salt Lake City  UT, 1000, 0, 0, 0, 0, 0, 0, 1; 
Cincinnati  OH, 999, 0, 0, 0, 0, 0, 0, 1; 
Los Angeles  CA, 1000, 0, 0, 0, 0, 0, 0, 0; 
New York  NY, 1001, 0, 0, 0, 0, 0, 0, 0; 
Orlando  FL, 1000, 0, 0, 0, 0, 0, 0, 0; 
Minneapolis-St. Paul  MN, 1000, 0, 0, 0, 0, 0, 0, 0; 
Memphis  TN, 1000, 0, 0, 0, 0, 0, 0, 0; 
Boston  MA, 1000, 0, 0, 0, 0, 0, 0, 0; 
St. Louis  MO, 1000, 0, 0, 0, 0, 0, 0, 0; 
Albuquerque  NM, 1000, 0, 0, 0, 0, 0, 0, 0; 
Pittsburgh  PA, 1000, 0, 0, 0, 0, 0, 0, 0; 
Philadelphia  PA, 1000, 0, 0, 0, 0, 0, 0, 0; 
Charlotte  NC, 1000, 0, 0, 0, 0, 0, 0, 0; 
Baltimore  MD, 1000, 0, 0, 0, 0, 0, 0, 0; 
San Francisco  CA, 1000, 0, 0, 0, 0, 0, 0, 0; 
Syracuse  NY, 10000, 0, 0, 0, 0, 0, 0, 0; 
Indianapolis  IN, 1000, 0, 0, 0, 0, 0, 0, 0; 
Seattle  WA, 1000, 0, 0, 0, 0, 0, 0, 0; 
22; 
Milwaukee  WI, 10001, 27, 11, 0, 0, 0, 0, 0; 
Washington DC, 10001, 0, 0, 0, 0, 0, 0, 0; 
Anchorage  AK, 1000, 0, 0, 0, 0, 0, 0, 0; 
Phoenix  AZ, 1000, 0, 0, 0, 0, 0, 0, 0; 
Las Vagas  NV, 1000, 0, 0, 0, 0, 0, 0, 0; 
Columbus  OH, 1000, 0, 0, 0, 0, 0, 0, 0; 
Raliegh-Durham  NC, 1000, 0, 0, 0, 0, 0, 0, 0; 
Dallas-Ft. Worth  TX, 1000, 0, 0, 0, 0, 0, 0, 0; 
Chicago  IL, 1000, 0, 0, 0, 0, 0, 0, 0; 
San Jose  CA, 1000, 0, 0, 0, 0, 0, 0, 0; 
San Juan Marin  Puerto Rico, 999, 0, 0, 0, 0, 0, 0, 1; 
Nashville  TN, 1000, 0, 0, 0, 0, 0, 0, 0; 
Newark  NJ, 1000, 0, 0, 0, 0, 0, 0, 0; 
Denver  CO, 999, 0, 0, 0, 0, 0, 0, 1; 
Houston  TX, 1000, 0, 0, 0, 0, 0, 0, 0; 
New Orleans  LA, 1000, 0, 0, 0, 0, 0, 0, 0; 
Atlanta  GA, 1000, 0, 0, 0, 0, 0, 0, 0; 
Salt Lake City  UT, 1000, 0, 0, 0, 0, 0, 0, 1; 
Cincinnati  OH, 999, 0, 0, 0, 0, 0, 0, 1; 
Los Angeles  CA, 1000, 0, 0, 0, 0, 0, 0, 0; 
New York  NY, 1001, 0, 0, 0, 0, 0, 0, 0; 
Orlando  FL, 1000, 0, 0, 0, 0, 0, 0, 0; 
Minneapolis-St. Paul  MN, 1000, 0, 0, 0, 0, 0, 0, 0; 
Memphis  TN, 1000, 0, 0, 0, 0, 0, 0, 0; 
Boston  MA, 1000, 0, 0, 0, 0, 0, 0, 0; 
St. Louis  MO, 1000, 0, 0, 0, 0, 0, 0, 0; 
Albuquerque  NM, 1000, 0, 0, 0, 0, 0, 0, 0; 
Pittsburgh  PA, 1000, 0, 0, 0, 0, 0, 0, 0; 
Philadelphia  PA, 1000, 0, 0, 0, 0, 0, 0, 0; 
Charlotte  NC, 1000, 0, 0, 0, 0, 0, 0, 0; 
Baltimore  MD, 1000, 0, 0, 0, 0, 0, 0, 0; 
San Francisco  CA, 1000, 0, 0, 0, 0, 0, 0, 0; 
Syracuse  NY, 9999, 0, 0, 0, 0, 0, 0, 1; 
Indianapolis  IN, 1000, 0, 0, 0, 0, 0, 0, 0; 
Seattle  WA, 1000, 0, 0, 0, 0, 0, 0, 0; 
23; 
Milwaukee  WI, 10001, 29, 12, 0, 0, 0, 0, 0; 
Washington DC, 10001, 0, 0, 0, 0, 0, 0, 0; 
Anchorage  AK, 1000, 0, 0, 0, 0, 0, 0, 0; 
Phoenix  AZ, 1000, 0, 0, 0, 0, 0, 0, 0; 
Las Vagas  NV, 1000, 0, 0, 0, 0, 0, 0, 0; 
Columbus  OH, 1000, 0, 0, 0, 0, 0, 0, 0; 
Raliegh-Durham  NC, 1000, 0, 0, 0, 0, 0, 0, 0; 
Dallas-Ft. Worth  TX, 1000, 0, 0, 0, 0, 0, 0, 0; 
Chicago  IL, 1000, 0, 0, 0, 0, 0, 0, 0; 
San Jose  CA, 1000, 0, 0, 0, 0, 0, 0, 0; 
San Juan Marin  Puerto Rico, 999, 0, 0, 0, 0, 0, 0, 1; 
Nashville  TN, 1000, 0, 0, 0, 0, 0, 0, 0; 
Newark  NJ, 1000, 0, 0, 0, 0, 0, 0, 0; 
Denver  CO, 999, 0, 0, 0, 0, 0, 0, 1; 
Houston  TX, 1000, 0, 0, 0, 0, 0, 0, 0; 
New Orleans  LA, 1000, 0, 0, 0, 0, 0, 0, 0; 
Atlanta  GA, 1000, 0, 0, 0, 0, 0, 0, 0; 
Salt Lake City  UT, 1000, 0, 0, 0, 0, 0, 0, 1; 
Cincinnati  OH, 999, 0, 0, 0, 0, 0, 0, 1; 
Los Angeles  CA, 1000, 0, 0, 0, 0, 0, 0, 0; 
New York  NY, 1001, 0, 0, 0, 0, 0, 0, 0; 
Orlando  FL, 1000, 0, 0, 0, 0, 0, 0, 0; 
Minneapolis-St. Paul  MN, 1000, 0, 0, 0, 0, 0, 0, 0; 
Memphis  TN, 1000, 0, 0, 0, 0, 0, 0, 0; 
Boston  MA, 1000, 0, 0, 0, 0, 0, 0, 0; 
St. Louis  MO, 1000, 0, 0, 0, 0, 0, 0, 0; 
Albuquerque  NM, 1000, 0, 0, 0, 0, 0, 0, 0; 
Pittsburgh  PA, 1000, 0, 0, 0, 0, 0, 0, 0; 
Philadelphia  PA, 1000, 0, 0, 0, 0, 0, 0, 0; 
Charlotte  NC, 1000, 0, 0, 0, 0, 0, 0, 0; 
Baltimore  MD, 1000, 0, 0, 0, 0, 0, 0, 0; 
San Francisco  CA, 1000, 0, 0, 0, 0, 0, 0, 0; 
Syracuse  NY, 9999, 0, 0, 0, 0, 0, 0, 1; 
Indianapolis  IN, 1000, 0, 0, 0, 0, 0, 0, 0; 
Seattle  WA, 1000, 0, 0, 0, 0, 0, 0, 0; 
24; 
Milwaukee  WI, 10001, 30, 12, 0, 0, 0, 0, 0; 
Washington DC, 10001, 0, 0, 0, 0, 0, 0, 0; 
Anchorage  AK, 1000, 0, 0, 0, 0, 0, 0, 0; 
Phoenix  AZ, 1000, 0, 0, 0, 0, 0, 0, 0; 
Las Vagas  NV, 1000, 0, 0, 0, 0, 0, 0, 0; 
Columbus  OH, 1000, 0, 0, 0, 0, 0, 0, 0; 
Raliegh-Durham  NC, 1000, 0, 0, 0, 0, 0, 0, 0; 
Dallas-Ft. Worth  TX, 1000, 0, 0, 0, 0, 0, 0, 0; 
Chicago  IL, 1000, 0, 0, 0, 0, 0, 0, 0; 
San Jose  CA, 1000, 0, 0, 0, 0, 0, 0, 0; 
San Juan Marin  Puerto Rico, 999, 0, 0, 0, 0, 0, 0, 1; 
Nashville  TN, 1000, 0, 0, 0, 0, 0, 0, 0; 
Newark  NJ, 1000, 0, 0, 0, 0, 0, 0, 0; 
Denver  CO, 999, 0, 0, 0, 0, 0, 0, 1; 
Houston  TX, 1000, 0, 0, 0, 0, 0, 0, 0; 
New Orleans  LA, 1000, 0, 0, 0, 0, 0, 0, 0; 
Atlanta  GA, 1000, 0, 0, 0, 0, 0, 0, 0; 
Salt Lake City  UT, 1000, 0, 0, 0, 0, 0, 0, 1; 
Cincinnati  OH, 999, 0, 0, 0, 0, 0, 0, 1; 
Los Angeles  CA, 1000, 0, 0, 0, 0, 0, 0, 0; 
New York  NY, 1001, 0, 0, 0, 0, 0, 0, 0; 
Orlando  FL, 1000, 0, 0, 0, 0, 0, 0, 0; 
Minneapolis-St. Paul  MN, 1000, 0, 0, 0, 0, 0, 0, 0; 
Memphis  TN, 1000, 0, 0, 0, 0, 0, 0, 0; 
Boston  MA, 1000, 0, 0, 0, 0, 0, 0, 0; 
St. Louis  MO, 1000, 0, 0, 0, 0, 0, 0, 0; 
Albuquerque  NM, 1000, 0, 0, 0, 0, 0, 0, 0; 
Pittsburgh  PA, 1000, 0, 0, 0, 0, 0, 0, 0; 
Philadelphia  PA, 1000, 0, 0, 0, 0, 0, 0, 0; 
Charlotte  NC, 1000, 0, 0, 0, 0, 0, 0, 0; 
Baltimore  MD, 1000, 0, 0, 0, 0, 0, 0, 0; 
San Francisco  CA, 1000, 0, 0, 0, 0, 0, 0, 0; 
Syracuse  NY, 9999, 0, 0, 0, 0, 0, 0, 1; 
Indianapolis  IN, 1000, 0, 0, 0, 0, 0, 0, 0; 
Seattle  WA, 1000, 0, 0, 0, 0, 0, 0, 0; 
25; 
Milwaukee  WI, 10001, 26, 19, 0, 0, 0, 0, 0; 
Washington DC, 10001, 0, 0, 0, 0, 0, 0, 0; 
Anchorage  AK, 1000, 0, 0, 0, 0, 0, 0, 0; 
Phoenix  AZ, 1000, 0, 0, 0, 0, 0, 0, 0; 
Las Vagas  NV, 1000, 0, 0, 0, 0, 0, 0, 0; 
Columbus  OH, 1000, 0, 0, 0, 0, 0, 0, 0; 
Raliegh-Durham  NC, 1000, 0, 0, 0, 0, 0, 0, 0; 
Dallas-Ft. Worth  TX, 1000, 0, 0, 0, 0, 0, 0, 0; 
Chicago  IL, 1000, 0, 0, 0, 0, 0, 0, 0; 
San Jose  CA, 1000, 0, 0, 0, 0, 0, 0, 0; 
San Juan Marin  Puerto Rico, 999, 0, 0, 0, 0, 0, 0, 1; 
Nashville  TN, 1000, 0, 0, 0, 0, 0, 0, 0; 
Newark  NJ, 1000, 0, 0, 0, 0, 0, 0, 0; 
Denver  CO, 999, 0, 0, 0, 0, 0, 0, 1; 
Houston  TX, 1000, 0, 0, 0, 0, 0, 0, 0; 
New Orleans  LA, 1000, 0, 0, 0, 0, 0, 0, 0; 
Atlanta  GA, 1000, 0, 0, 0, 0, 0, 0, 0; 
Salt Lake City  UT, 1000, 0, 0, 0, 0, 0, 0, 1; 
Cincinnati  OH, 999, 0, 0, 0, 0, 0, 0, 1; 
Los Angeles  CA, 1000, 0, 0, 0, 0, 0, 0, 0; 
New York  NY, 1001, 0, 0, 0, 0, 0, 0, 0; 
Orlando  FL, 1000, 0, 0, 0, 0, 0, 0, 0; 
Minneapolis-St. Paul  MN, 1000, 0, 0, 0, 0, 0, 0, 0; 
Memphis  TN, 1000, 0, 0, 0, 0, 0, 0, 0; 
Boston  MA, 1000, 0, 0, 0, 0, 0, 0, 0; 
St. Louis  MO, 1000, 0, 0, 0, 0, 0, 0, 0; 
Albuquerque  NM, 1000, 0, 0, 0, 0, 0, 0, 0; 
Pittsburgh  PA, 1000, 0, 0, 0, 0, 0, 0, 0; 
Philadelphia  PA, 1000, 0, 0, 0, 0, 0, 0, 0; 
Charlotte  NC, 1000, 0, 0, 0, 0, 0, 0, 0; 
Baltimore  MD, 1000, 0, 0, 0, 0, 0, 0, 0; 
San Francisco  CA, 1000, 0, 0, 0, 0, 0, 0, 0; 
Syracuse  NY, 9999, 0, 0, 0, 0, 0, 0, 1; 
Indianapolis  IN, 1000, 0, 0, 0, 0, 0, 0, 0; 
Seattle  WA, 1000, 0, 0, 0, 0, 0, 0, 0; 
26; 
Milwaukee  WI, 10001, 27, 19, 0, 0, 0, 0, 0; 
Washington DC, 10001, 0, 0, 0, 0, 0, 0, 0; 
Anchorage  AK, 1000, 0, 0, 0, 0, 0, 0, 0; 
Phoenix  AZ, 1000, 0, 0, 0, 0, 0, 0, 0; 
Las Vagas  NV, 1000, 0, 0, 0, 0, 0, 0, 0; 
Columbus  OH, 1000, 0, 0, 0, 0, 0, 0, 0; 
Raliegh-Durham  NC, 1000, 0, 0, 0, 0, 0, 0, 0; 
Dallas-Ft. Worth  TX, 1000, 0, 0, 0, 0, 0, 0, 0; 
Chicago  IL, 1000, 0, 0, 0, 0, 0, 0, 0; 
San Jose  CA, 1000, 0, 0, 0, 0, 0, 0, 0; 
San Juan Marin  Puerto Rico, 999, 0, 0, 0, 0, 0, 0, 1; 
Nashville  TN, 1000, 0, 0, 0, 0, 0, 0, 0; 
Newark  NJ, 1000, 0, 0, 0, 0, 0, 0, 0; 
Denver  CO, 999, 0, 0, 0, 0, 0, 0, 1; 
Houston  TX, 1000, 0, 0, 0, 0, 0, 0, 0; 
New Orleans  LA, 1000, 0, 0, 0, 0, 0, 0, 0; 
Atlanta  GA, 1000, 0, 0, 0, 0, 0, 0, 0; 
Salt Lake City  UT, 1000, 0, 0, 0, 0, 0, 0, 1; 
Cincinnati  OH, 999, 0, 0, 0, 0, 0, 0, 1; 
Los Angeles  CA, 1000, 0, 0, 0, 0, 0, 0, 0; 
New York  NY, 1001, 0, 0, 0, 0, 0, 0, 0; 
Orlando  FL, 1000, 0, 0, 0, 0, 0, 0, 0; 
Minneapolis-St. Paul  MN, 1000, 0, 0, 0, 0, 0, 0, 0; 
Memphis  TN, 1000, 0, 0, 0, 0, 0, 0, 0; 
Boston  MA, 1000, 0, 0, 0, 0, 0, 0, 0; 
St. Louis  MO, 1000, 0, 0, 0, 0, 0, 0, 0; 
Albuquerque  NM, 1000, 0, 0, 0, 0, 0, 0, 0; 
Pittsburgh  PA, 1000, 0, 0, 0, 0, 0, 0, 0; 
Philadelphia  PA, 1000, 0, 0, 0, 0, 0, 0, 0; 
Charlotte  NC, 1000, 0, 0, 0, 0, 0, 0, 0; 
Baltimore  MD, 1000, 0, 0, 0, 0, 0, 0, 0; 
San Francisco  CA, 1000, 0, 0, 0, 0, 0, 0, 0; 
Syracuse  NY, 9999, 0, 0, 0, 0, 0, 0, 1; 
Indianapolis  IN, 1000, 0, 0, 0, 0, 0, 0, 0; 
Seattle  WA, 1000, 0, 0, 0, 0, 0, 0, 0; 
27; 
Milwaukee  WI, 10001, 28, 19, 0, 0, 0, 0, 0; 
Washington DC, 10000, 0, 0, 0, 0, 0, 0, 1; 
Anchorage  AK, 1000, 0, 0, 0, 0, 0, 0, 0; 
Phoenix  AZ, 1000, 0, 0, 0, 0, 0, 0, 0; 
Las Vagas  NV, 1000, 0, 0, 0, 0, 0, 0, 0; 
Columbus  OH, 1000, 0, 0, 0, 0, 0, 0, 0; 
Raliegh-Durham  NC, 1000, 0, 0, 0, 0, 0, 0, 0; 
Dallas-Ft. Worth  TX, 1000, 0, 0, 0, 0, 0, 0, 0; 
Chicago  IL, 1000, 0, 0, 0, 0, 0, 0, 0; 
San Jose  CA, 1000, 0, 0, 0, 0, 0, 0, 0; 
San Juan Marin  Puerto Rico, 999, 0, 0, 0, 0, 0, 0, 1; 
Nashville  TN, 1000, 0, 0, 0, 0, 0, 0, 0; 
Newark  NJ, 1000, 0, 0, 0, 0, 0, 0, 0; 
Denver  CO, 999, 0, 0, 0, 0, 0, 0, 1; 
Houston  TX, 1000, 0, 0, 0, 0, 0, 0, 0; 
New Orleans  LA, 1000, 0, 0, 0, 0, 0, 0, 0; 
Atlanta  GA, 1000, 0, 0, 0, 0, 0, 0, 0; 
Salt Lake City  UT, 1000, 0, 0, 0, 0, 0, 0, 1; 
Cincinnati  OH, 999, 0, 0, 0, 0, 0, 0, 1; 
Los Angeles  CA, 1000, 0, 0, 0, 0, 0, 0, 0; 
New York  NY, 1001, 0, 0, 0, 0, 0, 0, 0; 
Orlando  FL, 1000, 0, 0, 0, 0, 0, 0, 0; 
Minneapolis-St. Paul  MN, 1000, 0, 0, 0, 0, 0, 0, 0; 
Memphis  TN, 1000, 0, 0, 0, 0, 0, 0, 0; 
Boston  MA, 1000, 0, 0, 0, 0, 0, 0, 0; 
St. Louis  MO, 1000, 0, 0, 0, 0, 0, 0, 0; 
Albuquerque  NM, 1000, 0, 0, 0, 0, 0, 0, 0; 
Pittsburgh  PA, 1000, 0, 0, 0, 0, 0, 0, 0; 
Philadelphia  PA, 1000, 0, 0, 0, 0, 0, 0, 0; 
Charlotte  NC, 1000, 0, 0, 0, 0, 0, 0, 0; 
Baltimore  MD, 1000, 0, 0, 0, 0, 0, 0, 0; 
San Francisco  CA, 1000, 0, 0, 0, 0, 0, 0, 0; 
Syracuse  NY, 9999, 0, 0, 0, 0, 0, 0, 1; 
Indianapolis  IN, 1000, 0, 0, 0, 0, 0, 0, 0; 
Seattle  WA, 1000, 0, 0, 0, 0, 0, 0, 0; 
28; 
Milwaukee  WI, 10001, 26, 22, 1, 0, 0, 0, 0; 
Washington DC, 9999, 0, 0, 0, 0, 0, 0, 1; 
Anchorage  AK, 1000, 0, 0, 0, 0, 0, 0, 0; 
Phoenix  AZ, 1000, 0, 0, 0, 0, 0, 0, 0; 
Las Vagas  NV, 1000, 0, 0, 0, 0, 0, 0, 0; 
Columbus  OH, 1000, 0, 0, 0, 0, 0, 0, 0; 
Raliegh-Durham  NC, 1000, 0, 0, 0, 0, 0, 0, 0; 
Dallas-Ft. Worth  TX, 1000, 0, 0, 0, 0, 0, 0, 0; 
Chicago  IL, 1000, 0, 0, 0, 0, 0, 0, 0; 
San Jose  CA, 1000, 0, 0, 0, 0, 0, 0, 0; 
San Juan Marin  Puerto Rico, 999, 0, 0, 0, 0, 0, 0, 1; 
Nashville  TN, 1000, 0, 0, 0, 0, 0, 0, 0; 
Newark  NJ, 1000, 0, 0, 0, 0, 0, 0, 0; 
Denver  CO, 999, 0, 0, 0, 0, 0, 0, 1; 
Houston  TX, 1000, 0, 0, 0, 0, 0, 0, 0; 
New Orleans  LA, 1000, 0, 0, 0, 0, 0, 0, 0; 
Atlanta  GA, 1000, 0, 0, 0, 0, 0, 0, 0; 
Salt Lake City  UT, 1000, 0, 0, 0, 0, 0, 0, 1; 
Cincinnati  OH, 999, 0, 0, 0, 0, 0, 0, 1; 
Los Angeles  CA, 1000, 0, 0, 0, 0, 0, 0, 0; 
New York  NY, 1001, 0, 0, 0, 0, 0, 0, 0; 
Orlando  FL, 1000, 0, 0, 0, 0, 0, 0, 0; 
Minneapolis-St. Paul  MN, 1000, 0, 0, 0, 0, 0, 0, 0; 
Memphis  TN, 1000, 0, 0, 0, 0, 0, 0, 0; 
Boston  MA, 1000, 0, 0, 0, 0, 0, 0, 0; 
St. Louis  MO, 1000, 0, 0, 0, 0, 0, 0, 0; 
Albuquerque  NM, 1000, 0, 0, 0, 0, 0, 0, 0; 
Pittsburgh  PA, 1000, 0, 0, 0, 0, 0, 0, 0; 
Philadelphia  PA, 1000, 0, 0, 0, 0, 0, 0, 0; 
Charlotte  NC, 1000, 0, 0, 0, 0, 0, 0, 0; 
Baltimore  MD, 1000, 0, 0, 0, 0, 0, 0, 0; 
San Francisco  CA, 1000, 0, 0, 0, 0, 0, 0, 0; 
Syracuse  NY, 9998, 0, 0, 0, 0, 0, 0, 2; 
Indianapolis  IN, 1000, 0, 0, 0, 0, 0, 0, 0; 
Seattle  WA, 1000, 0, 0, 0, 0, 0, 0, 0; 
29; 
Milwaukee  WI, 10001, 26, 21, 2, 0, 0, 0, 0; 
Washington DC, 9999, 0, 0, 0, 0, 0, 0, 1; 
Anchorage  AK, 1000, 0, 0, 0, 0, 0, 0, 0; 
Phoenix  AZ, 1000, 0, 0, 0, 0, 0, 0, 0; 
Las Vagas  NV, 1000, 0, 0, 0, 0, 0, 0, 0; 
Columbus  OH, 1000, 0, 0, 0, 0, 0, 0, 0; 
Raliegh-Durham  NC, 1000, 0, 0, 0, 0, 0, 0, 0; 
Dallas-Ft. Worth  TX, 1000, 0, 0, 0, 0, 0, 0, 0; 
Chicago  IL, 1000, 0, 0, 0, 0, 0, 0, 0; 
San Jose  CA, 1000, 0, 0, 0, 0, 0, 0, 0; 
San Juan Marin  Puerto Rico, 999, 0, 0, 0, 0, 0, 0, 1; 
Nashville  TN, 1000, 0, 0, 0, 0, 0, 0, 0; 
Newark  NJ, 1000, 0, 0, 0, 0, 0, 0, 0; 
Denver  CO, 999, 0, 0, 0, 0, 0, 0, 1; 
Houston  TX, 1000, 0, 0, 0, 0, 0, 0, 0; 
New Orleans  LA, 1000, 0, 0, 0, 0, 0, 0, 0; 
Atlanta  GA, 1000, 0, 0, 0, 0, 0, 0, 0; 
Salt Lake City  UT, 1000, 0, 0, 0, 0, 0, 0, 1; 
Cincinnati  OH, 999, 0, 0, 0, 0, 0, 0, 1; 
Los Angeles  CA, 1000, 0, 0, 0, 0, 0, 0, 0; 
New York  NY, 1001, 0, 0, 0, 0, 0, 0, 0; 
Orlando  FL, 1000, 0, 0, 0, 0, 0, 0, 0; 
Minneapolis-St. Paul  MN, 1000, 0, 0, 0, 0, 0, 0, 0; 
Memphis  TN, 1000, 0, 0, 0, 0, 0, 0, 0; 
Boston  MA, 1000, 0, 0, 0, 0, 0, 0, 0; 
St. Louis  MO, 1000, 1, 0, 0, 0, 0, 0, 0; 
Albuquerque  NM, 1000, 0, 0, 0, 0, 0, 0, 0; 
Pittsburgh  PA, 1000, 0, 0, 0, 0, 0, 0, 0; 
Philadelphia  PA, 1000, 0, 0, 0, 0, 0, 0, 0; 
Charlotte  NC, 1000, 0, 0, 0, 0, 0, 0, 0; 
Baltimore  MD, 1000, 0, 0, 0, 0, 0, 0, 0; 
San Francisco  CA, 1000, 0, 0, 0, 0, 0, 0, 0; 
Syracuse  NY, 9998, 0, 0, 0, 0, 0, 0, 2; 
Indianapolis  IN, 1000, 0, 0, 0, 0, 0, 0, 0; 
Seattle  WA, 1000, 0, 0, 0, 0, 0, 0, 0; 
30; 
Milwaukee  WI, 10001, 27, 21, 2, 0, 0, 0, 0; 
Washington DC, 9999, 0, 0, 0, 0, 0, 0, 1; 
Anchorage  AK, 1000, 0, 0, 0, 0, 0, 0, 0; 
Phoenix  AZ, 1000, 0, 0, 0, 0, 0, 0, 0; 
Las Vagas  NV, 1000, 0, 0, 0, 0, 0, 0, 0; 
Columbus  OH, 1000, 0, 0, 0, 0, 0, 0, 0; 
Raliegh-Durham  NC, 1000, 0, 0, 0, 0, 0, 0, 0; 
Dallas-Ft. Worth  TX, 1000, 0, 0, 0, 0, 0, 0, 0; 
Chicago  IL, 1000, 0, 0, 0, 0, 0, 0, 0; 
San Jose  CA, 1000, 0, 0, 0, 0, 0, 0, 0; 
San Juan Marin  Puerto Rico, 999, 0, 0, 0, 0, 0, 0, 1; 
Nashville  TN, 1000, 0, 0, 0, 0, 0, 0, 0; 
Newark  NJ, 1000, 0, 0, 0, 0, 0, 0, 0; 
Denver  CO, 999, 0, 0, 0, 0, 0, 0, 1; 
Houston  TX, 1000, 0, 0, 0, 0, 0, 0, 0; 
New Orleans  LA, 1000, 0, 0, 0, 0, 0, 0, 0; 
Atlanta  GA, 1000, 0, 0, 0, 0, 0, 0, 0; 
Salt Lake City  UT, 1000, 0, 0, 0, 0, 0, 0, 1; 
Cincinnati  OH, 999, 0, 0, 0, 0, 0, 0, 1; 
Los Angeles  CA, 1000, 0, 0, 0, 0, 0, 0, 0; 
New York  NY, 1001, 0, 0, 0, 0, 0, 0, 0; 
Orlando  FL, 1000, 0, 0, 0, 0, 0, 0, 0; 
Minneapolis-St. Paul  MN, 1000, 0, 0, 0, 0, 0, 0, 0; 
Memphis  TN, 1000, 0, 0, 0, 0, 0, 0, 0; 
Boston  MA, 1000, 0, 0, 0, 0, 0, 0, 0; 
St. Louis  MO, 1000, 2, 0, 0, 0, 0, 0, 0; 
Albuquerque  NM, 1000, 0, 0, 0, 0, 0, 0, 0; 
Pittsburgh  PA, 1000, 0, 0, 0, 0, 0, 0, 0; 
Philadelphia  PA, 1000, 0, 0, 0, 0, 0, 0, 0; 
Charlotte  NC, 1000, 0, 0, 0, 0, 0, 0, 0; 
Baltimore  MD, 1000, 0, 0, 0, 0, 0, 0, 0; 
San Francisco  CA, 1000, 0, 0, 0, 0, 0, 0, 0; 
Syracuse  NY, 9998, 0, 0, 0, 0, 0, 0, 2; 
Indianapolis  IN, 1000, 0, 0, 0, 0, 0, 0, 0; 
Seattle  WA, 1000, 0, 0, 0, 0, 0, 0, 0; 
31; 
Milwaukee  WI, 10001, 30, 26, 3, 0, 0, 0, 0; 
Washington DC, 9999, 0, 0, 0, 0, 0, 0, 1; 
Anchorage  AK, 1000, 0, 0, 0, 0, 0, 0, 0; 
Phoenix  AZ, 1000, 0, 0, 0, 0, 0, 0, 0; 
Las Vagas  NV, 1000, 0, 0, 0, 0, 0, 0, 0; 
Columbus  OH, 1000, 0, 0, 0, 0, 0, 0, 0; 
Raliegh-Durham  NC, 1000, 0, 0, 0, 0, 0, 0, 0; 
Dallas-Ft. Worth  TX, 1000, 0, 0, 0, 0, 0, 0, 0; 
Chicago  IL, 1000, 0, 0, 0, 0, 0, 0, 0; 
San Jose  CA, 1000, 0, 0, 0, 0, 0, 0, 0; 
San Juan Marin  Puerto Rico, 999, 0, 0, 0, 0, 0, 0, 1; 
Nashville  TN, 1000, 0, 0, 0, 0, 0, 0, 0; 
Newark  NJ, 1000, 0, 0, 0, 0, 0, 0, 0; 
Denver  CO, 999, 0, 0, 0, 0, 0, 0, 1; 
Houston  TX, 1000, 0, 0, 0, 0, 0, 0, 0; 
New Orleans  LA, 1000, 0, 0, 0, 0, 0, 0, 0; 
Atlanta  GA, 1000, 0, 0, 0, 0, 0, 0, 0; 
Salt Lake City  UT, 1000, 0, 0, 0, 0, 0, 0, 1; 
Cincinnati  OH, 999, 0, 0, 0, 0, 0, 0, 1; 
Los Angeles  CA, 1000, 0, 0, 0, 0, 0, 0, 0; 
New York  NY, 1001, 0, 0, 0, 0, 0, 0, 0; 
Orlando  FL, 1000, 0, 0, 0, 0, 0, 0, 0; 
Minneapolis-St. Paul  MN, 1000, 0, 0, 0, 0, 0, 0, 0; 
Memphis  TN, 1000, 0, 0, 0, 0, 0, 0, 0; 
Boston  MA, 1000, 0, 0, 0, 0, 0, 0, 0; 
St. Louis  MO, 1000, 2, 0, 0, 0, 0, 0, 0; 
Albuquerque  NM, 1000, 0, 0, 0, 0, 0, 0, 0; 
Pittsburgh  PA, 1000, 0, 0, 0, 0, 0, 0, 0; 
Philadelphia  PA, 1000, 0, 0, 0, 0, 0, 0, 0; 
Charlotte  NC, 1000, 0, 0, 0, 0, 0, 0, 0; 
Baltimore  MD, 1000, 0, 0, 0, 0, 0, 0, 0; 
San Francisco  CA, 1000, 0, 0, 0, 0, 0, 0, 0; 
Syracuse  NY, 9997, 0, 0, 0, 0, 0, 0, 3; 
Indianapolis  IN, 1000, 0, 0, 0, 0, 0, 0, 0; 
Seattle  WA, 1000, 0, 0, 0, 0, 0, 0, 0; 
32; 
Milwaukee  WI, 10001, 29, 26, 4, 0, 0, 0, 0; 
Washington DC, 9999, 0, 0, 0, 0, 0, 0, 1; 
Anchorage  AK, 1000, 0, 0, 0, 0, 0, 0, 0; 
Phoenix  AZ, 1000, 0, 0, 0, 0, 0, 0, 0; 
Las Vagas  NV, 1000, 0, 0, 0, 0, 0, 0, 0; 
Columbus  OH, 1000, 0, 0, 0, 0, 0, 0, 0; 
Raliegh-Durham  NC, 1000, 0, 0, 0, 0, 0, 0, 0; 
Dallas-Ft. Worth  TX, 1000, 0, 0, 0, 0, 0, 0, 0; 
Chicago  IL, 1000, 0, 0, 0, 0, 0, 0, 0; 
San Jose  CA, 1000, 0, 0, 0, 0, 0, 0, 0; 
San Juan Marin  Puerto Rico, 999, 0, 0, 0, 0, 0, 0, 1; 
Nashville  TN, 1000, 0, 0, 0, 0, 0, 0, 0; 
Newark  NJ, 1000, 0, 0, 0, 0, 0, 0, 0; 
Denver  CO, 999, 0, 0, 0, 0, 0, 0, 1; 
Houston  TX, 1000, 0, 0, 0, 0, 0, 0, 0; 
New Orleans  LA, 1000, 0, 0, 0, 0, 0, 0, 0; 
Atlanta  GA, 1000, 0, 0, 0, 0, 0, 0, 0; 
Salt Lake City  UT, 1000, 0, 0, 0, 0, 0, 0, 1; 
Cincinnati  OH, 999, 0, 0, 0, 0, 0, 0, 1; 
Los Angeles  CA, 1000, 0, 0, 0, 0, 0, 0, 0; 
New York  NY, 1001, 0, 0, 0, 0, 0, 0, 0; 
Orlando  FL, 1000, 0, 0, 0, 0, 0, 0, 0; 
Minneapolis-St. Paul  MN, 1000, 0, 0, 0, 0, 0, 0, 0; 
Memphis  TN, 1000, 0, 0, 0, 0, 0, 0, 0; 
Boston  MA, 1000, 0, 0, 0, 0, 0, 0, 0; 
St. Louis  MO, 1000, 2, 0, 0, 0, 0, 0, 0; 
Albuquerque  NM, 1000, 0, 0, 0, 0, 0, 0, 0; 
Pittsburgh  PA, 1000, 0, 0, 0, 0, 0, 0, 0; 
Philadelphia  PA, 1000, 0, 0, 0, 0, 0, 0, 0; 
Charlotte  NC, 1000, 0, 0, 0, 0, 0, 0, 0; 
Baltimore  MD, 1000, 0, 0, 0, 0, 0, 0, 0; 
San Francisco  CA, 1000, 0, 0, 0, 0, 0, 0, 0; 
Syracuse  NY, 9996, 0, 0, 0, 0, 0, 0, 4; 
Indianapolis  IN, 1000, 0, 0, 0, 0, 0, 0, 0; 
Seattle  WA, 1000, 0, 0, 0, 0, 0, 0, 0; 
33; 
Milwaukee  WI, 10001, 29, 27, 4, 0, 0, 0, 0; 
Washington DC, 9999, 0, 0, 0, 0, 0, 0, 1; 
Anchorage  AK, 1000, 0, 0, 0, 0, 0, 0, 0; 
Phoenix  AZ, 1000, 0, 0, 0, 0, 0, 0, 0; 
Las Vagas  NV, 1000, 0, 0, 0, 0, 0, 0, 0; 
Columbus  OH, 1000, 0, 0, 0, 0, 0, 0, 0; 
Raliegh-Durham  NC, 1000, 0, 0, 0, 0, 0, 0, 0; 
Dallas-Ft. Worth  TX, 1000, 0, 0, 0, 0, 0, 0, 0; 
Chicago  IL, 1000, 0, 0, 0, 0, 0, 0, 0; 
San Jose  CA, 1000, 0, 0, 0, 0, 0, 0, 0; 
San Juan Marin  Puerto Rico, 999, 0, 0, 0, 0, 0, 0, 1; 
Nashville  TN, 1000, 0, 0, 0, 0, 0, 0, 0; 
Newark  NJ, 1000, 0, 0, 0, 0, 0, 0, 0; 
Denver  CO, 999, 0, 0, 0, 0, 0, 0, 1; 
Houston  TX, 1000, 0, 0, 0, 0, 0, 0, 0; 
New Orleans  LA, 1000, 0, 0, 0, 0, 0, 0, 0; 
Atlanta  GA, 1000, 0, 0, 0, 0, 0, 0, 0; 
Salt Lake City  UT, 1000, 0, 0, 0, 0, 0, 0, 1; 
Cincinnati  OH, 999, 0, 0, 0, 0, 0, 0, 1; 
Los Angeles  CA, 1000, 0, 0, 0, 0, 0, 0, 0; 
New York  NY, 1001, 0, 0, 0, 0, 0, 0, 0; 
Orlando  FL, 1000, 0, 0, 0, 0, 0, 0, 0; 
Minneapolis-St. Paul  MN, 1000, 0, 0, 0, 0, 0, 0, 0; 
Memphis  TN, 1000, 0, 0, 0, 0, 0, 0, 0; 
Boston  MA, 1000, 0, 0, 0, 0, 0, 0, 0; 
St. Louis  MO, 1000, 2, 0, 0, 0, 0, 0, 0; 
Albuquerque  NM, 1000, 0, 0, 0, 0, 0, 0, 0; 
Pittsburgh  PA, 1000, 0, 0, 0, 0, 0, 0, 0; 
Philadelphia  PA, 1000, 0, 0, 0, 0, 0, 0, 0; 
Charlotte  NC, 1000, 0, 0, 0, 0, 0, 0, 0; 
Baltimore  MD, 1000, 0, 0, 0, 0, 0, 0, 0; 
San Francisco  CA, 1000, 0, 0, 0, 0, 0, 0, 0; 
Syracuse  NY, 9996, 0, 0, 0, 0, 0, 0, 4; 
Indianapolis  IN, 1000, 0, 0, 0, 0, 0, 0, 0; 
Seattle  WA, 1000, 0, 0, 0, 0, 0, 0, 0; 
34; 
Milwaukee  WI, 10001, 39, 32, 6, 0, 0, 0, 0; 
Washington DC, 9999, 0, 0, 0, 0, 0, 0, 1; 
Anchorage  AK, 1000, 0, 0, 0, 0, 0, 0, 0; 
Phoenix  AZ, 1000, 0, 0, 0, 0, 0, 0, 0; 
Las Vagas  NV, 1000, 0, 0, 0, 0, 0, 0, 0; 
Columbus  OH, 1000, 0, 0, 0, 0, 0, 0, 0; 
Raliegh-Durham  NC, 1000, 0, 0, 0, 0, 0, 0, 0; 
Dallas-Ft. Worth  TX, 1000, 0, 0, 0, 0, 0, 0, 0; 
Chicago  IL, 1000, 0, 0, 0, 0, 0, 0, 0; 
San Jose  CA, 1000, 0, 0, 0, 0, 0, 0, 0; 
San Juan Marin  Puerto Rico, 999, 0, 0, 0, 0, 0, 0, 1; 
Nashville  TN, 1000, 0, 0, 0, 0, 0, 0, 0; 
Newark  NJ, 1000, 0, 0, 0, 0, 0, 0, 0; 
Denver  CO, 999, 0, 0, 0, 0, 0, 0, 1; 
Houston  TX, 1000, 0, 0, 0, 0, 0, 0, 0; 
New Orleans  LA, 1000, 0, 0, 0, 0, 0, 0, 0; 
Atlanta  GA, 1000, 0, 0, 0, 0, 0, 0, 0; 
Salt Lake City  UT, 1000, 0, 0, 0, 0, 0, 0, 1; 
Cincinnati  OH, 999, 0, 0, 0, 0, 0, 0, 1; 
Los Angeles  CA, 1000, 0, 0, 0, 0, 0, 0, 0; 
New York  NY, 1001, 0, 0, 0, 0, 0, 0, 0; 
Orlando  FL, 1000, 0, 0, 0, 0, 0, 0, 0; 
Minneapolis-St. Paul  MN, 1000, 0, 0, 0, 0, 0, 0, 0; 
Memphis  TN, 1000, 0, 0, 0, 0, 0, 0, 0; 
Boston  MA, 1000, 0, 0, 0, 0, 0, 0, 0; 
St. Louis  MO, 1000, 2, 0, 0, 0, 0, 0, 0; 
Albuquerque  NM, 1000, 0, 0, 0, 0, 0, 0, 0; 
Pittsburgh  PA, 1000, 0, 0, 0, 0, 0, 0, 0; 
Philadelphia  PA, 1000, 0, 0, 0, 0, 0, 0, 0; 
Charlotte  NC, 1000, 0, 0, 0, 0, 0, 0, 0; 
Baltimore  MD, 1000, 0, 0, 0, 0, 0, 0, 0; 
San Francisco  CA, 1000, 0, 0, 0, 0, 0, 0, 0; 
Syracuse  NY, 9996, 0, 0, 0, 0, 0, 0, 4; 
Indianapolis  IN, 1000, 0, 0, 0, 0, 0, 0, 0; 
Seattle  WA, 1000, 0, 0, 0, 0, 0, 0, 0; 
35; 
Milwaukee  WI, 10001, 38, 33, 6, 0, 0, 0, 0; 
Washington DC, 9999, 0, 0, 0, 0, 0, 0, 1; 
Anchorage  AK, 1000, 0, 0, 0, 0, 0, 0, 0; 
Phoenix  AZ, 1000, 0, 0, 0, 0, 0, 0, 0; 
Las Vagas  NV, 1000, 0, 0, 0, 0, 0, 0, 0; 
Columbus  OH, 1000, 0, 0, 0, 0, 0, 0, 0; 
Raliegh-Durham  NC, 1000, 0, 0, 0, 0, 0, 0, 0; 
Dallas-Ft. Worth  TX, 1000, 0, 0, 0, 0, 0, 0, 0; 
Chicago  IL, 1000, 0, 0, 0, 0, 0, 0, 0; 
San Jose  CA, 1000, 0, 0, 0, 0, 0, 0, 0; 
San Juan Marin  Puerto Rico, 999, 0, 0, 0, 0, 0, 0, 1; 
Nashville  TN, 1000, 0, 0, 0, 0, 0, 0, 0; 
Newark  NJ, 1000, 0, 0, 0, 0, 0, 0, 0; 
Denver  CO, 999, 0, 0, 0, 0, 0, 0, 1; 
Houston  TX, 1000, 0, 0, 0, 0, 0, 0, 0; 
New Orleans  LA, 1000, 0, 0, 0, 0, 0, 0, 0; 
Atlanta  GA, 1000, 0, 0, 0, 0, 0, 0, 0; 
Salt Lake City  UT, 1000, 0, 0, 0, 0, 0, 0, 1; 
Cincinnati  OH, 999, 0, 0, 0, 0, 0, 0, 1; 
Los Angeles  CA, 1000, 0, 0, 0, 0, 0, 0, 0; 
New York  NY, 1001, 0, 0, 0, 0, 0, 0, 0; 
Orlando  FL, 1000, 0, 0, 0, 0, 0, 0, 0; 
Minneapolis-St. Paul  MN, 1000, 0, 0, 0, 0, 0, 0, 0; 
Memphis  TN, 1000, 0, 0, 0, 0, 0, 0, 0; 
Boston  MA, 1000, 0, 0, 0, 0, 0, 0, 0; 
St. Louis  MO, 1000, 2, 0, 0, 0, 0, 0, 0; 
Albuquerque  NM, 1000, 0, 0, 0, 0, 0, 0, 0; 
Pittsburgh  PA, 1000, 0, 0, 0, 0, 0, 0, 0; 
Philadelphia  PA, 1000, 0, 0, 0, 0, 0, 0, 0; 
Charlotte  NC, 1000, 0, 0, 0, 0, 0, 0, 0; 
Baltimore  MD, 1000, 0, 0, 0, 0, 0, 0, 0; 
San Francisco  CA, 1000, 0, 0, 0, 0, 0, 0, 0; 
Syracuse  NY, 9996, 0, 0, 0, 0, 0, 0, 4; 
Indianapolis  IN, 1000, 0, 0, 0, 0, 0, 0, 0; 
Seattle  WA, 1000, 0, 0, 0, 0, 0, 0, 0; 
36; 
Milwaukee  WI, 10000, 41, 33, 6, 0, 0, 0, 1; 
Washington DC, 9999, 0, 0, 0, 0, 0, 0, 1; 
Anchorage  AK, 1000, 0, 0, 0, 0, 0, 0, 0; 
Phoenix  AZ, 1000, 0, 0, 0, 0, 0, 0, 0; 
Las Vagas  NV, 1000, 0, 0, 0, 0, 0, 0, 0; 
Columbus  OH, 1000, 0, 0, 0, 0, 0, 0, 0; 
Raliegh-Durham  NC, 1000, 0, 0, 0, 0, 0, 0, 0; 
Dallas-Ft. Worth  TX, 1000, 0, 0, 0, 0, 0, 0, 0; 
Chicago  IL, 1000, 0, 0, 0, 0, 0, 0, 0; 
San Jose  CA, 1000, 0, 0, 0, 0, 0, 0, 0; 
San Juan Marin  Puerto Rico, 999, 0, 0, 0, 0, 0, 0, 1; 
Nashville  TN, 1000, 0, 0, 0, 0, 0, 0, 0; 
Newark  NJ, 1000, 0, 0, 0, 0, 0, 0, 0; 
Denver  CO, 999, 1, 0, 0, 0, 0, 0, 1; 
Houston  TX, 1000, 0, 0, 0, 0, 0, 0, 0; 
New Orleans  LA, 1000, 0, 0, 0, 0, 0, 0, 0; 
Atlanta  GA, 1000, 0, 0, 0, 0, 0, 0, 0; 
Salt Lake City  UT, 1000, 0, 0, 0, 0, 0, 0, 1; 
Cincinnati  OH, 999, 0, 0, 0, 0, 0, 0, 1; 
Los Angeles  CA, 1000, 0, 0, 0, 0, 0, 0, 0; 
New York  NY, 1001, 0, 0, 0, 0, 0, 0, 0; 
Orlando  FL, 1000, 0, 0, 0, 0, 0, 0, 0; 
Minneapolis-St. Paul  MN, 1000, 0, 0, 0, 0, 0, 0, 0; 
Memphis  TN, 1000, 0, 0, 0, 0, 0, 0, 0; 
Boston  MA, 1000, 0, 0, 0, 0, 0, 0, 0; 
St. Louis  MO, 1000, 2, 0, 0, 0, 0, 0, 0; 
Albuquerque  NM, 1000, 0, 0, 0, 0, 0, 0, 0; 
Pittsburgh  PA, 1000, 0, 0, 0, 0, 0, 0, 0; 
Philadelphia  PA, 1000, 0, 0, 0, 0, 0, 0, 0; 
Charlotte  NC, 1000, 0, 0, 0, 0, 0, 0, 0; 
Baltimore  MD, 1000, 0, 0, 0, 0, 0, 0, 0; 
San Francisco  CA, 1000, 0, 0, 0, 0, 0, 0, 0; 
Syracuse  NY, 9996, 0, 0, 0, 0, 0, 0, 4; 
Indianapolis  IN, 1000, 0, 0, 0, 0, 0, 0, 0; 
Seattle  WA, 1000, 0, 0, 0, 0, 0, 0, 0; 
37; 
Milwaukee  WI, 10001, 58, 32, 10, 0, 0, 0, 1; 
Washington DC, 9999, 0, 0, 0, 0, 0, 0, 1; 
Anchorage  AK, 1000, 0, 0, 0, 0, 0, 0, 0; 
Phoenix  AZ, 1000, 0, 0, 0, 0, 0, 0, 0; 
Las Vagas  NV, 1000, 0, 0, 0, 0, 0, 0, 0; 
Columbus  OH, 1000, 0, 0, 0, 0, 0, 0, 0; 
Raliegh-Durham  NC, 1000, 0, 0, 0, 0, 0, 0, 0; 
Dallas-Ft. Worth  TX, 1000, 0, 0, 0, 0, 0, 0, 0; 
Chicago  IL, 1000, 0, 0, 0, 0, 0, 0, 0; 
San Jose  CA, 1000, 0, 0, 0, 0, 0, 0, 0; 
San Juan Marin  Puerto Rico, 999, 0, 0, 0, 0, 0, 0, 1; 
Nashville  TN, 1000, 0, 0, 0, 0, 0, 0, 0; 
Newark  NJ, 1000, 0, 0, 0, 0, 0, 0, 0; 
Denver  CO, 999, 1, 0, 0, 0, 0, 0, 1; 
Houston  TX, 1000, 0, 0, 0, 0, 0, 0, 0; 
New Orleans  LA, 1000, 0, 0, 0, 0, 0, 0, 0; 
Atlanta  GA, 1000, 0, 0, 0, 0, 0, 0, 0; 
Salt Lake City  UT, 1000, 0, 0, 0, 0, 0, 0, 1; 
Cincinnati  OH, 999, 0, 0, 0, 0, 0, 0, 1; 
Los Angeles  CA, 1000, 0, 0, 0, 0, 0, 0, 0; 
New York  NY, 1001, 0, 0, 0, 0, 0, 0, 0; 
Orlando  FL, 1000, 0, 0, 0, 0, 0, 0, 0; 
Minneapolis-St. Paul  MN, 1000, 0, 0, 0, 0, 0, 0, 0; 
Memphis  TN, 1000, 0, 0, 0, 0, 0, 0, 0; 
Boston  MA, 1000, 0, 0, 0, 0, 0, 0, 0; 
St. Louis  MO, 1000, 2, 0, 0, 0, 0, 0, 0; 
Albuquerque  NM, 1000, 0, 0, 0, 0, 0, 0, 0; 
Pittsburgh  PA, 1000, 0, 0, 0, 0, 0, 0, 0; 
Philadelphia  PA, 1000, 0, 0, 0, 0, 0, 0, 0; 
Charlotte  NC, 1000, 0, 0, 0, 0, 0, 0, 0; 
Baltimore  MD, 1000, 0, 0, 0, 0, 0, 0, 0; 
San Francisco  CA, 1000, 0, 0, 0, 0, 0, 0, 0; 
Syracuse  NY, 9996, 0, 0, 0, 0, 0, 0, 4; 
Indianapolis  IN, 1000, 0, 0, 0, 0, 0, 0, 0; 
Seattle  WA, 1000, 0, 0, 0, 0, 0, 0, 0; 
38; 
Milwaukee  WI, 10001, 56, 33, 11, 0, 0, 0, 1; 
Washington DC, 9999, 0, 0, 0, 0, 0, 0, 1; 
Anchorage  AK, 1000, 0, 0, 0, 0, 0, 0, 0; 
Phoenix  AZ, 1000, 0, 0, 0, 0, 0, 0, 0; 
Las Vagas  NV, 1000, 0, 0, 0, 0, 0, 0, 0; 
Columbus  OH, 1000, 0, 0, 0, 0, 0, 0, 0; 
Raliegh-Durham  NC, 1000, 0, 0, 0, 0, 0, 0, 0; 
Dallas-Ft. Worth  TX, 1000, 0, 0, 0, 0, 0, 0, 0; 
Chicago  IL, 1000, 0, 0, 0, 0, 0, 0, 0; 
San Jose  CA, 1000, 0, 0, 0, 0, 0, 0, 0; 
San Juan Marin  Puerto Rico, 999, 0, 0, 0, 0, 0, 0, 1; 
Nashville  TN, 1000, 0, 0, 0, 0, 0, 0, 0; 
Newark  NJ, 1000, 0, 0, 0, 0, 0, 0, 0; 
Denver  CO, 999, 1, 0, 0, 0, 0, 0, 1; 
Houston  TX, 1000, 0, 0, 0, 0, 0, 0, 0; 
New Orleans  LA, 1000, 0, 0, 0, 0, 0, 0, 0; 
Atlanta  GA, 1000, 0, 0, 0, 0, 0, 0, 0; 
Salt Lake City  UT, 1000, 0, 0, 0, 0, 0, 0, 1; 
Cincinnati  OH, 999, 0, 0, 0, 0, 0, 0, 1; 
Los Angeles  CA, 1000, 0, 0, 0, 0, 0, 0, 0; 
New York  NY, 1001, 0, 0, 0, 0, 0, 0, 0; 
Orlando  FL, 1000, 0, 0, 0, 0, 0, 0, 0; 
Minneapolis-St. Paul  MN, 1000, 0, 0, 0, 0, 0, 0, 0; 
Memphis  TN, 1000, 0, 0, 0, 0, 0, 0, 0; 
Boston  MA, 1000, 0, 0, 0, 0, 0, 0, 0; 
St. Louis  MO, 1000, 2, 0, 0, 0, 0, 0, 0; 
Albuquerque  NM, 1000, 0, 0, 0, 0, 0, 0, 0; 
Pittsburgh  PA, 1000, 0, 0, 0, 0, 0, 0, 0; 
Philadelphia  PA, 1000, 0, 0, 0, 0, 0, 0, 0; 
Charlotte  NC, 1000, 0, 0, 0, 0, 0, 0, 0; 
Baltimore  MD, 1000, 0, 0, 0, 0, 0, 0, 0; 
San Francisco  CA, 1000, 0, 0, 0, 0, 0, 0, 0; 
Syracuse  NY, 9996, 0, 0, 0, 0, 0, 0, 4; 
Indianapolis  IN, 1000, 0, 0, 0, 0, 0, 0, 0; 
Seattle  WA, 1000, 0, 0, 0, 0, 0, 0, 0; 
39; 
Milwaukee  WI, 10001, 60, 34, 11, 0, 0, 0, 1; 
Washington DC, 9999, 0, 0, 0, 0, 0, 0, 1; 
Anchorage  AK, 1000, 0, 0, 0, 0, 0, 0, 0; 
Phoenix  AZ, 1000, 0, 0, 0, 0, 0, 0, 0; 
Las Vagas  NV, 1000, 0, 0, 0, 0, 0, 0, 0; 
Columbus  OH, 1000, 0, 0, 0, 0, 0, 0, 0; 
Raliegh-Durham  NC, 1000, 0, 0, 0, 0, 0, 0, 0; 
Dallas-Ft. Worth  TX, 1000, 0, 0, 0, 0, 0, 0, 0; 
Chicago  IL, 1000, 0, 0, 0, 0, 0, 0, 0; 
San Jose  CA, 1000, 0, 0, 0, 0, 0, 0, 0; 
San Juan Marin  Puerto Rico, 999, 0, 0, 0, 0, 0, 0, 1; 
Nashville  TN, 1000, 0, 0, 0, 0, 0, 0, 0; 
Newark  NJ, 1000, 0, 0, 0, 0, 0, 0, 0; 
Denver  CO, 999, 1, 0, 0, 0, 0, 0, 1; 
Houston  TX, 1000, 0, 0, 0, 0, 0, 0, 0; 
New Orleans  LA, 1000, 0, 0, 0, 0, 0, 0, 0; 
Atlanta  GA, 1000, 0, 0, 0, 0, 0, 0, 0; 
Salt Lake City  UT, 1000, 0, 0, 0, 0, 0, 0, 1; 
Cincinnati  OH, 999, 0, 0, 0, 0, 0, 0, 1; 
Los Angeles  CA, 1000, 0, 0, 0, 0, 0, 0, 0; 
New York  NY, 1001, 0, 0, 0, 0, 0, 0, 0; 
Orlando  FL, 1000, 0, 0, 0, 0, 0, 0, 0; 
Minneapolis-St. Paul  MN, 1000, 0, 0, 0, 0, 0, 0, 0; 
Memphis  TN, 1000, 0, 0, 0, 0, 0, 0, 0; 
Boston  MA, 1000, 0, 0, 0, 0, 0, 0, 0; 
St. Louis  MO, 1000, 2, 0, 0, 0, 0, 0, 0; 
Albuquerque  NM, 1000, 0, 0, 0, 0, 0, 0, 0; 
Pittsburgh  PA, 1000, 0, 0, 0, 0, 0, 0, 0; 
Philadelphia  PA, 1000, 0, 0, 0, 0, 0, 0, 0; 
Charlotte  NC, 1000, 0, 0, 0, 0, 0, 0, 0; 
Baltimore  MD, 1000, 0, 0, 0, 0, 0, 0, 0; 
San Francisco  CA, 1000, 0, 0, 0, 0, 0, 0, 0; 
Syracuse  NY, 9996, 0, 0, 0, 0, 0, 0, 4; 
Indianapolis  IN, 1000, 0, 0, 0, 0, 0, 0, 0; 
Seattle  WA, 1000, 0, 0, 0, 0, 0, 0, 0; 
40; 
Milwaukee  WI, 10001, 94, 29, 21, 0, 0, 0, 1; 
Washington DC, 10000, 0, 0, 0, 0, 0, 0, 1; 
Anchorage  AK, 1000, 0, 0, 0, 0, 0, 0, 0; 
Phoenix  AZ, 1000, 0, 0, 0, 0, 0, 0, 0; 
Las Vagas  NV, 1000, 0, 0, 0, 0, 0, 0, 0; 
Columbus  OH, 1000, 0, 0, 0, 0, 0, 0, 0; 
Raliegh-Durham  NC, 1000, 0, 0, 0, 0, 0, 0, 0; 
Dallas-Ft. Worth  TX, 1000, 0, 0, 0, 0, 0, 0, 0; 
Chicago  IL, 1000, 0, 0, 0, 0, 0, 0, 0; 
San Jose  CA, 1000, 0, 0, 0, 0, 0, 0, 0; 
San Juan Marin  Puerto Rico, 999, 0, 0, 0, 0, 0, 0, 1; 
Nashville  TN, 1000, 0, 0, 0, 0, 0, 0, 0; 
Newark  NJ, 1000, 0, 0, 0, 0, 0, 0, 0; 
Denver  CO, 999, 1, 0, 0, 0, 0, 0, 1; 
Houston  TX, 1000, 0, 0, 0, 0, 0, 0, 0; 
New Orleans  LA, 1000, 0, 0, 0, 0, 0, 0, 0; 
Atlanta  GA, 1000, 0, 0, 0, 0, 0, 0, 0; 
Salt Lake City  UT, 1000, 0, 0, 0, 0, 0, 0, 1; 
Cincinnati  OH, 999, 0, 0, 0, 0, 0, 0, 1; 
Los Angeles  CA, 1000, 0, 0, 0, 0, 0, 0, 0; 
New York  NY, 1001, 0, 0, 0, 0, 0, 0, 0; 
Orlando  FL, 1000, 0, 0, 0, 0, 0, 0, 0; 
Minneapolis-St. Paul  MN, 1000, 0, 0, 0, 0, 0, 0, 0; 
Memphis  TN, 1000, 0, 0, 0, 0, 0, 0, 0; 
Boston  MA, 1000, 0, 0, 0, 0, 0, 0, 0; 
St. Louis  MO, 1000, 2, 0, 0, 0, 0, 0, 0; 
Albuquerque  NM, 1000, 0, 0, 0, 0, 0, 0, 0; 
Pittsburgh  PA, 1000, 0, 0, 0, 0, 0, 0, 0; 
Philadelphia  PA, 1000, 0, 0, 0, 0, 0, 0, 0; 
Charlotte  NC, 999, 0, 0, 0, 0, 0, 0, 1; 
Baltimore  MD, 1000, 0, 0, 0, 0, 0, 0, 0; 
San Francisco  CA, 1000, 0, 0, 0, 0, 0, 0, 0; 
Syracuse  NY, 9996, 0, 0, 0, 0, 0, 0, 4; 
Indianapolis  IN, 1000, 0, 0, 0, 0, 0, 0, 0; 
Seattle  WA, 1000, 0, 0, 0, 0, 0, 0, 0; 
41; 
Milwaukee  WI, 10001, 98, 29, 21, 0, 0, 0, 1; 
Washington DC, 10001, 0, 0, 0, 0, 0, 0, 1; 
Anchorage  AK, 1000, 0, 0, 0, 0, 0, 0, 0; 
Phoenix  AZ, 1000, 0, 0, 0, 0, 0, 0, 0; 
Las Vagas  NV, 1000, 0, 0, 0, 0, 0, 0, 0; 
Columbus  OH, 1000, 0, 0, 0, 0, 0, 0, 0; 
Raliegh-Durham  NC, 1000, 0, 0, 0, 0, 0, 0, 0; 
Dallas-Ft. Worth  TX, 1000, 0, 0, 0, 0, 0, 0, 0; 
Chicago  IL, 1000, 0, 0, 0, 0, 0, 0, 0; 
San Jose  CA, 1000, 0, 0, 0, 0, 0, 0, 0; 
San Juan Marin  Puerto Rico, 999, 0, 0, 0, 0, 0, 0, 1; 
Nashville  TN, 1000, 0, 0, 0, 0, 0, 0, 0; 
Newark  NJ, 1000, 0, 0, 0, 0, 0, 0, 0; 
Denver  CO, 999, 1, 0, 0, 0, 0, 0, 1; 
Houston  TX, 1000, 0, 0, 0, 0, 0, 0, 0; 
New Orleans  LA, 1000, 0, 0, 0, 0, 0, 0, 0; 
Atlanta  GA, 1000, 0, 0, 0, 0, 0, 0, 0; 
Salt Lake City  UT, 1000, 0, 0, 0, 0, 0, 0, 1; 
Cincinnati  OH, 999, 0, 0, 0, 0, 0, 0, 1; 
Los Angeles  CA, 1000, 0, 0, 0, 0, 0, 0, 0; 
New York  NY, 1001, 0, 0, 0, 0, 0, 0, 0; 
Orlando  FL, 1000, 0, 0, 0, 0, 0, 0, 0; 
Minneapolis-St. Paul  MN, 1000, 0, 0, 0, 0, 0, 0, 0; 
Memphis  TN, 1000, 0, 0, 0, 0, 0, 0, 0; 
Boston  MA, 1000, 0, 0, 0, 0, 0, 0, 0; 
St. Louis  MO, 1000, 2, 0, 0, 0, 0, 0, 0; 
Albuquerque  NM, 1000, 0, 0, 0, 0, 0, 0, 0; 
Pittsburgh  PA, 1000, 0, 0, 0, 0, 0, 0, 0; 
Philadelphia  PA, 1000, 0, 0, 0, 0, 0, 0, 0; 
Charlotte  NC, 999, 0, 0, 0, 0, 0, 0, 1; 
Baltimore  MD, 1000, 0, 0, 0, 0, 0, 0, 0; 
San Francisco  CA, 1000, 0, 0, 0, 0, 0, 0, 0; 
Syracuse  NY, 9996, 0, 0, 0, 0, 0, 0, 4; 
Indianapolis  IN, 1000, 0, 0, 0, 0, 0, 0, 0; 
Seattle  WA, 1000, 0, 0, 0, 0, 0, 0, 0; 
42; 
Milwaukee  WI, 10001, 97, 30, 22, 0, 0, 0, 1; 
Washington DC, 10001, 0, 0, 0, 0, 0, 0, 1; 
Anchorage  AK, 1000, 0, 0, 0, 0, 0, 0, 0; 
Phoenix  AZ, 1000, 0, 0, 0, 0, 0, 0, 0; 
Las Vagas  NV, 1000, 0, 0, 0, 0, 0, 0, 0; 
Columbus  OH, 1000, 0, 0, 0, 0, 0, 0, 0; 
Raliegh-Durham  NC, 1000, 0, 0, 0, 0, 0, 0, 0; 
Dallas-Ft. Worth  TX, 1000, 0, 0, 0, 0, 0, 0, 0; 
Chicago  IL, 1000, 0, 0, 0, 0, 0, 0, 0; 
San Jose  CA, 1000, 0, 0, 0, 0, 0, 0, 0; 
San Juan Marin  Puerto Rico, 999, 0, 0, 0, 0, 0, 0, 1; 
Nashville  TN, 1000, 0, 0, 0, 0, 0, 0, 0; 
Newark  NJ, 1000, 0, 0, 0, 0, 0, 0, 0; 
Denver  CO, 999, 1, 0, 0, 0, 0, 0, 1; 
Houston  TX, 1000, 0, 0, 0, 0, 0, 0, 0; 
New Orleans  LA, 1000, 0, 0, 0, 0, 0, 0, 0; 
Atlanta  GA, 1000, 0, 0, 0, 0, 0, 0, 0; 
Salt Lake City  UT, 1000, 0, 0, 0, 0, 0, 0, 1; 
Cincinnati  OH, 999, 0, 0, 0, 0, 0, 0, 1; 
Los Angeles  CA, 1000, 0, 0, 0, 0, 0, 0, 0; 
New York  NY, 1001, 0, 0, 0, 0, 0, 0, 0; 
Orlando  FL, 1000, 0, 0, 0, 0, 0, 0, 0; 
Minneapolis-St. Paul  MN, 1000, 0, 0, 0, 0, 0, 0, 0; 
Memphis  TN, 1000, 0, 0, 0, 0, 0, 0, 0; 
Boston  MA, 1000, 0, 0, 0, 0, 0, 0, 0; 
St. Louis  MO, 1000, 2, 0, 0, 0, 0, 0, 0; 
Albuquerque  NM, 1000, 0, 0, 0, 0, 0, 0, 0; 
Pittsburgh  PA, 1000, 0, 0, 0, 0, 0, 0, 0; 
Philadelphia  PA, 1000, 0, 0, 0, 0, 0, 0, 0; 
Charlotte  NC, 999, 0, 0, 0, 0, 0, 0, 1; 
Baltimore  MD, 1000, 0, 0, 0, 0, 0, 0, 0; 
San Francisco  CA, 1000, 0, 0, 0, 0, 0, 0, 0; 
Syracuse  NY, 9996, 0, 0, 0, 0, 0, 0, 4; 
Indianapolis  IN, 1000, 0, 0, 0, 0, 0, 0, 0; 
Seattle  WA, 1000, 0, 0, 0, 0, 0, 0, 0; 
43; 
Milwaukee  WI, 10001, 145, 34, 26, 0, 0, 0, 1; 
Washington DC, 10001, 0, 0, 0, 0, 0, 0, 1; 
Anchorage  AK, 1000, 0, 0, 0, 0, 0, 0, 0; 
Phoenix  AZ, 1000, 0, 0, 0, 0, 0, 0, 0; 
Las Vagas  NV, 1000, 0, 0, 0, 0, 0, 0, 0; 
Columbus  OH, 1000, 0, 0, 0, 0, 0, 0, 0; 
Raliegh-Durham  NC, 1000, 0, 0, 0, 0, 0, 0, 0; 
Dallas-Ft. Worth  TX, 1000, 1, 0, 0, 0, 0, 0, 0; 
Chicago  IL, 1000, 0, 0, 0, 0, 0, 0, 0; 
San Jose  CA, 1000, 0, 0, 0, 0, 0, 0, 0; 
San Juan Marin  Puerto Rico, 999, 0, 0, 0, 0, 0, 0, 1; 
Nashville  TN, 1000, 0, 0, 0, 0, 0, 0, 0; 
Newark  NJ, 1000, 0, 0, 0, 0, 0, 0, 0; 
Denver  CO, 999, 1, 0, 0, 0, 0, 0, 1; 
Houston  TX, 1000, 0, 0, 0, 0, 0, 0, 0; 
New Orleans  LA, 1000, 0, 0, 0, 0, 0, 0, 0; 
Atlanta  GA, 1000, 0, 0, 0, 0, 0, 0, 0; 
Salt Lake City  UT, 1000, 0, 0, 0, 0, 0, 0, 1; 
Cincinnati  OH, 999, 0, 0, 0, 0, 0, 0, 1; 
Los Angeles  CA, 1000, 0, 0, 0, 0, 0, 0, 0; 
New York  NY, 1001, 0, 0, 0, 0, 0, 0, 0; 
Orlando  FL, 1000, 0, 0, 0, 0, 0, 0, 0; 
Minneapolis-St. Paul  MN, 1000, 0, 0, 0, 0, 0, 0, 0; 
Memphis  TN, 1000, 0, 0, 0, 0, 0, 0, 0; 
Boston  MA, 1000, 0, 0, 0, 0, 0, 0, 0; 
St. Louis  MO, 1000, 2, 0, 0, 0, 0, 0, 0; 
Albuquerque  NM, 1000, 0, 0, 0, 0, 0, 0, 0; 
Pittsburgh  PA, 1000, 0, 0, 0, 0, 0, 0, 0; 
Philadelphia  PA, 1000, 0, 0, 0, 0, 0, 0, 0; 
Charlotte  NC, 999, 0, 0, 0, 0, 0, 0, 1; 
Baltimore  MD, 1000, 0, 0, 0, 0, 0, 0, 0; 
San Francisco  CA, 1000, 0, 0, 0, 0, 0, 0, 0; 
Syracuse  NY, 9996, 0, 0, 0, 0, 0, 0, 4; 
Indianapolis  IN, 1000, 0, 0, 0, 0, 0, 0, 0; 
Seattle  WA, 1000, 0, 0, 0, 0, 0, 0, 0; 
44; 
Milwaukee  WI, 10001, 145, 31, 29, 0, 0, 0, 1; 
Washington DC, 10001, 0, 0, 0, 0, 0, 0, 1; 
Anchorage  AK, 1000, 0, 0, 0, 0, 0, 0, 0; 
Phoenix  AZ, 1000, 0, 0, 0, 0, 0, 0, 0; 
Las Vagas  NV, 1000, 1, 0, 0, 0, 0, 0, 0; 
Columbus  OH, 1000, 0, 0, 0, 0, 0, 0, 0; 
Raliegh-Durham  NC, 1000, 0, 0, 0, 0, 0, 0, 0; 
Dallas-Ft. Worth  TX, 1000, 1, 0, 0, 0, 0, 0, 0; 
Chicago  IL, 1000, 0, 0, 0, 0, 0, 0, 0; 
San Jose  CA, 1000, 0, 0, 0, 0, 0, 0, 0; 
San Juan Marin  Puerto Rico, 999, 0, 0, 0, 0, 0, 0, 1; 
Nashville  TN, 1000, 0, 0, 0, 0, 0, 0, 0; 
Newark  NJ, 1000, 0, 0, 0, 0, 0, 0, 0; 
Denver  CO, 999, 1, 0, 0, 0, 0, 0, 1; 
Houston  TX, 1000, 0, 0, 0, 0, 0, 0, 0; 
New Orleans  LA, 1000, 0, 0, 0, 0, 0, 0, 0; 
Atlanta  GA, 1000, 0, 0, 0, 0, 0, 0, 0; 
Salt Lake City  UT, 1000, 0, 0, 0, 0, 0, 0, 1; 
Cincinnati  OH, 999, 0, 0, 0, 0, 0, 0, 1; 
Los Angeles  CA, 1000, 0, 0, 0, 0, 0, 0, 0; 
New York  NY, 1001, 0, 0, 0, 0, 0, 0, 0; 
Orlando  FL, 1000, 0, 0, 0, 0, 0, 0, 0; 
Minneapolis-St. Paul  MN, 1000, 0, 0, 0, 0, 0, 0, 0; 
Memphis  TN, 1000, 0, 0, 0, 0, 0, 0, 0; 
Boston  MA, 1000, 0, 0, 0, 0, 0, 0, 0; 
St. Louis  MO, 1000, 2, 1, 0, 0, 0, 0, 0; 
Albuquerque  NM, 1000, 0, 0, 0, 0, 0, 0, 0; 
Pittsburgh  PA, 1000, 0, 0, 0, 0, 0, 0, 0; 
Philadelphia  PA, 1000, 0, 0, 0, 0, 0, 0, 0; 
Charlotte  NC, 999, 0, 0, 0, 0, 0, 0, 1; 
Baltimore  MD, 1000, 0, 0, 0, 0, 0, 0, 0; 
San Francisco  CA, 1000, 0, 0, 0, 0, 0, 0, 0; 
Syracuse  NY, 9996, 0, 0, 0, 0, 0, 0, 4; 
Indianapolis  IN, 1000, 0, 0, 0, 0, 0, 0, 0; 
Seattle  WA, 1000, 0, 0, 0, 0, 0, 0, 0; 
45; 
Milwaukee  WI, 10001, 148, 32, 29, 0, 0, 0, 1; 
Washington DC, 10001, 0, 0, 0, 0, 0, 0, 1; 
Anchorage  AK, 1000, 0, 0, 0, 0, 0, 0, 0; 
Phoenix  AZ, 1000, 0, 0, 0, 0, 0, 0, 0; 
Las Vagas  NV, 1000, 2, 0, 0, 0, 0, 0, 0; 
Columbus  OH, 1000, 0, 0, 0, 0, 0, 0, 0; 
Raliegh-Durham  NC, 1000, 0, 0, 0, 0, 0, 0, 0; 
Dallas-Ft. Worth  TX, 1000, 1, 0, 0, 0, 0, 0, 0; 
Chicago  IL, 1000, 0, 0, 0, 0, 0, 0, 0; 
San Jose  CA, 1000, 0, 0, 0, 0, 0, 0, 0; 
San Juan Marin  Puerto Rico, 999, 0, 0, 0, 0, 0, 0, 1; 
Nashville  TN, 1000, 0, 0, 0, 0, 0, 0, 0; 
Newark  NJ, 1000, 0, 0, 0, 0, 0, 0, 0; 
Denver  CO, 999, 0, 1, 0, 0, 0, 0, 1; 
Houston  TX, 1000, 0, 0, 0, 0, 0, 0, 0; 
New Orleans  LA, 1000, 0, 0, 0, 0, 0, 0, 0; 
Atlanta  GA, 1000, 0, 0, 0, 0, 0, 0, 0; 
Salt Lake City  UT, 1000, 0, 0, 0, 0, 0, 0, 1; 
Cincinnati  OH, 999, 0, 0, 0, 0, 0, 0, 1; 
Los Angeles  CA, 1000, 0, 0, 0, 0, 0, 0, 0; 
New York  NY, 1001, 0, 0, 0, 0, 0, 0, 0; 
Orlando  FL, 1000, 0, 0, 0, 0, 0, 0, 0; 
Minneapolis-St. Paul  MN, 1000, 0, 0, 0, 0, 0, 0, 0; 
Memphis  TN, 1000, 0, 0, 0, 0, 0, 0, 0; 
Boston  MA, 1000, 0, 0, 0, 0, 0, 0, 0; 
St. Louis  MO, 1000, 2, 2, 0, 0, 0, 0, 0; 
Albuquerque  NM, 1000, 0, 0, 0, 0, 0, 0, 0; 
Pittsburgh  PA, 1000, 0, 0, 0, 0, 0, 0, 0; 
Philadelphia  PA, 1000, 0, 0, 0, 0, 0, 0, 0; 
Charlotte  NC, 999, 0, 0, 0, 0, 0, 0, 1; 
Baltimore  MD, 1000, 0, 0, 0, 0, 0, 0, 0; 
San Francisco  CA, 1000, 0, 0, 0, 0, 0, 0, 0; 
Syracuse  NY, 9996, 0, 0, 0, 0, 0, 0, 4; 
Indianapolis  IN, 1000, 0, 0, 0, 0, 0, 0, 0; 
Seattle  WA, 1000, 0, 0, 0, 0, 0, 0, 0; 
46; 
Milwaukee  WI, 10001, 209, 43, 37, 0, 0, 0, 1; 
Washington DC, 10001, 1, 0, 0, 0, 0, 0, 1; 
Anchorage  AK, 1000, 0, 0, 0, 0, 0, 0, 0; 
Phoenix  AZ, 1000, 0, 0, 0, 0, 0, 0, 0; 
Las Vagas  NV, 1000, 2, 0, 0, 0, 0, 0, 0; 
Columbus  OH, 1000, 0, 0, 0, 0, 0, 0, 0; 
Raliegh-Durham  NC, 1000, 0, 0, 0, 0, 0, 0, 0; 
Dallas-Ft. Worth  TX, 1000, 1, 0, 0, 0, 0, 0, 0; 
Chicago  IL, 1000, 0, 0, 0, 0, 0, 0, 0; 
San Jose  CA, 1000, 0, 0, 0, 0, 0, 0, 0; 
San Juan Marin  Puerto Rico, 999, 0, 0, 0, 0, 0, 0, 1; 
Nashville  TN, 1000, 0, 0, 0, 0, 0, 0, 0; 
Newark  NJ, 1000, 0, 0, 0, 0, 0, 0, 0; 
Denver  CO, 999, 0, 1, 0, 0, 0, 0, 1; 
Houston  TX, 1000, 0, 0, 0, 0, 0, 0, 0; 
New Orleans  LA, 1000, 0, 0, 0, 0, 0, 0, 0; 
Atlanta  GA, 1000, 0, 0, 0, 0, 0, 0, 0; 
Salt Lake City  UT, 1000, 1, 0, 0, 0, 0, 0, 1; 
Cincinnati  OH, 999, 0, 0, 0, 0, 0, 0, 1; 
Los Angeles  CA, 1000, 0, 0, 0, 0, 0, 0, 0; 
New York  NY, 1001, 0, 0, 0, 0, 0, 0, 0; 
Orlando  FL, 1000, 0, 0, 0, 0, 0, 0, 0; 
Minneapolis-St. Paul  MN, 1000, 0, 0, 0, 0, 0, 0, 0; 
Memphis  TN, 1000, 0, 0, 0, 0, 0, 0, 0; 
Boston  MA, 1000, 1, 0, 0, 0, 0, 0, 0; 
St. Louis  MO, 1000, 3, 2, 0, 0, 0, 0, 0; 
Albuquerque  NM, 1000, 0, 0, 0, 0, 0, 0, 0; 
Pittsburgh  PA, 1000, 0, 0, 0, 0, 0, 0, 0; 
Philadelphia  PA, 1000, 0, 0, 0, 0, 0, 0, 0; 
Charlotte  NC, 999, 0, 0, 0, 0, 0, 0, 1; 
Baltimore  MD, 1000, 0, 0, 0, 0, 0, 0, 0; 
San Francisco  CA, 1000, 0, 0, 0, 0, 0, 0, 0; 
Syracuse  NY, 9996, 0, 0, 0, 0, 0, 0, 4; 
Indianapolis  IN, 1000, 0, 0, 0, 0, 0, 0, 0; 
Seattle  WA, 1000, 0, 0, 0, 0, 0, 0, 0; 
47; 
Milwaukee  WI, 10001, 211, 42, 38, 0, 0, 0, 1; 
Washington DC, 10001, 1, 0, 0, 0, 0, 0, 1; 
Anchorage  AK, 1000, 0, 0, 0, 0, 0, 0, 0; 
Phoenix  AZ, 1000, 0, 0, 0, 0, 0, 0, 0; 
Las Vagas  NV, 1000, 2, 0, 0, 0, 0, 0, 0; 
Columbus  OH, 1000, 0, 0, 0, 0, 0, 0, 0; 
Raliegh-Durham  NC, 1000, 1, 0, 0, 0, 0, 0, 0; 
Dallas-Ft. Worth  TX, 1000, 1, 0, 0, 0, 0, 0, 0; 
Chicago  IL, 1000, 0, 0, 0, 0, 0, 0, 0; 
San Jose  CA, 1000, 0, 0, 0, 0, 0, 0, 0; 
San Juan Marin  Puerto Rico, 999, 0, 0, 0, 0, 0, 0, 1; 
Nashville  TN, 1000, 0, 0, 0, 0, 0, 0, 0; 
Newark  NJ, 1000, 1, 0, 0, 0, 0, 0, 0; 
Denver  CO, 999, 1, 1, 0, 0, 0, 0, 1; 
Houston  TX, 1000, 0, 0, 0, 0, 0, 0, 0; 
New Orleans  LA, 1000, 0, 0, 0, 0, 0, 0, 0; 
Atlanta  GA, 1000, 0, 0, 0, 0, 0, 0, 0; 
Salt Lake City  UT, 1000, 1, 0, 0, 0, 0, 0, 1; 
Cincinnati  OH, 999, 0, 0, 0, 0, 0, 0, 1; 
Los Angeles  CA, 1000, 0, 0, 0, 0, 0, 0, 0; 
New York  NY, 1001, 0, 0, 0, 0, 0, 0, 0; 
Orlando  FL, 1000, 0, 0, 0, 0, 0, 0, 0; 
Minneapolis-St. Paul  MN, 1000, 0, 0, 0, 0, 0, 0, 0; 
Memphis  TN, 1000, 0, 0, 0, 0, 0, 0, 0; 
Boston  MA, 1000, 2, 0, 0, 0, 0, 0, 0; 
St. Louis  MO, 1000, 5, 2, 0, 0, 0, 0, 0; 
Albuquerque  NM, 1000, 0, 0, 0, 0, 0, 0, 0; 
Pittsburgh  PA, 1000, 0, 0, 0, 0, 0, 0, 0; 
Philadelphia  PA, 1000, 0, 0, 0, 0, 0, 0, 0; 
Charlotte  NC, 999, 0, 0, 0, 0, 0, 0, 1; 
Baltimore  MD, 1000, 0, 0, 0, 0, 0, 0, 0; 
San Francisco  CA, 1000, 0, 0, 0, 0, 0, 0, 0; 
Syracuse  NY, 9997, 0, 0, 0, 0, 0, 0, 4; 
Indianapolis  IN, 1000, 0, 0, 0, 0, 0, 0, 0; 
Seattle  WA, 1000, 0, 0, 0, 0, 0, 0, 0; 
48; 
Milwaukee  WI, 10000, 209, 45, 38, 0, 0, 0, 2; 
Washington DC, 10001, 1, 0, 0, 0, 0, 0, 1; 
Anchorage  AK, 1000, 0, 0, 0, 0, 0, 0, 0; 
Phoenix  AZ, 1000, 1, 0, 0, 0, 0, 0, 0; 
Las Vagas  NV, 1000, 2, 0, 0, 0, 0, 0, 0; 
Columbus  OH, 1000, 0, 0, 0, 0, 0, 0, 0; 
Raliegh-Durham  NC, 1000, 2, 0, 0, 0, 0, 0, 0; 
Dallas-Ft. Worth  TX, 1000, 1, 0, 0, 0, 0, 0, 0; 
Chicago  IL, 1000, 0, 0, 0, 0, 0, 0, 0; 
San Jose  CA, 1000, 0, 0, 0, 0, 0, 0, 0; 
San Juan Marin  Puerto Rico, 999, 0, 0, 0, 0, 0, 0, 1; 
Nashville  TN, 1000, 0, 0, 0, 0, 0, 0, 0; 
Newark  NJ, 1000, 2, 0, 0, 0, 0, 0, 0; 
Denver  CO, 998, 3, 1, 0, 0, 0, 0, 2; 
Houston  TX, 1000, 0, 0, 0, 0, 0, 0, 0; 
New Orleans  LA, 1000, 0, 0, 0, 0, 0, 0, 0; 
Atlanta  GA, 1000, 0, 0, 0, 0, 0, 0, 0; 
Salt Lake City  UT, 1000, 1, 0, 0, 0, 0, 0, 1; 
Cincinnati  OH, 999, 0, 0, 0, 0, 0, 0, 1; 
Los Angeles  CA, 1000, 0, 0, 0, 0, 0, 0, 0; 
New York  NY, 1001, 0, 0, 0, 0, 0, 0, 0; 
Orlando  FL, 1000, 0, 0, 0, 0, 0, 0, 0; 
Minneapolis-St. Paul  MN, 1000, 0, 0, 0, 0, 0, 0, 0; 
Memphis  TN, 1000, 0, 0, 0, 0, 0, 0, 0; 
Boston  MA, 1000, 3, 0, 0, 0, 0, 0, 0; 
St. Louis  MO, 1000, 6, 2, 0, 0, 0, 0, 0; 
Albuquerque  NM, 1000, 0, 0, 0, 0, 0, 0, 0; 
Pittsburgh  PA, 1000, 0, 0, 0, 0, 0, 0, 0; 
Philadelphia  PA, 1000, 0, 0, 0, 0, 0, 0, 0; 
Charlotte  NC, 999, 0, 0, 0, 0, 0, 0, 1; 
Baltimore  MD, 1000, 0, 0, 0, 0, 0, 0, 0; 
San Francisco  CA, 1000, 0, 0, 0, 0, 0, 0, 0; 
Syracuse  NY, 9997, 0, 0, 0, 0, 0, 0, 4; 
Indianapolis  IN, 1000, 0, 0, 0, 0, 0, 0, 0; 
Seattle  WA, 1000, 0, 0, 0, 0, 0, 0, 0; 
49; 
Milwaukee  WI, 10000, 319, 63, 42, 0, 0, 0, 2; 
Washington DC, 10001, 13, 0, 0, 0, 0, 0, 1; 
Anchorage  AK, 1000, 0, 0, 0, 0, 0, 0, 0; 
Phoenix  AZ, 1000, 2, 0, 0, 0, 0, 0, 0; 
Las Vagas  NV, 1000, 2, 0, 0, 0, 0, 0, 0; 
Columbus  OH, 1000, 0, 0, 0, 0, 0, 0, 0; 
Raliegh-Durham  NC, 1000, 2, 0, 0, 0, 0, 0, 0; 
Dallas-Ft. Worth  TX, 1000, 1, 0, 0, 0, 0, 0, 0; 
Chicago  IL, 1000, 0, 0, 0, 0, 0, 0, 0; 
San Jose  CA, 1000, 0, 0, 0, 0, 0, 0, 0; 
San Juan Marin  Puerto Rico, 999, 1, 0, 0, 0, 0, 0, 1; 
Nashville  TN, 1000, 0, 0, 0, 0, 0, 0, 0; 
Newark  NJ, 1000, 2, 0, 0, 0, 0, 0, 0; 
Denver  CO, 998, 4, 1, 0, 0, 0, 0, 2; 
Houston  TX, 1000, 0, 0, 0, 0, 0, 0, 0; 
New Orleans  LA, 1000, 0, 0, 0, 0, 0, 0, 0; 
Atlanta  GA, 1000, 0, 0, 0, 0, 0, 0, 0; 
Salt Lake City  UT, 1000, 1, 0, 0, 0, 0, 0, 1; 
Cincinnati  OH, 999, 0, 0, 0, 0, 0, 0, 1; 
Los Angeles  CA, 1000, 0, 0, 0, 0, 0, 0, 0; 
New York  NY, 1001, 0, 0, 0, 0, 0, 0, 0; 
Orlando  FL, 1000, 0, 0, 0, 0, 0, 0, 0; 
Minneapolis-St. Paul  MN, 1000, 0, 0, 0, 0, 0, 0, 0; 
Memphis  TN, 1000, 0, 0, 0, 0, 0, 0, 0; 
Boston  MA, 1000, 3, 0, 0, 0, 0, 0, 0; 
St. Louis  MO, 1000, 6, 2, 0, 0, 0, 0, 0; 
Albuquerque  NM, 1000, 0, 0, 0, 0, 0, 0, 0; 
Pittsburgh  PA, 1000, 0, 0, 0, 0, 0, 0, 0; 
Philadelphia  PA, 1000, 0, 0, 0, 0, 0, 0, 0; 
Charlotte  NC, 999, 0, 0, 0, 0, 0, 0, 1; 
Baltimore  MD, 1000, 0, 0, 0, 0, 0, 0, 0; 
San Francisco  CA, 1000, 0, 0, 0, 0, 0, 0, 0; 
Syracuse  NY, 9997, 1, 0, 0, 0, 0, 0, 4; 
Indianapolis  IN, 1000, 0, 0, 0, 0, 0, 0, 0; 
Seattle  WA, 1000, 0, 0, 0, 0, 0, 0, 0; 
50; 
Milwaukee  WI, 10000, 322, 63, 42, 0, 0, 0, 2; 
Washington DC, 10001, 14, 0, 0, 0, 0, 0, 1; 
Anchorage  AK, 1000, 0, 0, 0, 0, 0, 0, 0; 
Phoenix  AZ, 1000, 2, 0, 0, 0, 0, 0, 0; 
Las Vagas  NV, 1000, 2, 0, 0, 0, 0, 0, 0; 
Columbus  OH, 1000, 0, 0, 0, 0, 0, 0, 0; 
Raliegh-Durham  NC, 1000, 2, 0, 0, 0, 0, 0, 0; 
Dallas-Ft. Worth  TX, 1000, 1, 0, 0, 0, 0, 0, 0; 
Chicago  IL, 1000, 0, 0, 0, 0, 0, 0, 0; 
San Jose  CA, 1000, 0, 0, 0, 0, 0, 0, 0; 
San Juan Marin  Puerto Rico, 999, 1, 0, 0, 0, 0, 0, 1; 
Nashville  TN, 1000, 1, 0, 0, 0, 0, 0, 0; 
Newark  NJ, 1000, 2, 0, 0, 0, 0, 0, 0; 
Denver  CO, 998, 5, 1, 0, 0, 0, 0, 2; 
Houston  TX, 1000, 0, 0, 0, 0, 0, 0, 0; 
New Orleans  LA, 1000, 0, 0, 0, 0, 0, 0, 0; 
Atlanta  GA, 1000, 0, 0, 0, 0, 0, 0, 0; 
Salt Lake City  UT, 1000, 1, 0, 0, 0, 0, 0, 1; 
Cincinnati  OH, 999, 0, 0, 0, 0, 0, 0, 1; 
Los Angeles  CA, 1000, 0, 0, 0, 0, 0, 0, 0; 
New York  NY, 1001, 0, 0, 0, 0, 0, 0, 0; 
Orlando  FL, 1000, 0, 0, 0, 0, 0, 0, 0; 
Minneapolis-St. Paul  MN, 1000, 0, 0, 0, 0, 0, 0, 0; 
Memphis  TN, 1000, 0, 0, 0, 0, 0, 0, 0; 
Boston  MA, 1000, 4, 0, 0, 0, 0, 0, 0; 
St. Louis  MO, 1000, 7, 2, 0, 0, 0, 0, 0; 
Albuquerque  NM, 1000, 0, 0, 0, 0, 0, 0, 0; 
Pittsburgh  PA, 1000, 0, 0, 0, 0, 0, 0, 0; 
Philadelphia  PA, 1000, 0, 0, 0, 0, 0, 0, 0; 
Charlotte  NC, 999, 0, 0, 0, 0, 0, 0, 1; 
Baltimore  MD, 1000, 0, 0, 0, 0, 0, 0, 0; 
San Francisco  CA, 1000, 0, 0, 0, 0, 0, 0, 0; 
Syracuse  NY, 9997, 2, 0, 0, 0, 0, 0, 4; 
Indianapolis  IN, 1000, 1, 0, 0, 0, 0, 0, 0; 
Seattle  WA, 1000, 0, 0, 0, 0, 0, 0, 0; 
51; 
Milwaukee  WI, 10000, 320, 66, 43, 0, 0, 0, 2; 
Washington DC, 10001, 15, 0, 0, 0, 0, 0, 1; 
Anchorage  AK, 1000, 0, 0, 0, 0, 0, 0, 0; 
Phoenix  AZ, 1000, 2, 0, 0, 0, 0, 0, 0; 
Las Vagas  NV, 1000, 2, 0, 0, 0, 0, 0, 0; 
Columbus  OH, 1000, 0, 0, 0, 0, 0, 0, 0; 
Raliegh-Durham  NC, 1000, 2, 0, 0, 0, 0, 0, 0; 
Dallas-Ft. Worth  TX, 1000, 1, 0, 0, 0, 0, 0, 0; 
Chicago  IL, 1000, 0, 0, 0, 0, 0, 0, 0; 
San Jose  CA, 1000, 0, 0, 0, 0, 0, 0, 0; 
San Juan Marin  Puerto Rico, 999, 1, 0, 0, 0, 0, 0, 1; 
Nashville  TN, 1000, 2, 0, 0, 0, 0, 0, 0; 
Newark  NJ, 1000, 2, 0, 0, 0, 0, 0, 0; 
Denver  CO, 998, 7, 1, 0, 0, 0, 0, 2; 
Houston  TX, 1000, 0, 0, 0, 0, 0, 0, 0; 
New Orleans  LA, 1000, 0, 0, 0, 0, 0, 0, 0; 
Atlanta  GA, 1000, 0, 0, 0, 0, 0, 0, 0; 
Salt Lake City  UT, 1000, 1, 0, 0, 0, 0, 0, 1; 
Cincinnati  OH, 999, 0, 0, 0, 0, 0, 0, 1; 
Los Angeles  CA, 1000, 0, 0, 0, 0, 0, 0, 0; 
New York  NY, 1001, 0, 0, 0, 0, 0, 0, 0; 
Orlando  FL, 1000, 0, 0, 0, 0, 0, 0, 0; 
Minneapolis-St. Paul  MN, 1000, 0, 0, 0, 0, 0, 0, 0; 
Memphis  TN, 1000, 0, 0, 0, 0, 0, 0, 0; 
Boston  MA, 1000, 5, 0, 0, 0, 0, 0, 0; 
St. Louis  MO, 1000, 8, 2, 0, 0, 0, 0, 0; 
Albuquerque  NM, 1000, 0, 0, 0, 0, 0, 0, 0; 
Pittsburgh  PA, 1000, 0, 0, 0, 0, 0, 0, 0; 
Philadelphia  PA, 1000, 0, 0, 0, 0, 0, 0, 0; 
Charlotte  NC, 999, 0, 0, 0, 0, 0, 0, 1; 
Baltimore  MD, 1000, 0, 0, 0, 0, 0, 0, 0; 
San Francisco  CA, 1000, 0, 0, 0, 0, 0, 0, 0; 
Syracuse  NY, 9997, 3, 0, 0, 0, 0, 0, 4; 
Indianapolis  IN, 1000, 2, 0, 0, 0, 0, 0, 0; 
Seattle  WA, 1000, 0, 0, 0, 0, 0, 0, 0; 
52; 
Milwaukee  WI, 10000, 456, 104, 47, 0, 0, 0, 2; 
Washington DC, 10002, 15, 0, 0, 0, 0, 0, 1; 
Anchorage  AK, 1000, 0, 0, 0, 0, 0, 0, 0; 
Phoenix  AZ, 1000, 2, 0, 0, 0, 0, 0, 0; 
Las Vagas  NV, 1000, 2, 0, 0, 0, 0, 0, 0; 
Columbus  OH, 1000, 0, 0, 0, 0, 0, 0, 0; 
Raliegh-Durham  NC, 1000, 3, 0, 0, 0, 0, 0, 0; 
Dallas-Ft. Worth  TX, 1000, 4, 0, 0, 0, 0, 0, 0; 
Chicago  IL, 1000, 0, 0, 0, 0, 0, 0, 0; 
San Jose  CA, 1000, 0, 0, 0, 0, 0, 0, 0; 
San Juan Marin  Puerto Rico, 999, 2, 0, 0, 0, 0, 0, 1; 
Nashville  TN, 1000, 2, 0, 0, 0, 0, 0, 0; 
Newark  NJ, 1000, 2, 0, 0, 0, 0, 0, 0; 
Denver  CO, 998, 8, 1, 0, 0, 0, 0, 2; 
Houston  TX, 1000, 0, 0, 0, 0, 0, 0, 0; 
New Orleans  LA, 1000, 0, 0, 0, 0, 0, 0, 0; 
Atlanta  GA, 1000, 0, 0, 0, 0, 0, 0, 0; 
Salt Lake City  UT, 1000, 1, 0, 0, 0, 0, 0, 1; 
Cincinnati  OH, 999, 0, 0, 0, 0, 0, 0, 1; 
Los Angeles  CA, 1000, 0, 0, 0, 0, 0, 0, 0; 
New York  NY, 1001, 0, 0, 0, 0, 0, 0, 0; 
Orlando  FL, 1000, 0, 0, 0, 0, 0, 0, 0; 
Minneapolis-St. Paul  MN, 1000, 0, 0, 0, 0, 0, 0, 0; 
Memphis  TN, 1000, 0, 0, 0, 0, 0, 0, 0; 
Boston  MA, 1000, 6, 0, 0, 0, 0, 0, 0; 
St. Louis  MO, 1000, 10, 2, 0, 0, 0, 0, 0; 
Albuquerque  NM, 1000, 0, 0, 0, 0, 0, 0, 0; 
Pittsburgh  PA, 1000, 1, 0, 0, 0, 0, 0, 0; 
Philadelphia  PA, 1000, 0, 0, 0, 0, 0, 0, 0; 
Charlotte  NC, 999, 0, 0, 0, 0, 0, 0, 1; 
Baltimore  MD, 1000, 0, 0, 0, 0, 0, 0, 0; 
San Francisco  CA, 1000, 1, 0, 0, 0, 0, 0, 0; 
Syracuse  NY, 9997, 3, 0, 0, 0, 0, 0, 4; 
Indianapolis  IN, 1000, 2, 0, 0, 0, 0, 0, 0; 
Seattle  WA, 1000, 1, 0, 0, 0, 0, 0, 0; 
53; 
Milwaukee  WI, 10000, 464, 106, 47, 0, 0, 1, 2; 
Washington DC, 10002, 15, 0, 0, 0, 0, 0, 1; 
Anchorage  AK, 1000, 0, 0, 0, 0, 0, 0, 0; 
Phoenix  AZ, 1000, 3, 0, 0, 0, 0, 0, 0; 
Las Vagas  NV, 1000, 2, 0, 0, 0, 0, 0, 0; 
Columbus  OH, 1000, 0, 0, 0, 0, 0, 0, 0; 
Raliegh-Durham  NC, 1000, 3, 0, 0, 0, 0, 0, 0; 
Dallas-Ft. Worth  TX, 1000, 5, 0, 0, 0, 0, 0, 0; 
Chicago  IL, 1000, 0, 0, 0, 0, 0, 0, 0; 
San Jose  CA, 1000, 0, 0, 0, 0, 0, 0, 0; 
San Juan Marin  Puerto Rico, 999, 2, 0, 0, 0, 0, 0, 1; 
Nashville  TN, 1000, 3, 0, 0, 0, 0, 0, 0; 
Newark  NJ, 1000, 2, 0, 0, 0, 0, 0, 0; 
Denver  CO, 998, 8, 1, 0, 0, 0, 0, 2; 
Houston  TX, 1000, 0, 0, 0, 0, 0, 0, 0; 
New Orleans  LA, 1000, 0, 0, 0, 0, 0, 0, 0; 
Atlanta  GA, 1000, 0, 0, 0, 0, 0, 0, 0; 
Salt Lake City  UT, 1000, 1, 0, 0, 0, 0, 0, 1; 
Cincinnati  OH, 999, 0, 0, 0, 0, 0, 0, 1; 
Los Angeles  CA, 1000, 0, 0, 0, 0, 0, 0, 0; 
New York  NY, 1001, 0, 0, 0, 0, 0, 0, 0; 
Orlando  FL, 1000, 1, 0, 0, 0, 0, 0, 0; 
Minneapolis-St. Paul  MN, 1000, 0, 0, 0, 0, 0, 0, 0; 
Memphis  TN, 1000, 0, 0, 0, 0, 0, 0, 0; 
Boston  MA, 1000, 7, 0, 0, 0, 0, 0, 0; 
St. Louis  MO, 1000, 10, 1, 1, 0, 0, 0, 0; 
Albuquerque  NM, 1000, 0, 0, 0, 0, 0, 0, 0; 
Pittsburgh  PA, 1000, 1, 0, 0, 0, 0, 0, 0; 
Philadelphia  PA, 1000, 0, 0, 0, 0, 0, 0, 0; 
Charlotte  NC, 999, 0, 0, 0, 0, 0, 0, 1; 
Baltimore  MD, 1000, 0, 0, 0, 0, 0, 0, 0; 
San Francisco  CA, 1000, 1, 0, 0, 0, 0, 0, 0; 
Syracuse  NY, 9997, 3, 0, 0, 0, 0, 0, 4; 
Indianapolis  IN, 1000, 3, 0, 0, 0, 0, 0, 0; 
Seattle  WA, 1000, 1, 0, 0, 0, 0, 0, 0; 
54; 
Milwaukee  WI, 10000, 470, 106, 48, 0, 0, 1, 2; 
Washington DC, 10002, 15, 0, 0, 0, 0, 0, 1; 
Anchorage  AK, 1000, 0, 0, 0, 0, 0, 0, 0; 
Phoenix  AZ, 1000, 4, 0, 0, 0, 0, 0, 0; 
Las Vagas  NV, 1000, 2, 0, 0, 0, 0, 0, 0; 
Columbus  OH, 1000, 0, 0, 0, 0, 0, 0, 0; 
Raliegh-Durham  NC, 1000, 3, 0, 0, 0, 0, 0, 0; 
Dallas-Ft. Worth  TX, 1000, 6, 0, 0, 0, 0, 0, 0; 
Chicago  IL, 1000, 0, 0, 0, 0, 0, 0, 0; 
San Jose  CA, 1000, 0, 0, 0, 0, 0, 0, 0; 
San Juan Marin  Puerto Rico, 999, 2, 0, 0, 0, 0, 0, 1; 
Nashville  TN, 1000, 3, 0, 0, 0, 0, 0, 0; 
Newark  NJ, 1000, 2, 0, 0, 0, 0, 0, 0; 
Denver  CO, 998, 8, 1, 0, 0, 0, 0, 2; 
Houston  TX, 1000, 0, 0, 0, 0, 0, 0, 0; 
New Orleans  LA, 1000, 0, 0, 0, 0, 0, 0, 0; 
Atlanta  GA, 1000, 0, 0, 0, 0, 0, 0, 0; 
Salt Lake City  UT, 1000, 1, 0, 0, 0, 0, 0, 1; 
Cincinnati  OH, 999, 0, 0, 0, 0, 0, 0, 1; 
Los Angeles  CA, 1000, 0, 0, 0, 0, 0, 0, 0; 
New York  NY, 1001, 0, 0, 0, 0, 0, 0, 0; 
Orlando  FL, 1000, 1, 0, 0, 0, 0, 0, 0; 
Minneapolis-St. Paul  MN, 1000, 0, 0, 0, 0, 0, 0, 0; 
Memphis  TN, 1000, 0, 0, 0, 0, 0, 0, 0; 
Boston  MA, 1000, 7, 0, 0, 0, 0, 0, 0; 
St. Louis  MO, 1000, 12, 1, 1, 0, 0, 0, 0; 
Albuquerque  NM, 1000, 0, 0, 0, 0, 0, 0, 0; 
Pittsburgh  PA, 1000, 1, 0, 0, 0, 0, 0, 0; 
Philadelphia  PA, 1000, 0, 0, 0, 0, 0, 0, 0; 
Charlotte  NC, 999, 0, 0, 0, 0, 0, 0, 1; 
Baltimore  MD, 1000, 0, 0, 0, 0, 0, 0, 0; 
San Francisco  CA, 1000, 1, 0, 0, 0, 0, 0, 0; 
Syracuse  NY, 9997, 3, 0, 0, 0, 0, 0, 4; 
Indianapolis  IN, 1000, 4, 0, 0, 0, 0, 0, 0; 
Seattle  WA, 1000, 1, 0, 0, 0, 0, 0, 0; 
55; 
Milwaukee  WI, 10000, 801, 154, 54, 0, 0, 3, 2; 
Washington DC, 10001, 21, 0, 0, 0, 0, 0, 2; 
Anchorage  AK, 1000, 0, 0, 0, 0, 0, 0, 0; 
Phoenix  AZ, 1000, 4, 0, 0, 0, 0, 0, 0; 
Las Vagas  NV, 1000, 2, 0, 0, 0, 0, 0, 0; 
Columbus  OH, 1000, 0, 0, 0, 0, 0, 0, 0; 
Raliegh-Durham  NC, 1000, 3, 0, 0, 0, 0, 0, 0; 
Dallas-Ft. Worth  TX, 1000, 6, 0, 0, 0, 0, 0, 0; 
Chicago  IL, 1000, 0, 0, 0, 0, 0, 0, 0; 
San Jose  CA, 1000, 0, 0, 0, 0, 0, 0, 0; 
San Juan Marin  Puerto Rico, 999, 2, 0, 0, 0, 0, 0, 1; 
Nashville  TN, 1000, 5, 0, 0, 0, 0, 0, 0; 
Newark  NJ, 1000, 4, 0, 0, 0, 0, 0, 0; 
Denver  CO, 998, 8, 1, 0, 0, 0, 0, 2; 
Houston  TX, 1000, 0, 0, 0, 0, 0, 0, 0; 
New Orleans  LA, 1000, 0, 0, 0, 0, 0, 0, 0; 
Atlanta  GA, 1000, 0, 0, 0, 0, 0, 0, 0; 
Salt Lake City  UT, 1000, 1, 0, 0, 0, 0, 0, 1; 
Cincinnati  OH, 999, 0, 0, 0, 0, 0, 0, 1; 
Los Angeles  CA, 1000, 0, 0, 0, 0, 0, 0, 0; 
New York  NY, 1001, 0, 0, 0, 0, 0, 0, 0; 
Orlando  FL, 1000, 1, 0, 0, 0, 0, 0, 0; 
Minneapolis-St. Paul  MN, 1000, 0, 0, 0, 0, 0, 0, 0; 
Memphis  TN, 1000, 0, 0, 0, 0, 0, 0, 0; 
Boston  MA, 1000, 6, 1, 0, 0, 0, 0, 0; 
St. Louis  MO, 1000, 12, 1, 1, 0, 0, 0, 0; 
Albuquerque  NM, 1000, 0, 0, 0, 0, 0, 0, 0; 
Pittsburgh  PA, 1000, 2, 0, 0, 0, 0, 0, 0; 
Philadelphia  PA, 1000, 0, 0, 0, 0, 0, 0, 0; 
Charlotte  NC, 999, 0, 0, 0, 0, 0, 0, 1; 
Baltimore  MD, 1000, 0, 0, 0, 0, 0, 0, 0; 
San Francisco  CA, 1000, 1, 0, 0, 0, 0, 0, 0; 
Syracuse  NY, 9997, 6, 0, 0, 0, 0, 0, 4; 
Indianapolis  IN, 1000, 4, 0, 0, 0, 0, 0, 0; 
Seattle  WA, 1000, 1, 0, 0, 0, 0, 0, 0; 
56; 
Milwaukee  WI, 10000, 800, 156, 54, 0, 0, 3, 2; 
Washington DC, 10002, 21, 0, 0, 0, 0, 0, 2; 
Anchorage  AK, 1000, 0, 0, 0, 0, 0, 0, 0; 
Phoenix  AZ, 1000, 4, 0, 0, 0, 0, 0, 0; 
Las Vagas  NV, 1000, 1, 1, 0, 0, 0, 0, 0; 
Columbus  OH, 1000, 0, 0, 0, 0, 0, 0, 0; 
Raliegh-Durham  NC, 1000, 2, 1, 0, 0, 0, 0, 0; 
Dallas-Ft. Worth  TX, 1000, 6, 0, 0, 0, 0, 0, 0; 
Chicago  IL, 1000, 0, 0, 0, 0, 0, 0, 0; 
San Jose  CA, 1000, 0, 0, 0, 0, 0, 0, 0; 
San Juan Marin  Puerto Rico, 999, 2, 0, 0, 0, 0, 0, 1; 
Nashville  TN, 1000, 5, 0, 0, 0, 0, 0, 0; 
Newark  NJ, 1000, 4, 0, 0, 0, 0, 0, 0; 
Denver  CO, 998, 8, 1, 0, 0, 0, 0, 2; 
Houston  TX, 1000, 0, 0, 0, 0, 0, 0, 0; 
New Orleans  LA, 1000, 0, 0, 0, 0, 0, 0, 0; 
Atlanta  GA, 1000, 0, 0, 0, 0, 0, 0, 0; 
Salt Lake City  UT, 1000, 1, 0, 0, 0, 0, 0, 1; 
Cincinnati  OH, 999, 0, 0, 0, 0, 0, 0, 1; 
Los Angeles  CA, 1000, 0, 0, 0, 0, 0, 0, 0; 
New York  NY, 1001, 0, 0, 0, 0, 0, 0, 0; 
Orlando  FL, 1000, 1, 0, 0, 0, 0, 0, 0; 
Minneapolis-St. Paul  MN, 1000, 0, 0, 0, 0, 0, 0, 0; 
Memphis  TN, 1000, 1, 0, 0, 0, 0, 0, 0; 
Boston  MA, 1000, 6, 2, 0, 0, 0, 0, 0; 
St. Louis  MO, 1000, 12, 2, 1, 0, 0, 0, 0; 
Albuquerque  NM, 1000, 0, 0, 0, 0, 0, 0, 0; 
Pittsburgh  PA, 1000, 3, 0, 0, 0, 0, 0, 0; 
Philadelphia  PA, 1000, 0, 0, 0, 0, 0, 0, 0; 
Charlotte  NC, 999, 1, 0, 0, 0, 0, 0, 1; 
Baltimore  MD, 1000, 0, 0, 0, 0, 0, 0, 0; 
San Francisco  CA, 1000, 1, 0, 0, 0, 0, 0, 0; 
Syracuse  NY, 9996, 6, 0, 0, 0, 0, 0, 4; 
Indianapolis  IN, 1000, 4, 0, 0, 0, 0, 0, 0; 
Seattle  WA, 1000, 1, 0, 0, 0, 0, 0, 0; 
57; 
Milwaukee  WI, 10000, 808, 157, 56, 0, 0, 3, 2; 
Washington DC, 10003, 21, 0, 0, 0, 0, 0, 2; 
Anchorage  AK, 1000, 0, 0, 0, 0, 0, 0, 0; 
Phoenix  AZ, 1000, 5, 0, 0, 0, 0, 0, 0; 
Las Vagas  NV, 1000, 1, 2, 0, 0, 0, 0, 0; 
Columbus  OH, 1000, 1, 0, 0, 0, 0, 0, 0; 
Raliegh-Durham  NC, 1000, 2, 1, 0, 0, 0, 0, 0; 
Dallas-Ft. Worth  TX, 1000, 6, 0, 0, 0, 0, 0, 0; 
Chicago  IL, 1000, 0, 0, 0, 0, 0, 0, 0; 
San Jose  CA, 1000, 0, 0, 0, 0, 0, 0, 0; 
San Juan Marin  Puerto Rico, 999, 2, 0, 0, 0, 0, 0, 1; 
Nashville  TN, 1000, 6, 0, 0, 0, 0, 0, 0; 
Newark  NJ, 1000, 3, 1, 0, 0, 0, 0, 0; 
Denver  CO, 998, 9, 0, 1, 0, 0, 0, 2; 
Houston  TX, 1000, 0, 0, 0, 0, 0, 0, 0; 
New Orleans  LA, 1000, 1, 0, 0, 0, 0, 0, 0; 
Atlanta  GA, 1000, 1, 0, 0, 0, 0, 0, 0; 
Salt Lake City  UT, 1000, 1, 0, 0, 0, 0, 0, 1; 
Cincinnati  OH, 999, 1, 0, 0, 0, 0, 0, 1; 
Los Angeles  CA, 1000, 0, 0, 0, 0, 0, 0, 0; 
New York  NY, 1001, 0, 0, 0, 0, 0, 0, 0; 
Orlando  FL, 1000, 1, 0, 0, 0, 0, 0, 0; 
Minneapolis-St. Paul  MN, 1000, 0, 0, 0, 0, 0, 0, 0; 
Memphis  TN, 1000, 2, 0, 0, 0, 0, 0, 0; 
Boston  MA, 1000, 6, 3, 0, 0, 0, 0, 0; 
St. Louis  MO, 1000, 13, 2, 1, 0, 0, 0, 0; 
Albuquerque  NM, 1000, 0, 0, 0, 0, 0, 0, 0; 
Pittsburgh  PA, 1000, 4, 0, 0, 0, 0, 0, 0; 
Philadelphia  PA, 1000, 0, 0, 0, 0, 0, 0, 0; 
Charlotte  NC, 999, 1, 0, 0, 0, 0, 0, 1; 
Baltimore  MD, 1000, 0, 0, 0, 0, 0, 0, 0; 
San Francisco  CA, 1000, 3, 0, 0, 0, 0, 0, 0; 
Syracuse  NY, 9996, 8, 0, 0, 0, 0, 0, 4; 
Indianapolis  IN, 1000, 4, 0, 0, 0, 0, 0, 0; 
Seattle  WA, 1000, 1, 0, 0, 0, 0, 0, 0; 
58; 
Milwaukee  WI, 10000, 760, 221, 73, 0, 0, 5, 2; 
Washington DC, 10003, 18, 3, 0, 0, 0, 0, 2; 
Anchorage  AK, 1000, 1, 0, 0, 0, 0, 0, 0; 
Phoenix  AZ, 1000, 5, 0, 0, 0, 0, 0, 0; 
Las Vagas  NV, 1000, 2, 2, 0, 0, 0, 0, 0; 
Columbus  OH, 1000, 3, 0, 0, 0, 0, 0, 0; 
Raliegh-Durham  NC, 1000, 2, 1, 0, 0, 0, 0, 0; 
Dallas-Ft. Worth  TX, 1000, 6, 1, 0, 0, 0, 0, 0; 
Chicago  IL, 1000, 0, 0, 0, 0, 0, 0, 0; 
San Jose  CA, 1000, 0, 0, 0, 0, 0, 0, 0; 
San Juan Marin  Puerto Rico, 999, 1, 1, 0, 0, 0, 0, 1; 
Nashville  TN, 1000, 6, 0, 0, 0, 0, 0, 0; 
Newark  NJ, 1000, 3, 1, 0, 0, 0, 0, 0; 
Denver  CO, 998, 8, 1, 1, 0, 0, 0, 2; 
Houston  TX, 1000, 0, 0, 0, 0, 0, 0, 0; 
New Orleans  LA, 1000, 2, 0, 0, 0, 0, 0, 0; 
Atlanta  GA, 1000, 2, 0, 0, 0, 0, 0, 0; 
Salt Lake City  UT, 1000, 0, 1, 0, 0, 0, 0, 1; 
Cincinnati  OH, 999, 1, 0, 0, 0, 0, 0, 1; 
Los Angeles  CA, 1000, 2, 0, 0, 0, 0, 0, 0; 
New York  NY, 1001, 0, 0, 0, 0, 0, 0, 0; 
Orlando  FL, 1000, 1, 0, 0, 0, 0, 0, 0; 
Minneapolis-St. Paul  MN, 1000, 1, 0, 0, 0, 0, 0, 0; 
Memphis  TN, 999, 3, 0, 0, 0, 0, 0, 1; 
Boston  MA, 1000, 7, 3, 0, 0, 0, 0, 0; 
St. Louis  MO, 1000, 12, 3, 1, 0, 0, 0, 0; 
Albuquerque  NM, 1000, 1, 0, 0, 0, 0, 0, 0; 
Pittsburgh  PA, 1000, 5, 0, 0, 0, 0, 0, 0; 
Philadelphia  PA, 1000, 1, 0, 0, 0, 0, 0, 0; 
Charlotte  NC, 999, 2, 0, 0, 0, 0, 0, 1; 
Baltimore  MD, 1000, 0, 0, 0, 0, 0, 0, 0; 
San Francisco  CA, 1000, 4, 0, 0, 0, 0, 0, 0; 
Syracuse  NY, 9996, 8, 0, 0, 0, 0, 0, 4; 
Indianapolis  IN, 1000, 4, 0, 0, 0, 0, 0, 0; 
Seattle  WA, 1000, 1, 0, 0, 0, 0, 0, 0; 
59; 
Milwaukee  WI, 10001, 761, 222, 72, 0, 0, 6, 2; 
Washington DC, 10003, 17, 4, 0, 0, 0, 0, 2; 
Anchorage  AK, 1000, 2, 0, 0, 0, 0, 0, 0; 
Phoenix  AZ, 1000, 5, 0, 0, 0, 0, 0, 0; 
Las Vagas  NV, 1000, 3, 2, 0, 0, 0, 0, 0; 
Columbus  OH, 1000, 5, 0, 0, 0, 0, 0, 0; 
Raliegh-Durham  NC, 1000, 2, 1, 0, 0, 0, 0, 0; 
Dallas-Ft. Worth  TX, 1000, 6, 1, 0, 0, 0, 0, 0; 
Chicago  IL, 1000, 0, 0, 0, 0, 0, 0, 0; 
San Jose  CA, 1000, 0, 0, 0, 0, 0, 0, 0; 
San Juan Marin  Puerto Rico, 999, 1, 1, 0, 0, 0, 0, 1; 
Nashville  TN, 1000, 6, 1, 0, 0, 0, 0, 0; 
Newark  NJ, 1000, 2, 2, 0, 0, 0, 0, 0; 
Denver  CO, 998, 8, 1, 1, 0, 0, 0, 2; 
Houston  TX, 1000, 0, 0, 0, 0, 0, 0, 0; 
New Orleans  LA, 1000, 3, 0, 0, 0, 0, 0, 0; 
Atlanta  GA, 1000, 3, 0, 0, 0, 0, 0, 0; 
Salt Lake City  UT, 1000, 0, 1, 0, 0, 0, 0, 1; 
Cincinnati  OH, 999, 1, 0, 0, 0, 0, 0, 1; 
Los Angeles  CA, 1000, 2, 0, 0, 0, 0, 0, 0; 
New York  NY, 1001, 0, 0, 0, 0, 0, 0, 0; 
Orlando  FL, 1000, 1, 0, 0, 0, 0, 0, 0; 
Minneapolis-St. Paul  MN, 1000, 1, 0, 0, 0, 0, 0, 0; 
Memphis  TN, 999, 4, 0, 0, 0, 0, 0, 1; 
Boston  MA, 1000, 8, 4, 0, 0, 0, 0, 0; 
St. Louis  MO, 1000, 11, 4, 1, 0, 0, 0, 0; 
Albuquerque  NM, 1000, 2, 0, 0, 0, 0, 0, 0; 
Pittsburgh  PA, 1000, 6, 0, 0, 0, 0, 0, 0; 
Philadelphia  PA, 1000, 2, 0, 0, 0, 0, 0, 0; 
Charlotte  NC, 999, 3, 0, 0, 0, 0, 0, 1; 
Baltimore  MD, 1000, 0, 0, 0, 0, 0, 0, 0; 
San Francisco  CA, 1000, 4, 0, 0, 0, 0, 0, 0; 
Syracuse  NY, 9996, 9, 0, 0, 0, 0, 0, 4; 
Indianapolis  IN, 1000, 4, 0, 0, 0, 0, 0, 0; 
Seattle  WA, 1000, 1, 0, 0, 0, 0, 0, 0; 
60; 
Milwaukee  WI, 10001, 765, 223, 74, 0, 0, 6, 2; 
Washington DC, 10003, 17, 4, 0, 0, 0, 0, 2; 
Anchorage  AK, 1000, 2, 0, 0, 0, 0, 0, 0; 
Phoenix  AZ, 1000, 5, 0, 0, 0, 0, 0, 0; 
Las Vagas  NV, 1000, 4, 2, 0, 0, 0, 0, 0; 
Columbus  OH, 1000, 6, 0, 0, 0, 0, 0, 0; 
Raliegh-Durham  NC, 1000, 1, 2, 0, 0, 0, 0, 0; 
Dallas-Ft. Worth  TX, 1000, 7, 1, 0, 0, 0, 0, 0; 
Chicago  IL, 1000, 1, 0, 0, 0, 0, 0, 0; 
San Jose  CA, 1000, 0, 0, 0, 0, 0, 0, 0; 
San Juan Marin  Puerto Rico, 999, 2, 1, 0, 0, 0, 0, 1; 
Nashville  TN, 1000, 7, 1, 0, 0, 0, 0, 0; 
Newark  NJ, 1000, 5, 2, 0, 0, 0, 0, 0; 
Denver  CO, 998, 7, 3, 1, 0, 0, 0, 2; 
Houston  TX, 1000, 0, 0, 0, 0, 0, 0, 0; 
New Orleans  LA, 1000, 3, 0, 0, 0, 0, 0, 0; 
Atlanta  GA, 1000, 4, 0, 0, 0, 0, 0, 0; 
Salt Lake City  UT, 1000, 1, 1, 0, 0, 0, 0, 1; 
Cincinnati  OH, 999, 1, 0, 0, 0, 0, 0, 1; 
Los Angeles  CA, 1000, 3, 0, 0, 0, 0, 0, 0; 
New York  NY, 1001, 0, 0, 0, 0, 0, 0, 0; 
Orlando  FL, 1000, 1, 0, 0, 0, 0, 0, 0; 
Minneapolis-St. Paul  MN, 1000, 1, 0, 0, 0, 0, 0, 0; 
Memphis  TN, 999, 5, 0, 0, 0, 0, 0, 1; 
Boston  MA, 1000, 11, 4, 0, 0, 0, 0, 0; 
St. Louis  MO, 1000, 11, 5, 2, 0, 0, 0, 0; 
Albuquerque  NM, 1000, 3, 0, 0, 0, 0, 0, 0; 
Pittsburgh  PA, 1000, 6, 0, 0, 0, 0, 0, 0; 
Philadelphia  PA, 1000, 2, 0, 0, 0, 0, 0, 0; 
Charlotte  NC, 999, 4, 0, 0, 0, 0, 0, 1; 
Baltimore  MD, 1000, 0, 0, 0, 0, 0, 0, 0; 
San Francisco  CA, 1000, 4, 0, 0, 0, 0, 0, 0; 
Syracuse  NY, 9996, 10, 0, 0, 0, 0, 0, 4; 
Indianapolis  IN, 1000, 5, 0, 0, 0, 0, 0, 0; 
Seattle  WA, 1000, 1, 0, 0, 0, 0, 0, 0; 
61; 
Milwaukee  WI, 10001, 783, 331, 94, 0, 0, 10, 2; 
Washington DC, 10003, 10, 11, 0, 0, 0, 0, 2; 
Anchorage  AK, 1000, 3, 0, 0, 0, 0, 0, 0; 
Phoenix  AZ, 1000, 5, 1, 0, 0, 0, 0, 0; 
Las Vagas  NV, 1000, 6, 2, 0, 0, 0, 0, 0; 
Columbus  OH, 1000, 10, 0, 0, 0, 0, 0, 0; 
Raliegh-Durham  NC, 1000, 2, 3, 0, 0, 0, 0, 0; 
Dallas-Ft. Worth  TX, 1000, 7, 2, 0, 0, 0, 0, 0; 
Chicago  IL, 1000, 1, 0, 0, 0, 0, 0, 0; 
San Jose  CA, 1000, 0, 0, 0, 0, 0, 0, 0; 
San Juan Marin  Puerto Rico, 999, 4, 1, 0, 0, 0, 0, 1; 
Nashville  TN, 1000, 7, 1, 0, 0, 0, 0, 0; 
Newark  NJ, 1000, 5, 2, 0, 0, 0, 0, 0; 
Denver  CO, 998, 7, 3, 1, 0, 0, 0, 2; 
Houston  TX, 1000, 0, 0, 0, 0, 0, 0, 0; 
New Orleans  LA, 1000, 4, 0, 0, 0, 0, 0, 0; 
Atlanta  GA, 1000, 6, 0, 0, 0, 0, 0, 0; 
Salt Lake City  UT, 1000, 3, 1, 0, 0, 0, 0, 1; 
Cincinnati  OH, 999, 2, 0, 0, 0, 0, 0, 1; 
Los Angeles  CA, 1000, 5, 0, 0, 0, 0, 0, 0; 
New York  NY, 1001, 0, 0, 0, 0, 0, 0, 0; 
Orlando  FL, 1000, 1, 0, 0, 0, 0, 0, 0; 
Minneapolis-St. Paul  MN, 1000, 2, 0, 0, 0, 0, 0, 0; 
Memphis  TN, 999, 6, 0, 0, 0, 0, 0, 1; 
Boston  MA, 1000, 11, 5, 0, 0, 0, 0, 0; 
St. Louis  MO, 1000, 13, 5, 2, 0, 0, 0, 0; 
Albuquerque  NM, 1000, 4, 0, 0, 0, 0, 0, 0; 
Pittsburgh  PA, 1000, 7, 1, 0, 0, 0, 0, 0; 
Philadelphia  PA, 1000, 2, 0, 0, 0, 0, 0, 0; 
Charlotte  NC, 999, 6, 0, 0, 0, 0, 0, 1; 
Baltimore  MD, 1000, 0, 0, 0, 0, 0, 0, 0; 
San Francisco  CA, 1000, 4, 0, 0, 0, 0, 0, 0; 
Syracuse  NY, 9996, 14, 1, 0, 0, 0, 0, 4; 
Indianapolis  IN, 1000, 5, 0, 0, 0, 0, 0, 0; 
Seattle  WA, 1000, 2, 0, 0, 0, 0, 0, 0; 
62; 
Milwaukee  WI, 10001, 782, 335, 94, 0, 0, 11, 2; 
Washington DC, 10003, 11, 11, 0, 0, 0, 0, 2; 
Anchorage  AK, 1000, 5, 0, 0, 0, 0, 0, 0; 
Phoenix  AZ, 1000, 6, 1, 0, 0, 0, 0, 0; 
Las Vagas  NV, 1000, 7, 2, 0, 0, 0, 0, 0; 
Columbus  OH, 1000, 15, 0, 0, 0, 0, 0, 0; 
Raliegh-Durham  NC, 1000, 4, 3, 0, 0, 0, 0, 0; 
Dallas-Ft. Worth  TX, 1000, 6, 3, 0, 0, 0, 0, 0; 
Chicago  IL, 1000, 1, 0, 0, 0, 0, 0, 0; 
San Jose  CA, 1000, 0, 0, 0, 0, 0, 0, 0; 
San Juan Marin  Puerto Rico, 999, 6, 1, 0, 0, 0, 0, 1; 
Nashville  TN, 1000, 9, 1, 0, 0, 0, 0, 0; 
Newark  NJ, 1000, 6, 2, 0, 0, 0, 0, 0; 
Denver  CO, 998, 6, 5, 1, 0, 0, 0, 2; 
Houston  TX, 1000, 0, 0, 0, 0, 0, 0, 0; 
New Orleans  LA, 1000, 4, 0, 0, 0, 0, 0, 0; 
Atlanta  GA, 1000, 9, 0, 0, 0, 0, 0, 0; 
Salt Lake City  UT, 1000, 4, 1, 0, 0, 0, 0, 1; 
Cincinnati  OH, 999, 2, 0, 0, 0, 0, 0, 1; 
Los Angeles  CA, 1000, 7, 0, 0, 0, 0, 0, 0; 
New York  NY, 1001, 0, 0, 0, 0, 0, 0, 0; 
Orlando  FL, 1000, 1, 0, 0, 0, 0, 0, 0; 
Minneapolis-St. Paul  MN, 1000, 4, 0, 0, 0, 0, 0, 0; 
Memphis  TN, 999, 7, 0, 0, 0, 0, 0, 1; 
Boston  MA, 1000, 12, 5, 0, 0, 0, 0, 0; 
St. Louis  MO, 1000, 15, 5, 3, 0, 0, 0, 0; 
Albuquerque  NM, 1000, 6, 0, 0, 0, 0, 0, 0; 
Pittsburgh  PA, 1000, 9, 1, 0, 0, 0, 0, 0; 
Philadelphia  PA, 1000, 2, 0, 0, 0, 0, 0, 0; 
Charlotte  NC, 999, 8, 0, 0, 0, 0, 0, 1; 
Baltimore  MD, 1000, 0, 0, 0, 0, 0, 0, 0; 
San Francisco  CA, 1000, 5, 0, 0, 0, 0, 0, 0; 
Syracuse  NY, 9996, 14, 2, 0, 0, 0, 0, 4; 
Indianapolis  IN, 1000, 3, 2, 0, 0, 0, 0, 0; 
Seattle  WA, 1000, 3, 0, 0, 0, 0, 0, 0; 
63; 
Milwaukee  WI, 10001, 779, 338, 94, 0, 0, 12, 2; 
Washington DC, 10003, 11, 12, 0, 0, 0, 0, 2; 
Anchorage  AK, 1000, 6, 0, 0, 0, 0, 0, 0; 
Phoenix  AZ, 1000, 6, 2, 0, 0, 0, 0, 0; 
Las Vagas  NV, 1000, 11, 2, 0, 0, 0, 0, 0; 
Columbus  OH, 1000, 17, 0, 0, 0, 0, 0, 0; 
Raliegh-Durham  NC, 1000, 6, 3, 0, 0, 0, 0, 0; 
Dallas-Ft. Worth  TX, 1000, 6, 3, 0, 0, 0, 0, 0; 
Chicago  IL, 1000, 1, 0, 0, 0, 0, 0, 0; 
San Jose  CA, 1000, 0, 0, 0, 0, 0, 0, 0; 
San Juan Marin  Puerto Rico, 999, 7, 1, 0, 0, 0, 0, 1; 
Nashville  TN, 1000, 9, 1, 0, 0, 0, 0, 0; 
Newark  NJ, 1000, 7, 2, 0, 0, 0, 0, 0; 
Denver  CO, 998, 8, 6, 1, 0, 0, 0, 2; 
Houston  TX, 1000, 1, 0, 0, 0, 0, 0, 0; 
New Orleans  LA, 1000, 4, 0, 0, 0, 0, 0, 0; 
Atlanta  GA, 1000, 10, 0, 0, 0, 0, 0, 0; 
Salt Lake City  UT, 1000, 7, 1, 0, 0, 0, 0, 1; 
Cincinnati  OH, 999, 2, 0, 0, 0, 0, 0, 1; 
Los Angeles  CA, 1000, 7, 0, 0, 0, 0, 0, 0; 
New York  NY, 1001, 0, 0, 0, 0, 0, 0, 0; 
Orlando  FL, 1000, 2, 0, 0, 0, 0, 0, 0; 
Minneapolis-St. Paul  MN, 1000, 5, 0, 0, 0, 0, 0, 0; 
Memphis  TN, 999, 8, 0, 0, 0, 0, 0, 1; 
Boston  MA, 1000, 15, 6, 0, 0, 0, 0, 0; 
St. Louis  MO, 1000, 15, 7, 3, 0, 0, 0, 0; 
Albuquerque  NM, 1000, 7, 0, 0, 0, 0, 0, 0; 
Pittsburgh  PA, 1000, 11, 1, 0, 0, 0, 0, 0; 
Philadelphia  PA, 1000, 2, 0, 0, 0, 0, 0, 0; 
Charlotte  NC, 999, 10, 0, 0, 0, 0, 0, 1; 
Baltimore  MD, 1000, 0, 0, 0, 0, 0, 0, 0; 
San Francisco  CA, 1000, 6, 0, 0, 0, 0, 0, 0; 
Syracuse  NY, 9996, 15, 2, 0, 0, 0, 0, 4; 
Indianapolis  IN, 1000, 2, 3, 0, 0, 0, 0, 0; 
Seattle  WA, 1000, 4, 0, 0, 0, 0, 0, 0; 
64; 
Milwaukee  WI, 9999, 1773, 526, 134, 0, 0, 15, 4; 
Washington DC, 10003, 64, 17, 0, 0, 0, 0, 2; 
Anchorage  AK, 1000, 8, 0, 0, 0, 0, 0, 0; 
Phoenix  AZ, 1000, 8, 2, 0, 0, 0, 0, 0; 
Las Vagas  NV, 1000, 15, 2, 0, 0, 0, 0, 0; 
Columbus  OH, 1000, 19, 0, 0, 0, 0, 0, 0; 
Raliegh-Durham  NC, 1000, 12, 3, 0, 0, 0, 0, 0; 
Dallas-Ft. Worth  TX, 1000, 13, 5, 0, 0, 0, 0, 0; 
Chicago  IL, 1000, 2, 0, 0, 0, 0, 0, 0; 
San Jose  CA, 1000, 0, 0, 0, 0, 0, 0, 0; 
San Juan Marin  Puerto Rico, 999, 9, 1, 0, 0, 0, 0, 1; 
Nashville  TN, 1000, 12, 1, 0, 0, 0, 0, 0; 
Newark  NJ, 1000, 9, 2, 0, 0, 0, 0, 0; 
Denver  CO, 998, 24, 6, 1, 0, 0, 0, 2; 
Houston  TX, 1000, 1, 0, 0, 0, 0, 0, 0; 
New Orleans  LA, 1000, 7, 0, 0, 0, 0, 0, 0; 
Atlanta  GA, 1000, 13, 0, 0, 0, 0, 0, 0; 
Salt Lake City  UT, 1000, 9, 1, 0, 0, 0, 0, 1; 
Cincinnati  OH, 999, 3, 0, 0, 0, 0, 0, 1; 
Los Angeles  CA, 1000, 8, 0, 0, 0, 0, 0, 0; 
New York  NY, 1001, 1, 0, 0, 0, 0, 0, 0; 
Orlando  FL, 1000, 13, 0, 0, 0, 0, 0, 0; 
Minneapolis-St. Paul  MN, 1000, 8, 0, 0, 0, 0, 0, 0; 
Memphis  TN, 999, 12, 0, 0, 0, 0, 0, 1; 
Boston  MA, 1000, 20, 6, 0, 0, 0, 0, 0; 
St. Louis  MO, 1000, 19, 9, 3, 0, 0, 0, 0; 
Albuquerque  NM, 1000, 8, 0, 0, 0, 0, 0, 0; 
Pittsburgh  PA, 1000, 14, 2, 0, 0, 0, 0, 0; 
Philadelphia  PA, 1000, 4, 0, 0, 0, 0, 0, 0; 
Charlotte  NC, 999, 16, 0, 0, 0, 0, 0, 1; 
Baltimore  MD, 1000, 1, 0, 0, 0, 0, 0, 0; 
San Francisco  CA, 1000, 9, 0, 0, 0, 0, 0, 0; 
Syracuse  NY, 9996, 27, 2, 0, 0, 0, 0, 4; 
Indianapolis  IN, 1000, 3, 3, 0, 0, 0, 0, 0; 
Seattle  WA, 1000, 8, 1, 0, 0, 0, 0, 0; 
65; 
Milwaukee  WI, 9999, 1767, 533, 132, 0, 0, 17, 4; 
Washington DC, 10003, 66, 17, 0, 0, 0, 0, 2; 
Anchorage  AK, 1000, 10, 0, 0, 0, 0, 0, 0; 
Phoenix  AZ, 1000, 8, 3, 0, 0, 0, 0, 0; 
Las Vagas  NV, 1000, 20, 2, 0, 0, 0, 0, 0; 
Columbus  OH, 1000, 21, 0, 0, 0, 0, 0, 0; 
Raliegh-Durham  NC, 1000, 13, 3, 0, 0, 0, 0, 0; 
Dallas-Ft. Worth  TX, 1000, 15, 5, 0, 0, 0, 0, 0; 
Chicago  IL, 1000, 6, 0, 0, 0, 0, 0, 0; 
San Jose  CA, 1000, 0, 0, 0, 0, 0, 0, 0; 
San Juan Marin  Puerto Rico, 999, 10, 1, 0, 0, 0, 0, 1; 
Nashville  TN, 1000, 13, 2, 0, 0, 0, 0, 0; 
Newark  NJ, 1000, 11, 2, 0, 0, 0, 0, 0; 
Denver  CO, 998, 27, 6, 1, 0, 0, 0, 2; 
Houston  TX, 1000, 2, 0, 0, 0, 0, 0, 0; 
New Orleans  LA, 1000, 9, 0, 0, 0, 0, 0, 0; 
Atlanta  GA, 1000, 13, 0, 0, 0, 0, 0, 0; 
Salt Lake City  UT, 1000, 10, 1, 0, 0, 0, 0, 1; 
Cincinnati  OH, 999, 4, 0, 0, 0, 0, 0, 1; 
Los Angeles  CA, 1000, 9, 0, 0, 0, 0, 0, 0; 
New York  NY, 1001, 3, 0, 0, 0, 0, 0, 0; 
Orlando  FL, 1000, 21, 0, 0, 0, 0, 0, 0; 
Minneapolis-St. Paul  MN, 1000, 9, 0, 0, 0, 0, 0, 0; 
Memphis  TN, 999, 14, 0, 0, 0, 0, 0, 1; 
Boston  MA, 1000, 23, 5, 1, 0, 0, 0, 0; 
St. Louis  MO, 1000, 24, 10, 3, 0, 0, 0, 0; 
Albuquerque  NM, 1000, 9, 0, 0, 0, 0, 0, 0; 
Pittsburgh  PA, 1000, 14, 3, 0, 0, 0, 0, 0; 
Philadelphia  PA, 1000, 6, 0, 0, 0, 0, 0, 0; 
Charlotte  NC, 999, 15, 1, 0, 0, 0, 0, 1; 
Baltimore  MD, 1000, 2, 0, 0, 0, 0, 0, 0; 
San Francisco  CA, 1000, 10, 0, 0, 0, 0, 0, 0; 
Syracuse  NY, 9996, 28, 2, 0, 0, 0, 0, 4; 
Indianapolis  IN, 1000, 4, 3, 0, 0, 0, 0, 0; 
Seattle  WA, 1000, 10, 1, 0, 0, 0, 0, 0; 
66; 
Milwaukee  WI, 9999, 1763, 537, 134, 0, 0, 17, 4; 
Washington DC, 10003, 68, 17, 0, 0, 0, 0, 2; 
Anchorage  AK, 1000, 12, 0, 0, 0, 0, 0, 0; 
Phoenix  AZ, 1000, 13, 3, 0, 0, 0, 0, 0; 
Las Vagas  NV, 1000, 24, 2, 0, 0, 0, 0, 0; 
Columbus  OH, 1000, 24, 0, 0, 0, 0, 0, 0; 
Raliegh-Durham  NC, 1000, 14, 3, 0, 0, 0, 0, 0; 
Dallas-Ft. Worth  TX, 1000, 17, 5, 0, 0, 0, 0, 0; 
Chicago  IL, 1000, 9, 0, 0, 0, 0, 0, 0; 
San Jose  CA, 1000, 1, 0, 0, 0, 0, 0, 0; 
San Juan Marin  Puerto Rico, 999, 12, 1, 0, 0, 0, 0, 1; 
Nashville  TN, 1000, 15, 3, 0, 0, 0, 0, 0; 
Newark  NJ, 1000, 12, 2, 0, 0, 0, 0, 0; 
Denver  CO, 998, 26, 8, 1, 0, 0, 0, 2; 
Houston  TX, 1000, 3, 0, 0, 0, 0, 0, 0; 
New Orleans  LA, 1000, 10, 0, 0, 0, 0, 0, 0; 
Atlanta  GA, 1000, 14, 0, 0, 0, 0, 0, 0; 
Salt Lake City  UT, 1000, 12, 1, 0, 0, 0, 0, 1; 
Cincinnati  OH, 999, 5, 0, 0, 0, 0, 0, 1; 
Los Angeles  CA, 1000, 11, 0, 0, 0, 0, 0, 0; 
New York  NY, 1001, 3, 0, 0, 0, 0, 0, 0; 
Orlando  FL, 1000, 25, 0, 0, 0, 0, 0, 0; 
Minneapolis-St. Paul  MN, 1000, 11, 0, 0, 0, 0, 0, 0; 
Memphis  TN, 999, 15, 0, 0, 0, 0, 0, 1; 
Boston  MA, 1000, 26, 6, 1, 0, 0, 0, 0; 
St. Louis  MO, 1000, 28, 11, 3, 0, 0, 0, 0; 
Albuquerque  NM, 1000, 11, 0, 0, 0, 0, 0, 0; 
Pittsburgh  PA, 1000, 15, 3, 0, 0, 0, 0, 0; 
Philadelphia  PA, 1000, 7, 0, 0, 0, 0, 0, 0; 
Charlotte  NC, 999, 17, 1, 0, 0, 0, 0, 1; 
Baltimore  MD, 1000, 3, 0, 0, 0, 0, 0, 0; 
San Francisco  CA, 1000, 11, 1, 0, 0, 0, 0, 0; 
Syracuse  NY, 9996, 27, 4, 0, 0, 0, 0, 4; 
Indianapolis  IN, 1000, 4, 4, 0, 0, 0, 0, 0; 
Seattle  WA, 1000, 12, 1, 0, 0, 0, 0, 0; 
67; 
Milwaukee  WI, 9999, 2640, 732, 178, 0, 0, 23, 4; 
Washington DC, 10003, 146, 18, 2, 0, 0, 0, 2; 
Anchorage  AK, 1000, 14, 0, 0, 0, 0, 0, 0; 
Phoenix  AZ, 1000, 17, 3, 0, 0, 0, 0, 0; 
Las Vagas  NV, 1000, 27, 3, 0, 0, 0, 0, 0; 
Columbus  OH, 1000, 27, 2, 0, 0, 0, 0, 0; 
Raliegh-Durham  NC, 1000, 21, 3, 0, 0, 0, 0, 0; 
Dallas-Ft. Worth  TX, 1000, 32, 5, 0, 0, 0, 0, 0; 
Chicago  IL, 1000, 22, 0, 0, 0, 0, 0, 0; 
San Jose  CA, 1000, 3, 0, 0, 0, 0, 0, 0; 
San Juan Marin  Puerto Rico, 999, 14, 2, 0, 0, 0, 0, 1; 
Nashville  TN, 1000, 22, 5, 0, 0, 0, 0, 0; 
Newark  NJ, 1000, 16, 3, 0, 0, 0, 0, 0; 
Denver  CO, 998, 34, 9, 1, 0, 0, 0, 2; 
Houston  TX, 1000, 6, 0, 0, 0, 0, 0, 0; 
New Orleans  LA, 1000, 12, 0, 0, 0, 0, 0, 0; 
Atlanta  GA, 1000, 15, 1, 0, 0, 0, 0, 0; 
Salt Lake City  UT, 1000, 15, 1, 0, 0, 0, 0, 1; 
Cincinnati  OH, 999, 8, 0, 0, 0, 0, 0, 1; 
Los Angeles  CA, 1000, 17, 0, 0, 0, 0, 0, 0; 
New York  NY, 1001, 7, 0, 0, 0, 0, 0, 0; 
Orlando  FL, 1000, 34, 0, 0, 0, 0, 0, 0; 
Minneapolis-St. Paul  MN, 1000, 14, 0, 0, 0, 0, 0, 0; 
Memphis  TN, 999, 16, 0, 0, 0, 0, 0, 1; 
Boston  MA, 1000, 28, 6, 1, 0, 0, 0, 0; 
St. Louis  MO, 1000, 34, 11, 3, 0, 0, 0, 0; 
Albuquerque  NM, 1000, 11, 1, 0, 0, 0, 0, 0; 
Pittsburgh  PA, 1000, 20, 4, 0, 0, 0, 0, 0; 
Philadelphia  PA, 1000, 9, 1, 0, 0, 0, 0, 0; 
Charlotte  NC, 999, 19, 2, 0, 0, 0, 0, 1; 
Baltimore  MD, 1000, 7, 0, 0, 0, 0, 0, 0; 
San Francisco  CA, 1000, 13, 2, 0, 0, 0, 0, 0; 
Syracuse  NY, 9997, 56, 6, 0, 0, 0, 0, 4; 
Indianapolis  IN, 999, 9, 4, 0, 0, 0, 0, 1; 
Seattle  WA, 1000, 14, 1, 0, 0, 0, 0, 0; 
68; 
Milwaukee  WI, 9999, 2639, 734, 179, 0, 0, 25, 4; 
Washington DC, 10003, 148, 18, 2, 0, 0, 0, 2; 
Anchorage  AK, 1000, 18, 0, 0, 0, 0, 0, 0; 
Phoenix  AZ, 1000, 21, 3, 0, 0, 0, 0, 0; 
Las Vagas  NV, 1000, 34, 3, 0, 0, 0, 0, 0; 
Columbus  OH, 1000, 28, 3, 0, 0, 0, 0, 0; 
Raliegh-Durham  NC, 1000, 23, 3, 0, 0, 0, 0, 0; 
Dallas-Ft. Worth  TX, 1000, 34, 5, 0, 0, 0, 0, 0; 
Chicago  IL, 1000, 27, 0, 0, 0, 0, 0, 0; 
San Jose  CA, 1000, 3, 0, 0, 0, 0, 0, 0; 
San Juan Marin  Puerto Rico, 999, 18, 2, 0, 0, 0, 0, 1; 
Nashville  TN, 1000, 24, 6, 0, 0, 0, 0, 0; 
Newark  NJ, 1000, 20, 3, 0, 0, 0, 0, 0; 
Denver  CO, 998, 40, 9, 1, 0, 0, 0, 2; 
Houston  TX, 1000, 9, 0, 0, 0, 0, 0, 0; 
New Orleans  LA, 1000, 15, 0, 0, 0, 0, 0, 0; 
Atlanta  GA, 1000, 18, 2, 0, 0, 0, 0, 0; 
Salt Lake City  UT, 1000, 15, 1, 0, 0, 0, 0, 1; 
Cincinnati  OH, 999, 12, 0, 0, 0, 0, 0, 1; 
Los Angeles  CA, 1000, 18, 0, 0, 0, 0, 0, 0; 
New York  NY, 1001, 8, 0, 0, 0, 0, 0, 0; 
Orlando  FL, 1000, 36, 1, 0, 0, 0, 0, 0; 
Minneapolis-St. Paul  MN, 1000, 17, 0, 0, 0, 0, 0, 0; 
Memphis  TN, 999, 15, 2, 0, 0, 0, 0, 1; 
Boston  MA, 1000, 30, 7, 2, 0, 0, 0, 0; 
St. Louis  MO, 1000, 40, 12, 3, 0, 0, 0, 0; 
Albuquerque  NM, 1000, 11, 1, 0, 0, 0, 0, 0; 
Pittsburgh  PA, 1000, 22, 4, 0, 0, 0, 0, 0; 
Philadelphia  PA, 1000, 10, 1, 0, 0, 0, 0, 0; 
Charlotte  NC, 999, 22, 3, 0, 0, 0, 0, 1; 
Baltimore  MD, 1000, 12, 0, 0, 0, 0, 0, 0; 
San Francisco  CA, 1000, 15, 2, 0, 0, 0, 0, 0; 
Syracuse  NY, 9997, 60, 6, 0, 0, 0, 0, 4; 
Indianapolis  IN, 999, 10, 4, 0, 0, 0, 0, 1; 
Seattle  WA, 1000, 16, 1, 0, 0, 0, 0, 0; 
69; 
Milwaukee  WI, 9999, 2635, 737, 183, 0, 0, 25, 4; 
Washington DC, 10004, 149, 18, 2, 0, 0, 0, 2; 
Anchorage  AK, 1000, 19, 0, 0, 0, 0, 0, 0; 
Phoenix  AZ, 1000, 23, 4, 0, 0, 0, 0, 0; 
Las Vagas  NV, 1000, 37, 3, 0, 0, 0, 0, 0; 
Columbus  OH, 1000, 31, 5, 0, 0, 0, 0, 0; 
Raliegh-Durham  NC, 1000, 24, 3, 0, 0, 0, 0, 0; 
Dallas-Ft. Worth  TX, 1000, 35, 6, 0, 0, 0, 0, 0; 
Chicago  IL, 1000, 32, 0, 0, 0, 0, 0, 0; 
San Jose  CA, 1000, 5, 0, 0, 0, 0, 0, 0; 
San Juan Marin  Puerto Rico, 999, 20, 2, 0, 0, 0, 0, 1; 
Nashville  TN, 1000, 28, 6, 0, 0, 0, 0, 0; 
Newark  NJ, 1000, 22, 4, 0, 0, 0, 0, 0; 
Denver  CO, 998, 46, 8, 2, 0, 0, 0, 2; 
Houston  TX, 1000, 13, 0, 0, 0, 0, 0, 0; 
New Orleans  LA, 1000, 17, 1, 0, 0, 0, 0, 0; 
Atlanta  GA, 1000, 20, 3, 0, 0, 0, 0, 0; 
Salt Lake City  UT, 1000, 17, 2, 0, 0, 0, 0, 1; 
Cincinnati  OH, 999, 13, 0, 0, 0, 0, 0, 1; 
Los Angeles  CA, 1000, 21, 0, 0, 0, 0, 0, 0; 
New York  NY, 1001, 9, 0, 0, 0, 0, 0, 0; 
Orlando  FL, 1000, 39, 1, 0, 0, 0, 0, 0; 
Minneapolis-St. Paul  MN, 1000, 20, 0, 0, 0, 0, 0, 0; 
Memphis  TN, 999, 16, 2, 0, 0, 0, 0, 1; 
Boston  MA, 1000, 36, 7, 2, 0, 0, 0, 0; 
St. Louis  MO, 1000, 44, 14, 3, 0, 0, 0, 0; 
Albuquerque  NM, 1000, 13, 1, 0, 0, 0, 0, 0; 
Pittsburgh  PA, 1000, 23, 4, 0, 0, 0, 0, 0; 
Philadelphia  PA, 1000, 13, 1, 0, 0, 0, 0, 0; 
Charlotte  NC, 999, 25, 3, 0, 0, 0, 0, 1; 
Baltimore  MD, 1000, 16, 0, 0, 0, 0, 0, 0; 
San Francisco  CA, 1000, 15, 3, 0, 0, 0, 0, 0; 
Syracuse  NY, 9997, 63, 7, 0, 0, 0, 0, 4; 
Indianapolis  IN, 999, 13, 4, 0, 0, 0, 0, 1; 
Seattle  WA, 1000, 17, 1, 0, 0, 0, 0, 0; 
70; 
Milwaukee  WI, 9999, 3249, 779, 267, 0, 0, 33, 4; 
Washington DC, 10004, 218, 16, 5, 0, 0, 0, 2; 
Anchorage  AK, 1000, 22, 1, 0, 0, 0, 0, 0; 
Phoenix  AZ, 1000, 30, 5, 0, 0, 0, 0, 0; 
Las Vagas  NV, 1000, 40, 4, 0, 0, 0, 0, 0; 
Columbus  OH, 1000, 35, 5, 0, 0, 0, 0, 0; 
Raliegh-Durham  NC, 1000, 28, 3, 0, 0, 0, 0, 0; 
Dallas-Ft. Worth  TX, 1000, 49, 4, 2, 0, 0, 0, 0; 
Chicago  IL, 1000, 44, 0, 0, 0, 0, 0, 0; 
San Jose  CA, 1000, 10, 0, 0, 0, 0, 0, 0; 
San Juan Marin  Puerto Rico, 999, 24, 2, 0, 0, 0, 0, 1; 
Nashville  TN, 1000, 34, 6, 0, 0, 0, 0, 0; 
Newark  NJ, 1000, 25, 5, 0, 0, 0, 0, 0; 
Denver  CO, 998, 60, 7, 3, 0, 0, 0, 2; 
Houston  TX, 1000, 15, 0, 0, 0, 0, 0, 0; 
New Orleans  LA, 1000, 18, 1, 0, 0, 0, 0, 0; 
Atlanta  GA, 1000, 24, 3, 0, 0, 0, 0, 0; 
Salt Lake City  UT, 1000, 18, 2, 1, 0, 0, 0, 1; 
Cincinnati  OH, 999, 19, 0, 0, 0, 0, 0, 1; 
Los Angeles  CA, 1000, 22, 1, 0, 0, 0, 0, 0; 
New York  NY, 1001, 12, 0, 0, 0, 0, 0, 0; 
Orlando  FL, 1000, 40, 1, 0, 0, 0, 0, 0; 
Minneapolis-St. Paul  MN, 1000, 24, 1, 0, 0, 0, 0, 0; 
Memphis  TN, 999, 20, 4, 0, 0, 0, 0, 1; 
Boston  MA, 1000, 40, 8, 2, 0, 0, 0, 0; 
St. Louis  MO, 1000, 57, 13, 4, 0, 0, 0, 0; 
Albuquerque  NM, 1000, 17, 1, 0, 0, 0, 0, 0; 
Pittsburgh  PA, 1000, 29, 4, 0, 0, 0, 0, 0; 
Philadelphia  PA, 1000, 18, 1, 0, 0, 0, 0, 0; 
Charlotte  NC, 999, 25, 4, 0, 0, 0, 0, 1; 
Baltimore  MD, 1000, 21, 0, 0, 0, 0, 0, 0; 
San Francisco  CA, 1000, 18, 4, 0, 0, 0, 0, 0; 
Syracuse  NY, 9997, 93, 8, 0, 0, 0, 0, 4; 
Indianapolis  IN, 999, 17, 4, 0, 0, 0, 0, 1; 
Seattle  WA, 1000, 17, 1, 0, 0, 0, 0, 0; 
71; 
Milwaukee  WI, 9999, 3249, 778, 269, 0, 0, 33, 4; 
Washington DC, 10004, 223, 16, 5, 0, 0, 0, 2; 
Anchorage  AK, 1000, 23, 2, 0, 0, 0, 0, 0; 
Phoenix  AZ, 1000, 34, 5, 0, 0, 0, 0, 0; 
Las Vagas  NV, 1000, 44, 4, 1, 0, 0, 0, 0; 
Columbus  OH, 1000, 39, 6, 0, 0, 0, 0, 0; 
Raliegh-Durham  NC, 1000, 30, 2, 1, 0, 0, 0, 0; 
Dallas-Ft. Worth  TX, 1000, 52, 3, 3, 0, 0, 0, 0; 
Chicago  IL, 1000, 50, 0, 0, 0, 0, 0, 0; 
San Jose  CA, 1000, 12, 0, 0, 0, 0, 0, 0; 
San Juan Marin  Puerto Rico, 999, 27, 2, 0, 0, 0, 0, 1; 
Nashville  TN, 1000, 35, 7, 0, 0, 0, 0, 0; 
Newark  NJ, 1000, 31, 4, 1, 0, 0, 0, 0; 
Denver  CO, 998, 68, 6, 4, 0, 0, 0, 2; 
Houston  TX, 1000, 18, 0, 0, 0, 0, 0, 0; 
New Orleans  LA, 1000, 22, 1, 0, 0, 0, 0, 0; 
Atlanta  GA, 1000, 25, 4, 0, 0, 0, 0, 0; 
Salt Lake City  UT, 1000, 19, 2, 1, 0, 0, 0, 1; 
Cincinnati  OH, 999, 23, 0, 0, 0, 0, 0, 1; 
Los Angeles  CA, 1000, 24, 1, 0, 0, 0, 0, 0; 
New York  NY, 1001, 15, 0, 0, 0, 0, 0, 0; 
Orlando  FL, 1000, 42, 1, 0, 0, 0, 0, 0; 
Minneapolis-St. Paul  MN, 1000, 27, 1, 0, 0, 0, 0, 0; 
Memphis  TN, 999, 23, 4, 0, 0, 0, 0, 1; 
Boston  MA, 1000, 44, 10, 2, 0, 0, 0, 0; 
St. Louis  MO, 1001, 62, 14, 5, 0, 0, 0, 0; 
Albuquerque  NM, 1000, 18, 3, 0, 0, 0, 0, 0; 
Pittsburgh  PA, 1000, 29, 6, 0, 0, 0, 0, 0; 
Philadelphia  PA, 1000, 19, 2, 0, 0, 0, 0, 0; 
Charlotte  NC, 999, 29, 5, 0, 0, 0, 0, 1; 
Baltimore  MD, 1000, 24, 0, 0, 0, 0, 0, 0; 
San Francisco  CA, 1000, 21, 5, 0, 0, 0, 0, 0; 
Syracuse  NY, 9997, 100, 8, 1, 0, 0, 0, 4; 
Indianapolis  IN, 999, 22, 4, 0, 0, 0, 0, 1; 
Seattle  WA, 1000, 19, 1, 0, 0, 0, 0, 0; 
72; 
Milwaukee  WI, 9999, 3243, 781, 272, 0, 0, 33, 4; 
Washington DC, 10003, 225, 16, 5, 0, 0, 0, 3; 
Anchorage  AK, 1000, 27, 2, 0, 0, 0, 0, 0; 
Phoenix  AZ, 1000, 37, 6, 0, 0, 0, 0, 0; 
Las Vagas  NV, 1000, 52, 7, 1, 0, 0, 0, 0; 
Columbus  OH, 1000, 43, 8, 0, 0, 0, 0, 0; 
Raliegh-Durham  NC, 1000, 32, 1, 2, 0, 0, 0, 0; 
Dallas-Ft. Worth  TX, 1000, 56, 4, 3, 0, 0, 0, 0; 
Chicago  IL, 1000, 54, 1, 0, 0, 0, 0, 0; 
San Jose  CA, 1000, 14, 0, 0, 0, 0, 0, 0; 
San Juan Marin  Puerto Rico, 999, 27, 4, 0, 0, 0, 0, 1; 
Nashville  TN, 1000, 35, 8, 0, 0, 0, 0, 0; 
Newark  NJ, 1000, 36, 4, 1, 0, 0, 0, 0; 
Denver  CO, 998, 72, 8, 4, 0, 0, 0, 2; 
Houston  TX, 1000, 20, 1, 0, 0, 0, 0, 0; 
New Orleans  LA, 1000, 27, 1, 0, 0, 0, 0, 0; 
Atlanta  GA, 1000, 27, 5, 0, 0, 0, 0, 0; 
Salt Lake City  UT, 1000, 22, 2, 1, 0, 0, 0, 1; 
Cincinnati  OH, 999, 26, 1, 0, 0, 0, 0, 1; 
Los Angeles  CA, 1000, 27, 1, 0, 0, 0, 0, 0; 
New York  NY, 1001, 19, 0, 0, 0, 0, 0, 0; 
Orlando  FL, 1000, 44, 1, 0, 0, 0, 0, 0; 
Minneapolis-St. Paul  MN, 1000, 31, 2, 0, 0, 0, 0, 0; 
Memphis  TN, 999, 25, 7, 0, 0, 0, 0, 1; 
Boston  MA, 1000, 48, 14, 3, 0, 0, 0, 0; 
St. Louis  MO, 1001, 65, 13, 6, 0, 0, 0, 0; 
Albuquerque  NM, 1000, 20, 5, 0, 0, 0, 0, 0; 
Pittsburgh  PA, 1000, 29, 7, 0, 0, 0, 0, 0; 
Philadelphia  PA, 1000, 22, 2, 0, 0, 0, 0, 0; 
Charlotte  NC, 999, 34, 5, 0, 0, 0, 0, 1; 
Baltimore  MD, 1000, 27, 0, 0, 0, 0, 0, 0; 
San Francisco  CA, 1000, 23, 5, 0, 0, 0, 0, 0; 
Syracuse  NY, 9997, 102, 10, 1, 0, 0, 0, 4; 
Indianapolis  IN, 999, 27, 4, 0, 0, 0, 0, 1; 
Seattle  WA, 1000, 19, 2, 0, 0, 0, 0, 0; 
73; 
Milwaukee  WI, 9998, 3437, 1036, 393, 0, 1, 42, 4; 
Washington DC, 10003, 328, 31, 5, 0, 0, 0, 3; 
Anchorage  AK, 1000, 33, 2, 0, 0, 0, 0, 0; 
Phoenix  AZ, 1000, 39, 7, 0, 0, 0, 0, 0; 
Las Vagas  NV, 1000, 62, 8, 1, 0, 0, 0, 0; 
Columbus  OH, 1000, 49, 12, 0, 0, 0, 0, 0; 
Raliegh-Durham  NC, 1000, 41, 2, 2, 0, 0, 0, 0; 
Dallas-Ft. Worth  TX, 1000, 74, 11, 4, 0, 0, 0, 0; 
Chicago  IL, 1000, 63, 1, 0, 0, 0, 0, 0; 
San Jose  CA, 1000, 20, 0, 0, 0, 0, 0, 0; 
San Juan Marin  Puerto Rico, 999, 31, 6, 0, 0, 0, 0, 1; 
Nashville  TN, 1000, 43, 7, 1, 0, 0, 0, 0; 
Newark  NJ, 1000, 45, 4, 1, 0, 0, 0, 0; 
Denver  CO, 998, 85, 14, 4, 0, 0, 0, 2; 
Houston  TX, 1000, 21, 1, 0, 0, 0, 0, 0; 
New Orleans  LA, 1000, 30, 3, 0, 0, 0, 0, 0; 
Atlanta  GA, 1000, 31, 7, 0, 0, 0, 0, 0; 
Salt Lake City  UT, 1000, 26, 3, 1, 0, 0, 0, 1; 
Cincinnati  OH, 999, 30, 2, 0, 0, 0, 0, 1; 
Los Angeles  CA, 1000, 26, 3, 0, 0, 0, 0, 0; 
New York  NY, 1001, 25, 0, 0, 0, 0, 0, 0; 
Orlando  FL, 1000, 48, 5, 0, 0, 0, 0, 0; 
Minneapolis-St. Paul  MN, 1000, 41, 4, 0, 0, 0, 0, 0; 
Memphis  TN, 999, 38, 7, 0, 0, 0, 0, 1; 
Boston  MA, 1000, 55, 15, 3, 0, 0, 0, 0; 
St. Louis  MO, 1001, 78, 15, 7, 0, 0, 0, 0; 
Albuquerque  NM, 1000, 21, 7, 0, 0, 0, 0, 0; 
Pittsburgh  PA, 1000, 37, 5, 2, 0, 0, 0, 0; 
Philadelphia  PA, 1000, 25, 3, 0, 0, 0, 0, 0; 
Charlotte  NC, 999, 37, 8, 0, 0, 0, 0, 1; 
Baltimore  MD, 1000, 30, 1, 0, 0, 0, 0, 0; 
San Francisco  CA, 1000, 27, 5, 0, 0, 0, 0, 0; 
Syracuse  NY, 9997, 137, 15, 1, 0, 0, 0, 4; 
Indianapolis  IN, 999, 36, 4, 0, 0, 0, 0, 1; 
Seattle  WA, 1000, 28, 2, 1, 0, 0, 0, 0; 
74; 
Milwaukee  WI, 9998, 3437, 1033, 398, 0, 1, 42, 4; 
Washington DC, 10003, 328, 32, 6, 0, 0, 0, 3; 
Anchorage  AK, 1000, 37, 3, 0, 0, 0, 0, 0; 
Phoenix  AZ, 1000, 42, 7, 1, 0, 0, 0, 0; 
Las Vagas  NV, 1000, 74, 9, 1, 0, 0, 0, 0; 
Columbus  OH, 1000, 53, 17, 0, 0, 0, 0, 0; 
Raliegh-Durham  NC, 1000, 42, 4, 2, 0, 0, 0, 0; 
Dallas-Ft. Worth  TX, 1000, 81, 12, 4, 0, 0, 0, 0; 
Chicago  IL, 1000, 68, 3, 0, 0, 0, 0, 0; 
San Jose  CA, 1000, 23, 0, 0, 0, 0, 0, 0; 
San Juan Marin  Puerto Rico, 999, 37, 7, 0, 0, 0, 0, 1; 
Nashville  TN, 1000, 47, 8, 1, 0, 0, 0, 0; 
Newark  NJ, 1000, 45, 5, 1, 0, 0, 0, 0; 
Denver  CO, 998, 92, 15, 4, 0, 0, 0, 2; 
Houston  TX, 1000, 25, 1, 0, 0, 0, 0, 0; 
New Orleans  LA, 1000, 35, 4, 0, 0, 0, 0, 0; 
Atlanta  GA, 1000, 39, 8, 0, 0, 0, 0, 0; 
Salt Lake City  UT, 1000, 28, 3, 1, 0, 0, 0, 1; 
Cincinnati  OH, 999, 34, 2, 0, 0, 0, 0, 1; 
Los Angeles  CA, 1000, 27, 4, 0, 0, 0, 0, 0; 
New York  NY, 1001, 28, 1, 0, 0, 0, 0, 0; 
Orlando  FL, 1000, 48, 9, 0, 0, 0, 0, 0; 
Minneapolis-St. Paul  MN, 1000, 44, 5, 0, 0, 0, 0, 0; 
Memphis  TN, 999, 42, 7, 0, 0, 0, 0, 1; 
Boston  MA, 1000, 68, 14, 4, 0, 0, 0, 0; 
St. Louis  MO, 1001, 80, 17, 8, 0, 0, 0, 0; 
Albuquerque  NM, 1000, 26, 7, 0, 0, 0, 0, 0; 
Pittsburgh  PA, 1000, 39, 4, 3, 0, 0, 0, 0; 
Philadelphia  PA, 1000, 27, 4, 0, 0, 0, 0, 0; 
Charlotte  NC, 999, 42, 7, 1, 0, 0, 0, 1; 
Baltimore  MD, 1000, 38, 1, 0, 0, 0, 0, 0; 
San Francisco  CA, 1000, 32, 5, 0, 0, 0, 0, 0; 
Syracuse  NY, 9997, 142, 16, 1, 0, 0, 0, 4; 
Indianapolis  IN, 999, 41, 4, 0, 0, 0, 0, 1; 
Seattle  WA, 1000, 26, 4, 1, 0, 0, 0, 0; 
75; 
Milwaukee  WI, 9998, 3437, 1030, 404, 0, 1, 42, 4; 
Washington DC, 10003, 330, 32, 6, 0, 0, 0, 3; 
Anchorage  AK, 1000, 40, 3, 0, 0, 0, 0, 0; 
Phoenix  AZ, 1000, 42, 10, 1, 0, 0, 0, 0; 
Las Vagas  NV, 1000, 79, 10, 1, 0, 0, 0, 0; 
Columbus  OH, 1000, 63, 17, 0, 0, 0, 0, 0; 
Raliegh-Durham  NC, 1000, 48, 4, 2, 0, 0, 0, 0; 
Dallas-Ft. Worth  TX, 1000, 87, 12, 4, 0, 0, 0, 0; 
Chicago  IL, 1000, 71, 4, 0, 0, 0, 0, 0; 
San Jose  CA, 1000, 26, 0, 0, 0, 0, 0, 0; 
San Juan Marin  Puerto Rico, 999, 42, 7, 0, 0, 0, 0, 1; 
Nashville  TN, 1000, 50, 9, 1, 0, 0, 0, 0; 
Newark  NJ, 1000, 44, 7, 2, 0, 0, 0, 0; 
Denver  CO, 998, 95, 14, 6, 0, 0, 0, 2; 
Houston  TX, 1000, 29, 1, 0, 0, 0, 0, 0; 
New Orleans  LA, 1000, 38, 4, 0, 0, 0, 0, 0; 
Atlanta  GA, 1000, 45, 10, 0, 0, 0, 0, 0; 
Salt Lake City  UT, 1000, 29, 6, 1, 0, 0, 0, 1; 
Cincinnati  OH, 999, 39, 2, 0, 0, 0, 0, 1; 
Los Angeles  CA, 1000, 28, 6, 0, 0, 0, 0, 0; 
New York  NY, 1001, 31, 1, 0, 0, 0, 0, 0; 
Orlando  FL, 1000, 53, 9, 0, 0, 0, 0, 0; 
Minneapolis-St. Paul  MN, 1000, 48, 5, 0, 0, 0, 0, 0; 
Memphis  TN, 999, 48, 8, 0, 0, 0, 0, 1; 
Boston  MA, 1000, 75, 17, 4, 0, 0, 0, 0; 
St. Louis  MO, 1001, 85, 18, 9, 0, 0, 0, 0; 
Albuquerque  NM, 1000, 31, 8, 0, 0, 0, 0, 0; 
Pittsburgh  PA, 1000, 41, 7, 3, 0, 0, 0, 0; 
Philadelphia  PA, 1000, 32, 4, 0, 0, 0, 0, 0; 
Charlotte  NC, 999, 45, 10, 1, 0, 0, 0, 1; 
Baltimore  MD, 1000, 45, 1, 0, 0, 0, 0, 0; 
San Francisco  CA, 1000, 34, 6, 0, 0, 0, 0, 0; 
Syracuse  NY, 9997, 146, 15, 2, 0, 0, 0, 4; 
Indianapolis  IN, 999, 44, 5, 0, 0, 0, 0, 1; 
Seattle  WA, 1000, 27, 4, 1, 0, 0, 0, 0; 
76; 
Milwaukee  WI, 9998, 2920, 1815, 566, 0, 1, 45, 4; 
Washington DC, 10003, 458, 70, 10, 0, 0, 0, 3; 
Anchorage  AK, 1000, 48, 5, 0, 0, 0, 0, 0; 
Phoenix  AZ, 1000, 54, 12, 1, 0, 0, 0, 0; 
Las Vagas  NV, 1000, 89, 13, 1, 0, 0, 0, 0; 
Columbus  OH, 1000, 80, 18, 1, 0, 0, 0, 0; 
Raliegh-Durham  NC, 1000, 53, 7, 3, 0, 0, 0, 0; 
Dallas-Ft. Worth  TX, 1000, 106, 18, 4, 0, 0, 0, 0; 
Chicago  IL, 1000, 79, 12, 0, 0, 0, 0, 0; 
San Jose  CA, 1000, 26, 0, 0, 0, 0, 0, 0; 
San Juan Marin  Puerto Rico, 999, 49, 9, 1, 0, 0, 0, 1; 
Nashville  TN, 1000, 67, 10, 2, 0, 0, 0, 0; 
Newark  NJ, 1000, 60, 11, 2, 0, 0, 0, 0; 
Denver  CO, 998, 114, 21, 6, 0, 0, 0, 2; 
Houston  TX, 1000, 34, 1, 0, 0, 0, 0, 0; 
New Orleans  LA, 1000, 37, 6, 0, 0, 0, 0, 0; 
Atlanta  GA, 1000, 52, 13, 0, 0, 0, 0, 0; 
Salt Lake City  UT, 1000, 39, 8, 1, 0, 0, 0, 1; 
Cincinnati  OH, 999, 43, 3, 0, 0, 0, 0, 1; 
Los Angeles  CA, 1000, 32, 8, 0, 0, 0, 0, 0; 
New York  NY, 1001, 35, 4, 0, 0, 0, 0, 0; 
Orlando  FL, 1000, 60, 18, 0, 0, 0, 0, 0; 
Minneapolis-St. Paul  MN, 1000, 56, 5, 1, 0, 0, 0, 0; 
Memphis  TN, 999, 55, 10, 0, 0, 0, 0, 1; 
Boston  MA, 1000, 86, 20, 5, 0, 0, 0, 0; 
St. Louis  MO, 1001, 96, 25, 9, 0, 0, 0, 0; 
Albuquerque  NM, 1000, 41, 8, 0, 0, 0, 0, 0; 
Pittsburgh  PA, 1000, 55, 11, 3, 0, 0, 0, 0; 
Philadelphia  PA, 1000, 37, 5, 0, 0, 0, 0, 0; 
Charlotte  NC, 999, 47, 14, 2, 0, 0, 0, 1; 
Baltimore  MD, 1000, 51, 3, 0, 0, 0, 0, 0; 
San Francisco  CA, 1000, 41, 9, 1, 0, 0, 0, 0; 
Syracuse  NY, 9997, 228, 31, 3, 0, 0, 0, 4; 
Indianapolis  IN, 999, 54, 7, 0, 0, 0, 0, 1; 
Seattle  WA, 999, 30, 9, 1, 0, 0, 0, 1; 
77; 
Milwaukee  WI, 9998, 2930, 1813, 572, 0, 1, 45, 4; 
Washington DC, 10002, 459, 72, 10, 0, 0, 0, 4; 
Anchorage  AK, 1000, 56, 7, 0, 0, 0, 0, 0; 
Phoenix  AZ, 1000, 55, 15, 1, 0, 0, 0, 0; 
Las Vagas  NV, 1000, 87, 18, 1, 0, 0, 0, 0; 
Columbus  OH, 1000, 81, 19, 1, 0, 0, 0, 0; 
Raliegh-Durham  NC, 1000, 56, 8, 3, 0, 0, 0, 0; 
Dallas-Ft. Worth  TX, 1000, 108, 19, 4, 0, 0, 0, 0; 
Chicago  IL, 1000, 84, 14, 0, 0, 0, 0, 0; 
San Jose  CA, 1000, 27, 0, 0, 0, 0, 0, 0; 
San Juan Marin  Puerto Rico, 999, 51, 11, 1, 0, 0, 0, 1; 
Nashville  TN, 1000, 70, 8, 4, 0, 0, 0, 0; 
Newark  NJ, 1000, 61, 14, 2, 0, 0, 0, 0; 
Denver  CO, 998, 127, 21, 6, 0, 0, 0, 2; 
Houston  TX, 1000, 36, 2, 0, 0, 0, 0, 0; 
New Orleans  LA, 1000, 38, 8, 0, 0, 0, 0, 0; 
Atlanta  GA, 1000, 60, 14, 0, 0, 0, 0, 0; 
Salt Lake City  UT, 1000, 40, 10, 1, 0, 0, 0, 1; 
Cincinnati  OH, 999, 44, 4, 0, 0, 0, 0, 1; 
Los Angeles  CA, 1000, 38, 10, 0, 0, 0, 0, 0; 
New York  NY, 1001, 37, 5, 0, 0, 0, 0, 0; 
Orlando  FL, 1000, 63, 19, 1, 0, 0, 0, 0; 
Minneapolis-St. Paul  MN, 1000, 57, 9, 1, 0, 0, 0, 0; 
Memphis  TN, 999, 57, 13, 0, 0, 0, 0, 1; 
Boston  MA, 1000, 94, 25, 6, 0, 0, 0, 0; 
St. Louis  MO, 1001, 102, 27, 10, 0, 0, 0, 0; 
Albuquerque  NM, 1000, 46, 10, 0, 0, 0, 0, 0; 
Pittsburgh  PA, 1000, 56, 13, 3, 0, 0, 0, 0; 
Philadelphia  PA, 1000, 40, 7, 0, 0, 0, 0, 0; 
Charlotte  NC, 999, 53, 14, 3, 0, 0, 0, 1; 
Baltimore  MD, 1000, 55, 5, 0, 0, 0, 0, 0; 
San Francisco  CA, 1000, 44, 10, 1, 0, 0, 0, 0; 
Syracuse  NY, 9997, 232, 33, 3, 0, 0, 0, 4; 
Indianapolis  IN, 999, 60, 7, 1, 0, 0, 0, 1; 
Seattle  WA, 999, 33, 11, 1, 0, 0, 0, 1; 
78; 
Milwaukee  WI, 9998, 2932, 1810, 578, 0, 1, 46, 4; 
Washington DC, 10002, 463, 75, 10, 0, 0, 0, 4; 
Anchorage  AK, 1000, 63, 10, 0, 0, 0, 0, 0; 
Phoenix  AZ, 1000, 62, 18, 1, 0, 0, 0, 0; 
Las Vagas  NV, 1000, 90, 23, 2, 0, 0, 0, 0; 
Columbus  OH, 1000, 85, 23, 1, 0, 0, 0, 0; 
Raliegh-Durham  NC, 1000, 62, 11, 3, 0, 0, 0, 0; 
Dallas-Ft. Worth  TX, 1000, 118, 19, 4, 0, 0, 0, 0; 
Chicago  IL, 1000, 88, 17, 0, 0, 0, 0, 0; 
San Jose  CA, 1000, 33, 1, 0, 0, 0, 0, 0; 
San Juan Marin  Puerto Rico, 999, 57, 12, 1, 0, 0, 0, 1; 
Nashville  TN, 1000, 72, 11, 4, 0, 0, 0, 0; 
Newark  NJ, 1000, 64, 16, 2, 0, 0, 0, 0; 
Denver  CO, 998, 138, 22, 6, 0, 0, 1, 2; 
Houston  TX, 1000, 39, 4, 0, 0, 0, 0, 0; 
New Orleans  LA, 1000, 41, 11, 0, 0, 0, 0, 0; 
Atlanta  GA, 1000, 71, 15, 0, 0, 0, 0, 0; 
Salt Lake City  UT, 1000, 43, 12, 1, 0, 0, 0, 1; 
Cincinnati  OH, 999, 49, 5, 0, 0, 0, 0, 1; 
Los Angeles  CA, 1000, 45, 11, 0, 0, 0, 0, 0; 
New York  NY, 1001, 43, 5, 0, 0, 0, 0, 0; 
Orlando  FL, 1000, 69, 23, 1, 0, 0, 0, 0; 
Minneapolis-St. Paul  MN, 1000, 67, 10, 1, 0, 0, 0, 0; 
Memphis  TN, 999, 58, 13, 1, 0, 0, 0, 1; 
Boston  MA, 1000, 103, 28, 7, 0, 0, 0, 0; 
St. Louis  MO, 1001, 101, 28, 14, 0, 0, 0, 0; 
Albuquerque  NM, 1000, 55, 11, 0, 0, 0, 0, 0; 
Pittsburgh  PA, 1000, 61, 13, 3, 0, 0, 0, 0; 
Philadelphia  PA, 1000, 44, 9, 0, 0, 0, 0, 0; 
Charlotte  NC, 999, 63, 17, 3, 0, 0, 0, 1; 
Baltimore  MD, 1000, 69, 5, 0, 0, 0, 0, 0; 
San Francisco  CA, 1000, 53, 11, 2, 0, 0, 0, 0; 
Syracuse  NY, 9997, 239, 33, 5, 0, 0, 0, 4; 
Indianapolis  IN, 999, 66, 7, 2, 0, 0, 0, 1; 
Seattle  WA, 999, 35, 14, 1, 0, 0, 0, 1; 
79; 
Milwaukee  WI, 9997, 2004, 2639, 780, 0, 1, 55, 5; 
Washington DC, 10002, 411, 147, 14, 0, 0, 0, 4; 
Anchorage  AK, 1000, 67, 13, 1, 0, 0, 0, 0; 
Phoenix  AZ, 1000, 70, 20, 2, 0, 0, 0, 0; 
Las Vagas  NV, 1000, 97, 29, 3, 0, 0, 0, 0; 
Columbus  OH, 1000, 94, 27, 1, 0, 0, 0, 0; 
Raliegh-Durham  NC, 1000, 64, 20, 3, 0, 0, 0, 0; 
Dallas-Ft. Worth  TX, 999, 114, 33, 4, 0, 0, 0, 1; 
Chicago  IL, 1000, 95, 20, 0, 0, 0, 0, 0; 
San Jose  CA, 1000, 47, 2, 0, 0, 0, 0, 0; 
San Juan Marin  Puerto Rico, 999, 60, 12, 2, 0, 0, 0, 1; 
Nashville  TN, 1000, 70, 19, 4, 0, 0, 0, 0; 
Newark  NJ, 1000, 73, 17, 3, 0, 0, 0, 0; 
Denver  CO, 998, 141, 32, 6, 0, 0, 1, 2; 
Houston  TX, 1000, 49, 7, 0, 0, 0, 0, 0; 
New Orleans  LA, 1000, 49, 12, 0, 0, 0, 0, 0; 
Atlanta  GA, 1000, 80, 16, 0, 0, 0, 0, 0; 
Salt Lake City  UT, 1000, 45, 14, 1, 0, 0, 0, 1; 
Cincinnati  OH, 999, 50, 11, 0, 0, 0, 0, 1; 
Los Angeles  CA, 1000, 56, 13, 1, 0, 0, 0, 0; 
New York  NY, 1001, 51, 5, 0, 0, 0, 0, 0; 
Orlando  FL, 1000, 77, 27, 1, 0, 0, 0, 0; 
Minneapolis-St. Paul  MN, 1000, 72, 14, 1, 0, 0, 0, 0; 
Memphis  TN, 999, 62, 16, 2, 0, 0, 0, 1; 
Boston  MA, 1000, 109, 32, 8, 0, 0, 0, 0; 
St. Louis  MO, 1001, 102, 32, 14, 0, 0, 0, 0; 
Albuquerque  NM, 1000, 71, 12, 1, 0, 0, 0, 0; 
Pittsburgh  PA, 1000, 61, 20, 3, 0, 0, 0, 0; 
Philadelphia  PA, 1000, 50, 11, 0, 0, 0, 0, 0; 
Charlotte  NC, 999, 69, 18, 4, 0, 0, 0, 1; 
Baltimore  MD, 1000, 71, 6, 0, 0, 0, 0, 0; 
San Francisco  CA, 1000, 62, 14, 2, 0, 0, 0, 0; 
Syracuse  NY, 9997, 243, 57, 6, 0, 0, 0, 4; 
Indianapolis  IN, 999, 76, 11, 2, 0, 0, 0, 1; 
Seattle  WA, 999, 40, 16, 1, 0, 0, 0, 1; 
80; 
Milwaukee  WI, 9997, 2026, 2636, 784, 0, 1, 56, 5; 
Washington DC, 10002, 422, 149, 14, 0, 0, 0, 4; 
Anchorage  AK, 1000, 72, 18, 1, 0, 0, 0, 0; 
Phoenix  AZ, 1000, 85, 20, 3, 0, 0, 0, 0; 
Las Vagas  NV, 1000, 102, 36, 3, 0, 0, 0, 0; 
Columbus  OH, 1000, 101, 32, 2, 0, 0, 0, 0; 
Raliegh-Durham  NC, 1000, 76, 23, 3, 0, 0, 0, 0; 
Dallas-Ft. Worth  TX, 999, 125, 36, 4, 0, 0, 0, 1; 
Chicago  IL, 1000, 103, 22, 1, 0, 0, 0, 0; 
San Jose  CA, 1000, 54, 3, 0, 0, 0, 0, 0; 
San Juan Marin  Puerto Rico, 999, 70, 13, 2, 0, 0, 0, 1; 
Nashville  TN, 1000, 79, 22, 4, 0, 0, 0, 0; 
Newark  NJ, 1000, 78, 21, 4, 0, 0, 0, 0; 
Denver  CO, 998, 147, 41, 6, 0, 0, 1, 2; 
Houston  TX, 1000, 62, 10, 0, 0, 0, 0, 0; 
New Orleans  LA, 1000, 56, 17, 0, 0, 0, 0, 0; 
Atlanta  GA, 1000, 88, 20, 0, 0, 0, 0, 0; 
Salt Lake City  UT, 1000, 57, 14, 1, 0, 0, 0, 1; 
Cincinnati  OH, 999, 56, 17, 0, 0, 0, 0, 1; 
Los Angeles  CA, 1000, 66, 14, 1, 0, 0, 0, 0; 
New York  NY, 1001, 57, 7, 0, 0, 0, 0, 0; 
Orlando  FL, 1000, 85, 30, 2, 0, 0, 0, 0; 
Minneapolis-St. Paul  MN, 1000, 82, 16, 1, 0, 0, 0, 0; 
Memphis  TN, 999, 70, 16, 2, 0, 0, 0, 1; 
Boston  MA, 1000, 124, 35, 9, 0, 0, 0, 0; 
St. Louis  MO, 1001, 111, 40, 16, 0, 0, 0, 0; 
Albuquerque  NM, 1000, 80, 12, 1, 0, 0, 0, 0; 
Pittsburgh  PA, 1000, 71, 21, 3, 0, 0, 0, 0; 
Philadelphia  PA, 1000, 60, 11, 0, 0, 0, 0, 0; 
Charlotte  NC, 999, 84, 21, 4, 0, 0, 0, 1; 
Baltimore  MD, 1000, 81, 11, 0, 0, 0, 0, 0; 
San Francisco  CA, 1000, 71, 17, 2, 0, 0, 0, 0; 
Syracuse  NY, 9997, 257, 62, 6, 0, 0, 0, 4; 
Indianapolis  IN, 999, 87, 11, 3, 0, 0, 0, 1; 
Seattle  WA, 999, 45, 18, 1, 0, 0, 0, 1; 
81; 
Milwaukee  WI, 9997, 2074, 2635, 784, 0, 1, 59, 5; 
Washington DC, 10002, 448, 150, 14, 0, 0, 0, 4; 
Anchorage  AK, 1000, 82, 20, 1, 0, 0, 0, 0; 
Phoenix  AZ, 1000, 93, 22, 3, 0, 0, 0, 0; 
Las Vagas  NV, 1000, 117, 39, 5, 0, 0, 0, 0; 
Columbus  OH, 1000, 113, 34, 4, 0, 0, 0, 0; 
Raliegh-Durham  NC, 1000, 84, 24, 3, 0, 0, 0, 0; 
Dallas-Ft. Worth  TX, 999, 135, 41, 4, 0, 0, 0, 1; 
Chicago  IL, 1000, 111, 28, 1, 0, 0, 0, 0; 
San Jose  CA, 1000, 60, 4, 0, 0, 0, 0, 0; 
San Juan Marin  Puerto Rico, 999, 71, 17, 2, 0, 0, 0, 1; 
Nashville  TN, 1000, 88, 22, 5, 0, 0, 0, 0; 
Newark  NJ, 1000, 85, 24, 4, 0, 0, 0, 0; 
Denver  CO, 998, 154, 43, 7, 0, 0, 1, 2; 
Houston  TX, 1000, 79, 14, 0, 0, 0, 0, 0; 
New Orleans  LA, 1000, 63, 17, 0, 0, 0, 0, 0; 
Atlanta  GA, 1000, 98, 23, 1, 0, 0, 0, 0; 
Salt Lake City  UT, 1000, 58, 18, 1, 0, 0, 0, 1; 
Cincinnati  OH, 999, 68, 19, 0, 0, 0, 0, 1; 
Los Angeles  CA, 1000, 71, 18, 1, 0, 0, 0, 0; 
New York  NY, 1001, 66, 8, 0, 0, 0, 0, 0; 
Orlando  FL, 1000, 94, 33, 2, 0, 0, 0, 0; 
Minneapolis-St. Paul  MN, 1000, 88, 21, 1, 0, 0, 0, 0; 
Memphis  TN, 999, 74, 19, 2, 0, 0, 0, 1; 
Boston  MA, 1000, 134, 38, 13, 0, 0, 0, 0; 
St. Louis  MO, 1001, 115, 46, 16, 0, 0, 1, 0; 
Albuquerque  NM, 1000, 93, 13, 1, 0, 0, 0, 0; 
Pittsburgh  PA, 1000, 81, 22, 3, 0, 0, 0, 0; 
Philadelphia  PA, 1000, 63, 13, 0, 0, 0, 0, 0; 
Charlotte  NC, 999, 89, 23, 4, 0, 0, 0, 1; 
Baltimore  MD, 1000, 91, 12, 0, 0, 0, 0, 0; 
San Francisco  CA, 1000, 79, 18, 2, 0, 0, 0, 0; 
Syracuse  NY, 9997, 279, 66, 6, 0, 0, 0, 4; 
Indianapolis  IN, 999, 96, 13, 4, 0, 0, 0, 1; 
Seattle  WA, 999, 48, 19, 1, 0, 0, 0, 1; 
82; 
Milwaukee  WI, 9996, 1395, 3151, 1067, 0, 1, 71, 6; 
Washington DC, 10002, 402, 238, 29, 0, 0, 0, 4; 
Anchorage  AK, 1000, 91, 24, 2, 0, 0, 0, 0; 
Phoenix  AZ, 1000, 100, 31, 4, 0, 0, 0, 0; 
Las Vagas  NV, 1000, 125, 44, 6, 0, 0, 0, 0; 
Columbus  OH, 1000, 115, 37, 5, 0, 0, 0, 0; 
Raliegh-Durham  NC, 1000, 95, 26, 5, 0, 0, 0, 0; 
Dallas-Ft. Worth  TX, 999, 142, 48, 11, 0, 0, 0, 1; 
Chicago  IL, 1000, 114, 39, 1, 0, 0, 0, 0; 
San Jose  CA, 1000, 67, 9, 0, 0, 0, 0, 0; 
San Juan Marin  Puerto Rico, 999, 75, 21, 2, 0, 0, 0, 1; 
Nashville  TN, 1000, 93, 28, 5, 0, 0, 0, 0; 
Newark  NJ, 1000, 92, 29, 6, 0, 0, 0, 0; 
Denver  CO, 998, 148, 54, 12, 0, 0, 1, 2; 
Houston  TX, 1000, 95, 15, 0, 0, 0, 0, 0; 
New Orleans  LA, 1000, 74, 19, 1, 0, 0, 0, 0; 
Atlanta  GA, 1000, 106, 25, 2, 0, 0, 0, 0; 
Salt Lake City  UT, 1000, 65, 20, 1, 0, 0, 0, 1; 
Cincinnati  OH, 999, 78, 22, 0, 0, 0, 0, 1; 
Los Angeles  CA, 1000, 80, 21, 2, 0, 0, 0, 0; 
New York  NY, 1001, 73, 15, 0, 0, 0, 0, 0; 
Orlando  FL, 1000, 105, 35, 6, 0, 0, 0, 0; 
Minneapolis-St. Paul  MN, 1000, 96, 30, 2, 0, 0, 0, 0; 
Memphis  TN, 999, 78, 24, 2, 0, 0, 0, 1; 
Boston  MA, 1000, 149, 37, 16, 0, 0, 0, 0; 
St. Louis  MO, 1001, 114, 59, 18, 0, 0, 1, 0; 
Albuquerque  NM, 1000, 103, 13, 1, 0, 0, 0, 0; 
Pittsburgh  PA, 1000, 82, 31, 4, 0, 0, 0, 0; 
Philadelphia  PA, 1000, 73, 19, 0, 0, 0, 0, 0; 
Charlotte  NC, 999, 97, 25, 6, 0, 0, 0, 1; 
Baltimore  MD, 1000, 97, 17, 0, 0, 0, 0, 0; 
San Francisco  CA, 1000, 83, 21, 3, 0, 0, 0, 0; 
Syracuse  NY, 9997, 305, 86, 13, 0, 0, 0, 4; 
Indianapolis  IN, 998, 99, 19, 4, 0, 0, 0, 2; 
Seattle  WA, 999, 62, 18, 3, 0, 0, 0, 1; 
83; 
Milwaukee  WI, 9996, 1401, 3152, 1068, 0, 1, 71, 6; 
Washington DC, 10002, 418, 240, 30, 0, 0, 0, 4; 
Anchorage  AK, 1000, 103, 26, 3, 0, 0, 0, 0; 
Phoenix  AZ, 1000, 112, 36, 4, 0, 0, 0, 0; 
Las Vagas  NV, 1000, 142, 50, 6, 0, 0, 0, 0; 
Columbus  OH, 1000, 125, 38, 9, 0, 0, 0, 0; 
Raliegh-Durham  NC, 1000, 110, 28, 5, 0, 0, 0, 0; 
Dallas-Ft. Worth  TX, 999, 157, 49, 12, 0, 0, 0, 1; 
Chicago  IL, 1000, 123, 44, 2, 0, 0, 0, 0; 
San Jose  CA, 1000, 76, 10, 0, 0, 0, 0, 0; 
San Juan Marin  Puerto Rico, 999, 78, 30, 2, 0, 0, 0, 1; 
Nashville  TN, 1000, 105, 31, 6, 0, 0, 0, 0; 
Newark  NJ, 1000, 99, 31, 6, 0, 0, 0, 0; 
Denver  CO, 998, 161, 60, 13, 0, 0, 1, 2; 
Houston  TX, 1000, 106, 21, 0, 0, 0, 0, 0; 
New Orleans  LA, 1000, 89, 21, 2, 0, 0, 0, 0; 
Atlanta  GA, 1000, 117, 27, 4, 0, 0, 0, 0; 
Salt Lake City  UT, 1000, 74, 21, 2, 0, 0, 0, 1; 
Cincinnati  OH, 999, 91, 25, 0, 0, 0, 0, 1; 
Los Angeles  CA, 1000, 91, 21, 4, 0, 0, 0, 0; 
New York  NY, 1001, 87, 17, 0, 0, 0, 0, 0; 
Orlando  FL, 1000, 113, 36, 8, 0, 0, 0, 0; 
Minneapolis-St. Paul  MN, 1000, 111, 33, 2, 0, 0, 0, 0; 
Memphis  TN, 999, 87, 26, 3, 0, 0, 0, 1; 
Boston  MA, 1000, 164, 42, 17, 0, 0, 0, 0; 
St. Louis  MO, 1001, 127, 64, 17, 0, 0, 2, 0; 
Albuquerque  NM, 1000, 112, 15, 1, 0, 0, 0, 0; 
Pittsburgh  PA, 1000, 98, 33, 5, 0, 0, 0, 0; 
Philadelphia  PA, 1000, 84, 20, 1, 0, 0, 0, 0; 
Charlotte  NC, 999, 116, 28, 7, 0, 0, 0, 1; 
Baltimore  MD, 1000, 111, 20, 0, 0, 0, 0, 0; 
San Francisco  CA, 1000, 97, 24, 3, 0, 0, 0, 0; 
Syracuse  NY, 9997, 330, 92, 14, 0, 0, 0, 4; 
Indianapolis  IN, 998, 105, 24, 4, 0, 0, 0, 2; 
Seattle  WA, 999, 76, 18, 3, 0, 0, 0, 1; 
84; 
Milwaukee  WI, 9996, 1436, 3147, 1072, 0, 1, 73, 6; 
Washington DC, 10002, 442, 241, 31, 0, 0, 0, 4; 
Anchorage  AK, 1000, 110, 29, 3, 0, 0, 0, 0; 
Phoenix  AZ, 1000, 127, 36, 7, 0, 0, 0, 0; 
Las Vagas  NV, 1000, 150, 61, 6, 0, 0, 0, 0; 
Columbus  OH, 999, 137, 45, 10, 0, 0, 0, 1; 
Raliegh-Durham  NC, 1000, 120, 28, 6, 0, 0, 0, 0; 
Dallas-Ft. Worth  TX, 999, 171, 53, 13, 0, 0, 0, 1; 
Chicago  IL, 1000, 136, 47, 4, 0, 0, 0, 0; 
San Jose  CA, 1000, 82, 15, 0, 0, 0, 0, 0; 
San Juan Marin  Puerto Rico, 999, 96, 31, 3, 0, 0, 0, 1; 
Nashville  TN, 1000, 113, 36, 6, 0, 0, 0, 0; 
Newark  NJ, 1000, 109, 32, 7, 0, 0, 0, 0; 
Denver  CO, 998, 167, 71, 13, 0, 0, 1, 2; 
Houston  TX, 1000, 121, 22, 0, 0, 0, 0, 0; 
New Orleans  LA, 1000, 90, 26, 2, 0, 0, 0, 0; 
Atlanta  GA, 1000, 127, 30, 4, 0, 0, 0, 0; 
Salt Lake City  UT, 1000, 83, 22, 3, 0, 0, 0, 1; 
Cincinnati  OH, 999, 103, 27, 0, 0, 0, 0, 1; 
Los Angeles  CA, 1000, 97, 24, 5, 0, 0, 0, 0; 
New York  NY, 1001, 99, 20, 0, 0, 0, 0, 0; 
Orlando  FL, 1000, 122, 40, 8, 0, 0, 0, 0; 
Minneapolis-St. Paul  MN, 1000, 118, 36, 3, 0, 0, 0, 0; 
Memphis  TN, 999, 97, 29, 4, 0, 0, 0, 1; 
Boston  MA, 1000, 171, 48, 19, 0, 0, 0, 0; 
St. Louis  MO, 1001, 136, 67, 18, 0, 0, 2, 0; 
Albuquerque  NM, 1000, 120, 17, 3, 0, 0, 0, 0; 
Pittsburgh  PA, 1000, 109, 34, 5, 0, 0, 0, 0; 
Philadelphia  PA, 1000, 90, 24, 2, 0, 0, 0, 0; 
Charlotte  NC, 999, 130, 30, 8, 0, 0, 0, 1; 
Baltimore  MD, 1000, 122, 28, 0, 0, 0, 0, 0; 
San Francisco  CA, 1000, 107, 27, 3, 0, 0, 0, 0; 
Syracuse  NY, 9997, 377, 95, 14, 0, 0, 0, 4; 
Indianapolis  IN, 998, 115, 27, 5, 0, 0, 0, 2; 
Seattle  WA, 999, 89, 18, 3, 0, 0, 0, 1; 
85; 
Milwaukee  WI, 9996, 1355, 3302, 1474, 0, 1, 97, 6; 
Washington DC, 10002, 951, 323, 50, 0, 0, 0, 4; 
Anchorage  AK, 1000, 135, 35, 3, 0, 0, 0, 0; 
Phoenix  AZ, 1000, 145, 40, 8, 0, 0, 0, 0; 
Las Vagas  NV, 1000, 173, 67, 8, 0, 0, 0, 0; 
Columbus  OH, 999, 156, 54, 12, 0, 0, 0, 1; 
Raliegh-Durham  NC, 1000, 157, 30, 10, 0, 0, 0, 0; 
Dallas-Ft. Worth  TX, 999, 182, 76, 17, 0, 0, 0, 1; 
Chicago  IL, 1000, 162, 57, 7, 0, 0, 0, 0; 
San Jose  CA, 1000, 98, 19, 0, 0, 0, 0, 0; 
San Juan Marin  Puerto Rico, 999, 123, 38, 4, 0, 0, 0, 1; 
Nashville  TN, 1000, 157, 46, 8, 0, 0, 0, 0; 
Newark  NJ, 1000, 143, 38, 9, 0, 0, 0, 0; 
Denver  CO, 998, 204, 93, 15, 0, 0, 1, 2; 
Houston  TX, 1000, 154, 25, 0, 0, 0, 0, 0; 
New Orleans  LA, 1000, 107, 30, 2, 0, 0, 0, 0; 
Atlanta  GA, 1000, 150, 39, 6, 0, 0, 0, 0; 
Salt Lake City  UT, 1000, 103, 26, 5, 0, 0, 0, 1; 
Cincinnati  OH, 999, 136, 31, 0, 0, 0, 0, 1; 
Los Angeles  CA, 1000, 120, 27, 5, 0, 0, 0, 0; 
New York  NY, 1001, 127, 23, 0, 0, 0, 0, 0; 
Orlando  FL, 1000, 142, 41, 14, 0, 0, 0, 0; 
Minneapolis-St. Paul  MN, 1000, 154, 43, 4, 0, 0, 0, 0; 
Memphis  TN, 999, 125, 39, 6, 0, 0, 0, 1; 
Boston  MA, 1000, 200, 57, 20, 0, 0, 0, 0; 
St. Louis  MO, 1001, 157, 82, 20, 0, 0, 2, 0; 
Albuquerque  NM, 1000, 144, 23, 5, 0, 0, 0, 0; 
Pittsburgh  PA, 1000, 141, 43, 6, 0, 0, 0, 0; 
Philadelphia  PA, 1000, 103, 26, 2, 0, 0, 0, 0; 
Charlotte  NC, 999, 168, 33, 9, 0, 0, 0, 1; 
Baltimore  MD, 1000, 127, 34, 1, 0, 0, 0, 0; 
San Francisco  CA, 1000, 125, 30, 5, 0, 0, 0, 0; 
Syracuse  NY, 9997, 674, 143, 20, 0, 0, 0, 4; 
Indianapolis  IN, 998, 135, 38, 5, 0, 0, 0, 2; 
Seattle  WA, 999, 111, 26, 4, 0, 0, 0, 1; 
86; 
Milwaukee  WI, 9996, 1385, 3303, 1477, 0, 1, 97, 6; 
Washington DC, 10002, 967, 326, 51, 0, 0, 0, 4; 
Anchorage  AK, 1000, 148, 39, 3, 0, 0, 0, 0; 
Phoenix  AZ, 1000, 154, 43, 9, 0, 0, 0, 0; 
Las Vagas  NV, 1000, 185, 73, 11, 0, 0, 0, 0; 
Columbus  OH, 999, 168, 54, 16, 0, 0, 0, 1; 
Raliegh-Durham  NC, 1000, 176, 30, 11, 0, 0, 0, 0; 
Dallas-Ft. Worth  TX, 999, 190, 84, 17, 0, 0, 0, 1; 
Chicago  IL, 1000, 174, 66, 7, 0, 0, 0, 0; 
San Jose  CA, 1000, 107, 22, 0, 0, 0, 0, 0; 
San Juan Marin  Puerto Rico, 999, 142, 38, 5, 0, 0, 0, 1; 
Nashville  TN, 1000, 169, 46, 11, 0, 0, 0, 0; 
Newark  NJ, 1000, 156, 39, 11, 0, 0, 0, 0; 
Denver  CO, 998, 214, 102, 16, 0, 0, 1, 2; 
Houston  TX, 1000, 173, 26, 0, 0, 0, 0, 0; 
New Orleans  LA, 1000, 118, 35, 2, 0, 0, 0, 0; 
Atlanta  GA, 1000, 160, 45, 7, 0, 0, 0, 0; 
Salt Lake City  UT, 1000, 116, 26, 5, 0, 0, 0, 1; 
Cincinnati  OH, 999, 151, 32, 2, 0, 0, 0, 1; 
Los Angeles  CA, 1000, 136, 31, 5, 0, 0, 0, 0; 
New York  NY, 1001, 145, 27, 1, 0, 0, 0, 0; 
Orlando  FL, 1000, 159, 44, 16, 0, 0, 0, 0; 
Minneapolis-St. Paul  MN, 1000, 171, 44, 4, 0, 0, 0, 0; 
Memphis  TN, 999, 140, 44, 6, 0, 0, 0, 1; 
Boston  MA, 1000, 216, 67, 20, 0, 0, 1, 0; 
St. Louis  MO, 1001, 173, 87, 20, 0, 0, 2, 0; 
Albuquerque  NM, 1000, 155, 29, 7, 0, 0, 0, 0; 
Pittsburgh  PA, 1000, 158, 44, 7, 0, 0, 0, 0; 
Philadelphia  PA, 1000, 113, 31, 2, 0, 0, 0, 0; 
Charlotte  NC, 999, 184, 42, 9, 0, 0, 0, 1; 
Baltimore  MD, 1000, 135, 41, 1, 0, 0, 0, 0; 
San Francisco  CA, 1000, 133, 33, 5, 0, 0, 0, 0; 
Syracuse  NY, 9997, 706, 144, 22, 0, 0, 0, 4; 
Indianapolis  IN, 998, 149, 43, 5, 0, 0, 0, 2; 
Seattle  WA, 999, 127, 25, 6, 0, 0, 0, 1; 
87; 
Milwaukee  WI, 9996, 1412, 3299, 1481, 0, 1, 98, 6; 
Washington DC, 10002, 1003, 327, 53, 0, 0, 0, 4; 
Anchorage  AK, 1000, 155, 42, 3, 0, 0, 0, 0; 
Phoenix  AZ, 1000, 167, 45, 12, 0, 0, 0, 0; 
Las Vagas  NV, 1000, 200, 76, 13, 0, 0, 0, 0; 
Columbus  OH, 999, 182, 56, 18, 0, 0, 0, 1; 
Raliegh-Durham  NC, 1000, 184, 34, 12, 0, 0, 0, 0; 
Dallas-Ft. Worth  TX, 999, 196, 90, 17, 0, 0, 0, 1; 
Chicago  IL, 1000, 190, 69, 7, 0, 0, 0, 0; 
San Jose  CA, 1000, 115, 26, 0, 0, 0, 0, 0; 
San Juan Marin  Puerto Rico, 999, 152, 44, 5, 0, 0, 0, 1; 
Nashville  TN, 1000, 185, 47, 13, 0, 0, 0, 0; 
Newark  NJ, 1000, 165, 42, 13, 0, 0, 0, 0; 
Denver  CO, 998, 229, 104, 17, 0, 0, 1, 2; 
Houston  TX, 1000, 186, 32, 0, 0, 0, 0, 0; 
New Orleans  LA, 1000, 127, 37, 3, 0, 0, 0, 0; 
Atlanta  GA, 1000, 165, 51, 8, 0, 0, 0, 0; 
Salt Lake City  UT, 1000, 118, 28, 7, 0, 0, 0, 1; 
Cincinnati  OH, 999, 165, 38, 3, 0, 0, 0, 1; 
Los Angeles  CA, 1000, 145, 33, 5, 0, 0, 0, 0; 
New York  NY, 1001, 157, 34, 1, 0, 0, 0, 0; 
Orlando  FL, 1000, 168, 49, 16, 0, 0, 0, 0; 
Minneapolis-St. Paul  MN, 1000, 172, 53, 5, 0, 0, 0, 0; 
Memphis  TN, 999, 167, 48, 6, 0, 0, 0, 1; 
Boston  MA, 1000, 229, 73, 22, 0, 0, 1, 0; 
St. Louis  MO, 1001, 186, 89, 24, 0, 0, 2, 0; 
Albuquerque  NM, 1000, 171, 34, 7, 0, 0, 0, 0; 
Pittsburgh  PA, 1000, 164, 48, 9, 0, 0, 0, 0; 
Philadelphia  PA, 1000, 128, 32, 3, 0, 0, 0, 0; 
Charlotte  NC, 999, 197, 51, 11, 0, 0, 0, 1; 
Baltimore  MD, 1000, 150, 49, 1, 0, 0, 0, 0; 
San Francisco  CA, 1000, 139, 37, 6, 0, 0, 0, 0; 
Syracuse  NY, 9997, 750, 144, 26, 0, 0, 0, 4; 
Indianapolis  IN, 998, 162, 49, 5, 0, 0, 0, 2; 
Seattle  WA, 999, 142, 27, 6, 0, 0, 0, 1; 
88; 
Milwaukee  WI, 9996, 1214, 3075, 2071, 0, 1, 128, 6; 
Washington DC, 10002, 1576, 404, 87, 0, 0, 0, 4; 
Anchorage  AK, 1000, 183, 49, 4, 0, 0, 0, 0; 
Phoenix  AZ, 1000, 194, 50, 16, 0, 0, 0, 0; 
Las Vagas  NV, 1000, 230, 83, 16, 0, 0, 0, 0; 
Columbus  OH, 999, 213, 68, 20, 0, 0, 0, 1; 
Raliegh-Durham  NC, 1000, 213, 43, 15, 0, 0, 0, 0; 
Dallas-Ft. Worth  TX, 999, 223, 100, 26, 0, 0, 0, 1; 
Chicago  IL, 1000, 205, 82, 9, 0, 0, 0, 0; 
San Jose  CA, 1000, 131, 30, 2, 0, 0, 0, 0; 
San Juan Marin  Puerto Rico, 999, 190, 51, 7, 0, 0, 0, 1; 
Nashville  TN, 1000, 218, 53, 16, 0, 0, 0, 0; 
Newark  NJ, 1000, 173, 59, 14, 0, 0, 0, 0; 
Denver  CO, 998, 254, 117, 24, 0, 0, 1, 2; 
Houston  TX, 1000, 216, 36, 0, 0, 0, 0, 0; 
New Orleans  LA, 1000, 166, 39, 4, 0, 0, 0, 0; 
Atlanta  GA, 1000, 195, 57, 8, 0, 0, 0, 0; 
Salt Lake City  UT, 1000, 141, 33, 9, 0, 0, 0, 1; 
Cincinnati  OH, 999, 205, 44, 4, 0, 0, 0, 1; 
Los Angeles  CA, 1000, 173, 38, 7, 0, 0, 0, 0; 
New York  NY, 1001, 173, 45, 1, 0, 0, 0, 0; 
Orlando  FL, 1000, 182, 57, 18, 0, 0, 0, 0; 
Minneapolis-St. Paul  MN, 1000, 183, 61, 5, 0, 0, 0, 0; 
Memphis  TN, 999, 194, 55, 8, 0, 0, 0, 1; 
Boston  MA, 1000, 261, 83, 24, 0, 0, 1, 0; 
St. Louis  MO, 1001, 219, 93, 29, 0, 0, 2, 0; 
Albuquerque  NM, 1000, 202, 46, 7, 0, 0, 0, 0; 
Pittsburgh  PA, 1000, 198, 57, 13, 0, 0, 0, 0; 
Philadelphia  PA, 1000, 144, 36, 5, 0, 0, 0, 0; 
Charlotte  NC, 999, 236, 57, 13, 0, 0, 0, 1; 
Baltimore  MD, 1000, 181, 53, 2, 0, 0, 0, 0; 
San Francisco  CA, 1000, 165, 43, 7, 0, 0, 0, 0; 
Syracuse  NY, 9997, 1159, 201, 37, 0, 0, 0, 4; 
Indianapolis  IN, 998, 190, 53, 8, 0, 0, 0, 2; 
Seattle  WA, 999, 153, 33, 7, 0, 0, 0, 1; 
89; 
Milwaukee  WI, 9996, 1262, 3085, 2072, 0, 1, 129, 6; 
Washington DC, 10002, 1647, 406, 90, 0, 0, 0, 4; 
Anchorage  AK, 1000, 198, 58, 6, 0, 0, 0, 0; 
Phoenix  AZ, 999, 196, 56, 17, 0, 0, 0, 1; 
Las Vagas  NV, 1000, 247, 91, 19, 0, 0, 0, 0; 
Columbus  OH, 999, 229, 72, 23, 0, 0, 0, 1; 
Raliegh-Durham  NC, 1000, 217, 49, 15, 0, 0, 0, 0; 
Dallas-Ft. Worth  TX, 999, 247, 101, 29, 0, 0, 0, 1; 
Chicago  IL, 1000, 216, 88, 11, 0, 0, 0, 0; 
San Jose  CA, 1000, 144, 34, 2, 0, 0, 0, 0; 
San Juan Marin  Puerto Rico, 999, 203, 58, 7, 0, 0, 0, 1; 
Nashville  TN, 1000, 230, 58, 16, 0, 0, 0, 0; 
Newark  NJ, 1000, 190, 64, 15, 0, 0, 0, 0; 
Denver  CO, 998, 267, 126, 26, 0, 0, 1, 2; 
Houston  TX, 1000, 226, 42, 1, 0, 0, 0, 0; 
New Orleans  LA, 1000, 183, 41, 7, 0, 0, 0, 0; 
Atlanta  GA, 1000, 213, 62, 8, 0, 0, 0, 0; 
Salt Lake City  UT, 1000, 146, 40, 9, 0, 0, 0, 1; 
Cincinnati  OH, 999, 223, 49, 6, 0, 0, 0, 1; 
Los Angeles  CA, 1000, 198, 39, 9, 0, 0, 0, 0; 
New York  NY, 1001, 196, 48, 1, 0, 0, 0, 0; 
Orlando  FL, 1000, 197, 60, 19, 0, 0, 0, 0; 
Minneapolis-St. Paul  MN, 1000, 197, 69, 7, 0, 0, 0, 0; 
Memphis  TN, 999, 213, 58, 10, 0, 0, 0, 1; 
Boston  MA, 1000, 270, 97, 27, 0, 0, 1, 0; 
St. Louis  MO, 1001, 229, 98, 35, 0, 0, 2, 0; 
Albuquerque  NM, 1000, 222, 52, 7, 0, 0, 0, 0; 
Pittsburgh  PA, 1000, 203, 62, 15, 0, 0, 0, 0; 
Philadelphia  PA, 1000, 159, 39, 7, 0, 0, 0, 0; 
Charlotte  NC, 999, 253, 66, 16, 0, 0, 0, 1; 
Baltimore  MD, 1000, 205, 59, 4, 0, 0, 0, 0; 
San Francisco  CA, 1000, 181, 45, 10, 0, 0, 0, 0; 
Syracuse  NY, 9997, 1185, 210, 40, 0, 0, 0, 4; 
Indianapolis  IN, 998, 205, 59, 9, 0, 0, 0, 2; 
Seattle  WA, 999, 178, 38, 8, 0, 0, 0, 1; 
90; 
Milwaukee  WI, 9996, 1260, 3102, 2075, 0, 1, 129, 6; 
Washington DC, 10002, 1675, 415, 90, 0, 0, 0, 4; 
Anchorage  AK, 1000, 210, 62, 9, 0, 0, 0, 0; 
Phoenix  AZ, 999, 199, 63, 20, 0, 0, 0, 1; 
Las Vagas  NV, 1000, 256, 102, 22, 0, 0, 0, 0; 
Columbus  OH, 999, 247, 84, 26, 0, 0, 0, 1; 
Raliegh-Durham  NC, 1000, 221, 57, 16, 0, 0, 0, 0; 
Dallas-Ft. Worth  TX, 999, 256, 111, 32, 0, 0, 0, 1; 
Chicago  IL, 999, 227, 91, 14, 0, 0, 0, 1; 
San Jose  CA, 1000, 152, 37, 4, 0, 0, 0, 0; 
San Juan Marin  Puerto Rico, 999, 214, 60, 9, 0, 0, 0, 1; 
Nashville  TN, 1000, 240, 62, 18, 0, 0, 0, 0; 
Newark  NJ, 1000, 202, 68, 18, 0, 0, 0, 0; 
Denver  CO, 998, 272, 129, 31, 0, 0, 1, 2; 
Houston  TX, 1000, 231, 51, 3, 0, 0, 0, 0; 
New Orleans  LA, 1000, 191, 46, 8, 0, 0, 0, 0; 
Atlanta  GA, 1000, 226, 67, 12, 0, 0, 0, 0; 
Salt Lake City  UT, 1000, 149, 43, 11, 0, 0, 0, 1; 
Cincinnati  OH, 999, 246, 51, 8, 0, 0, 0, 1; 
Los Angeles  CA, 1000, 211, 44, 10, 0, 0, 0, 0; 
New York  NY, 1001, 214, 51, 1, 0, 0, 0, 0; 
Orlando  FL, 1000, 208, 68, 19, 0, 0, 0, 0; 
Minneapolis-St. Paul  MN, 1000, 206, 74, 9, 0, 0, 0, 0; 
Memphis  TN, 999, 227, 58, 14, 0, 0, 0, 1; 
Boston  MA, 1000, 281, 103, 34, 0, 0, 1, 0; 
St. Louis  MO, 1001, 246, 99, 39, 0, 0, 2, 0; 
Albuquerque  NM, 1000, 237, 63, 8, 0, 0, 0, 0; 
Pittsburgh  PA, 1000, 211, 66, 17, 0, 0, 0, 0; 
Philadelphia  PA, 1000, 175, 43, 7, 0, 0, 0, 0; 
Charlotte  NC, 999, 264, 73, 18, 0, 0, 0, 1; 
Baltimore  MD, 1000, 209, 68, 7, 0, 0, 0, 0; 
San Francisco  CA, 1000, 193, 53, 11, 0, 0, 0, 0; 
Syracuse  NY, 9997, 1228, 221, 41, 0, 0, 0, 4; 
Indianapolis  IN, 998, 209, 64, 10, 0, 0, 0, 2; 
Seattle  WA, 999, 192, 42, 10, 0, 0, 0, 1; 
91; 
Milwaukee  WI, 9995, 1311, 2578, 2727, 0, 1, 184, 7; 
Washington DC, 10002, 2133, 418, 158, 0, 0, 1, 4; 
Anchorage  AK, 1000, 237, 68, 13, 0, 0, 0, 0; 
Phoenix  AZ, 999, 231, 73, 24, 0, 0, 0, 1; 
Las Vagas  NV, 1000, 272, 119, 27, 0, 0, 0, 0; 
Columbus  OH, 999, 270, 97, 29, 0, 0, 0, 1; 
Raliegh-Durham  NC, 1000, 241, 64, 18, 0, 0, 0, 0; 
Dallas-Ft. Worth  TX, 999, 274, 119, 37, 0, 0, 0, 1; 
Chicago  IL, 999, 247, 95, 21, 0, 0, 0, 1; 
San Jose  CA, 1000, 180, 45, 6, 0, 0, 0, 0; 
San Juan Marin  Puerto Rico, 999, 242, 62, 12, 0, 0, 0, 1; 
Nashville  TN, 1000, 258, 66, 26, 0, 0, 0, 0; 
Newark  NJ, 1000, 231, 77, 21, 0, 0, 0, 0; 
Denver  CO, 998, 296, 137, 36, 0, 0, 1, 2; 
Houston  TX, 1000, 263, 63, 4, 0, 0, 0, 0; 
New Orleans  LA, 1000, 229, 52, 10, 0, 0, 0, 0; 
Atlanta  GA, 1000, 248, 77, 17, 0, 0, 0, 0; 
Salt Lake City  UT, 1000, 180, 51, 12, 0, 0, 1, 1; 
Cincinnati  OH, 999, 269, 54, 12, 0, 0, 0, 1; 
Los Angeles  CA, 1000, 228, 54, 15, 0, 0, 0, 0; 
New York  NY, 1001, 237, 55, 2, 0, 0, 0, 0; 
Orlando  FL, 1000, 225, 83, 22, 0, 0, 0, 0; 
Minneapolis-St. Paul  MN, 1000, 230, 78, 13, 0, 0, 0, 0; 
Memphis  TN, 999, 252, 64, 19, 0, 0, 0, 1; 
Boston  MA, 1000, 297, 115, 36, 0, 0, 1, 0; 
St. Louis  MO, 1001, 269, 106, 46, 0, 0, 2, 0; 
Albuquerque  NM, 1000, 257, 73, 11, 0, 0, 0, 0; 
Pittsburgh  PA, 1000, 234, 70, 22, 0, 0, 0, 0; 
Philadelphia  PA, 1000, 190, 54, 10, 0, 0, 0, 0; 
Charlotte  NC, 999, 301, 75, 22, 0, 0, 0, 1; 
Baltimore  MD, 1000, 234, 71, 9, 0, 0, 0, 0; 
San Francisco  CA, 1000, 217, 63, 14, 0, 0, 0, 0; 
Syracuse  NY, 9997, 1681, 265, 63, 0, 0, 0, 4; 
Indianapolis  IN, 998, 242, 72, 14, 0, 0, 0, 2; 
Seattle  WA, 999, 215, 47, 16, 0, 0, 0, 1; 
92; 
Milwaukee  WI, 9995, 1324, 2596, 2729, 0, 1, 184, 7; 
Washington DC, 10002, 2188, 429, 159, 0, 0, 1, 4; 
Anchorage  AK, 1000, 247, 76, 18, 0, 0, 0, 0; 
Phoenix  AZ, 999, 237, 87, 25, 0, 0, 0, 1; 
Las Vagas  NV, 1000, 295, 126, 28, 0, 0, 0, 0; 
Columbus  OH, 999, 275, 111, 31, 0, 0, 0, 1; 
Raliegh-Durham  NC, 1000, 242, 76, 22, 0, 0, 1, 0; 
Dallas-Ft. Worth  TX, 999, 277, 138, 39, 0, 0, 0, 1; 
Chicago  IL, 999, 267, 100, 27, 0, 0, 0, 1; 
San Jose  CA, 1000, 187, 51, 8, 0, 0, 0, 0; 
San Juan Marin  Puerto Rico, 999, 250, 73, 15, 0, 0, 0, 1; 
Nashville  TN, 1000, 262, 77, 30, 0, 0, 0, 0; 
Newark  NJ, 1000, 245, 83, 24, 0, 0, 0, 0; 
Denver  CO, 998, 314, 147, 39, 0, 0, 2, 2; 
Houston  TX, 1000, 270, 70, 6, 0, 0, 0, 0; 
New Orleans  LA, 1000, 238, 66, 10, 0, 0, 0, 0; 
Atlanta  GA, 1000, 267, 86, 21, 0, 0, 0, 0; 
Salt Lake City  UT, 1000, 191, 58, 13, 0, 0, 1, 1; 
Cincinnati  OH, 999, 286, 58, 14, 0, 0, 0, 1; 
Los Angeles  CA, 1000, 239, 67, 15, 0, 0, 0, 0; 
New York  NY, 1001, 249, 61, 7, 0, 0, 0, 0; 
Orlando  FL, 1000, 236, 92, 24, 0, 0, 0, 0; 
Minneapolis-St. Paul  MN, 1000, 234, 83, 19, 0, 0, 0, 0; 
Memphis  TN, 999, 263, 71, 21, 0, 0, 0, 1; 
Boston  MA, 1000, 307, 125, 39, 0, 0, 1, 0; 
St. Louis  MO, 1001, 284, 117, 49, 0, 0, 3, 0; 
Albuquerque  NM, 1000, 281, 78, 12, 0, 0, 0, 0; 
Pittsburgh  PA, 1000, 250, 77, 23, 0, 0, 0, 0; 
Philadelphia  PA, 1000, 205, 59, 12, 0, 0, 0, 0; 
Charlotte  NC, 999, 308, 88, 23, 0, 0, 0, 1; 
Baltimore  MD, 1000, 252, 80, 11, 0, 0, 0, 0; 
San Francisco  CA, 1000, 240, 72, 14, 0, 0, 0, 0; 
Syracuse  NY, 9997, 1705, 279, 69, 0, 0, 1, 4; 
Indianapolis  IN, 998, 251, 81, 16, 0, 0, 0, 2; 
Seattle  WA, 999, 232, 53, 17, 0, 0, 0, 1; 
93; 
Milwaukee  WI, 9995, 1299, 2625, 2729, 0, 1, 187, 7; 
Washington DC, 10002, 2217, 451, 160, 0, 0, 1, 5; 
Anchorage  AK, 1000, 251, 89, 19, 0, 0, 0, 0; 
Phoenix  AZ, 999, 246, 100, 26, 0, 0, 0, 1; 
Las Vagas  NV, 1000, 307, 132, 35, 0, 0, 0, 0; 
Columbus  OH, 999, 285, 120, 33, 0, 0, 0, 1; 
Raliegh-Durham  NC, 999, 252, 85, 23, 0, 0, 1, 0; 
Dallas-Ft. Worth  TX, 999, 289, 147, 43, 0, 0, 0, 2; 
Chicago  IL, 999, 276, 112, 30, 0, 0, 0, 1; 
San Jose  CA, 1000, 200, 56, 9, 0, 0, 0, 0; 
San Juan Marin  Puerto Rico, 999, 256, 79, 18, 0, 0, 0, 1; 
Nashville  TN, 1000, 272, 81, 32, 0, 0, 0, 0; 
Newark  NJ, 1000, 256, 90, 25, 0, 0, 0, 0; 
Denver  CO, 998, 316, 160, 45, 0, 0, 2, 2; 
Houston  TX, 1000, 274, 83, 7, 0, 0, 0, 0; 
New Orleans  LA, 1000, 251, 68, 15, 0, 0, 0, 0; 
Atlanta  GA, 1000, 266, 100, 23, 0, 0, 0, 0; 
Salt Lake City  UT, 1000, 197, 61, 20, 0, 0, 1, 1; 
Cincinnati  OH, 999, 286, 69, 17, 0, 0, 0, 1; 
Los Angeles  CA, 1000, 246, 76, 17, 0, 0, 0, 0; 
New York  NY, 1001, 264, 71, 9, 0, 0, 0, 0; 
Orlando  FL, 1000, 239, 105, 26, 0, 0, 0, 0; 
Minneapolis-St. Paul  MN, 1000, 244, 91, 22, 0, 0, 0, 0; 
Memphis  TN, 999, 270, 76, 23, 0, 0, 0, 1; 
Boston  MA, 1000, 310, 142, 42, 0, 0, 1, 0; 
St. Louis  MO, 1000, 287, 124, 53, 0, 0, 3, 0; 
Albuquerque  NM, 1000, 292, 89, 15, 0, 0, 0, 0; 
Pittsburgh  PA, 1000, 260, 82, 26, 0, 0, 0, 0; 
Philadelphia  PA, 1000, 208, 71, 12, 0, 0, 0, 0; 
Charlotte  NC, 999, 313, 98, 24, 0, 0, 0, 1; 
Baltimore  MD, 1000, 272, 92, 11, 0, 0, 0, 0; 
San Francisco  CA, 1000, 260, 76, 18, 0, 0, 0, 0; 
Syracuse  NY, 9997, 1758, 303, 71, 0, 0, 1, 4; 
Indianapolis  IN, 998, 268, 91, 17, 0, 0, 0, 2; 
Seattle  WA, 999, 244, 58, 20, 0, 0, 0, 1; 
94; 
Milwaukee  WI, 9995, 1287, 2057, 3451, 0, 1, 263, 7; 
Washington DC, 10002, 2640, 566, 234, 0, 0, 3, 5; 
Anchorage  AK, 1000, 265, 101, 23, 0, 0, 0, 0; 
Phoenix  AZ, 999, 272, 114, 30, 0, 0, 0, 1; 
Las Vagas  NV, 1000, 337, 137, 43, 0, 0, 0, 0; 
Columbus  OH, 999, 304, 127, 41, 0, 0, 0, 1; 
Raliegh-Durham  NC, 999, 264, 107, 26, 0, 0, 1, 0; 
Dallas-Ft. Worth  TX, 999, 280, 159, 56, 0, 0, 1, 2; 
Chicago  IL, 999, 303, 115, 43, 0, 0, 0, 1; 
San Jose  CA, 1000, 229, 64, 13, 0, 0, 0, 0; 
San Juan Marin  Puerto Rico, 999, 284, 88, 22, 0, 0, 0, 1; 
Nashville  TN, 1000, 269, 105, 36, 0, 0, 0, 0; 
Newark  NJ, 1000, 276, 101, 30, 0, 0, 0, 0; 
Denver  CO, 998, 323, 164, 60, 0, 0, 3, 2; 
Houston  TX, 1000, 290, 104, 9, 0, 0, 0, 0; 
New Orleans  LA, 1000, 266, 82, 21, 0, 0, 0, 0; 
Atlanta  GA, 1000, 289, 109, 24, 0, 0, 0, 0; 
Salt Lake City  UT, 1000, 231, 65, 27, 0, 0, 1, 1; 
Cincinnati  OH, 999, 302, 86, 22, 0, 0, 0, 1; 
Los Angeles  CA, 1000, 263, 86, 18, 0, 0, 0, 0; 
New York  NY, 1001, 289, 84, 16, 0, 0, 0, 0; 
Orlando  FL, 1000, 265, 114, 31, 0, 0, 0, 0; 
Minneapolis-St. Paul  MN, 1000, 273, 108, 30, 0, 0, 0, 0; 
Memphis  TN, 999, 282, 82, 27, 0, 0, 0, 1; 
Boston  MA, 1000, 319, 156, 45, 0, 0, 1, 0; 
St. Louis  MO, 1000, 300, 127, 64, 0, 0, 3, 0; 
Albuquerque  NM, 1000, 310, 100, 18, 0, 0, 0, 0; 
Pittsburgh  PA, 1000, 270, 96, 33, 0, 0, 0, 0; 
Philadelphia  PA, 1000, 236, 81, 14, 0, 0, 0, 0; 
Charlotte  NC, 999, 327, 111, 28, 0, 0, 0, 1; 
Baltimore  MD, 1000, 306, 94, 18, 0, 0, 0, 0; 
San Francisco  CA, 1000, 287, 85, 23, 0, 0, 0, 0; 
Syracuse  NY, 9997, 2284, 380, 93, 0, 0, 1, 4; 
Indianapolis  IN, 998, 286, 101, 24, 0, 0, 0, 2; 
Seattle  WA, 999, 260, 68, 23, 0, 0, 0, 1; 
95; 
Milwaukee  WI, 9995, 1288, 2069, 3449, 0, 1, 268, 7; 
Washington DC, 10002, 2673, 588, 234, 0, 0, 4, 5; 
Anchorage  AK, 1000, 284, 109, 28, 0, 0, 0, 0; 
Phoenix  AZ, 999, 280, 127, 32, 0, 0, 1, 1; 
Las Vagas  NV, 1000, 341, 151, 48, 0, 0, 0, 0; 
Columbus  OH, 999, 311, 132, 46, 0, 0, 0, 1; 
Raliegh-Durham  NC, 999, 274, 125, 29, 0, 0, 1, 0; 
Dallas-Ft. Worth  TX, 999, 294, 165, 57, 0, 0, 2, 2; 
Chicago  IL, 999, 306, 128, 49, 0, 0, 0, 1; 
San Jose  CA, 1000, 253, 71, 13, 0, 0, 0, 0; 
San Juan Marin  Puerto Rico, 999, 293, 92, 31, 0, 0, 0, 1; 
Nashville  TN, 1000, 283, 116, 37, 0, 0, 0, 0; 
Newark  NJ, 1000, 290, 109, 31, 0, 0, 0, 0; 
Denver  CO, 998, 312, 182, 66, 0, 0, 3, 2; 
Houston  TX, 1000, 295, 122, 13, 0, 0, 0, 0; 
New Orleans  LA, 1000, 281, 86, 27, 0, 0, 0, 0; 
Atlanta  GA, 1000, 304, 123, 29, 0, 0, 0, 0; 
Salt Lake City  UT, 1000, 237, 77, 28, 0, 0, 1, 1; 
Cincinnati  OH, 999, 315, 97, 25, 0, 0, 0, 1; 
Los Angeles  CA, 1000, 276, 99, 20, 0, 0, 0, 0; 
New York  NY, 1001, 303, 98, 16, 0, 0, 0, 0; 
Orlando  FL, 1000, 275, 124, 34, 0, 0, 0, 0; 
Minneapolis-St. Paul  MN, 1000, 280, 120, 33, 0, 0, 0, 0; 
Memphis  TN, 999, 287, 95, 31, 0, 0, 0, 1; 
Boston  MA, 1000, 324, 167, 53, 0, 0, 2, 0; 
St. Louis  MO, 1000, 299, 140, 70, 0, 0, 4, 0; 
Albuquerque  NM, 1000, 328, 110, 21, 0, 0, 0, 0; 
Pittsburgh  PA, 1000, 280, 112, 35, 0, 0, 0, 0; 
Philadelphia  PA, 1000, 251, 93, 15, 0, 0, 0, 0; 
Charlotte  NC, 999, 329, 130, 31, 0, 0, 0, 1; 
Baltimore  MD, 1000, 320, 109, 22, 0, 0, 0, 0; 
San Francisco  CA, 1001, 295, 102, 27, 0, 0, 0, 0; 
Syracuse  NY, 9997, 2296, 403, 96, 0, 0, 1, 4; 
Indianapolis  IN, 998, 310, 108, 28, 0, 0, 0, 2; 
Seattle  WA, 999, 271, 81, 24, 0, 0, 0, 1; 
96; 
Milwaukee  WI, 9995, 1252, 2110, 3446, 0, 1, 271, 7; 
Washington DC, 10002, 2653, 616, 238, 0, 0, 4, 5; 
Anchorage  AK, 1000, 308, 117, 30, 0, 0, 0, 0; 
Phoenix  AZ, 999, 286, 134, 38, 0, 0, 1, 1; 
Las Vagas  NV, 1000, 339, 162, 55, 0, 0, 0, 0; 
Columbus  OH, 999, 303, 152, 50, 0, 0, 0, 1; 
Raliegh-Durham  NC, 999, 289, 131, 34, 0, 0, 1, 0; 
Dallas-Ft. Worth  TX, 999, 298, 184, 59, 0, 0, 2, 2; 
Chicago  IL, 999, 320, 140, 53, 0, 0, 0, 1; 
San Jose  CA, 1000, 265, 84, 13, 0, 0, 0, 0; 
San Juan Marin  Puerto Rico, 999, 301, 99, 37, 0, 0, 0, 1; 
Nashville  TN, 1000, 288, 134, 40, 0, 0, 0, 0; 
Newark  NJ, 1000, 302, 119, 34, 0, 0, 0, 0; 
Denver  CO, 998, 326, 194, 69, 0, 0, 3, 2; 
Houston  TX, 1000, 308, 132, 18, 0, 0, 0, 0; 
New Orleans  LA, 1000, 292, 96, 28, 0, 0, 0, 0; 
Atlanta  GA, 1000, 314, 133, 35, 0, 0, 0, 0; 
Salt Lake City  UT, 1000, 260, 78, 30, 0, 0, 1, 1; 
Cincinnati  OH, 999, 318, 113, 26, 0, 0, 0, 1; 
Los Angeles  CA, 1000, 289, 106, 23, 0, 0, 0, 0; 
New York  NY, 1001, 317, 113, 19, 0, 0, 0, 0; 
Orlando  FL, 1000, 287, 131, 41, 0, 0, 0, 0; 
Minneapolis-St. Paul  MN, 1000, 293, 127, 37, 0, 0, 0, 0; 
Memphis  TN, 999, 282, 114, 32, 0, 0, 0, 1; 
Boston  MA, 1000, 327, 179, 59, 0, 0, 2, 0; 
St. Louis  MO, 1000, 315, 147, 73, 0, 0, 5, 0; 
Albuquerque  NM, 1000, 331, 119, 25, 0, 0, 0, 0; 
Pittsburgh  PA, 1000, 293, 123, 38, 0, 0, 0, 0; 
Philadelphia  PA, 1000, 271, 97, 17, 0, 0, 0, 0; 
Charlotte  NC, 999, 336, 138, 35, 0, 0, 0, 1; 
Baltimore  MD, 1000, 328, 127, 24, 0, 0, 0, 0; 
San Francisco  CA, 1001, 311, 113, 27, 0, 0, 0, 0; 
Syracuse  NY, 9997, 2304, 435, 100, 0, 0, 1, 4; 
Indianapolis  IN, 998, 322, 120, 34, 0, 0, 0, 2; 
Seattle  WA, 999, 280, 91, 26, 0, 0, 0, 1; 
97; 
Milwaukee  WI, 9994, 1107, 1804, 3967, 0, 2, 386, 7; 
Washington DC, 10002, 2855, 1026, 324, 0, 0, 7, 5; 
Anchorage  AK, 1000, 306, 139, 39, 0, 0, 0, 0; 
Phoenix  AZ, 999, 307, 158, 41, 0, 0, 1, 1; 
Las Vagas  NV, 1000, 349, 178, 67, 0, 0, 0, 0; 
Columbus  OH, 999, 308, 167, 58, 0, 0, 0, 1; 
Raliegh-Durham  NC, 999, 282, 163, 43, 0, 0, 1, 0; 
Dallas-Ft. Worth  TX, 999, 280, 198, 79, 0, 0, 2, 2; 
Chicago  IL, 999, 320, 171, 61, 0, 0, 0, 1; 
San Jose  CA, 1000, 277, 103, 17, 0, 0, 0, 0; 
San Juan Marin  Puerto Rico, 999, 301, 131, 41, 0, 0, 0, 1; 
Nashville  TN, 1000, 273, 168, 46, 0, 0, 1, 0; 
Newark  NJ, 1000, 297, 143, 44, 0, 0, 0, 0; 
Denver  CO, 998, 297, 231, 83, 0, 0, 3, 2; 
Houston  TX, 1000, 325, 150, 22, 0, 0, 0, 0; 
New Orleans  LA, 1000, 313, 113, 31, 0, 0, 0, 0; 
Atlanta  GA, 1000, 319, 157, 44, 0, 0, 0, 0; 
Salt Lake City  UT, 1000, 284, 99, 32, 0, 0, 1, 1; 
Cincinnati  OH, 999, 322, 140, 30, 0, 0, 0, 1; 
Los Angeles  CA, 1000, 303, 127, 27, 0, 0, 0, 0; 
New York  NY, 1001, 343, 124, 29, 0, 0, 0, 0; 
Orlando  FL, 1000, 285, 150, 52, 0, 0, 0, 0; 
Minneapolis-St. Paul  MN, 1000, 284, 154, 44, 0, 0, 0, 0; 
Memphis  TN, 999, 282, 142, 37, 0, 0, 0, 1; 
Boston  MA, 1000, 311, 216, 66, 0, 0, 2, 0; 
St. Louis  MO, 1000, 299, 170, 81, 0, 0, 6, 0; 
Albuquerque  NM, 1000, 344, 143, 28, 0, 0, 0, 0; 
Pittsburgh  PA, 1000, 306, 145, 44, 0, 0, 1, 0; 
Philadelphia  PA, 1000, 292, 111, 22, 0, 0, 0, 0; 
Charlotte  NC, 999, 324, 171, 40, 0, 0, 0, 1; 
Baltimore  MD, 1000, 355, 142, 28, 0, 0, 0, 0; 
San Francisco  CA, 1001, 328, 132, 35, 0, 0, 0, 0; 
Syracuse  NY, 9997, 2777, 713, 144, 0, 0, 1, 4; 
Indianapolis  IN, 998, 323, 143, 42, 0, 0, 0, 2; 
Seattle  WA, 999, 288, 118, 28, 0, 0, 0, 1; 
98; 
Milwaukee  WI, 9994, 1086, 1836, 3972, 0, 2, 389, 7; 
Washington DC, 10002, 2868, 1059, 330, 0, 0, 7, 5; 
Anchorage  AK, 1000, 307, 155, 44, 0, 0, 0, 0; 
Phoenix  AZ, 999, 310, 164, 47, 0, 0, 1, 1; 
Las Vagas  NV, 1000, 341, 196, 76, 0, 0, 0, 0; 
Columbus  OH, 999, 312, 174, 65, 0, 0, 0, 1; 
Raliegh-Durham  NC, 999, 292, 171, 48, 0, 0, 1, 0; 
Dallas-Ft. Worth  TX, 999, 280, 208, 88, 0, 0, 2, 2; 
Chicago  IL, 999, 319, 182, 65, 0, 0, 0, 1; 
San Jose  CA, 1000, 290, 111, 19, 0, 0, 0, 0; 
San Juan Marin  Puerto Rico, 999, 300, 142, 44, 0, 0, 0, 1; 
Nashville  TN, 1000, 282, 182, 50, 0, 0, 1, 0; 
Newark  NJ, 1000, 298, 154, 50, 0, 0, 0, 0; 
Denver  CO, 998, 296, 239, 95, 0, 0, 3, 2; 
Houston  TX, 1000, 325, 163, 29, 0, 0, 0, 0; 
New Orleans  LA, 1000, 311, 130, 35, 0, 0, 0, 0; 
Atlanta  GA, 1000, 328, 166, 50, 0, 0, 0, 0; 
Salt Lake City  UT, 1000, 291, 107, 36, 0, 0, 1, 1; 
Cincinnati  OH, 999, 312, 164, 34, 0, 0, 0, 1; 
Los Angeles  CA, 1000, 300, 141, 30, 0, 0, 0, 0; 
New York  NY, 1001, 343, 142, 30, 0, 0, 0, 0; 
Orlando  FL, 1000, 284, 167, 58, 0, 0, 0, 0; 
Minneapolis-St. Paul  MN, 1000, 282, 170, 49, 0, 0, 0, 0; 
Memphis  TN, 999, 297, 152, 38, 0, 0, 0, 1; 
Boston  MA, 1000, 305, 230, 76, 0, 0, 2, 0; 
St. Louis  MO, 1000, 292, 184, 88, 0, 0, 7, 0; 
Albuquerque  NM, 1000, 356, 153, 32, 0, 0, 0, 0; 
Pittsburgh  PA, 1000, 307, 161, 46, 0, 0, 2, 0; 
Philadelphia  PA, 1000, 296, 119, 27, 0, 0, 0, 0; 
Charlotte  NC, 999, 328, 185, 49, 0, 0, 1, 1; 
Baltimore  MD, 1000, 357, 158, 34, 0, 0, 0, 0; 
San Francisco  CA, 1001, 336, 142, 37, 0, 0, 0, 0; 
Syracuse  NY, 9997, 2791, 738, 151, 0, 0, 1, 4; 
Indianapolis  IN, 998, 329, 155, 48, 0, 0, 1, 2; 
Seattle  WA, 999, 282, 134, 32, 0, 0, 0, 1; 
99; 
Milwaukee  WI, 9994, 1065, 1853, 3971, 0, 2, 399, 7; 
Washington DC, 10001, 2849, 1087, 332, 0, 0, 7, 6; 
Anchorage  AK, 1000, 309, 163, 49, 0, 0, 0, 0; 
Phoenix  AZ, 999, 320, 175, 55, 0, 0, 1, 1; 
Las Vagas  NV, 1000, 334, 210, 87, 0, 0, 0, 0; 
Columbus  OH, 999, 323, 184, 72, 0, 0, 0, 1; 
Raliegh-Durham  NC, 999, 296, 183, 52, 0, 0, 2, 0; 
Dallas-Ft. Worth  TX, 999, 290, 212, 96, 0, 0, 2, 2; 
Chicago  IL, 999, 327, 192, 71, 0, 0, 0, 1; 
San Jose  CA, 1000, 308, 116, 23, 0, 0, 0, 0; 
San Juan Marin  Puerto Rico, 999, 291, 163, 48, 0, 0, 0, 1; 
Nashville  TN, 1000, 285, 194, 54, 0, 0, 1, 0; 
Newark  NJ, 1000, 304, 167, 52, 0, 0, 1, 0; 
Denver  CO, 998, 310, 249, 99, 0, 0, 4, 2; 
Houston  TX, 1000, 333, 175, 37, 0, 0, 0, 0; 
New Orleans  LA, 1000, 329, 137, 38, 0, 0, 0, 0; 
Atlanta  GA, 1000, 344, 170, 54, 0, 0, 0, 0; 
Salt Lake City  UT, 1000, 312, 111, 39, 0, 0, 1, 1; 
Cincinnati  OH, 999, 315, 181, 41, 0, 0, 0, 1; 
Los Angeles  CA, 1000, 312, 150, 32, 0, 0, 0, 0; 
New York  NY, 1001, 357, 154, 33, 0, 0, 0, 0; 
Orlando  FL, 1000, 299, 174, 65, 0, 0, 0, 0; 
Minneapolis-St. Paul  MN, 1000, 298, 177, 56, 0, 0, 0, 0; 
Memphis  TN, 999, 307, 172, 40, 0, 0, 0, 1; 
Boston  MA, 1000, 312, 237, 85, 0, 0, 2, 0; 
St. Louis  MO, 1000, 291, 200, 89, 0, 0, 8, 0; 
Albuquerque  NM, 1000, 365, 170, 36, 0, 0, 0, 0; 
Pittsburgh  PA, 1000, 327, 172, 49, 0, 0, 2, 0; 
Philadelphia  PA, 1000, 306, 133, 32, 0, 0, 0, 0; 
Charlotte  NC, 999, 333, 203, 54, 0, 0, 1, 1; 
Baltimore  MD, 1000, 367, 170, 42, 0, 0, 0, 0; 
San Francisco  CA, 1001, 340, 155, 40, 0, 0, 0, 0; 
Syracuse  NY, 9997, 2767, 795, 157, 0, 0, 1, 4; 
Indianapolis  IN, 998, 339, 163, 53, 0, 0, 1, 2; 
Seattle  WA, 999, 298, 146, 33, 0, 0, 0, 1; 
100; 
Milwaukee  WI, 9994, 829, 1616, 4324, 0, 2, 561, 7; 
Washington DC, 10001, 2283, 1632, 417, 0, 0, 9, 6; 
Anchorage  AK, 1000, 292, 197, 52, 0, 0, 0, 0; 
Phoenix  AZ, 999, 299, 200, 69, 0, 0, 1, 1; 
Las Vagas  NV, 1000, 311, 240, 97, 0, 0, 0, 0; 
Columbus  OH, 999, 307, 216, 81, 0, 0, 0, 1; 
Raliegh-Durham  NC, 999, 282, 201, 66, 0, 0, 2, 0; 
Dallas-Ft. Worth  TX, 999, 266, 233, 111, 0, 0, 4, 2; 
Chicago  IL, 999, 318, 217, 79, 0, 0, 0, 1; 
San Jose  CA, 1000, 294, 135, 31, 0, 0, 0, 0; 
San Juan Marin  Puerto Rico, 999, 275, 198, 55, 0, 0, 0, 1; 
Nashville  TN, 1000, 277, 219, 62, 0, 0, 1, 0; 
Newark  NJ, 1000, 284, 188, 66, 0, 0, 1, 0; 
Denver  CO, 998, 286, 269, 121, 0, 0, 4, 2; 
Houston  TX, 1000, 313, 213, 41, 0, 0, 0, 0; 
New Orleans  LA, 1000, 316, 169, 41, 0, 0, 0, 0; 
Atlanta  GA, 1000, 337, 197, 62, 0, 0, 0, 0; 
Salt Lake City  UT, 1000, 307, 139, 43, 0, 0, 1, 1; 
Cincinnati  OH, 999, 304, 210, 49, 0, 0, 0, 1; 
Los Angeles  CA, 1000, 299, 173, 45, 0, 0, 0, 0; 
New York  NY, 1001, 344, 179, 39, 0, 0, 0, 0; 
Orlando  FL, 1000, 304, 187, 73, 0, 0, 0, 0; 
Minneapolis-St. Paul  MN, 1000, 295, 194, 63, 0, 0, 1, 0; 
Memphis  TN, 999, 284, 203, 48, 0, 0, 0, 1; 
Boston  MA, 1000, 304, 261, 96, 0, 0, 2, 0; 
St. Louis  MO, 1000, 262, 235, 98, 0, 0, 8, 0; 
Albuquerque  NM, 999, 341, 208, 43, 0, 0, 0, 1; 
Pittsburgh  PA, 1000, 307, 203, 58, 0, 0, 3, 0; 
Philadelphia  PA, 1000, 313, 143, 42, 0, 0, 0, 0; 
Charlotte  NC, 999, 315, 243, 59, 0, 0, 2, 1; 
Baltimore  MD, 1000, 369, 193, 47, 0, 0, 0, 0; 
San Francisco  CA, 1001, 329, 178, 44, 0, 0, 1, 0; 
Syracuse  NY, 9997, 2433, 1202, 210, 0, 0, 1, 4; 
Indianapolis  IN, 998, 324, 195, 60, 0, 0, 1, 2; 
Seattle  WA, 999, 296, 161, 41, 0, 0, 1, 1; 
101; 
Milwaukee  WI, 9994, 820, 1651, 4326, 0, 2, 566, 7; 
Washington DC, 10001, 2334, 1672, 426, 0, 0, 9, 6; 
Anchorage  AK, 1000, 291, 211, 60, 0, 0, 0, 0; 
Phoenix  AZ, 999, 301, 208, 76, 0, 0, 1, 1; 
Las Vagas  NV, 1000, 312, 255, 104, 0, 0, 1, 0; 
Columbus  OH, 999, 301, 235, 87, 0, 0, 0, 1; 
Raliegh-Durham  NC, 999, 297, 204, 76, 0, 0, 2, 0; 
Dallas-Ft. Worth  TX, 999, 269, 247, 120, 0, 0, 4, 2; 
Chicago  IL, 999, 321, 232, 85, 0, 0, 0, 1; 
San Jose  CA, 1000, 306, 148, 38, 0, 0, 0, 0; 
San Juan Marin  Puerto Rico, 999, 285, 210, 59, 0, 0, 0, 1; 
Nashville  TN, 1000, 288, 225, 69, 0, 0, 2, 0; 
Newark  NJ, 1000, 287, 198, 70, 0, 0, 2, 0; 
Denver  CO, 998, 290, 279, 134, 0, 0, 4, 2; 
Houston  TX, 1000, 326, 224, 46, 0, 0, 0, 0; 
New Orleans  LA, 999, 316, 189, 44, 0, 0, 0, 1; 
Atlanta  GA, 1000, 342, 223, 64, 0, 0, 0, 0; 
Salt Lake City  UT, 1000, 322, 147, 48, 0, 0, 1, 1; 
Cincinnati  OH, 999, 308, 229, 53, 0, 0, 0, 1; 
Los Angeles  CA, 1000, 296, 196, 51, 0, 0, 0, 0; 
New York  NY, 1001, 344, 200, 43, 0, 0, 0, 0; 
Orlando  FL, 1000, 303, 201, 77, 0, 0, 1, 0; 
Minneapolis-St. Paul  MN, 1000, 308, 203, 71, 0, 0, 1, 0; 
Memphis  TN, 999, 294, 218, 56, 0, 0, 0, 1; 
Boston  MA, 1001, 294, 282, 106, 0, 0, 4, 0; 
St. Louis  MO, 1000, 265, 249, 109, 0, 0, 9, 0; 
Albuquerque  NM, 999, 343, 235, 49, 0, 0, 0, 1; 
Pittsburgh  PA, 999, 314, 215, 62, 0, 0, 3, 1; 
Philadelphia  PA, 1000, 318, 155, 49, 0, 0, 0, 0; 
Charlotte  NC, 999, 314, 256, 71, 0, 0, 3, 1; 
Baltimore  MD, 1000, 362, 216, 52, 0, 0, 0, 0; 
San Francisco  CA, 1001, 328, 200, 50, 0, 0, 1, 0; 
Syracuse  NY, 9997, 2552, 1234, 220, 0, 0, 1, 4; 
Indianapolis  IN, 998, 341, 205, 69, 0, 0, 1, 2; 
Seattle  WA, 999, 295, 180, 46, 0, 0, 1, 1; 
102; 
Milwaukee  WI, 9994, 807, 1654, 4337, 0, 2, 569, 7; 
Washington DC, 10001, 2300, 1711, 433, 0, 0, 9, 6; 
Anchorage  AK, 1000, 295, 221, 66, 0, 0, 0, 0; 
Phoenix  AZ, 999, 309, 215, 80, 0, 0, 1, 1; 
Las Vagas  NV, 1000, 305, 264, 115, 0, 0, 2, 0; 
Columbus  OH, 999, 295, 250, 100, 0, 0, 0, 1; 
Raliegh-Durham  NC, 999, 312, 209, 83, 0, 0, 2, 0; 
Dallas-Ft. Worth  TX, 999, 275, 258, 128, 0, 0, 4, 2; 
Chicago  IL, 999, 319, 254, 92, 0, 0, 0, 1; 
San Jose  CA, 1000, 314, 156, 46, 0, 0, 0, 0; 
San Juan Marin  Puerto Rico, 999, 300, 215, 64, 0, 0, 0, 1; 
Nashville  TN, 1000, 304, 232, 73, 0, 0, 2, 0; 
Newark  NJ, 1000, 298, 204, 75, 0, 0, 2, 0; 
Denver  CO, 998, 286, 287, 139, 0, 0, 7, 2; 
Houston  TX, 1000, 335, 230, 54, 0, 0, 0, 0; 
New Orleans  LA, 999, 332, 198, 50, 0, 0, 0, 1; 
Atlanta  GA, 1000, 354, 237, 69, 0, 0, 0, 0; 
Salt Lake City  UT, 1000, 330, 159, 49, 0, 0, 1, 1; 
Cincinnati  OH, 999, 316, 245, 54, 0, 0, 0, 1; 
Los Angeles  CA, 1000, 307, 200, 62, 0, 0, 0, 0; 
New York  NY, 1001, 351, 213, 51, 0, 0, 0, 0; 
Orlando  FL, 1000, 312, 208, 87, 0, 0, 1, 0; 
Minneapolis-St. Paul  MN, 1000, 318, 206, 82, 0, 0, 1, 0; 
Memphis  TN, 999, 308, 230, 60, 0, 0, 1, 1; 
Boston  MA, 1001, 303, 292, 116, 0, 0, 6, 0; 
St. Louis  MO, 1000, 273, 253, 121, 0, 0, 9, 0; 
Albuquerque  NM, 999, 365, 247, 60, 0, 0, 0, 1; 
Pittsburgh  PA, 999, 334, 225, 65, 0, 0, 3, 1; 
Philadelphia  PA, 1000, 324, 169, 51, 0, 0, 0, 0; 
Charlotte  NC, 999, 322, 266, 82, 0, 0, 3, 1; 
Baltimore  MD, 1000, 372, 224, 62, 0, 0, 0, 0; 
San Francisco  CA, 1001, 338, 216, 57, 0, 0, 1, 0; 
Syracuse  NY, 9997, 2545, 1280, 230, 0, 0, 2, 4; 
Indianapolis  IN, 998, 350, 222, 73, 0, 0, 1, 2; 
Seattle  WA, 999, 305, 195, 51, 0, 0, 1, 1; 
103; 
Milwaukee  WI, 9993, 618, 1478, 4561, 0, 3, 741, 7; 
Washington DC, 10001, 1800, 2134, 575, 0, 0, 17, 6; 
Anchorage  AK, 1000, 290, 240, 77, 0, 0, 0, 0; 
Phoenix  AZ, 999, 293, 240, 88, 0, 0, 2, 1; 
Las Vagas  NV, 1000, 280, 299, 125, 0, 0, 2, 0; 
Columbus  OH, 999, 280, 271, 116, 0, 0, 0, 1; 
Raliegh-Durham  NC, 999, 313, 222, 97, 0, 0, 2, 0; 
Dallas-Ft. Worth  TX, 999, 270, 269, 149, 0, 0, 5, 2; 
Chicago  IL, 999, 316, 260, 110, 0, 0, 0, 1; 
San Jose  CA, 1000, 299, 180, 52, 0, 0, 0, 0; 
San Juan Marin  Puerto Rico, 999, 297, 235, 76, 0, 0, 1, 1; 
Nashville  TN, 1000, 287, 248, 92, 0, 0, 3, 0; 
Newark  NJ, 1000, 276, 228, 88, 0, 0, 2, 0; 
Denver  CO, 998, 269, 298, 163, 0, 0, 9, 2; 
Houston  TX, 1000, 310, 259, 65, 0, 0, 0, 0; 
New Orleans  LA, 999, 305, 242, 56, 0, 0, 0, 1; 
Atlanta  GA, 1000, 339, 263, 80, 0, 0, 1, 0; 
Salt Lake City  UT, 1000, 305, 192, 63, 0, 0, 1, 1; 
Cincinnati  OH, 999, 300, 270, 65, 0, 0, 0, 1; 
Los Angeles  CA, 1000, 301, 221, 71, 0, 0, 0, 0; 
New York  NY, 1001, 335, 238, 60, 0, 0, 0, 0; 
Orlando  FL, 1000, 287, 239, 99, 0, 0, 1, 0; 
Minneapolis-St. Paul  MN, 1000, 307, 226, 98, 0, 0, 1, 0; 
Memphis  TN, 999, 299, 250, 77, 0, 0, 1, 1; 
Boston  MA, 1001, 283, 308, 130, 0, 0, 8, 0; 
St. Louis  MO, 1000, 255, 269, 137, 0, 0, 11, 0; 
Albuquerque  NM, 999, 351, 267, 73, 0, 0, 0, 1; 
Pittsburgh  PA, 999, 314, 256, 77, 0, 0, 3, 1; 
Philadelphia  PA, 1000, 325, 192, 56, 0, 0, 0, 0; 
Charlotte  NC, 999, 306, 287, 95, 0, 0, 4, 1; 
Baltimore  MD, 1000, 358, 251, 71, 0, 0, 0, 0; 
San Francisco  CA, 1001, 326, 237, 69, 0, 0, 1, 0; 
Syracuse  NY, 9997, 2123, 1741, 329, 0, 0, 5, 4; 
Indianapolis  IN, 998, 335, 243, 90, 0, 0, 1, 2; 
Seattle  WA, 999, 301, 215, 57, 0, 0, 2, 1; 
104; 
Milwaukee  WI, 9993, 600, 1506, 4567, 0, 3, 746, 7; 
Washington DC, 10001, 1846, 2196, 584, 0, 0, 17, 6; 
Anchorage  AK, 1000, 286, 254, 86, 0, 0, 0, 0; 
Phoenix  AZ, 999, 295, 246, 98, 0, 0, 2, 1; 
Las Vagas  NV, 1000, 282, 316, 138, 0, 0, 2, 0; 
Columbus  OH, 999, 284, 279, 126, 0, 0, 0, 1; 
Raliegh-Durham  NC, 999, 327, 232, 102, 0, 0, 2, 0; 
Dallas-Ft. Worth  TX, 999, 265, 284, 159, 0, 0, 5, 2; 
Chicago  IL, 999, 313, 274, 121, 0, 0, 1, 1; 
San Jose  CA, 1000, 303, 197, 58, 0, 0, 0, 0; 
San Juan Marin  Puerto Rico, 999, 291, 252, 84, 0, 0, 1, 1; 
Nashville  TN, 1000, 285, 261, 101, 0, 0, 5, 0; 
Newark  NJ, 1000, 267, 242, 98, 0, 0, 3, 0; 
Denver  CO, 998, 259, 310, 177, 0, 0, 9, 2; 
Houston  TX, 1000, 310, 261, 82, 0, 0, 0, 0; 
New Orleans  LA, 999, 319, 252, 65, 0, 0, 0, 1; 
Atlanta  GA, 1000, 334, 280, 94, 0, 0, 1, 0; 
Salt Lake City  UT, 1000, 318, 203, 69, 0, 0, 1, 1; 
Cincinnati  OH, 999, 307, 284, 72, 0, 0, 0, 1; 
Los Angeles  CA, 1000, 302, 233, 82, 0, 0, 0, 0; 
New York  NY, 1001, 326, 253, 73, 0, 0, 0, 0; 
Orlando  FL, 1000, 304, 249, 106, 0, 0, 2, 0; 
Minneapolis-St. Paul  MN, 1000, 314, 244, 103, 0, 0, 1, 0; 
Memphis  TN, 999, 294, 264, 88, 0, 0, 1, 1; 
Boston  MA, 1001, 281, 311, 144, 0, 0, 9, 0; 
St. Louis  MO, 1000, 253, 279, 147, 0, 0, 12, 0; 
Albuquerque  NM, 999, 354, 283, 81, 0, 0, 0, 1; 
Pittsburgh  PA, 999, 329, 262, 87, 0, 0, 3, 1; 
Philadelphia  PA, 1000, 321, 209, 65, 0, 0, 0, 0; 
Charlotte  NC, 999, 307, 294, 111, 0, 0, 4, 1; 
Baltimore  MD, 1000, 355, 265, 86, 0, 0, 0, 0; 
San Francisco  CA, 1001, 326, 256, 78, 0, 0, 1, 0; 
Syracuse  NY, 9998, 2260, 1777, 338, 0, 0, 6, 4; 
Indianapolis  IN, 998, 327, 266, 93, 0, 0, 2, 2; 
Seattle  WA, 999, 310, 232, 61, 0, 0, 2, 1; 
105; 
Milwaukee  WI, 9993, 601, 1490, 4586, 0, 3, 750, 7; 
Washington DC, 10001, 1829, 2214, 600, 0, 0, 17, 6; 
Anchorage  AK, 1000, 296, 271, 93, 0, 0, 0, 0; 
Phoenix  AZ, 999, 299, 262, 106, 0, 0, 2, 1; 
Las Vagas  NV, 1000, 276, 327, 150, 0, 0, 3, 0; 
Columbus  OH, 999, 289, 289, 137, 0, 0, 1, 1; 
Raliegh-Durham  NC, 999, 317, 250, 105, 0, 0, 3, 0; 
Dallas-Ft. Worth  TX, 999, 263, 294, 172, 0, 0, 5, 2; 
Chicago  IL, 999, 313, 286, 126, 0, 0, 1, 1; 
San Jose  CA, 1000, 311, 207, 67, 0, 0, 0, 0; 
San Juan Marin  Puerto Rico, 999, 305, 254, 97, 0, 0, 1, 1; 
Nashville  TN, 1000, 285, 267, 114, 0, 0, 5, 0; 
Newark  NJ, 1000, 261, 262, 106, 0, 0, 3, 0; 
Denver  CO, 998, 260, 318, 188, 0, 0, 10, 2; 
Houston  TX, 1000, 313, 271, 93, 0, 0, 0, 0; 
New Orleans  LA, 999, 321, 262, 72, 0, 0, 0, 1; 
Atlanta  GA, 1000, 331, 289, 107, 0, 0, 2, 0; 
Salt Lake City  UT, 1000, 334, 206, 78, 0, 0, 1, 1; 
Cincinnati  OH, 999, 314, 294, 81, 0, 0, 0, 1; 
Los Angeles  CA, 1000, 301, 255, 87, 0, 0, 0, 0; 
New York  NY, 1001, 329, 267, 84, 0, 0, 0, 0; 
Orlando  FL, 1000, 309, 263, 114, 0, 0, 2, 0; 
Minneapolis-St. Paul  MN, 1000, 322, 255, 115, 0, 0, 1, 0; 
Memphis  TN, 999, 303, 267, 100, 0, 0, 1, 1; 
Boston  MA, 1001, 267, 320, 156, 0, 0, 12, 0; 
St. Louis  MO, 1000, 244, 297, 151, 0, 0, 15, 0; 
Albuquerque  NM, 999, 354, 300, 88, 0, 0, 1, 1; 
Pittsburgh  PA, 999, 334, 274, 97, 0, 0, 3, 1; 
Philadelphia  PA, 1000, 327, 219, 72, 0, 0, 0, 0; 
Charlotte  NC, 999, 312, 301, 122, 0, 0, 5, 1; 
Baltimore  MD, 1000, 356, 279, 101, 0, 0, 0, 0; 
San Francisco  CA, 1001, 324, 264, 92, 0, 0, 1, 0; 
Syracuse  NY, 9998, 2256, 1809, 361, 0, 0, 7, 4; 
Indianapolis  IN, 998, 321, 277, 105, 0, 0, 3, 2; 
Seattle  WA, 999, 314, 241, 71, 0, 0, 2, 1; 
106; 
Milwaukee  WI, 9992, 558, 1375, 4643, 0, 3, 1019, 8; 
Washington DC, 10001, 1890, 2587, 860, 0, 0, 25, 6; 
Anchorage  AK, 1000, 303, 287, 110, 0, 0, 1, 0; 
Phoenix  AZ, 999, 289, 287, 122, 0, 0, 3, 1; 
Las Vagas  NV, 1000, 262, 345, 169, 0, 0, 4, 0; 
Columbus  OH, 999, 280, 310, 151, 0, 0, 4, 1; 
Raliegh-Durham  NC, 999, 298, 266, 127, 0, 0, 4, 0; 
Dallas-Ft. Worth  TX, 999, 261, 292, 191, 0, 0, 5, 2; 
Chicago  IL, 999, 302, 310, 144, 0, 0, 1, 1; 
San Jose  CA, 1000, 306, 236, 79, 0, 0, 0, 0; 
San Juan Marin  Puerto Rico, 999, 285, 274, 119, 0, 0, 1, 1; 
Nashville  TN, 1000, 282, 272, 135, 0, 0, 6, 0; 
Newark  NJ, 1000, 254, 277, 126, 0, 0, 4, 0; 
Denver  CO, 998, 246, 319, 212, 0, 0, 13, 2; 
Houston  TX, 1000, 292, 307, 104, 0, 0, 0, 0; 
New Orleans  LA, 999, 319, 284, 85, 0, 0, 0, 1; 
Atlanta  GA, 1000, 325, 300, 128, 0, 0, 2, 0; 
Salt Lake City  UT, 1000, 323, 236, 89, 0, 0, 2, 1; 
Cincinnati  OH, 999, 304, 317, 95, 0, 0, 0, 1; 
Los Angeles  CA, 1000, 313, 276, 96, 0, 0, 2, 0; 
New York  NY, 1001, 321, 299, 96, 0, 0, 0, 0; 
Orlando  FL, 1000, 305, 279, 128, 0, 0, 4, 0; 
Minneapolis-St. Paul  MN, 1000, 300, 280, 130, 0, 0, 2, 0; 
Memphis  TN, 999, 297, 278, 118, 0, 0, 2, 1; 
Boston  MA, 1001, 263, 322, 181, 0, 0, 15, 0; 
St. Louis  MO, 1000, 233, 303, 174, 0, 0, 15, 0; 
Albuquerque  NM, 999, 347, 313, 108, 0, 0, 2, 1; 
Pittsburgh  PA, 999, 335, 283, 116, 0, 0, 3, 1; 
Philadelphia  PA, 1000, 328, 248, 85, 0, 0, 0, 0; 
Charlotte  NC, 999, 296, 321, 138, 0, 0, 5, 1; 
Baltimore  MD, 1000, 359, 302, 110, 0, 0, 1, 0; 
San Francisco  CA, 1001, 307, 302, 101, 0, 0, 2, 0; 
Syracuse  NY, 9998, 2573, 2263, 521, 0, 0, 11, 4; 
Indianapolis  IN, 998, 315, 286, 126, 0, 0, 3, 2; 
Seattle  WA, 999, 325, 252, 90, 0, 0, 2, 1; 
107; 
Milwaukee  WI, 9992, 539, 1373, 4664, 0, 3, 1022, 8; 
Washington DC, 10001, 1929, 2629, 876, 0, 0, 27, 6; 
Anchorage  AK, 1000, 287, 305, 120, 0, 0, 2, 0; 
Phoenix  AZ, 998, 277, 295, 136, 0, 1, 3, 1; 
Las Vagas  NV, 1000, 255, 353, 189, 0, 0, 5, 0; 
Columbus  OH, 999, 278, 321, 153, 0, 0, 9, 1; 
Raliegh-Durham  NC, 999, 284, 281, 139, 0, 0, 5, 0; 
Dallas-Ft. Worth  TX, 999, 261, 299, 206, 0, 0, 5, 2; 
Chicago  IL, 999, 299, 319, 156, 0, 0, 2, 1; 
San Jose  CA, 1000, 312, 251, 88, 0, 0, 0, 0; 
San Juan Marin  Puerto Rico, 999, 277, 286, 128, 0, 0, 1, 1; 
Nashville  TN, 1000, 280, 280, 149, 0, 0, 6, 0; 
Newark  NJ, 1000, 248, 294, 130, 0, 0, 6, 0; 
Denver  CO, 998, 246, 322, 226, 0, 0, 14, 2; 
Houston  TX, 1000, 289, 325, 113, 0, 0, 0, 0; 
New Orleans  LA, 999, 316, 294, 100, 0, 0, 1, 1; 
Atlanta  GA, 1000, 311, 317, 142, 0, 0, 2, 0; 
Salt Lake City  UT, 1000, 324, 245, 101, 0, 0, 2, 1; 
Cincinnati  OH, 999, 311, 329, 106, 0, 0, 0, 1; 
Los Angeles  CA, 1000, 314, 287, 113, 0, 0, 3, 0; 
New York  NY, 1001, 324, 318, 105, 0, 0, 0, 0; 
Orlando  FL, 1000, 301, 290, 140, 0, 0, 5, 0; 
Minneapolis-St. Paul  MN, 1000, 311, 285, 139, 0, 0, 2, 0; 
Memphis  TN, 999, 294, 288, 126, 0, 0, 2, 1; 
Boston  MA, 1001, 254, 329, 196, 0, 0, 17, 0; 
St. Louis  MO, 1000, 227, 305, 192, 0, 0, 16, 0; 
Albuquerque  NM, 999, 337, 330, 122, 0, 0, 2, 1; 
Pittsburgh  PA, 999, 321, 299, 128, 0, 0, 4, 1; 
Philadelphia  PA, 1000, 324, 271, 92, 0, 0, 0, 0; 
Charlotte  NC, 999, 286, 328, 155, 0, 0, 5, 1; 
Baltimore  MD, 1000, 348, 315, 125, 0, 0, 1, 0; 
San Francisco  CA, 1001, 309, 318, 110, 0, 0, 2, 0; 
Syracuse  NY, 9998, 2671, 2264, 551, 0, 0, 11, 4; 
Indianapolis  IN, 998, 317, 297, 136, 0, 0, 3, 2; 
Seattle  WA, 999, 333, 263, 101, 0, 0, 2, 1; 
108; 
Milwaukee  WI, 9992, 537, 1356, 4682, 0, 3, 1029, 8; 
Washington DC, 10001, 1915, 2629, 902, 0, 0, 27, 6; 
Anchorage  AK, 1000, 276, 316, 132, 0, 0, 2, 0; 
Phoenix  AZ, 998, 273, 304, 143, 0, 1, 6, 1; 
Las Vagas  NV, 1000, 251, 356, 203, 0, 0, 7, 0; 
Columbus  OH, 999, 277, 332, 166, 0, 0, 10, 1; 
Raliegh-Durham  NC, 999, 281, 286, 154, 0, 0, 5, 0; 
Dallas-Ft. Worth  TX, 999, 251, 315, 218, 0, 0, 6, 2; 
Chicago  IL, 999, 280, 333, 172, 0, 0, 2, 1; 
San Jose  CA, 1000, 318, 271, 93, 0, 0, 0, 0; 
San Juan Marin  Puerto Rico, 999, 281, 287, 145, 0, 0, 1, 1; 
Nashville  TN, 1000, 268, 293, 159, 0, 0, 6, 0; 
Newark  NJ, 1000, 247, 307, 137, 0, 0, 6, 0; 
Denver  CO, 998, 234, 335, 240, 0, 0, 14, 2; 
Houston  TX, 1000, 284, 336, 131, 0, 0, 0, 0; 
New Orleans  LA, 999, 316, 309, 106, 0, 0, 1, 1; 
Atlanta  GA, 1000, 310, 320, 156, 0, 0, 3, 0; 
Salt Lake City  UT, 1000, 316, 269, 104, 0, 0, 4, 1; 
Cincinnati  OH, 999, 313, 333, 123, 0, 0, 1, 1; 
Los Angeles  CA, 1000, 313, 297, 120, 0, 0, 3, 0; 
New York  NY, 1001, 317, 340, 114, 0, 0, 0, 0; 
Orlando  FL, 1000, 309, 293, 155, 0, 0, 5, 0; 
Minneapolis-St. Paul  MN, 1000, 311, 301, 140, 0, 0, 4, 0; 
Memphis  TN, 999, 299, 296, 140, 0, 0, 2, 1; 
Boston  MA, 1001, 254, 341, 201, 0, 0, 20, 0; 
St. Louis  MO, 1000, 224, 322, 195, 0, 0, 20, 0; 
Albuquerque  NM, 999, 330, 336, 139, 0, 0, 2, 1; 
Pittsburgh  PA, 999, 317, 322, 134, 0, 0, 4, 1; 
Philadelphia  PA, 1000, 321, 283, 104, 0, 0, 1, 0; 
Charlotte  NC, 999, 289, 333, 167, 0, 0, 5, 1; 
Baltimore  MD, 1000, 339, 325, 145, 0, 0, 1, 0; 
San Francisco  CA, 1001, 303, 329, 121, 0, 0, 3, 0; 
Syracuse  NY, 9998, 2668, 2277, 589, 0, 0, 14, 4; 
Indianapolis  IN, 998, 307, 308, 149, 0, 0, 5, 2; 
Seattle  WA, 999, 334, 270, 113, 0, 0, 2, 1; 
109; 
Milwaukee  WI, 9986, 510, 1252, 4594, 0, 9, 1378, 8; 
Washington DC, 10001, 1650, 2794, 1230, 0, 0, 38, 6; 
Anchorage  AK, 1000, 275, 319, 157, 0, 0, 3, 0; 
Phoenix  AZ, 998, 250, 316, 170, 0, 1, 7, 1; 
Las Vagas  NV, 1000, 240, 356, 226, 0, 0, 10, 0; 
Columbus  OH, 999, 261, 332, 192, 0, 0, 11, 1; 
Raliegh-Durham  NC, 999, 267, 296, 174, 0, 0, 10, 0; 
Dallas-Ft. Worth  TX, 999, 249, 298, 245, 0, 0, 16, 2; 
Chicago  IL, 999, 264, 346, 194, 0, 0, 4, 1; 
San Jose  CA, 1000, 313, 281, 112, 0, 0, 0, 0; 
San Juan Marin  Puerto Rico, 999, 274, 297, 159, 0, 0, 4, 1; 
Nashville  TN, 1000, 258, 303, 181, 0, 0, 7, 0; 
Newark  NJ, 1000, 233, 309, 157, 0, 0, 9, 0; 
Denver  CO, 998, 218, 325, 272, 0, 0, 19, 2; 
Houston  TX, 1000, 280, 339, 163, 0, 0, 0, 0; 
New Orleans  LA, 999, 311, 314, 128, 0, 0, 2, 1; 
Atlanta  GA, 1000, 290, 337, 176, 0, 0, 4, 0; 
Salt Lake City  UT, 1000, 290, 293, 122, 0, 0, 4, 1; 
Cincinnati  OH, 999, 293, 350, 145, 0, 0, 1, 1; 
Los Angeles  CA, 1000, 298, 311, 137, 0, 0, 3, 0; 
New York  NY, 1001, 296, 369, 126, 0, 0, 0, 0; 
Orlando  FL, 1000, 310, 292, 176, 0, 0, 8, 0; 
Minneapolis-St. Paul  MN, 1000, 297, 303, 164, 0, 0, 5, 0; 
Memphis  TN, 999, 303, 297, 160, 0, 0, 3, 1; 
Boston  MA, 1000, 250, 344, 218, 0, 0, 22, 1; 
St. Louis  MO, 1000, 221, 314, 214, 0, 0, 24, 0; 
Albuquerque  NM, 999, 327, 344, 159, 0, 0, 2, 1; 
Pittsburgh  PA, 999, 298, 330, 160, 0, 0, 6, 1; 
Philadelphia  PA, 1000, 300, 305, 122, 0, 0, 1, 0; 
Charlotte  NC, 999, 271, 344, 188, 0, 0, 6, 1; 
Baltimore  MD, 1000, 310, 350, 165, 0, 0, 1, 0; 
San Francisco  CA, 1001, 292, 337, 142, 0, 0, 4, 0; 
Syracuse  NY, 9998, 2445, 2620, 811, 0, 0, 21, 4; 
Indianapolis  IN, 998, 291, 319, 172, 0, 0, 5, 2; 
Seattle  WA, 999, 317, 295, 125, 0, 0, 4, 1; 
110; 
Milwaukee  WI, 9986, 497, 1245, 4621, 0, 9, 1380, 8; 
Washington DC, 10001, 1718, 2811, 1263, 0, 0, 38, 6; 
Anchorage  AK, 1000, 269, 321, 176, 0, 0, 4, 0; 
Phoenix  AZ, 998, 250, 320, 179, 0, 1, 8, 1; 
Las Vagas  NV, 1000, 232, 344, 250, 0, 0, 14, 0; 
Columbus  OH, 998, 249, 337, 204, 0, 1, 14, 1; 
Raliegh-Durham  NC, 999, 256, 306, 190, 0, 0, 10, 0; 
Dallas-Ft. Worth  TX, 999, 236, 311, 257, 0, 0, 17, 2; 
Chicago  IL, 999, 256, 343, 213, 0, 0, 5, 1; 
San Jose  CA, 1000, 312, 293, 121, 0, 0, 0, 0; 
San Juan Marin  Puerto Rico, 999, 273, 301, 175, 0, 0, 4, 1; 
Nashville  TN, 1000, 257, 307, 198, 0, 0, 8, 0; 
Newark  NJ, 1000, 236, 317, 171, 0, 0, 10, 0; 
Denver  CO, 998, 210, 323, 288, 0, 0, 21, 2; 
Houston  TX, 1000, 280, 350, 175, 0, 0, 0, 0; 
New Orleans  LA, 999, 314, 316, 147, 0, 0, 2, 1; 
Atlanta  GA, 1000, 278, 350, 192, 0, 0, 6, 0; 
Salt Lake City  UT, 1000, 279, 303, 133, 0, 0, 5, 1; 
Cincinnati  OH, 999, 293, 348, 164, 0, 0, 2, 1; 
Los Angeles  CA, 1000, 301, 309, 153, 0, 0, 4, 0; 
New York  NY, 1001, 300, 364, 150, 0, 0, 0, 0; 
Orlando  FL, 1000, 303, 296, 192, 0, 0, 10, 0; 
Minneapolis-St. Paul  MN, 1000, 283, 310, 182, 0, 0, 5, 0; 
Memphis  TN, 999, 289, 314, 171, 0, 0, 3, 1; 
Boston  MA, 1000, 238, 346, 240, 0, 0, 22, 1; 
St. Louis  MO, 1000, 221, 308, 238, 0, 0, 24, 0; 
Albuquerque  NM, 999, 308, 364, 170, 0, 0, 3, 1; 
Pittsburgh  PA, 999, 290, 334, 179, 0, 0, 7, 1; 
Philadelphia  PA, 1000, 306, 312, 133, 0, 0, 2, 0; 
Charlotte  NC, 999, 259, 358, 202, 0, 0, 8, 1; 
Baltimore  MD, 1000, 308, 361, 177, 0, 0, 1, 0; 
San Francisco  CA, 1001, 281, 339, 162, 0, 0, 4, 0; 
Syracuse  NY, 9997, 2485, 2655, 847, 0, 1, 22, 5; 
Indianapolis  IN, 998, 271, 342, 188, 0, 0, 5, 2; 
Seattle  WA, 999, 315, 297, 144, 0, 0, 6, 1; 
111; 
Milwaukee  WI, 9986, 498, 1219, 4646, 0, 9, 1386, 8; 
Washington DC, 10000, 1723, 2780, 1299, 0, 0, 39, 7; 
Anchorage  AK, 1000, 269, 329, 189, 0, 0, 4, 0; 
Phoenix  AZ, 998, 242, 322, 203, 0, 1, 10, 1; 
Las Vagas  NV, 1000, 225, 346, 264, 0, 0, 14, 0; 
Columbus  OH, 998, 247, 340, 220, 0, 1, 17, 1; 
Raliegh-Durham  NC, 999, 240, 322, 201, 0, 0, 11, 0; 
Dallas-Ft. Worth  TX, 999, 237, 302, 282, 0, 0, 18, 2; 
Chicago  IL, 999, 244, 349, 233, 0, 0, 7, 1; 
San Jose  CA, 1000, 312, 306, 132, 0, 0, 0, 0; 
San Juan Marin  Puerto Rico, 999, 265, 305, 185, 0, 0, 6, 1; 
Nashville  TN, 1000, 251, 317, 212, 0, 0, 9, 0; 
Newark  NJ, 1000, 232, 324, 188, 0, 0, 10, 0; 
Denver  CO, 998, 192, 329, 305, 0, 0, 23, 2; 
Houston  TX, 1000, 273, 357, 196, 0, 0, 0, 0; 
New Orleans  LA, 999, 306, 332, 158, 0, 0, 3, 1; 
Atlanta  GA, 1000, 269, 369, 202, 0, 0, 6, 0; 
Salt Lake City  UT, 1000, 273, 317, 142, 0, 0, 8, 1; 
Cincinnati  OH, 999, 283, 357, 184, 0, 0, 2, 1; 
Los Angeles  CA, 1000, 301, 313, 170, 0, 0, 4, 0; 
New York  NY, 1001, 285, 376, 168, 0, 0, 0, 0; 
Orlando  FL, 1000, 283, 320, 203, 0, 0, 10, 0; 
Minneapolis-St. Paul  MN, 1000, 271, 329, 194, 0, 0, 5, 0; 
Memphis  TN, 999, 274, 321, 190, 0, 0, 4, 1; 
Boston  MA, 1000, 217, 350, 262, 0, 0, 26, 1; 
St. Louis  MO, 1000, 209, 313, 250, 0, 0, 25, 0; 
Albuquerque  NM, 999, 295, 379, 184, 0, 0, 4, 1; 
Pittsburgh  PA, 999, 284, 349, 189, 0, 0, 7, 1; 
Philadelphia  PA, 1000, 300, 319, 150, 0, 0, 3, 0; 
Charlotte  NC, 999, 245, 369, 218, 0, 0, 11, 1; 
Baltimore  MD, 1000, 293, 368, 202, 0, 0, 2, 0; 
San Francisco  CA, 1001, 266, 348, 179, 0, 0, 5, 0; 
Syracuse  NY, 9997, 2507, 2672, 879, 0, 1, 24, 5; 
Indianapolis  IN, 998, 262, 353, 207, 0, 0, 5, 2; 
Seattle  WA, 999, 303, 317, 153, 0, 0, 7, 1; 
112; 
Milwaukee  WI, 9984, 516, 1061, 4378, 0, 11, 1883, 8; 
Washington DC, 9999, 1676, 2526, 1749, 0, 1, 67, 7; 
Anchorage  AK, 1000, 270, 320, 220, 0, 0, 4, 0; 
Phoenix  AZ, 998, 224, 334, 223, 0, 1, 13, 1; 
Las Vagas  NV, 1000, 213, 342, 289, 0, 0, 15, 0; 
Columbus  OH, 998, 229, 349, 243, 0, 1, 18, 1; 
Raliegh-Durham  NC, 999, 232, 320, 224, 0, 0, 13, 0; 
Dallas-Ft. Worth  TX, 999, 225, 292, 305, 0, 0, 22, 2; 
Chicago  IL, 999, 227, 342, 262, 0, 0, 11, 1; 
San Jose  CA, 1000, 309, 314, 146, 0, 0, 1, 0; 
San Juan Marin  Puerto Rico, 999, 257, 308, 213, 0, 0, 7, 1; 
Nashville  TN, 1000, 255, 298, 241, 0, 0, 15, 0; 
Newark  NJ, 1000, 235, 319, 211, 0, 0, 10, 0; 
Denver  CO, 998, 195, 308, 337, 0, 0, 25, 2; 
Houston  TX, 1000, 262, 349, 227, 0, 0, 0, 0; 
New Orleans  LA, 999, 294, 328, 189, 0, 0, 4, 1; 
Atlanta  GA, 1000, 260, 366, 229, 0, 0, 6, 0; 
Salt Lake City  UT, 1000, 280, 309, 174, 0, 0, 9, 1; 
Cincinnati  OH, 999, 270, 350, 212, 0, 0, 3, 1; 
Los Angeles  CA, 1000, 286, 310, 201, 0, 0, 5, 0; 
New York  NY, 1001, 276, 365, 198, 0, 0, 0, 0; 
Orlando  FL, 1000, 268, 323, 221, 0, 0, 16, 0; 
Minneapolis-St. Paul  MN, 1000, 260, 329, 223, 0, 0, 7, 0; 
Memphis  TN, 999, 274, 321, 207, 0, 0, 7, 1; 
Boston  MA, 1000, 204, 350, 286, 0, 0, 27, 1; 
St. Louis  MO, 1000, 202, 297, 281, 0, 0, 28, 0; 
Albuquerque  NM, 999, 273, 378, 214, 0, 0, 6, 1; 
Pittsburgh  PA, 999, 265, 340, 220, 0, 0, 11, 1; 
Philadelphia  PA, 1000, 292, 329, 169, 0, 0, 4, 0; 
Charlotte  NC, 999, 233, 356, 251, 0, 0, 13, 1; 
Baltimore  MD, 1000, 271, 379, 223, 0, 0, 3, 0; 
San Francisco  CA, 1001, 258, 348, 202, 0, 0, 6, 0; 
Syracuse  NY, 9996, 2409, 2629, 1217, 0, 2, 34, 5; 
Indianapolis  IN, 998, 254, 342, 236, 0, 0, 6, 2; 
Seattle  WA, 999, 295, 326, 167, 0, 0, 9, 1; 
113; 
Milwaukee  WI, 9984, 496, 1047, 4412, 0, 11, 1885, 8; 
Washington DC, 9999, 1680, 2580, 1796, 0, 1, 68, 7; 
Anchorage  AK, 1000, 260, 327, 233, 0, 0, 5, 0; 
Phoenix  AZ, 998, 217, 329, 243, 0, 1, 14, 1; 
Las Vagas  NV, 1000, 196, 344, 314, 0, 0, 16, 0; 
Columbus  OH, 998, 219, 356, 253, 0, 1, 20, 1; 
Raliegh-Durham  NC, 999, 216, 332, 241, 0, 0, 14, 0; 
Dallas-Ft. Worth  TX, 999, 222, 293, 316, 0, 0, 25, 2; 
Chicago  IL, 999, 219, 347, 274, 0, 0, 14, 1; 
San Jose  CA, 1000, 298, 329, 161, 0, 0, 1, 0; 
San Juan Marin  Puerto Rico, 999, 251, 315, 233, 0, 0, 8, 1; 
Nashville  TN, 1000, 246, 307, 254, 0, 0, 18, 0; 
Newark  NJ, 1000, 225, 324, 225, 0, 0, 10, 0; 
Denver  CO, 998, 175, 312, 360, 0, 0, 25, 2; 
Houston  TX, 1000, 251, 357, 239, 0, 0, 1, 0; 
New Orleans  LA, 999, 277, 341, 203, 0, 0, 5, 1; 
Atlanta  GA, 1000, 251, 364, 253, 0, 0, 7, 0; 
Salt Lake City  UT, 1000, 275, 318, 190, 0, 0, 9, 1; 
Cincinnati  OH, 999, 261, 356, 228, 0, 0, 6, 1; 
Los Angeles  CA, 1000, 277, 322, 213, 0, 0, 5, 0; 
New York  NY, 1001, 266, 373, 212, 0, 0, 2, 0; 
Orlando  FL, 999, 256, 322, 241, 0, 0, 17, 1; 
Minneapolis-St. Paul  MN, 1000, 252, 336, 240, 0, 0, 11, 0; 
Memphis  TN, 999, 259, 336, 218, 0, 0, 10, 1; 
Boston  MA, 1000, 190, 348, 309, 0, 0, 29, 1; 
St. Louis  MO, 1000, 188, 307, 291, 0, 0, 32, 0; 
Albuquerque  NM, 999, 253, 387, 234, 0, 0, 6, 1; 
Pittsburgh  PA, 999, 256, 346, 235, 0, 0, 14, 1; 
Philadelphia  PA, 1000, 291, 330, 188, 0, 0, 5, 0; 
Charlotte  NC, 999, 224, 349, 275, 0, 0, 14, 1; 
Baltimore  MD, 1000, 255, 382, 245, 0, 0, 4, 0; 
San Francisco  CA, 1001, 248, 362, 215, 0, 0, 8, 0; 
Syracuse  NY, 9996, 2374, 2737, 1255, 0, 2, 36, 5; 
Indianapolis  IN, 998, 245, 352, 252, 0, 0, 6, 2; 
Seattle  WA, 999, 282, 333, 188, 0, 0, 10, 1; 
114; 
Milwaukee  WI, 9984, 492, 1040, 4425, 0, 11, 1886, 8; 
Washington DC, 9998, 1671, 2555, 1838, 0, 1, 70, 8; 
Anchorage  AK, 1000, 242, 339, 247, 0, 0, 7, 0; 
Phoenix  AZ, 998, 207, 337, 254, 0, 1, 17, 1; 
Las Vagas  NV, 1000, 196, 335, 334, 0, 0, 18, 0; 
Columbus  OH, 998, 214, 343, 283, 0, 1, 21, 1; 
Raliegh-Durham  NC, 999, 223, 330, 257, 0, 0, 15, 0; 
Dallas-Ft. Worth  TX, 999, 207, 316, 325, 0, 0, 26, 2; 
Chicago  IL, 999, 204, 352, 294, 0, 0, 16, 1; 
San Jose  CA, 1000, 281, 334, 183, 0, 0, 2, 0; 
San Juan Marin  Puerto Rico, 999, 233, 329, 249, 0, 0, 9, 1; 
Nashville  TN, 1000, 243, 319, 264, 0, 0, 19, 0; 
Newark  NJ, 1000, 225, 331, 234, 0, 0, 12, 0; 
Denver  CO, 998, 170, 313, 375, 0, 0, 26, 2; 
Houston  TX, 1000, 239, 368, 247, 0, 0, 3, 0; 
New Orleans  LA, 999, 256, 361, 219, 0, 0, 6, 1; 
Atlanta  GA, 1000, 234, 374, 270, 0, 0, 12, 0; 
Salt Lake City  UT, 1000, 262, 332, 199, 0, 0, 11, 1; 
Cincinnati  OH, 999, 248, 359, 245, 0, 0, 7, 1; 
Los Angeles  CA, 1000, 265, 339, 225, 0, 0, 6, 0; 
New York  NY, 1001, 252, 382, 228, 0, 0, 3, 0; 
Orlando  FL, 999, 238, 332, 257, 0, 0, 17, 1; 
Minneapolis-St. Paul  MN, 999, 253, 339, 253, 0, 1, 13, 0; 
Memphis  TN, 999, 235, 353, 234, 0, 0, 12, 1; 
Boston  MA, 1000, 180, 352, 325, 0, 0, 31, 1; 
St. Louis  MO, 1000, 177, 306, 311, 0, 0, 34, 0; 
Albuquerque  NM, 999, 228, 404, 254, 0, 0, 7, 1; 
Pittsburgh  PA, 999, 236, 364, 252, 0, 0, 16, 1; 
Philadelphia  PA, 1000, 287, 346, 196, 0, 0, 5, 0; 
Charlotte  NC, 999, 205, 362, 291, 0, 0, 14, 1; 
Baltimore  MD, 1000, 246, 391, 259, 0, 0, 6, 0; 
San Francisco  CA, 1001, 231, 376, 229, 0, 0, 8, 0; 
Syracuse  NY, 9996, 2424, 2732, 1307, 0, 2, 37, 5; 
Indianapolis  IN, 998, 244, 359, 263, 0, 0, 8, 2; 
Seattle  WA, 999, 273, 349, 200, 0, 0, 11, 1; 
115; 
Milwaukee  WI, 9976, 474, 848, 4006, 0, 19, 2557, 8; 
Washington DC, 9997, 1622, 2270, 2288, 0, 2, 139, 8; 
Anchorage  AK, 1000, 232, 339, 269, 0, 0, 9, 0; 
Phoenix  AZ, 998, 204, 313, 285, 0, 1, 21, 1; 
Las Vagas  NV, 1000, 179, 321, 371, 0, 0, 22, 0; 
Columbus  OH, 998, 203, 336, 312, 0, 1, 23, 1; 
Raliegh-Durham  NC, 999, 212, 327, 285, 0, 0, 18, 0; 
Dallas-Ft. Worth  TX, 998, 194, 308, 348, 0, 1, 33, 2; 
Chicago  IL, 999, 183, 351, 316, 0, 0, 24, 1; 
San Jose  CA, 1000, 279, 314, 215, 0, 0, 5, 0; 
San Juan Marin  Puerto Rico, 999, 225, 322, 277, 0, 0, 11, 1; 
Nashville  TN, 998, 227, 304, 298, 0, 1, 22, 1; 
Newark  NJ, 1000, 218, 314, 268, 0, 0, 15, 0; 
Denver  CO, 998, 164, 298, 399, 0, 0, 33, 2; 
Houston  TX, 1000, 237, 343, 289, 0, 0, 4, 0; 
New Orleans  LA, 999, 246, 360, 246, 0, 0, 6, 1; 
Atlanta  GA, 1000, 212, 379, 292, 0, 0, 16, 0; 
Salt Lake City  UT, 1000, 243, 326, 229, 0, 0, 16, 1; 
Cincinnati  OH, 999, 236, 341, 285, 0, 0, 10, 1; 
Los Angeles  CA, 1000, 247, 348, 241, 0, 0, 10, 0; 
New York  NY, 1001, 241, 366, 269, 0, 0, 3, 0; 
Orlando  FL, 999, 228, 321, 285, 0, 0, 20, 1; 
Minneapolis-St. Paul  MN, 999, 249, 325, 283, 0, 1, 16, 0; 
Memphis  TN, 999, 230, 353, 255, 0, 0, 15, 1; 
Boston  MA, 1000, 176, 336, 353, 0, 0, 33, 1; 
St. Louis  MO, 1000, 168, 290, 340, 0, 0, 39, 0; 
Albuquerque  NM, 999, 210, 390, 288, 0, 0, 11, 1; 
Pittsburgh  PA, 999, 222, 353, 285, 0, 0, 18, 1; 
Philadelphia  PA, 1000, 280, 342, 224, 0, 0, 8, 0; 
Charlotte  NC, 999, 192, 351, 321, 0, 0, 16, 1; 
Baltimore  MD, 1000, 226, 394, 280, 0, 0, 8, 0; 
San Francisco  CA, 1001, 217, 361, 265, 0, 0, 10, 0; 
Syracuse  NY, 9996, 2293, 2583, 1763, 0, 2, 53, 5; 
Indianapolis  IN, 998, 224, 357, 284, 0, 0, 15, 2; 
Seattle  WA, 999, 259, 336, 233, 0, 0, 13, 1; 
116; 
Milwaukee  WI, 9976, 455, 839, 4033, 0, 19, 2562, 9; 
Washington DC, 9997, 1537, 2317, 2340, 0, 2, 141, 8; 
Anchorage  AK, 1000, 227, 336, 289, 0, 0, 12, 0; 
Phoenix  AZ, 998, 198, 311, 302, 0, 1, 21, 1; 
Las Vagas  NV, 1000, 163, 328, 389, 0, 0, 23, 0; 
Columbus  OH, 998, 191, 328, 336, 0, 1, 24, 1; 
Raliegh-Durham  NC, 999, 199, 332, 304, 0, 0, 18, 0; 
Dallas-Ft. Worth  TX, 998, 181, 309, 369, 0, 1, 34, 2; 
Chicago  IL, 999, 168, 349, 337, 0, 0, 26, 1; 
San Jose  CA, 1000, 257, 327, 234, 0, 0, 6, 0; 
San Juan Marin  Puerto Rico, 999, 218, 317, 293, 0, 0, 13, 1; 
Nashville  TN, 998, 210, 310, 320, 0, 1, 22, 1; 
Newark  NJ, 1000, 211, 311, 291, 0, 0, 15, 0; 
Denver  CO, 998, 152, 288, 425, 0, 0, 35, 2; 
Houston  TX, 1000, 225, 339, 312, 0, 0, 7, 0; 
New Orleans  LA, 999, 238, 358, 271, 0, 0, 7, 1; 
Atlanta  GA, 1000, 197, 364, 329, 0, 0, 18, 0; 
Salt Lake City  UT, 1000, 227, 345, 240, 0, 0, 17, 1; 
Cincinnati  OH, 999, 224, 337, 313, 0, 0, 11, 1; 
Los Angeles  CA, 1000, 239, 344, 271, 0, 0, 12, 0; 
New York  NY, 1001, 235, 362, 292, 0, 0, 3, 0; 
Orlando  FL, 999, 206, 339, 298, 0, 0, 22, 1; 
Minneapolis-St. Paul  MN, 999, 234, 337, 295, 0, 1, 19, 0; 
Memphis  TN, 999, 223, 350, 277, 0, 0, 17, 1; 
Boston  MA, 1000, 161, 328, 377, 0, 0, 38, 1; 
St. Louis  MO, 1000, 157, 284, 358, 0, 0, 45, 0; 
Albuquerque  NM, 999, 195, 391, 311, 0, 0, 13, 1; 
Pittsburgh  PA, 999, 208, 356, 308, 0, 0, 18, 1; 
Philadelphia  PA, 999, 280, 339, 240, 0, 0, 9, 0; 
Charlotte  NC, 999, 176, 358, 337, 0, 0, 18, 1; 
Baltimore  MD, 1000, 214, 396, 300, 0, 0, 11, 0; 
San Francisco  CA, 1001, 208, 353, 292, 0, 0, 12, 0; 
Syracuse  NY, 9996, 2183, 2703, 1790, 0, 2, 58, 5; 
Indianapolis  IN, 998, 213, 359, 305, 0, 0, 16, 2; 
Seattle  WA, 999, 250, 336, 256, 0, 0, 14, 1; 
117; 
Milwaukee  WI, 9976, 450, 827, 4051, 0, 19, 2563, 9; 
Washington DC, 9997, 1539, 2315, 2356, 0, 2, 142, 8; 
Anchorage  AK, 1000, 211, 337, 309, 0, 0, 13, 0; 
Phoenix  AZ, 998, 191, 313, 314, 0, 1, 24, 1; 
Las Vagas  NV, 1000, 153, 319, 405, 0, 0, 31, 0; 
Columbus  OH, 998, 173, 334, 358, 0, 1, 27, 1; 
Raliegh-Durham  NC, 999, 187, 335, 319, 0, 0, 21, 0; 
Dallas-Ft. Worth  TX, 998, 170, 305, 387, 0, 1, 38, 2; 
Chicago  IL, 999, 164, 340, 353, 0, 0, 29, 1; 
San Jose  CA, 1000, 237, 348, 241, 0, 0, 7, 0; 
San Juan Marin  Puerto Rico, 999, 203, 332, 297, 0, 0, 15, 1; 
Nashville  TN, 998, 202, 309, 334, 0, 1, 25, 1; 
Newark  NJ, 1000, 195, 310, 313, 0, 0, 18, 0; 
Denver  CO, 998, 142, 290, 437, 0, 0, 37, 2; 
Houston  TX, 1000, 211, 336, 341, 0, 0, 8, 0; 
New Orleans  LA, 999, 237, 359, 281, 0, 0, 8, 1; 
Atlanta  GA, 1000, 189, 362, 349, 0, 0, 18, 0; 
Salt Lake City  UT, 1000, 222, 356, 250, 0, 0, 18, 1; 
Cincinnati  OH, 999, 211, 347, 326, 0, 0, 14, 1; 
Los Angeles  CA, 1000, 223, 349, 288, 0, 0, 14, 0; 
New York  NY, 1001, 215, 365, 321, 0, 0, 3, 0; 
Orlando  FL, 999, 191, 347, 310, 0, 0, 25, 1; 
Minneapolis-St. Paul  MN, 999, 214, 344, 314, 0, 1, 21, 0; 
Memphis  TN, 999, 210, 361, 288, 0, 0, 20, 1; 
Boston  MA, 1000, 158, 325, 393, 0, 0, 41, 1; 
St. Louis  MO, 1000, 145, 288, 368, 0, 0, 52, 0; 
Albuquerque  NM, 999, 179, 390, 333, 0, 0, 15, 1; 
Pittsburgh  PA, 999, 195, 355, 328, 0, 0, 22, 1; 
Philadelphia  PA, 999, 267, 344, 259, 0, 0, 9, 0; 
Charlotte  NC, 999, 172, 357, 357, 0, 0, 19, 1; 
Baltimore  MD, 1000, 200, 399, 321, 0, 0, 11, 0; 
San Francisco  CA, 1001, 196, 356, 310, 0, 0, 14, 0; 
Syracuse  NY, 9996, 2209, 2685, 1856, 0, 2, 60, 5; 
Indianapolis  IN, 998, 205, 353, 327, 0, 0, 17, 2; 
Seattle  WA, 999, 252, 329, 278, 0, 0, 17, 1; 
118; 
Milwaukee  WI, 9973, 357, 743, 3526, 0, 22, 3302, 9; 
Washington DC, 9997, 1320, 2208, 2834, 0, 2, 204, 8; 
Anchorage  AK, 1000, 183, 340, 335, 0, 0, 17, 0; 
Phoenix  AZ, 998, 175, 303, 350, 0, 1, 27, 1; 
Las Vagas  NV, 1000, 149, 305, 424, 0, 0, 38, 0; 
Columbus  OH, 998, 167, 319, 381, 0, 1, 32, 1; 
Raliegh-Durham  NC, 999, 185, 315, 352, 0, 0, 25, 0; 
Dallas-Ft. Worth  TX, 998, 160, 298, 406, 0, 1, 44, 2; 
Chicago  IL, 999, 144, 331, 383, 0, 0, 35, 1; 
San Jose  CA, 1000, 214, 341, 275, 0, 0, 10, 0; 
San Juan Marin  Puerto Rico, 999, 189, 314, 335, 0, 0, 19, 1; 
Nashville  TN, 998, 187, 301, 363, 0, 1, 30, 1; 
Newark  NJ, 1000, 176, 302, 338, 0, 0, 24, 0; 
Denver  CO, 998, 128, 286, 451, 0, 0, 47, 2; 
Houston  TX, 1000, 196, 336, 367, 0, 0, 8, 0; 
New Orleans  LA, 999, 210, 357, 312, 0, 0, 12, 1; 
Atlanta  GA, 1000, 176, 347, 379, 0, 0, 22, 0; 
Salt Lake City  UT, 1000, 209, 345, 277, 0, 0, 21, 1; 
Cincinnati  OH, 999, 196, 333, 356, 0, 0, 18, 1; 
Los Angeles  CA, 1000, 199, 341, 322, 0, 0, 17, 0; 
New York  NY, 1001, 202, 347, 357, 0, 0, 5, 0; 
Orlando  FL, 999, 174, 347, 335, 0, 0, 29, 1; 
Minneapolis-St. Paul  MN, 999, 206, 330, 340, 0, 1, 25, 0; 
Memphis  TN, 999, 182, 355, 321, 0, 0, 26, 1; 
Boston  MA, 1000, 135, 319, 426, 0, 0, 41, 1; 
St. Louis  MO, 1000, 144, 278, 378, 0, 0, 62, 0; 
Albuquerque  NM, 999, 159, 382, 366, 0, 0, 16, 1; 
Pittsburgh  PA, 999, 181, 348, 352, 0, 0, 27, 1; 
Philadelphia  PA, 999, 237, 347, 291, 0, 0, 10, 0; 
Charlotte  NC, 999, 156, 334, 399, 0, 0, 23, 1; 
Baltimore  MD, 1000, 174, 393, 357, 0, 0, 14, 0; 
San Francisco  CA, 1001, 175, 355, 335, 0, 0, 18, 0; 
Syracuse  NY, 9996, 1844, 2795, 2316, 0, 2, 83, 5; 
Indianapolis  IN, 998, 191, 346, 350, 0, 0, 23, 2; 
Seattle  WA, 999, 232, 328, 306, 0, 0, 20, 1; 
119; 
Milwaukee  WI, 9973, 358, 725, 3545, 0, 22, 3308, 9; 
Washington DC, 9997, 1246, 2248, 2898, 0, 2, 207, 8; 
Anchorage  AK, 1000, 178, 322, 363, 0, 0, 22, 0; 
Phoenix  AZ, 998, 162, 301, 366, 0, 1, 32, 1; 
Las Vagas  NV, 1000, 130, 309, 439, 0, 0, 41, 0; 
Columbus  OH, 998, 157, 309, 399, 0, 1, 38, 1; 
Raliegh-Durham  NC, 999, 178, 311, 367, 0, 0, 29, 0; 
Dallas-Ft. Worth  TX, 998, 152, 284, 435, 0, 1, 44, 2; 
Chicago  IL, 999, 127, 327, 406, 0, 0, 38, 1; 
San Jose  CA, 1000, 190, 346, 298, 0, 0, 10, 0; 
San Juan Marin  Puerto Rico, 999, 177, 310, 352, 0, 0, 25, 1; 
Nashville  TN, 997, 172, 307, 374, 0, 2, 32, 1; 
Newark  NJ, 1000, 169, 298, 355, 0, 0, 26, 0; 
Denver  CO, 998, 112, 286, 464, 0, 0, 53, 2; 
Houston  TX, 1000, 180, 341, 380, 0, 0, 11, 0; 
New Orleans  LA, 999, 186, 358, 334, 0, 0, 18, 1; 
Atlanta  GA, 999, 162, 345, 398, 0, 1, 25, 0; 
Salt Lake City  UT, 1000, 196, 348, 291, 0, 0, 23, 1; 
Cincinnati  OH, 998, 169, 346, 369, 0, 0, 22, 2; 
Los Angeles  CA, 1000, 181, 342, 345, 0, 0, 17, 0; 
New York  NY, 1001, 182, 354, 376, 0, 0, 6, 0; 
Orlando  FL, 999, 156, 343, 355, 0, 0, 33, 1; 
Minneapolis-St. Paul  MN, 999, 181, 339, 355, 0, 1, 29, 0; 
Memphis  TN, 999, 171, 346, 345, 0, 0, 28, 1; 
Boston  MA, 999, 126, 311, 438, 0, 1, 47, 1; 
St. Louis  MO, 1000, 132, 277, 390, 0, 0, 67, 0; 
Albuquerque  NM, 999, 136, 379, 392, 0, 0, 18, 1; 
Pittsburgh  PA, 999, 168, 344, 370, 0, 0, 28, 1; 
Philadelphia  PA, 999, 214, 359, 307, 0, 0, 14, 0; 
Charlotte  NC, 999, 140, 327, 423, 0, 0, 26, 1; 
Baltimore  MD, 1000, 156, 376, 388, 0, 0, 19, 0; 
San Francisco  CA, 1001, 158, 351, 359, 0, 0, 18, 0; 
Syracuse  NY, 9996, 1742, 2891, 2369, 0, 2, 86, 5; 
Indianapolis  IN, 998, 171, 338, 378, 0, 0, 26, 2; 
Seattle  WA, 999, 211, 336, 323, 0, 0, 22, 1; 
120; 
Milwaukee  WI, 9974, 356, 714, 3553, 0, 22, 3315, 9; 
Washington DC, 9997, 1258, 2238, 2916, 0, 2, 209, 8; 
Anchorage  AK, 1000, 163, 318, 387, 0, 0, 23, 0; 
Phoenix  AZ, 998, 146, 305, 385, 0, 1, 36, 1; 
Las Vagas  NV, 1000, 116, 309, 453, 0, 0, 46, 0; 
Columbus  OH, 998, 137, 315, 414, 0, 1, 43, 1; 
Raliegh-Durham  NC, 999, 171, 309, 382, 0, 0, 31, 0; 
Dallas-Ft. Worth  TX, 998, 149, 272, 459, 0, 1, 45, 2; 
Chicago  IL, 999, 120, 314, 428, 0, 0, 40, 1; 
San Jose  CA, 1000, 170, 358, 313, 0, 0, 11, 0; 
San Juan Marin  Puerto Rico, 999, 159, 314, 365, 0, 0, 32, 1; 
Nashville  TN, 997, 165, 300, 392, 0, 2, 35, 1; 
Newark  NJ, 1000, 157, 302, 367, 0, 0, 30, 0; 
Denver  CO, 998, 102, 281, 480, 0, 0, 60, 2; 
Houston  TX, 999, 169, 342, 394, 0, 1, 14, 0; 
New Orleans  LA, 999, 180, 359, 353, 0, 0, 19, 1; 
Atlanta  GA, 999, 146, 343, 418, 0, 1, 29, 0; 
Salt Lake City  UT, 1000, 180, 352, 306, 0, 0, 28, 1; 
Cincinnati  OH, 998, 156, 343, 391, 0, 0, 27, 2; 
Los Angeles  CA, 1000, 169, 339, 368, 0, 0, 20, 0; 
New York  NY, 1001, 162, 352, 404, 0, 0, 8, 0; 
Orlando  FL, 999, 148, 338, 379, 0, 0, 37, 1; 
Minneapolis-St. Paul  MN, 999, 158, 347, 372, 0, 1, 34, 0; 
Memphis  TN, 999, 165, 343, 361, 0, 0, 31, 1; 
Boston  MA, 999, 120, 302, 452, 0, 1, 55, 1; 
St. Louis  MO, 1000, 128, 276, 406, 0, 0, 70, 0; 
Albuquerque  NM, 999, 124, 369, 421, 0, 0, 20, 1; 
Pittsburgh  PA, 999, 146, 346, 392, 0, 0, 30, 1; 
Philadelphia  PA, 999, 202, 357, 329, 0, 0, 17, 0; 
Charlotte  NC, 999, 126, 324, 444, 0, 0, 30, 1; 
Baltimore  MD, 1000, 129, 388, 407, 0, 0, 22, 0; 
San Francisco  CA, 1001, 155, 345, 376, 0, 0, 22, 0; 
Syracuse  NY, 9996, 1735, 2901, 2416, 0, 2, 87, 5; 
Indianapolis  IN, 998, 163, 335, 392, 0, 0, 33, 2; 
Seattle  WA, 999, 196, 344, 341, 0, 0, 24, 1; 
121; 
Milwaukee  WI, 9968, 240, 656, 3069, 0, 27, 3977, 9; 
Washington DC, 9996, 1261, 2079, 3329, 0, 3, 281, 8; 
Anchorage  AK, 1000, 134, 320, 413, 0, 1, 29, 0; 
Phoenix  AZ, 998, 137, 290, 415, 0, 1, 40, 1; 
Las Vagas  NV, 1000, 101, 285, 490, 0, 0, 52, 0; 
Columbus  OH, 998, 124, 297, 444, 0, 1, 52, 1; 
Raliegh-Durham  NC, 999, 162, 298, 410, 0, 0, 36, 0; 
Dallas-Ft. Worth  TX, 998, 139, 264, 461, 0, 1, 65, 2; 
Chicago  IL, 999, 109, 307, 445, 0, 0, 46, 1; 
San Jose  CA, 1000, 152, 356, 337, 0, 0, 16, 0; 
San Juan Marin  Puerto Rico, 999, 135, 305, 397, 0, 0, 36, 1; 
Nashville  TN, 997, 149, 292, 415, 0, 2, 40, 1; 
Newark  NJ, 1000, 149, 297, 382, 0, 0, 38, 0; 
Denver  CO, 998, 94, 258, 500, 0, 0, 75, 2; 
Houston  TX, 999, 151, 333, 426, 0, 1, 18, 0; 
New Orleans  LA, 999, 159, 347, 384, 0, 0, 25, 1; 
Atlanta  GA, 999, 132, 325, 451, 0, 1, 34, 0; 
Salt Lake City  UT, 1000, 164, 339, 337, 0, 0, 33, 1; 
Cincinnati  OH, 998, 142, 327, 418, 0, 0, 34, 2; 
Los Angeles  CA, 1000, 153, 331, 394, 0, 0, 24, 0; 
New York  NY, 1001, 144, 337, 432, 0, 0, 16, 0; 
Orlando  FL, 998, 125, 329, 410, 0, 1, 41, 1; 
Minneapolis-St. Paul  MN, 999, 145, 339, 394, 0, 1, 39, 0; 
Memphis  TN, 999, 157, 324, 393, 0, 0, 32, 1; 
Boston  MA, 999, 103, 291, 473, 0, 1, 64, 1; 
St. Louis  MO, 1000, 121, 261, 429, 0, 0, 77, 0; 
Albuquerque  NM, 998, 109, 358, 448, 0, 1, 23, 1; 
Pittsburgh  PA, 999, 131, 337, 415, 0, 0, 37, 1; 
Philadelphia  PA, 999, 190, 349, 353, 0, 0, 21, 0; 
Charlotte  NC, 999, 118, 313, 461, 0, 0, 36, 1; 
Baltimore  MD, 1000, 113, 375, 433, 0, 0, 28, 0; 
San Francisco  CA, 1001, 140, 328, 405, 0, 0, 28, 0; 
Syracuse  NY, 9996, 1549, 2819, 2903, 0, 2, 120, 5; 
Indianapolis  IN, 998, 153, 313, 427, 0, 0, 37, 2; 
Seattle  WA, 999, 173, 341, 367, 0, 0, 31, 1; 
122; 
Milwaukee  WI, 9968, 251, 621, 3100, 0, 27, 3985, 9; 
Washington DC, 9996, 1198, 2119, 3389, 0, 3, 287, 8; 
Anchorage  AK, 1000, 126, 307, 434, 0, 1, 32, 0; 
Phoenix  AZ, 998, 127, 292, 426, 0, 1, 42, 1; 
Las Vagas  NV, 1000, 93, 269, 510, 0, 0, 59, 0; 
Columbus  OH, 998, 117, 296, 455, 0, 1, 56, 1; 
Raliegh-Durham  NC, 999, 145, 296, 422, 0, 0, 44, 0; 
Dallas-Ft. Worth  TX, 998, 120, 269, 468, 0, 1, 77, 2; 
Chicago  IL, 999, 98, 292, 466, 0, 0, 52, 1; 
San Jose  CA, 1000, 143, 350, 355, 0, 0, 20, 0; 
San Juan Marin  Puerto Rico, 999, 128, 303, 408, 0, 0, 41, 1; 
Nashville  TN, 996, 135, 289, 432, 0, 3, 42, 1; 
Newark  NJ, 1000, 137, 286, 407, 0, 0, 43, 0; 
Denver  CO, 998, 89, 246, 513, 0, 0, 83, 2; 
Houston  TX, 999, 133, 330, 447, 0, 1, 22, 0; 
New Orleans  LA, 999, 146, 350, 396, 0, 0, 27, 1; 
Atlanta  GA, 999, 120, 311, 475, 0, 1, 41, 0; 
Salt Lake City  UT, 1000, 152, 334, 358, 0, 0, 34, 1; 
Cincinnati  OH, 998, 123, 326, 440, 0, 0, 36, 2; 
Los Angeles  CA, 1000, 143, 328, 411, 0, 0, 28, 0; 
New York  NY, 1000, 122, 338, 453, 0, 1, 19, 0; 
Orlando  FL, 998, 112, 326, 424, 0, 1, 46, 1; 
Minneapolis-St. Paul  MN, 999, 133, 330, 416, 0, 1, 44, 0; 
Memphis  TN, 999, 141, 315, 419, 0, 0, 36, 1; 
Boston  MA, 999, 95, 280, 486, 0, 1, 73, 1; 
St. Louis  MO, 1000, 110, 261, 441, 0, 0, 85, 0; 
Albuquerque  NM, 998, 101, 329, 484, 0, 1, 27, 1; 
Pittsburgh  PA, 999, 118, 334, 431, 0, 0, 40, 1; 
Philadelphia  PA, 999, 168, 343, 379, 0, 0, 24, 0; 
Charlotte  NC, 999, 108, 297, 484, 0, 0, 44, 1; 
Baltimore  MD, 1000, 106, 359, 455, 0, 0, 31, 0; 
San Francisco  CA, 1001, 126, 322, 430, 0, 0, 30, 0; 
Syracuse  NY, 9996, 1491, 2866, 2963, 0, 2, 132, 5; 
Indianapolis  IN, 998, 134, 308, 451, 0, 0, 42, 2; 
Seattle  WA, 999, 155, 333, 393, 0, 0, 32, 1; 
123; 
Milwaukee  WI, 9968, 252, 617, 3108, 0, 27, 3987, 9; 
Washington DC, 9996, 1209, 2096, 3419, 0, 3, 290, 8; 
Anchorage  AK, 1000, 119, 295, 454, 0, 1, 38, 0; 
Phoenix  AZ, 998, 117, 292, 438, 0, 1, 48, 1; 
Las Vagas  NV, 1000, 88, 258, 522, 0, 0, 65, 0; 
Columbus  OH, 997, 108, 285, 474, 0, 2, 62, 1; 
Raliegh-Durham  NC, 999, 143, 286, 437, 0, 0, 50, 0; 
Dallas-Ft. Worth  TX, 998, 101, 274, 479, 0, 1, 84, 2; 
Chicago  IL, 999, 89, 279, 490, 0, 0, 56, 1; 
San Jose  CA, 1000, 134, 339, 383, 0, 0, 23, 0; 
San Juan Marin  Puerto Rico, 998, 127, 302, 419, 0, 1, 45, 1; 
Nashville  TN, 996, 125, 286, 449, 0, 3, 45, 1; 
Newark  NJ, 1000, 136, 277, 431, 0, 0, 46, 0; 
Denver  CO, 999, 86, 233, 526, 0, 0, 91, 2; 
Houston  TX, 999, 122, 330, 460, 0, 1, 27, 0; 
New Orleans  LA, 999, 137, 346, 412, 0, 0, 32, 1; 
Atlanta  GA, 999, 104, 308, 489, 0, 1, 49, 0; 
Salt Lake City  UT, 1000, 146, 328, 377, 0, 0, 38, 1; 
Cincinnati  OH, 998, 108, 318, 464, 0, 0, 38, 2; 
Los Angeles  CA, 1000, 132, 321, 433, 0, 0, 29, 0; 
New York  NY, 1000, 115, 321, 475, 0, 1, 24, 0; 
Orlando  FL, 998, 97, 326, 439, 0, 1, 51, 1; 
Minneapolis-St. Paul  MN, 999, 121, 328, 431, 0, 1, 47, 0; 
Memphis  TN, 999, 126, 305, 446, 0, 0, 37, 1; 
Boston  MA, 999, 93, 268, 503, 0, 1, 81, 1; 
St. Louis  MO, 1000, 107, 239, 464, 0, 0, 91, 0; 
Albuquerque  NM, 998, 90, 326, 503, 0, 1, 28, 1; 
Pittsburgh  PA, 999, 109, 314, 463, 0, 0, 41, 1; 
Philadelphia  PA, 999, 156, 340, 402, 0, 0, 24, 0; 
Charlotte  NC, 999, 94, 298, 497, 0, 0, 49, 1; 
Baltimore  MD, 1000, 100, 337, 484, 0, 0, 35, 0; 
San Francisco  CA, 1001, 123, 315, 445, 0, 0, 31, 0; 
Syracuse  NY, 9996, 1470, 2889, 3005, 0, 2, 140, 5; 
Indianapolis  IN, 998, 119, 303, 476, 0, 0, 42, 2; 
Seattle  WA, 999, 146, 335, 409, 0, 0, 32, 1; 
124; 
Milwaukee  WI, 9962, 170, 575, 2681, 0, 31, 4534, 9; 
Washington DC, 9993, 1125, 1868, 3753, 0, 5, 375, 8; 
Anchorage  AK, 1000, 103, 292, 471, 0, 1, 46, 0; 
Phoenix  AZ, 998, 104, 276, 464, 0, 1, 56, 1; 
Las Vagas  NV, 1000, 80, 247, 527, 0, 0, 82, 0; 
Columbus  OH, 997, 100, 262, 501, 0, 4, 70, 1; 
Raliegh-Durham  NC, 999, 133, 279, 447, 0, 0, 62, 0; 
Dallas-Ft. Worth  TX, 998, 94, 267, 478, 0, 2, 102, 2; 
Chicago  IL, 999, 81, 255, 514, 0, 0, 69, 1; 
San Jose  CA, 1000, 121, 335, 401, 0, 1, 29, 0; 
San Juan Marin  Puerto Rico, 998, 116, 291, 440, 0, 1, 52, 1; 
Nashville  TN, 996, 117, 279, 462, 0, 3, 55, 1; 
Newark  NJ, 999, 126, 268, 444, 0, 0, 57, 0; 
Denver  CO, 999, 75, 231, 525, 0, 0, 111, 2; 
Houston  TX, 999, 112, 308, 490, 0, 1, 31, 0; 
New Orleans  LA, 999, 131, 325, 439, 0, 0, 37, 1; 
Atlanta  GA, 999, 103, 286, 510, 0, 2, 58, 0; 
Salt Lake City  UT, 1000, 120, 322, 408, 0, 0, 43, 1; 
Cincinnati  OH, 998, 103, 298, 493, 0, 0, 42, 2; 
Los Angeles  CA, 999, 121, 308, 453, 0, 1, 38, 0; 
New York  NY, 1000, 97, 313, 496, 0, 1, 31, 0; 
Orlando  FL, 998, 93, 311, 454, 0, 1, 63, 1; 
Minneapolis-St. Paul  MN, 999, 112, 310, 454, 0, 1, 57, 0; 
Memphis  TN, 999, 107, 297, 472, 0, 0, 42, 1; 
Boston  MA, 999, 88, 251, 519, 0, 1, 93, 1; 
St. Louis  MO, 999, 97, 232, 479, 0, 1, 98, 0; 
Albuquerque  NM, 998, 84, 315, 517, 0, 1, 35, 1; 
Pittsburgh  PA, 999, 106, 297, 476, 0, 0, 55, 1; 
Philadelphia  PA, 998, 138, 331, 433, 0, 0, 30, 0; 
Charlotte  NC, 999, 87, 283, 513, 0, 0, 59, 1; 
Baltimore  MD, 1000, 95, 307, 515, 0, 0, 43, 0; 
San Francisco  CA, 1001, 113, 296, 476, 0, 0, 35, 0; 
Syracuse  NY, 9996, 1293, 2675, 3433, 0, 2, 198, 5; 
Indianapolis  IN, 998, 113, 295, 493, 0, 0, 50, 2; 
Seattle  WA, 999, 136, 319, 435, 0, 0, 38, 1; 
125; 
Milwaukee  WI, 9962, 163, 560, 2692, 0, 31, 4546, 9; 
Washington DC, 9993, 1052, 1894, 3819, 0, 5, 380, 8; 
Anchorage  AK, 1000, 90, 288, 485, 0, 1, 51, 0; 
Phoenix  AZ, 998, 105, 266, 475, 0, 1, 60, 1; 
Las Vagas  NV, 1000, 75, 224, 553, 0, 0, 87, 0; 
Columbus  OH, 997, 98, 253, 511, 0, 4, 76, 1; 
Raliegh-Durham  NC, 999, 122, 262, 475, 0, 0, 67, 0; 
Dallas-Ft. Worth  TX, 998, 87, 261, 490, 0, 2, 107, 2; 
Chicago  IL, 999, 71, 252, 522, 0, 0, 77, 1; 
San Jose  CA, 1000, 106, 328, 426, 0, 1, 31, 0; 
San Juan Marin  Puerto Rico, 998, 104, 287, 454, 0, 1, 57, 1; 
Nashville  TN, 996, 102, 274, 479, 0, 3, 61, 1; 
Newark  NJ, 999, 117, 268, 454, 0, 0, 63, 0; 
Denver  CO, 999, 75, 218, 532, 0, 0, 123, 2; 
Houston  TX, 999, 105, 292, 511, 0, 1, 37, 0; 
New Orleans  LA, 999, 116, 329, 450, 0, 0, 41, 1; 
Atlanta  GA, 999, 96, 276, 527, 0, 2, 64, 0; 
Salt Lake City  UT, 1000, 112, 307, 434, 0, 0, 46, 1; 
Cincinnati  OH, 998, 93, 294, 509, 0, 0, 48, 2; 
Los Angeles  CA, 999, 103, 308, 468, 0, 1, 43, 0; 
New York  NY, 1000, 85, 303, 519, 0, 1, 35, 0; 
Orlando  FL, 998, 91, 297, 473, 0, 1, 67, 1; 
Minneapolis-St. Paul  MN, 999, 97, 314, 462, 0, 1, 65, 0; 
Memphis  TN, 999, 100, 281, 489, 0, 0, 49, 1; 
Boston  MA, 999, 81, 246, 522, 0, 1, 106, 1; 
St. Louis  MO, 999, 97, 212, 497, 0, 1, 110, 0; 
Albuquerque  NM, 998, 77, 303, 533, 0, 1, 41, 1; 
Pittsburgh  PA, 999, 88, 300, 487, 0, 0, 62, 1; 
Philadelphia  PA, 998, 123, 334, 446, 0, 0, 35, 0; 
Charlotte  NC, 999, 80, 275, 521, 0, 0, 70, 1; 
Baltimore  MD, 1000, 82, 300, 530, 0, 0, 53, 0; 
San Francisco  CA, 1001, 107, 281, 495, 0, 0, 43, 0; 
Syracuse  NY, 9996, 1244, 2655, 3534, 0, 2, 200, 5; 
Indianapolis  IN, 998, 96, 290, 509, 0, 0, 58, 2; 
Seattle  WA, 999, 126, 316, 451, 0, 0, 42, 1; 
126; 
Milwaukee  WI, 9962, 162, 560, 2680, 0, 31, 4560, 9; 
Washington DC, 9993, 1053, 1885, 3831, 0, 5, 387, 8; 
Anchorage  AK, 1000, 80, 281, 501, 0, 1, 55, 0; 
Phoenix  AZ, 998, 97, 262, 485, 0, 1, 65, 1; 
Las Vagas  NV, 1000, 65, 217, 558, 0, 0, 100, 0; 
Columbus  OH, 997, 84, 252, 522, 0, 4, 83, 1; 
Raliegh-Durham  NC, 999, 112, 255, 493, 0, 0, 70, 0; 
Dallas-Ft. Worth  TX, 998, 79, 251, 508, 0, 2, 112, 2; 
Chicago  IL, 999, 66, 249, 530, 0, 0, 84, 1; 
San Jose  CA, 1000, 97, 312, 446, 0, 1, 39, 0; 
San Juan Marin  Puerto Rico, 998, 100, 274, 472, 0, 1, 60, 1; 
Nashville  TN, 996, 89, 272, 494, 0, 3, 67, 1; 
Newark  NJ, 999, 103, 268, 470, 0, 0, 67, 0; 
Denver  CO, 999, 73, 210, 544, 0, 0, 129, 2; 
Houston  TX, 999, 93, 282, 533, 0, 1, 43, 0; 
New Orleans  LA, 999, 109, 312, 476, 0, 0, 46, 1; 
Atlanta  GA, 999, 90, 260, 546, 0, 2, 68, 0; 
Salt Lake City  UT, 1000, 105, 300, 454, 0, 0, 47, 1; 
Cincinnati  OH, 998, 87, 286, 522, 0, 0, 52, 2; 
Los Angeles  CA, 999, 91, 299, 486, 0, 1, 50, 0; 
New York  NY, 1000, 78, 287, 547, 0, 1, 37, 0; 
Orlando  FL, 998, 81, 277, 493, 0, 1, 78, 1; 
Minneapolis-St. Paul  MN, 999, 85, 308, 475, 0, 1, 73, 0; 
Memphis  TN, 999, 96, 270, 507, 0, 0, 53, 1; 
Boston  MA, 999, 71, 240, 530, 0, 1, 118, 1; 
St. Louis  MO, 998, 90, 205, 512, 0, 2, 112, 0; 
Albuquerque  NM, 998, 68, 281, 559, 0, 1, 49, 1; 
Pittsburgh  PA, 999, 71, 297, 509, 0, 0, 65, 1; 
Philadelphia  PA, 998, 114, 328, 463, 0, 0, 38, 0; 
Charlotte  NC, 999, 73, 258, 538, 0, 0, 80, 1; 
Baltimore  MD, 1000, 70, 287, 547, 0, 0, 65, 0; 
San Francisco  CA, 1001, 96, 267, 515, 0, 0, 52, 0; 
Syracuse  NY, 9996, 1197, 2694, 3572, 0, 2, 209, 5; 
Indianapolis  IN, 998, 80, 284, 530, 0, 0, 63, 2; 
Seattle  WA, 999, 112, 315, 469, 0, 0, 46, 1; 
127; 
Milwaukee  WI, 9956, 141, 493, 2326, 0, 37, 5041, 9; 
Washington DC, 9992, 1191, 1706, 4044, 0, 6, 538, 8; 
Anchorage  AK, 1000, 79, 270, 519, 0, 1, 63, 0; 
Phoenix  AZ, 998, 98, 242, 504, 0, 1, 78, 1; 
Las Vagas  NV, 1000, 58, 198, 580, 0, 0, 109, 0; 
Columbus  OH, 997, 78, 240, 531, 0, 4, 98, 1; 
Raliegh-Durham  NC, 999, 97, 245, 510, 0, 0, 85, 0; 
Dallas-Ft. Worth  TX, 998, 76, 243, 503, 0, 2, 132, 2; 
Chicago  IL, 999, 64, 227, 552, 0, 0, 94, 1; 
San Jose  CA, 1000, 98, 305, 460, 0, 1, 43, 0; 
San Juan Marin  Puerto Rico, 997, 91, 265, 489, 0, 2, 68, 1; 
Nashville  TN, 996, 85, 258, 510, 0, 3, 77, 1; 
Newark  NJ, 999, 103, 242, 494, 0, 0, 78, 0; 
Denver  CO, 999, 65, 201, 538, 0, 0, 155, 2; 
Houston  TX, 999, 81, 267, 557, 0, 1, 49, 0; 
New Orleans  LA, 999, 98, 301, 497, 0, 0, 54, 1; 
Atlanta  GA, 999, 85, 245, 563, 0, 2, 79, 0; 
Salt Lake City  UT, 1000, 104, 279, 479, 0, 0, 54, 1; 
Cincinnati  OH, 998, 79, 283, 529, 0, 0, 61, 2; 
Los Angeles  CA, 999, 90, 286, 502, 0, 1, 58, 0; 
New York  NY, 999, 75, 279, 553, 0, 2, 50, 0; 
Orlando  FL, 998, 76, 270, 504, 0, 1, 89, 1; 
Minneapolis-St. Paul  MN, 999, 75, 296, 482, 0, 1, 93, 0; 
Memphis  TN, 999, 85, 267, 513, 0, 0, 70, 1; 
Boston  MA, 999, 65, 230, 541, 0, 1, 126, 1; 
St. Louis  MO, 998, 87, 201, 510, 0, 2, 128, 0; 
Albuquerque  NM, 998, 63, 263, 573, 0, 1, 62, 1; 
Pittsburgh  PA, 999, 67, 279, 531, 0, 0, 72, 1; 
Philadelphia  PA, 998, 108, 307, 489, 0, 0, 45, 0; 
Charlotte  NC, 999, 70, 236, 560, 0, 0, 87, 1; 
Baltimore  MD, 1000, 68, 265, 574, 0, 0, 69, 0; 
San Francisco  CA, 1001, 96, 258, 521, 0, 0, 64, 0; 
Syracuse  NY, 9995, 1301, 2408, 3973, 0, 3, 293, 5; 
Indianapolis  IN, 997, 82, 262, 543, 0, 1, 75, 2; 
Seattle  WA, 999, 106, 299, 488, 0, 0, 53, 1; 
128; 
Milwaukee  WI, 9955, 136, 479, 2337, 0, 38, 5048, 9; 
Washington DC, 9992, 1163, 1663, 4118, 0, 6, 551, 8; 
Anchorage  AK, 1000, 67, 264, 531, 0, 1, 72, 0; 
Phoenix  AZ, 998, 92, 238, 498, 0, 1, 96, 1; 
Las Vagas  NV, 1000, 50, 189, 588, 0, 0, 123, 0; 
Columbus  OH, 997, 72, 234, 539, 0, 4, 105, 1; 
Raliegh-Durham  NC, 999, 93, 226, 527, 0, 0, 95, 0; 
Dallas-Ft. Worth  TX, 998, 68, 232, 514, 0, 2, 142, 2; 
Chicago  IL, 999, 61, 216, 561, 0, 0, 101, 1; 
San Jose  CA, 1000, 87, 289, 483, 0, 1, 48, 0; 
San Juan Marin  Puerto Rico, 997, 77, 259, 503, 0, 2, 74, 1; 
Nashville  TN, 996, 78, 250, 515, 0, 3, 90, 1; 
Newark  NJ, 999, 94, 233, 509, 0, 0, 83, 0; 
Denver  CO, 999, 62, 185, 545, 0, 0, 169, 2; 
Houston  TX, 998, 74, 253, 567, 0, 2, 61, 0; 
New Orleans  LA, 999, 93, 288, 505, 0, 0, 70, 1; 
Atlanta  GA, 999, 75, 239, 571, 0, 2, 88, 0; 
Salt Lake City  UT, 1000, 94, 277, 487, 0, 0, 62, 1; 
Cincinnati  OH, 998, 72, 264, 551, 0, 0, 67, 2; 
Los Angeles  CA, 999, 79, 270, 521, 0, 1, 68, 0; 
New York  NY, 999, 69, 264, 568, 0, 2, 58, 0; 
Orlando  FL, 998, 68, 256, 518, 0, 1, 97, 1; 
Minneapolis-St. Paul  MN, 999, 72, 268, 510, 0, 1, 99, 0; 
Memphis  TN, 999, 74, 253, 538, 0, 0, 72, 1; 
Boston  MA, 999, 63, 212, 550, 0, 1, 138, 1; 
St. Louis  MO, 998, 84, 192, 514, 0, 2, 140, 0; 
Albuquerque  NM, 998, 57, 243, 595, 0, 1, 69, 1; 
Pittsburgh  PA, 999, 65, 270, 538, 0, 0, 80, 1; 
Philadelphia  PA, 998, 102, 290, 507, 0, 0, 53, 0; 
Charlotte  NC, 999, 66, 225, 572, 0, 0, 94, 1; 
Baltimore  MD, 1000, 58, 252, 586, 0, 0, 82, 0; 
San Francisco  CA, 1001, 89, 246, 543, 0, 0, 69, 0; 
Syracuse  NY, 9995, 1275, 2374, 4064, 0, 3, 305, 5; 
Indianapolis  IN, 997, 80, 238, 566, 0, 1, 80, 2; 
Seattle  WA, 999, 94, 292, 504, 0, 0, 61, 1; 
129; 
Milwaukee  WI, 9955, 134, 474, 2324, 0, 38, 5068, 9; 
Washington DC, 9992, 1163, 1668, 4113, 0, 6, 568, 8; 
Anchorage  AK, 1000, 66, 251, 541, 0, 1, 80, 0; 
Phoenix  AZ, 998, 83, 223, 519, 0, 1, 102, 1; 
Las Vagas  NV, 1000, 46, 181, 589, 0, 0, 136, 0; 
Columbus  OH, 997, 61, 224, 550, 0, 4, 116, 1; 
Raliegh-Durham  NC, 999, 78, 227, 535, 0, 0, 103, 0; 
Dallas-Ft. Worth  TX, 998, 58, 221, 525, 0, 2, 154, 2; 
Chicago  IL, 999, 54, 200, 576, 0, 0, 111, 1; 
San Jose  CA, 1000, 82, 281, 493, 0, 1, 55, 0; 
San Juan Marin  Puerto Rico, 997, 71, 245, 516, 0, 2, 83, 1; 
Nashville  TN, 996, 69, 240, 526, 0, 3, 101, 1; 
Newark  NJ, 999, 93, 216, 528, 0, 0, 87, 0; 
Denver  CO, 999, 55, 171, 561, 0, 0, 176, 2; 
Houston  TX, 998, 67, 238, 578, 0, 2, 72, 0; 
New Orleans  LA, 999, 81, 286, 516, 0, 0, 76, 1; 
Atlanta  GA, 999, 65, 227, 579, 0, 2, 102, 0; 
Salt Lake City  UT, 1000, 84, 266, 507, 0, 0, 68, 1; 
Cincinnati  OH, 998, 60, 254, 571, 0, 0, 72, 2; 
Los Angeles  CA, 999, 73, 258, 534, 0, 1, 78, 0; 
New York  NY, 999, 64, 252, 574, 0, 2, 74, 0; 
Orlando  FL, 998, 64, 235, 538, 0, 1, 105, 1; 
Minneapolis-St. Paul  MN, 998, 60, 250, 531, 0, 2, 110, 0; 
Memphis  TN, 998, 66, 242, 552, 0, 1, 78, 1; 
Boston  MA, 999, 51, 203, 562, 0, 1, 149, 1; 
St. Louis  MO, 998, 78, 186, 519, 0, 2, 150, 0; 
Albuquerque  NM, 998, 51, 225, 605, 0, 1, 84, 1; 
Pittsburgh  PA, 999, 60, 252, 558, 0, 0, 86, 1; 
Philadelphia  PA, 997, 92, 281, 525, 0, 1, 59, 0; 
Charlotte  NC, 999, 55, 216, 584, 0, 0, 103, 1; 
Baltimore  MD, 1000, 52, 245, 592, 0, 0, 92, 0; 
San Francisco  CA, 1001, 80, 232, 557, 0, 0, 81, 0; 
Syracuse  NY, 9995, 1239, 2396, 4095, 0, 3, 327, 5; 
Indianapolis  IN, 997, 72, 227, 576, 0, 1, 92, 2; 
Seattle  WA, 999, 80, 281, 524, 0, 0, 68, 1; 
130; 
Milwaukee  WI, 9951, 127, 416, 2053, 0, 41, 5436, 10; 
Washington DC, 9988, 1172, 1602, 4205, 0, 10, 783, 8; 
Anchorage  AK, 1000, 64, 230, 551, 0, 1, 96, 0; 
Phoenix  AZ, 998, 87, 202, 527, 0, 1, 121, 1; 
Las Vagas  NV, 1000, 41, 176, 589, 0, 0, 150, 0; 
Columbus  OH, 996, 57, 211, 554, 0, 5, 134, 1; 
Raliegh-Durham  NC, 999, 74, 218, 530, 0, 0, 127, 0; 
Dallas-Ft. Worth  TX, 998, 51, 209, 521, 0, 2, 178, 2; 
Chicago  IL, 999, 57, 181, 580, 0, 0, 130, 1; 
San Jose  CA, 999, 84, 266, 506, 0, 2, 67, 0; 
San Juan Marin  Puerto Rico, 997, 69, 233, 526, 0, 2, 96, 1; 
Nashville  TN, 996, 65, 223, 530, 0, 3, 124, 1; 
Newark  NJ, 999, 89, 217, 523, 0, 0, 104, 0; 
Denver  CO, 999, 55, 158, 560, 0, 0, 196, 2; 
Houston  TX, 998, 56, 232, 584, 0, 2, 87, 0; 
New Orleans  LA, 999, 77, 258, 543, 0, 0, 84, 1; 
Atlanta  GA, 999, 59, 204, 599, 0, 2, 114, 0; 
Salt Lake City  UT, 1000, 85, 252, 516, 0, 0, 81, 1; 
Cincinnati  OH, 998, 61, 232, 585, 0, 0, 83, 2; 
Los Angeles  CA, 999, 75, 230, 559, 0, 1, 88, 0; 
New York  NY, 999, 63, 241, 582, 0, 2, 84, 0; 
Orlando  FL, 997, 63, 214, 545, 0, 2, 123, 1; 
Minneapolis-St. Paul  MN, 998, 55, 240, 533, 0, 2, 127, 0; 
Memphis  TN, 997, 70, 228, 554, 0, 2, 96, 1; 
Boston  MA, 999, 50, 182, 570, 0, 1, 167, 1; 
St. Louis  MO, 998, 81, 174, 510, 0, 2, 172, 0; 
Albuquerque  NM, 998, 49, 203, 615, 0, 1, 99, 1; 
Pittsburgh  PA, 999, 63, 231, 567, 0, 0, 101, 1; 
Philadelphia  PA, 997, 91, 260, 540, 0, 1, 72, 0; 
Charlotte  NC, 999, 50, 204, 588, 0, 0, 118, 1; 
Baltimore  MD, 1000, 49, 223, 605, 0, 0, 106, 0; 
San Francisco  CA, 1001, 80, 208, 574, 0, 0, 95, 0; 
Syracuse  NY, 9994, 1286, 2207, 4378, 0, 4, 450, 5; 
Indianapolis  IN, 997, 65, 220, 574, 0, 1, 110, 2; 
Seattle  WA, 999, 77, 257, 547, 0, 0, 77, 1; 
131; 
Milwaukee  WI, 9951, 117, 419, 2041, 0, 41, 5455, 10; 
Washington DC, 9988, 1156, 1527, 4297, 0, 10, 800, 8; 
Anchorage  AK, 1000, 59, 225, 552, 0, 1, 109, 0; 
Phoenix  AZ, 998, 82, 188, 542, 0, 1, 126, 1; 
Las Vagas  NV, 1000, 41, 161, 587, 0, 0, 169, 0; 
Columbus  OH, 996, 57, 201, 557, 0, 5, 144, 1; 
Raliegh-Durham  NC, 999, 69, 210, 532, 0, 0, 139, 0; 
Dallas-Ft. Worth  TX, 998, 43, 200, 527, 0, 2, 189, 2; 
Chicago  IL, 999, 55, 166, 582, 0, 0, 147, 1; 
San Jose  CA, 999, 81, 242, 525, 0, 2, 78, 0; 
San Juan Marin  Puerto Rico, 997, 63, 217, 541, 0, 2, 106, 1; 
Nashville  TN, 996, 65, 207, 538, 0, 3, 136, 1; 
Newark  NJ, 999, 83, 209, 525, 0, 0, 116, 0; 
Denver  CO, 999, 53, 148, 560, 0, 0, 211, 2; 
Houston  TX, 998, 52, 219, 592, 0, 2, 99, 0; 
New Orleans  LA, 998, 71, 237, 567, 0, 1, 89, 1; 
Atlanta  GA, 999, 54, 191, 608, 0, 2, 125, 0; 
Salt Lake City  UT, 1000, 78, 240, 528, 0, 0, 88, 1; 
Cincinnati  OH, 998, 57, 215, 598, 0, 0, 92, 2; 
Los Angeles  CA, 999, 62, 227, 570, 0, 1, 94, 0; 
New York  NY, 1000, 60, 220, 600, 0, 2, 94, 0; 
Orlando  FL, 996, 60, 196, 558, 0, 3, 132, 1; 
Minneapolis-St. Paul  MN, 998, 53, 223, 547, 0, 2, 136, 0; 
Memphis  TN, 997, 64, 218, 557, 0, 2, 111, 1; 
Boston  MA, 999, 50, 168, 576, 0, 1, 179, 1; 
St. Louis  MO, 998, 80, 159, 516, 0, 2, 185, 0; 
Albuquerque  NM, 998, 45, 184, 630, 0, 1, 108, 1; 
Pittsburgh  PA, 999, 60, 214, 578, 0, 0, 112, 1; 
Philadelphia  PA, 997, 78, 259, 546, 0, 1, 81, 0; 
Charlotte  NC, 999, 47, 187, 588, 0, 0, 138, 1; 
Baltimore  MD, 1000, 44, 205, 619, 0, 0, 115, 0; 
San Francisco  CA, 1001, 74, 203, 577, 0, 0, 104, 0; 
Syracuse  NY, 9994, 1271, 2111, 4494, 0, 4, 477, 5; 
Indianapolis  IN, 997, 57, 210, 579, 0, 1, 124, 2; 
Seattle  WA, 999, 72, 239, 565, 0, 0, 84, 1; 
132; 
Milwaukee  WI, 9950, 111, 418, 2026, 0, 42, 5476, 10; 
Washington DC, 9989, 1143, 1548, 4288, 0, 10, 822, 8; 
Anchorage  AK, 1000, 54, 214, 558, 0, 1, 121, 0; 
Phoenix  AZ, 998, 78, 165, 559, 0, 1, 139, 1; 
Las Vagas  NV, 1000, 34, 156, 588, 0, 0, 181, 0; 
Columbus  OH, 996, 53, 182, 570, 0, 5, 156, 1; 
Raliegh-Durham  NC, 999, 63, 205, 534, 0, 0, 149, 0; 
Dallas-Ft. Worth  TX, 997, 39, 185, 534, 0, 3, 202, 2; 
Chicago  IL, 999, 51, 153, 591, 0, 0, 156, 1; 
San Jose  CA, 999, 72, 226, 545, 0, 2, 86, 0; 
San Juan Marin  Puerto Rico, 997, 56, 209, 545, 0, 2, 120, 1; 
Nashville  TN, 996, 61, 199, 543, 0, 3, 145, 1; 
Newark  NJ, 999, 70, 201, 537, 0, 0, 126, 0; 
Denver  CO, 999, 49, 134, 566, 0, 0, 225, 2; 
Houston  TX, 998, 47, 204, 598, 0, 2, 115, 0; 
New Orleans  LA, 998, 59, 225, 583, 0, 1, 97, 1; 
Atlanta  GA, 999, 44, 182, 615, 0, 2, 138, 0; 
Salt Lake City  UT, 1000, 71, 225, 547, 0, 0, 96, 1; 
Cincinnati  OH, 998, 48, 201, 610, 0, 0, 103, 2; 
Los Angeles  CA, 999, 57, 222, 577, 0, 1, 102, 0; 
New York  NY, 1000, 55, 205, 611, 0, 2, 105, 0; 
Orlando  FL, 995, 57, 183, 569, 0, 4, 141, 1; 
Minneapolis-St. Paul  MN, 998, 55, 201, 565, 0, 2, 142, 0; 
Memphis  TN, 997, 56, 196, 573, 0, 2, 127, 1; 
Boston  MA, 999, 42, 152, 586, 0, 1, 194, 1; 
St. Louis  MO, 997, 74, 154, 522, 0, 3, 193, 0; 
Albuquerque  NM, 998, 39, 168, 640, 0, 1, 123, 1; 
Pittsburgh  PA, 999, 55, 196, 595, 0, 0, 119, 1; 
Philadelphia  PA, 996, 67, 245, 560, 0, 2, 92, 0; 
Charlotte  NC, 999, 42, 173, 600, 0, 0, 149, 1; 
Baltimore  MD, 999, 39, 177, 634, 0, 1, 133, 0; 
San Francisco  CA, 1001, 70, 191, 587, 0, 0, 114, 0; 
Syracuse  NY, 9994, 1246, 2100, 4534, 0, 4, 505, 5; 
Indianapolis  IN, 997, 47, 200, 585, 0, 1, 138, 2; 
Seattle  WA, 998, 68, 225, 578, 0, 1, 93, 1; 
133; 
Milwaukee  WI, 9947, 136, 325, 1822, 0, 45, 5780, 10; 
Washington DC, 9986, 1117, 1504, 4278, 0, 12, 1118, 8; 
Anchorage  AK, 1000, 54, 195, 559, 0, 1, 144, 0; 
Phoenix  AZ, 998, 68, 161, 566, 0, 2, 153, 1; 
Las Vagas  NV, 1000, 36, 141, 584, 0, 0, 203, 0; 
Columbus  OH, 996, 47, 170, 569, 0, 5, 177, 1; 
Raliegh-Durham  NC, 999, 55, 194, 539, 0, 0, 167, 0; 
Dallas-Ft. Worth  TX, 996, 36, 172, 533, 0, 4, 220, 2; 
Chicago  IL, 999, 49, 137, 595, 0, 0, 175, 1; 
San Jose  CA, 999, 71, 213, 555, 0, 2, 97, 0; 
San Juan Marin  Puerto Rico, 997, 51, 191, 549, 0, 2, 141, 1; 
Nashville  TN, 995, 58, 188, 534, 0, 4, 169, 1; 
Newark  NJ, 998, 71, 182, 536, 0, 1, 149, 0; 
Denver  CO, 999, 47, 121, 547, 0, 0, 259, 2; 
Houston  TX, 998, 43, 187, 594, 0, 2, 141, 0; 
New Orleans  LA, 998, 54, 214, 582, 0, 1, 116, 1; 
Atlanta  GA, 998, 45, 168, 610, 0, 3, 158, 0; 
Salt Lake City  UT, 1000, 67, 203, 551, 0, 0, 118, 1; 
Cincinnati  OH, 998, 47, 179, 615, 0, 0, 125, 2; 
Los Angeles  CA, 999, 55, 203, 582, 0, 1, 119, 0; 
New York  NY, 1000, 54, 182, 622, 0, 3, 120, 0; 
Orlando  FL, 995, 54, 170, 570, 0, 4, 160, 1; 
Minneapolis-St. Paul  MN, 998, 48, 190, 567, 0, 2, 160, 0; 
Memphis  TN, 997, 57, 184, 574, 0, 2, 143, 1; 
Boston  MA, 998, 40, 141, 575, 0, 2, 219, 1; 
St. Louis  MO, 997, 67, 147, 513, 0, 3, 219, 0; 
Albuquerque  NM, 998, 37, 155, 644, 0, 1, 138, 1; 
Pittsburgh  PA, 999, 49, 180, 602, 0, 0, 136, 1; 
Philadelphia  PA, 996, 63, 228, 571, 0, 3, 106, 0; 
Charlotte  NC, 999, 39, 159, 597, 0, 0, 171, 1; 
Baltimore  MD, 999, 36, 166, 636, 0, 1, 146, 0; 
San Francisco  CA, 1001, 65, 182, 589, 0, 0, 127, 0; 
Syracuse  NY, 9991, 1235, 1954, 4659, 0, 5, 734, 5; 
Indianapolis  IN, 995, 41, 188, 580, 0, 3, 163, 2; 
Seattle  WA, 998, 56, 227, 574, 0, 1, 108, 1; 
134; 
Milwaukee  WI, 9947, 128, 325, 1806, 0, 45, 5805, 10; 
Washington DC, 9986, 1097, 1456, 4337, 0, 12, 1145, 8; 
Anchorage  AK, 1000, 53, 179, 559, 0, 1, 162, 0; 
Phoenix  AZ, 998, 60, 159, 562, 0, 2, 167, 1; 
Las Vagas  NV, 1000, 35, 124, 579, 0, 0, 227, 0; 
Columbus  OH, 996, 42, 155, 577, 0, 5, 189, 1; 
Raliegh-Durham  NC, 998, 55, 181, 542, 0, 1, 179, 0; 
Dallas-Ft. Worth  TX, 996, 32, 156, 538, 0, 4, 236, 2; 
Chicago  IL, 999, 50, 126, 593, 0, 0, 190, 1; 
San Jose  CA, 999, 67, 200, 564, 0, 2, 105, 0; 
San Juan Marin  Puerto Rico, 997, 47, 182, 551, 0, 2, 154, 1; 
Nashville  TN, 995, 55, 170, 543, 0, 4, 181, 1; 
Newark  NJ, 998, 66, 178, 536, 0, 1, 160, 0; 
Denver  CO, 999, 46, 111, 540, 0, 1, 279, 2; 
Houston  TX, 997, 39, 180, 595, 0, 3, 153, 0; 
New Orleans  LA, 998, 53, 191, 593, 0, 1, 130, 1; 
Atlanta  GA, 998, 43, 152, 618, 0, 3, 170, 0; 
Salt Lake City  UT, 1000, 67, 188, 557, 0, 0, 131, 1; 
Cincinnati  OH, 998, 41, 169, 617, 0, 0, 141, 2; 
Los Angeles  CA, 999, 54, 186, 576, 0, 1, 144, 0; 
New York  NY, 1000, 51, 159, 631, 0, 3, 138, 0; 
Orlando  FL, 994, 53, 150, 581, 0, 5, 172, 1; 
Minneapolis-St. Paul  MN, 998, 44, 179, 574, 0, 2, 169, 0; 
Memphis  TN, 995, 56, 176, 571, 0, 4, 156, 1; 
Boston  MA, 998, 38, 127, 569, 0, 2, 242, 1; 
St. Louis  MO, 996, 57, 145, 505, 0, 3, 238, 0; 
Albuquerque  NM, 998, 37, 144, 642, 0, 1, 154, 1; 
Pittsburgh  PA, 999, 44, 159, 614, 0, 0, 150, 1; 
Philadelphia  PA, 996, 59, 210, 583, 0, 3, 117, 0; 
Charlotte  NC, 999, 34, 147, 598, 0, 0, 188, 1; 
Baltimore  MD, 999, 35, 148, 646, 0, 1, 157, 0; 
San Francisco  CA, 1001, 62, 165, 599, 0, 0, 140, 0; 
Syracuse  NY, 9991, 1208, 1883, 4756, 0, 5, 763, 5; 
Indianapolis  IN, 995, 41, 167, 594, 0, 3, 172, 2; 
Seattle  WA, 998, 54, 209, 579, 0, 1, 125, 1; 
135; 
Milwaukee  WI, 9947, 127, 322, 1791, 0, 45, 5825, 10; 
Washington DC, 9985, 1105, 1453, 4329, 0, 13, 1167, 8; 
Anchorage  AK, 1000, 48, 170, 562, 0, 1, 174, 0; 
Phoenix  AZ, 998, 54, 153, 561, 0, 2, 181, 1; 
Las Vagas  NV, 999, 36, 111, 574, 0, 1, 245, 0; 
Columbus  OH, 996, 39, 147, 572, 0, 5, 208, 1; 
Raliegh-Durham  NC, 998, 52, 174, 548, 0, 1, 189, 0; 
Dallas-Ft. Worth  TX, 996, 30, 136, 543, 0, 4, 256, 2; 
Chicago  IL, 999, 43, 121, 589, 0, 0, 207, 1; 
San Jose  CA, 999, 60, 178, 584, 0, 2, 115, 0; 
San Juan Marin  Puerto Rico, 997, 42, 172, 552, 0, 2, 170, 1; 
Nashville  TN, 995, 48, 153, 560, 0, 4, 189, 1; 
Newark  NJ, 998, 53, 172, 541, 0, 1, 174, 0; 
Denver  CO, 999, 39, 108, 533, 0, 1, 296, 2; 
Houston  TX, 996, 28, 176, 594, 0, 4, 169, 0; 
New Orleans  LA, 997, 41, 193, 595, 0, 1, 138, 2; 
Atlanta  GA, 998, 41, 139, 619, 0, 3, 185, 0; 
Salt Lake City  UT, 1000, 63, 181, 568, 0, 0, 135, 1; 
Cincinnati  OH, 998, 40, 152, 612, 0, 0, 165, 2; 
Los Angeles  CA, 999, 50, 169, 585, 0, 1, 157, 0; 
New York  NY, 1000, 46, 144, 648, 0, 3, 143, 0; 
Orlando  FL, 994, 44, 139, 588, 0, 5, 185, 1; 
Minneapolis-St. Paul  MN, 998, 39, 166, 587, 0, 2, 175, 0; 
Memphis  TN, 995, 52, 162, 577, 0, 4, 171, 1; 
Boston  MA, 998, 36, 118, 567, 0, 2, 257, 1; 
St. Louis  MO, 996, 57, 138, 508, 0, 3, 248, 0; 
Albuquerque  NM, 998, 32, 135, 638, 0, 1, 173, 1; 
Pittsburgh  PA, 999, 42, 145, 618, 0, 0, 165, 1; 
Philadelphia  PA, 996, 51, 201, 584, 0, 3, 135, 0; 
Charlotte  NC, 999, 31, 128, 606, 0, 0, 204, 1; 
Baltimore  MD, 999, 31, 133, 650, 0, 1, 175, 0; 
San Francisco  CA, 1001, 54, 157, 603, 0, 0, 153, 0; 
Syracuse  NY, 9991, 1183, 1855, 4787, 0, 5, 810, 5; 
Indianapolis  IN, 995, 37, 158, 597, 0, 3, 183, 2; 
Seattle  WA, 998, 43, 197, 588, 0, 1, 139, 1; 
136; 
Milwaukee  WI, 9941, 126, 254, 1594, 0, 51, 6098, 11; 
Washington DC, 9979, 1134, 1389, 4226, 0, 18, 1551, 8; 
Anchorage  AK, 999, 43, 148, 559, 0, 2, 206, 0; 
Phoenix  AZ, 998, 52, 138, 549, 0, 2, 212, 1; 
Las Vagas  NV, 999, 33, 103, 554, 0, 1, 277, 0; 
Columbus  OH, 996, 38, 133, 565, 0, 5, 232, 1; 
Raliegh-Durham  NC, 998, 48, 158, 547, 0, 1, 213, 0; 
Dallas-Ft. Worth  TX, 996, 27, 123, 529, 0, 4, 286, 2; 
Chicago  IL, 999, 42, 109, 571, 0, 0, 241, 1; 
San Jose  CA, 999, 56, 156, 591, 0, 2, 139, 0; 
San Juan Marin  Puerto Rico, 997, 40, 153, 546, 0, 2, 199, 1; 
Nashville  TN, 995, 45, 143, 550, 0, 4, 216, 1; 
Newark  NJ, 998, 45, 165, 533, 0, 1, 199, 0; 
Denver  CO, 999, 36, 100, 509, 0, 1, 332, 2; 
Houston  TX, 996, 24, 165, 586, 0, 4, 193, 0; 
New Orleans  LA, 997, 37, 172, 589, 0, 1, 169, 2; 
Atlanta  GA, 998, 34, 142, 600, 0, 3, 211, 0; 
Salt Lake City  UT, 1000, 55, 162, 572, 0, 0, 159, 1; 
Cincinnati  OH, 998, 34, 150, 599, 0, 0, 187, 2; 
Los Angeles  CA, 998, 50, 155, 575, 0, 2, 185, 0; 
New York  NY, 1000, 42, 130, 636, 0, 3, 173, 0; 
Orlando  FL, 994, 37, 131, 582, 0, 5, 209, 1; 
Minneapolis-St. Paul  MN, 998, 34, 156, 582, 0, 2, 197, 0; 
Memphis  TN, 995, 51, 146, 574, 0, 4, 194, 1; 
Boston  MA, 998, 31, 109, 555, 0, 2, 284, 1; 
St. Louis  MO, 995, 50, 129, 500, 0, 4, 274, 0; 
Albuquerque  NM, 997, 31, 129, 616, 0, 2, 205, 1; 
Pittsburgh  PA, 998, 35, 136, 601, 0, 1, 198, 1; 
Philadelphia  PA, 996, 41, 193, 589, 0, 3, 150, 0; 
Charlotte  NC, 998, 34, 115, 595, 0, 1, 230, 1; 
Baltimore  MD, 999, 26, 120, 654, 0, 1, 191, 0; 
San Francisco  CA, 1001, 48, 144, 594, 0, 0, 182, 0; 
Syracuse  NY, 9989, 1173, 1701, 4838, 0, 7, 1098, 5; 
Indianapolis  IN, 995, 31, 154, 590, 0, 4, 201, 2; 
Seattle  WA, 998, 41, 178, 595, 0, 1, 156, 1; 
137; 
Milwaukee  WI, 9941, 123, 241, 1575, 0, 51, 6133, 11; 
Washington DC, 9979, 1127, 1324, 4277, 0, 18, 1586, 8; 
Anchorage  AK, 999, 39, 140, 554, 0, 2, 223, 0; 
Phoenix  AZ, 998, 49, 127, 544, 0, 2, 232, 1; 
Las Vagas  NV, 999, 29, 96, 542, 0, 1, 301, 0; 
Columbus  OH, 996, 32, 126, 566, 0, 5, 246, 1; 
Raliegh-Durham  NC, 998, 43, 151, 540, 0, 1, 232, 0; 
Dallas-Ft. Worth  TX, 996, 24, 114, 528, 0, 4, 300, 2; 
Chicago  IL, 998, 40, 98, 567, 0, 1, 258, 1; 
San Jose  CA, 999, 51, 142, 594, 0, 2, 155, 0; 
San Juan Marin  Puerto Rico, 997, 41, 144, 536, 0, 2, 219, 1; 
Nashville  TN, 995, 41, 122, 554, 0, 4, 237, 1; 
Newark  NJ, 998, 40, 151, 540, 0, 1, 213, 0; 
Denver  CO, 999, 32, 96, 498, 0, 1, 352, 2; 
Houston  TX, 996, 25, 148, 590, 0, 4, 206, 0; 
New Orleans  LA, 997, 34, 152, 592, 0, 1, 189, 2; 
Atlanta  GA, 998, 26, 135, 591, 0, 3, 235, 0; 
Salt Lake City  UT, 1000, 50, 143, 585, 0, 0, 173, 1; 
Cincinnati  OH, 998, 28, 136, 598, 0, 0, 208, 2; 
Los Angeles  CA, 998, 46, 143, 575, 0, 2, 203, 0; 
New York  NY, 1000, 38, 122, 630, 0, 3, 191, 0; 
Orlando  FL, 993, 36, 121, 576, 0, 6, 228, 1; 
Minneapolis-St. Paul  MN, 998, 32, 137, 591, 0, 2, 210, 0; 
Memphis  TN, 994, 49, 134, 581, 0, 5, 200, 1; 
Boston  MA, 998, 28, 101, 543, 0, 2, 308, 1; 
St. Louis  MO, 995, 44, 121, 494, 0, 4, 295, 0; 
Albuquerque  NM, 997, 29, 115, 615, 0, 2, 222, 1; 
Pittsburgh  PA, 998, 35, 127, 599, 0, 1, 212, 1; 
Philadelphia  PA, 996, 39, 176, 593, 0, 3, 166, 0; 
Charlotte  NC, 998, 30, 104, 591, 0, 1, 250, 1; 
Baltimore  MD, 999, 25, 111, 646, 0, 1, 209, 0; 
San Francisco  CA, 1000, 41, 139, 587, 0, 1, 201, 0; 
Syracuse  NY, 9988, 1159, 1638, 4900, 0, 8, 1140, 5; 
Indianapolis  IN, 995, 30, 134, 599, 0, 4, 214, 2; 
Seattle  WA, 997, 38, 164, 591, 0, 2, 177, 1; 
138; 
Milwaukee  WI, 9941, 121, 240, 1559, 0, 51, 6153, 11; 
Washington DC, 9979, 1130, 1326, 4254, 0, 18, 1623, 8; 
Anchorage  AK, 999, 36, 124, 564, 0, 2, 233, 0; 
Phoenix  AZ, 998, 42, 117, 541, 0, 2, 252, 1; 
Las Vagas  NV, 998, 30, 87, 533, 0, 2, 318, 0; 
Columbus  OH, 995, 32, 107, 561, 0, 6, 271, 1; 
Raliegh-Durham  NC, 998, 39, 143, 536, 0, 1, 250, 0; 
Dallas-Ft. Worth  TX, 996, 19, 108, 522, 0, 4, 317, 2; 
Chicago  IL, 998, 37, 92, 553, 0, 1, 281, 1; 
San Jose  CA, 999, 49, 129, 598, 0, 2, 168, 0; 
San Juan Marin  Puerto Rico, 997, 38, 131, 539, 0, 2, 234, 1; 
Nashville  TN, 995, 34, 113, 553, 0, 4, 254, 1; 
Newark  NJ, 998, 36, 146, 533, 0, 1, 230, 0; 
Denver  CO, 999, 27, 89, 498, 0, 1, 365, 2; 
Houston  TX, 996, 23, 138, 588, 0, 4, 222, 0; 
New Orleans  LA, 997, 32, 136, 596, 0, 1, 206, 2; 
Atlanta  GA, 998, 26, 114, 599, 0, 3, 248, 0; 
Salt Lake City  UT, 1000, 42, 137, 588, 0, 0, 185, 1; 
Cincinnati  OH, 998, 25, 120, 601, 0, 0, 225, 2; 
Los Angeles  CA, 998, 46, 124, 582, 0, 2, 216, 0; 
New York  NY, 1000, 33, 114, 622, 0, 3, 213, 0; 
Orlando  FL, 993, 35, 108, 575, 0, 6, 243, 1; 
Minneapolis-St. Paul  MN, 998, 33, 119, 594, 0, 2, 227, 0; 
Memphis  TN, 994, 46, 126, 573, 0, 5, 220, 1; 
Boston  MA, 998, 21, 97, 537, 0, 2, 325, 1; 
St. Louis  MO, 995, 42, 109, 493, 0, 4, 313, 0; 
Albuquerque  NM, 997, 29, 103, 619, 0, 2, 232, 1; 
Pittsburgh  PA, 998, 31, 113, 604, 0, 1, 226, 1; 
Philadelphia  PA, 996, 31, 168, 601, 0, 3, 174, 0; 
Charlotte  NC, 998, 29, 96, 582, 0, 1, 270, 1; 
Baltimore  MD, 999, 22, 99, 640, 0, 1, 231, 0; 
San Francisco  CA, 1000, 39, 126, 586, 0, 1, 218, 0; 
Syracuse  NY, 9987, 1140, 1623, 4922, 0, 9, 1178, 5; 
Indianapolis  IN, 995, 27, 127, 588, 0, 4, 236, 2; 
Seattle  WA, 997, 33, 155, 594, 0, 2, 190, 1; 
139; 
Milwaukee  WI, 9937, 111, 190, 1427, 0, 55, 6362, 12; 
Washington DC, 9976, 1080, 1301, 4021, 0, 21, 2110, 8; 
Anchorage  AK, 998, 30, 110, 559, 0, 3, 257, 0; 
Phoenix  AZ, 997, 33, 113, 527, 0, 3, 280, 1; 
Las Vagas  NV, 998, 28, 81, 519, 0, 2, 343, 0; 
Columbus  OH, 994, 26, 99, 546, 0, 7, 300, 1; 
Raliegh-Durham  NC, 998, 36, 135, 520, 0, 1, 281, 0; 
Dallas-Ft. Worth  TX, 996, 19, 107, 494, 0, 4, 350, 2; 
Chicago  IL, 998, 29, 86, 543, 0, 1, 307, 1; 
San Jose  CA, 999, 43, 120, 592, 0, 2, 191, 0; 
San Juan Marin  Puerto Rico, 997, 33, 123, 528, 0, 2, 261, 1; 
Nashville  TN, 995, 26, 110, 533, 0, 4, 286, 1; 
Newark  NJ, 998, 31, 139, 527, 0, 1, 252, 0; 
Denver  CO, 999, 20, 84, 476, 0, 1, 399, 2; 
Houston  TX, 996, 21, 119, 573, 0, 4, 259, 0; 
New Orleans  LA, 996, 30, 126, 587, 0, 2, 229, 2; 
Atlanta  GA, 998, 20, 107, 585, 0, 3, 275, 0; 
Salt Lake City  UT, 999, 38, 135, 574, 0, 1, 206, 1; 
Cincinnati  OH, 997, 19, 116, 577, 0, 1, 259, 2; 
Los Angeles  CA, 998, 35, 120, 582, 0, 2, 232, 0; 
New York  NY, 999, 27, 109, 608, 0, 4, 238, 0; 
Orlando  FL, 993, 30, 94, 572, 0, 6, 265, 1; 
Minneapolis-St. Paul  MN, 998, 33, 111, 568, 0, 2, 263, 0; 
Memphis  TN, 994, 37, 123, 563, 0, 5, 244, 1; 
Boston  MA, 998, 19, 86, 525, 0, 2, 351, 1; 
St. Louis  MO, 995, 40, 107, 471, 0, 4, 342, 0; 
Albuquerque  NM, 997, 28, 86, 609, 0, 2, 261, 1; 
Pittsburgh  PA, 998, 24, 106, 585, 0, 1, 259, 1; 
Philadelphia  PA, 995, 24, 160, 590, 0, 4, 200, 0; 
Charlotte  NC, 998, 26, 91, 562, 0, 1, 299, 1; 
Baltimore  MD, 998, 17, 91, 625, 0, 1, 258, 0; 
San Francisco  CA, 999, 36, 121, 568, 0, 2, 244, 0; 
Syracuse  NY, 9985, 1059, 1508, 4891, 0, 11, 1555, 5; 
Indianapolis  IN, 995, 22, 121, 568, 0, 4, 268, 2; 
Seattle  WA, 997, 32, 138, 584, 0, 2, 219, 1; 
140; 
Milwaukee  WI, 9937, 113, 186, 1407, 0, 55, 6386, 12; 
Washington DC, 9975, 1113, 1244, 4051, 0, 22, 2157, 8; 
Anchorage  AK, 998, 26, 99, 558, 0, 3, 273, 0; 
Phoenix  AZ, 997, 33, 107, 521, 0, 3, 293, 1; 
Las Vagas  NV, 998, 24, 77, 507, 0, 3, 363, 0; 
Columbus  OH, 994, 24, 94, 534, 0, 7, 319, 1; 
Raliegh-Durham  NC, 998, 33, 119, 522, 0, 1, 298, 0; 
Dallas-Ft. Worth  TX, 996, 18, 90, 497, 0, 4, 365, 2; 
Chicago  IL, 998, 26, 79, 532, 0, 1, 328, 1; 
San Jose  CA, 998, 41, 108, 588, 0, 2, 208, 0; 
San Juan Marin  Puerto Rico, 996, 33, 107, 529, 0, 3, 275, 1; 
Nashville  TN, 995, 20, 103, 528, 0, 5, 304, 1; 
Newark  NJ, 998, 29, 125, 524, 0, 1, 271, 0; 
Denver  CO, 999, 17, 78, 467, 0, 1, 418, 2; 
Houston  TX, 996, 18, 104, 573, 0, 4, 277, 0; 
New Orleans  LA, 996, 24, 123, 573, 0, 2, 252, 2; 
Atlanta  GA, 998, 19, 94, 567, 0, 3, 307, 0; 
Salt Lake City  UT, 999, 35, 125, 572, 0, 1, 221, 1; 
Cincinnati  OH, 995, 18, 102, 567, 0, 3, 282, 2; 
Los Angeles  CA, 998, 33, 101, 586, 0, 2, 249, 0; 
New York  NY, 998, 25, 100, 600, 0, 5, 256, 0; 
Orlando  FL, 992, 28, 86, 560, 0, 7, 286, 1; 
Minneapolis-St. Paul  MN, 998, 30, 100, 562, 0, 2, 284, 0; 
Memphis  TN, 994, 35, 110, 558, 0, 5, 264, 1; 
Boston  MA, 997, 19, 78, 511, 0, 3, 372, 1; 
St. Louis  MO, 995, 35, 100, 467, 0, 4, 359, 0; 
Albuquerque  NM, 997, 25, 81, 591, 0, 2, 287, 1; 
Pittsburgh  PA, 998, 22, 98, 574, 0, 2, 280, 1; 
Philadelphia  PA, 995, 21, 146, 594, 0, 4, 213, 0; 
Charlotte  NC, 997, 24, 82, 554, 0, 2, 317, 1; 
Baltimore  MD, 997, 15, 82, 603, 0, 1, 290, 0; 
San Francisco  CA, 999, 30, 110, 566, 0, 2, 263, 0; 
Syracuse  NY, 9984, 1057, 1461, 4943, 0, 11, 1589, 6; 
Indianapolis  IN, 994, 19, 111, 555, 0, 4, 293, 2; 
Seattle  WA, 997, 30, 128, 577, 0, 2, 238, 1; 
141; 
Milwaukee  WI, 9937, 115, 183, 1385, 0, 55, 6411, 12; 
Washington DC, 9974, 1120, 1247, 4036, 0, 22, 2185, 9; 
Anchorage  AK, 998, 27, 88, 552, 0, 3, 291, 0; 
Phoenix  AZ, 996, 31, 93, 519, 0, 4, 311, 1; 
Las Vagas  NV, 998, 25, 73, 494, 0, 3, 382, 0; 
Columbus  OH, 994, 24, 86, 512, 0, 7, 350, 1; 
Raliegh-Durham  NC, 998, 33, 108, 522, 0, 1, 312, 0; 
Dallas-Ft. Worth  TX, 996, 15, 78, 494, 0, 4, 383, 2; 
Chicago  IL, 998, 23, 71, 529, 0, 1, 344, 1; 
San Jose  CA, 998, 39, 100, 583, 0, 2, 224, 0; 
San Juan Marin  Puerto Rico, 996, 30, 101, 529, 0, 3, 285, 1; 
Nashville  TN, 995, 19, 93, 525, 0, 5, 319, 1; 
Newark  NJ, 998, 29, 108, 524, 0, 1, 290, 0; 
Denver  CO, 999, 15, 72, 460, 0, 1, 434, 2; 
Houston  TX, 996, 19, 88, 566, 0, 4, 300, 0; 
New Orleans  LA, 996, 20, 110, 576, 0, 2, 266, 2; 
Atlanta  GA, 998, 21, 86, 558, 0, 3, 325, 0; 
Salt Lake City  UT, 999, 35, 113, 578, 0, 1, 231, 1; 
Cincinnati  OH, 994, 15, 92, 564, 0, 4, 297, 2; 
Los Angeles  CA, 998, 29, 95, 579, 0, 2, 268, 0; 
New York  NY, 998, 22, 97, 586, 0, 5, 276, 0; 
Orlando  FL, 992, 26, 80, 554, 0, 7, 302, 1; 
Minneapolis-St. Paul  MN, 998, 24, 94, 555, 0, 2, 303, 0; 
Memphis  TN, 994, 33, 104, 558, 0, 5, 274, 1; 
Boston  MA, 997, 16, 71, 500, 0, 3, 393, 1; 
St. Louis  MO, 995, 35, 89, 456, 0, 4, 382, 0; 
Albuquerque  NM, 997, 23, 71, 586, 0, 2, 305, 1; 
Pittsburgh  PA, 998, 21, 93, 559, 0, 2, 302, 1; 
Philadelphia  PA, 995, 21, 132, 591, 0, 4, 231, 0; 
Charlotte  NC, 997, 23, 74, 550, 0, 2, 331, 1; 
Baltimore  MD, 997, 12, 79, 583, 0, 1, 316, 0; 
San Francisco  CA, 999, 28, 103, 562, 0, 2, 278, 0; 
Syracuse  NY, 9982, 1054, 1435, 4953, 0, 13, 1636, 6; 
Indianapolis  IN, 994, 17, 95, 559, 0, 4, 308, 2; 
Seattle  WA, 997, 24, 115, 584, 0, 2, 250, 1; 
142; 
Milwaukee  WI, 9933, 82, 159, 1230, 0, 60, 6622, 12; 
Washington DC, 9972, 881, 1313, 3709, 0, 23, 2726, 9; 
Anchorage  AK, 998, 18, 78, 546, 0, 3, 316, 0; 
Phoenix  AZ, 996, 21, 90, 502, 0, 4, 342, 1; 
Las Vagas  NV, 998, 21, 65, 479, 0, 3, 410, 0; 
Columbus  OH, 993, 20, 82, 495, 0, 8, 375, 1; 
Raliegh-Durham  NC, 997, 28, 96, 509, 0, 2, 341, 0; 
Dallas-Ft. Worth  TX, 995, 14, 74, 481, 0, 5, 401, 2; 
Chicago  IL, 998, 19, 71, 499, 0, 1, 379, 1; 
San Jose  CA, 998, 26, 109, 553, 0, 2, 261, 0; 
San Juan Marin  Puerto Rico, 995, 25, 96, 495, 0, 5, 329, 1; 
Nashville  TN, 995, 15, 89, 501, 0, 5, 352, 1; 
Newark  NJ, 998, 26, 107, 491, 0, 1, 330, 0; 
Denver  CO, 998, 11, 71, 438, 0, 2, 460, 2; 
Houston  TX, 996, 16, 77, 546, 0, 4, 335, 0; 
New Orleans  LA, 996, 17, 107, 553, 0, 2, 296, 2; 
Atlanta  GA, 998, 17, 81, 531, 0, 3, 361, 0; 
Salt Lake City  UT, 999, 31, 102, 559, 0, 1, 267, 1; 
Cincinnati  OH, 994, 10, 87, 537, 0, 4, 335, 2; 
Los Angeles  CA, 998, 21, 93, 560, 0, 2, 299, 0; 
New York  NY, 998, 16, 89, 566, 0, 5, 311, 0; 
Orlando  FL, 992, 23, 78, 535, 0, 7, 328, 1; 
Minneapolis-St. Paul  MN, 998, 19, 81, 548, 0, 2, 328, 0; 
Memphis  TN, 994, 25, 96, 549, 0, 5, 299, 1; 
Boston  MA, 997, 11, 70, 483, 0, 3, 416, 1; 
St. Louis  MO, 995, 31, 86, 437, 0, 4, 408, 0; 
Albuquerque  NM, 997, 22, 60, 563, 0, 2, 340, 1; 
Pittsburgh  PA, 998, 15, 89, 534, 0, 2, 337, 1; 
Philadelphia  PA, 994, 17, 118, 582, 0, 5, 258, 0; 
Charlotte  NC, 997, 21, 69, 518, 0, 2, 370, 1; 
Baltimore  MD, 997, 11, 77, 559, 0, 1, 343, 0; 
San Francisco  CA, 999, 19, 103, 541, 0, 2, 309, 0; 
Syracuse  NY, 9977, 812, 1474, 4721, 0, 17, 2095, 6; 
Indianapolis  IN, 993, 12, 87, 541, 0, 5, 338, 2; 
Seattle  WA, 997, 23, 108, 561, 0, 2, 284, 1; 
143; 
Milwaukee  WI, 9932, 87, 148, 1203, 0, 61, 6659, 12; 
Washington DC, 9971, 881, 1274, 3703, 0, 24, 2787, 9; 
Anchorage  AK, 998, 16, 69, 529, 0, 3, 344, 0; 
Phoenix  AZ, 996, 19, 86, 488, 0, 4, 362, 1; 
Las Vagas  NV, 998, 20, 59, 460, 0, 3, 436, 0; 
Columbus  OH, 993, 18, 81, 475, 0, 8, 398, 1; 
Raliegh-Durham  NC, 996, 26, 91, 503, 0, 3, 355, 0; 
Dallas-Ft. Worth  TX, 995, 14, 65, 467, 0, 5, 424, 2; 
Chicago  IL, 998, 18, 69, 481, 0, 1, 401, 1; 
San Jose  CA, 998, 24, 100, 551, 0, 2, 274, 0; 
San Juan Marin  Puerto Rico, 994, 25, 89, 483, 0, 6, 349, 1; 
Nashville  TN, 995, 15, 83, 497, 0, 5, 364, 1; 
Newark  NJ, 997, 27, 95, 487, 0, 1, 346, 1; 
Denver  CO, 998, 9, 67, 421, 0, 2, 483, 2; 
Houston  TX, 996, 15, 70, 542, 0, 4, 348, 0; 
New Orleans  LA, 996, 14, 97, 544, 0, 2, 318, 2; 
Atlanta  GA, 997, 14, 74, 512, 0, 4, 389, 0; 
Salt Lake City  UT, 999, 30, 98, 549, 0, 1, 282, 1; 
Cincinnati  OH, 994, 10, 75, 531, 0, 4, 354, 2; 
Los Angeles  CA, 998, 21, 82, 543, 0, 2, 328, 0; 
New York  NY, 998, 12, 86, 554, 0, 5, 331, 0; 
Orlando  FL, 992, 24, 73, 527, 0, 7, 342, 1; 
Minneapolis-St. Paul  MN, 998, 18, 75, 533, 0, 2, 351, 0; 
Memphis  TN, 994, 24, 89, 541, 0, 5, 316, 1; 
Boston  MA, 997, 6, 70, 465, 0, 3, 439, 1; 
St. Louis  MO, 993, 27, 83, 425, 0, 6, 425, 0; 
Albuquerque  NM, 996, 23, 57, 545, 0, 3, 362, 1; 
Pittsburgh  PA, 998, 13, 76, 527, 0, 2, 359, 1; 
Philadelphia  PA, 994, 15, 105, 576, 0, 5, 279, 0; 
Charlotte  NC, 997, 20, 60, 503, 0, 2, 395, 1; 
Baltimore  MD, 997, 10, 68, 553, 0, 1, 359, 0; 
San Francisco  CA, 998, 18, 94, 529, 0, 3, 331, 0; 
Syracuse  NY, 9977, 821, 1418, 4750, 0, 17, 2148, 6; 
Indianapolis  IN, 993, 11, 79, 529, 0, 5, 359, 2; 
Seattle  WA, 997, 17, 104, 553, 0, 2, 303, 1; 
144; 
Milwaukee  WI, 9932, 89, 146, 1190, 0, 61, 6674, 12; 
Washington DC, 9971, 892, 1270, 3694, 0, 24, 2814, 9; 
Anchorage  AK, 998, 14, 64, 515, 0, 3, 366, 0; 
Phoenix  AZ, 995, 19, 74, 486, 0, 5, 376, 1; 
Las Vagas  NV, 998, 18, 56, 441, 0, 3, 461, 0; 
Columbus  OH, 993, 17, 64, 474, 0, 8, 419, 1; 
Raliegh-Durham  NC, 996, 27, 80, 492, 0, 3, 378, 0; 
Dallas-Ft. Worth  TX, 994, 14, 62, 452, 0, 6, 444, 2; 
Chicago  IL, 998, 20, 61, 464, 0, 1, 426, 1; 
San Jose  CA, 998, 22, 95, 546, 0, 2, 287, 0; 
San Juan Marin  Puerto Rico, 994, 26, 82, 477, 0, 6, 365, 1; 
Nashville  TN, 995, 12, 76, 495, 0, 5, 376, 1; 
Newark  NJ, 997, 23, 82, 485, 0, 1, 365, 1; 
Denver  CO, 998, 8, 61, 407, 0, 2, 504, 2; 
Houston  TX, 997, 14, 62, 529, 0, 4, 371, 0; 
New Orleans  LA, 996, 14, 85, 543, 0, 2, 333, 2; 
Atlanta  GA, 997, 14, 65, 509, 0, 4, 401, 0; 
Salt Lake City  UT, 999, 29, 89, 545, 0, 1, 298, 1; 
Cincinnati  OH, 994, 13, 64, 524, 0, 5, 372, 2; 
Los Angeles  CA, 998, 17, 80, 532, 0, 2, 345, 0; 
New York  NY, 998, 8, 79, 535, 0, 5, 361, 0; 
Orlando  FL, 991, 23, 69, 514, 0, 8, 362, 1; 
Minneapolis-St. Paul  MN, 998, 18, 64, 525, 0, 2, 371, 0; 
Memphis  TN, 994, 22, 77, 536, 0, 5, 335, 1; 
Boston  MA, 997, 6, 63, 451, 0, 3, 460, 1; 
St. Louis  MO, 993, 23, 85, 411, 0, 6, 443, 0; 
Albuquerque  NM, 996, 21, 52, 522, 0, 3, 392, 1; 
Pittsburgh  PA, 997, 11, 67, 518, 0, 3, 378, 1; 
Philadelphia  PA, 993, 15, 91, 571, 0, 6, 298, 0; 
Charlotte  NC, 996, 16, 52, 490, 0, 2, 419, 1; 
Baltimore  MD, 997, 9, 56, 548, 0, 1, 377, 0; 
San Francisco  CA, 997, 15, 90, 518, 0, 4, 350, 0; 
Syracuse  NY, 9976, 811, 1391, 4748, 0, 18, 2209, 6; 
Indianapolis  IN, 992, 12, 66, 522, 0, 6, 378, 2; 
Seattle  WA, 997, 18, 97, 543, 0, 2, 321, 1; 
145; 
Milwaukee  WI, 9930, 103, 139, 1025, 0, 63, 6870, 12; 
Washington DC, 9969, 767, 1277, 3439, 0, 26, 3288, 9; 
Anchorage  AK, 998, 10, 63, 497, 0, 3, 391, 0; 
Phoenix  AZ, 994, 14, 70, 461, 0, 6, 411, 1; 
Las Vagas  NV, 998, 15, 50, 411, 0, 3, 501, 0; 
Columbus  OH, 991, 16, 61, 440, 0, 10, 457, 1; 
Raliegh-Durham  NC, 996, 23, 76, 473, 0, 3, 406, 0; 
Dallas-Ft. Worth  TX, 993, 13, 56, 426, 0, 7, 477, 2; 
Chicago  IL, 998, 16, 59, 446, 0, 1, 450, 1; 
San Jose  CA, 997, 17, 94, 525, 0, 3, 314, 0; 
San Juan Marin  Puerto Rico, 994, 23, 72, 466, 0, 6, 390, 1; 
Nashville  TN, 995, 11, 68, 479, 0, 5, 403, 1; 
Newark  NJ, 997, 22, 79, 466, 0, 1, 391, 1; 
Denver  CO, 998, 8, 55, 391, 0, 2, 527, 2; 
Houston  TX, 997, 16, 55, 507, 0, 4, 400, 0; 
New Orleans  LA, 995, 13, 78, 520, 0, 3, 364, 2; 
Atlanta  GA, 997, 9, 62, 490, 0, 4, 429, 0; 
Salt Lake City  UT, 999, 27, 80, 526, 0, 1, 330, 1; 
Cincinnati  OH, 994, 14, 53, 502, 0, 5, 405, 2; 
Los Angeles  CA, 998, 17, 77, 507, 0, 2, 375, 0; 
New York  NY, 997, 7, 72, 512, 0, 6, 391, 0; 
Orlando  FL, 988, 20, 63, 487, 0, 11, 397, 1; 
Minneapolis-St. Paul  MN, 998, 18, 60, 501, 0, 2, 401, 0; 
Memphis  TN, 994, 19, 68, 518, 0, 5, 368, 1; 
Boston  MA, 997, 6, 58, 422, 0, 3, 496, 1; 
St. Louis  MO, 993, 22, 78, 392, 0, 6, 471, 0; 
Albuquerque  NM, 996, 19, 49, 499, 0, 3, 422, 1; 
Pittsburgh  PA, 996, 11, 63, 489, 0, 4, 412, 1; 
Philadelphia  PA, 993, 15, 83, 544, 0, 7, 336, 0; 
Charlotte  NC, 994, 14, 50, 460, 0, 4, 451, 1; 
Baltimore  MD, 997, 6, 49, 522, 0, 1, 413, 0; 
San Francisco  CA, 996, 17, 82, 495, 0, 5, 380, 0; 
Syracuse  NY, 9970, 641, 1406, 4459, 0, 23, 2695, 6; 
Indianapolis  IN, 992, 10, 55, 506, 0, 6, 407, 2; 
Seattle  WA, 997, 16, 92, 526, 0, 2, 347, 1; 
146; 
Milwaukee  WI, 9929, 106, 137, 994, 0, 63, 6903, 13; 
Washington DC, 9969, 778, 1256, 3405, 0, 26, 3359, 9; 
Anchorage  AK, 998, 9, 55, 475, 0, 3, 422, 0; 
Phoenix  AZ, 993, 15, 62, 453, 0, 7, 426, 1; 
Las Vagas  NV, 997, 16, 49, 391, 0, 4, 523, 0; 
Columbus  OH, 991, 17, 56, 425, 0, 10, 477, 1; 
Raliegh-Durham  NC, 996, 24, 74, 454, 0, 3, 427, 0; 
Dallas-Ft. Worth  TX, 993, 14, 52, 407, 0, 7, 501, 2; 
Chicago  IL, 998, 16, 58, 430, 0, 1, 469, 1; 
San Jose  CA, 996, 16, 87, 508, 0, 4, 338, 0; 
San Juan Marin  Puerto Rico, 994, 23, 65, 452, 0, 6, 413, 1; 
Nashville  TN, 994, 10, 62, 465, 0, 6, 423, 1; 
Newark  NJ, 997, 20, 77, 447, 0, 1, 415, 1; 
Denver  CO, 998, 6, 53, 371, 0, 2, 551, 2; 
Houston  TX, 997, 13, 53, 489, 0, 4, 424, 0; 
New Orleans  LA, 995, 13, 74, 499, 0, 3, 390, 2; 
Atlanta  GA, 997, 7, 59, 470, 0, 4, 454, 0; 
Salt Lake City  UT, 999, 24, 77, 516, 0, 1, 347, 1; 
Cincinnati  OH, 994, 12, 49, 485, 0, 5, 428, 2; 
Los Angeles  CA, 998, 18, 69, 487, 0, 2, 404, 0; 
New York  NY, 997, 5, 66, 495, 0, 6, 416, 0; 
Orlando  FL, 987, 18, 60, 471, 0, 12, 417, 1; 
Minneapolis-St. Paul  MN, 998, 16, 50, 493, 0, 2, 421, 0; 
Memphis  TN, 992, 16, 65, 492, 0, 7, 398, 1; 
Boston  MA, 997, 5, 58, 407, 0, 3, 512, 1; 
St. Louis  MO, 991, 22, 69, 378, 0, 8, 492, 0; 
Albuquerque  NM, 994, 16, 48, 479, 0, 5, 444, 1; 
Pittsburgh  PA, 994, 10, 59, 474, 0, 6, 430, 1; 
Philadelphia  PA, 992, 16, 75, 533, 0, 8, 355, 0; 
Charlotte  NC, 994, 14, 46, 429, 0, 4, 487, 1; 
Baltimore  MD, 997, 5, 47, 497, 0, 1, 442, 0; 
San Francisco  CA, 996, 14, 78, 472, 0, 5, 410, 0; 
Syracuse  NY, 9969, 630, 1395, 4439, 0, 24, 2761, 6; 
Indianapolis  IN, 992, 8, 52, 479, 0, 6, 439, 2; 
Seattle  WA, 997, 16, 85, 512, 0, 2, 369, 1; 
147; 
Milwaukee  WI, 9928, 108, 136, 986, 0, 64, 6912, 13; 
Washington DC, 9969, 790, 1258, 3395, 0, 26, 3387, 9; 
Anchorage  AK, 998, 8, 55, 452, 0, 3, 446, 0; 
Phoenix  AZ, 993, 14, 60, 435, 0, 7, 449, 1; 
Las Vagas  NV, 997, 16, 44, 382, 0, 4, 538, 0; 
Columbus  OH, 991, 15, 54, 411, 0, 10, 495, 1; 
Raliegh-Durham  NC, 995, 21, 66, 452, 0, 4, 440, 0; 
Dallas-Ft. Worth  TX, 993, 12, 48, 392, 0, 7, 522, 2; 
Chicago  IL, 998, 15, 48, 415, 0, 1, 495, 1; 
San Jose  CA, 996, 15, 78, 495, 0, 4, 361, 0; 
San Juan Marin  Puerto Rico, 993, 22, 58, 444, 0, 7, 428, 1; 
Nashville  TN, 994, 11, 55, 444, 0, 6, 451, 1; 
Newark  NJ, 996, 21, 71, 429, 0, 2, 438, 1; 
Denver  CO, 998, 5, 50, 352, 0, 2, 574, 2; 
Houston  TX, 997, 12, 44, 479, 0, 4, 444, 0; 
New Orleans  LA, 993, 13, 65, 489, 0, 5, 408, 2; 
Atlanta  GA, 997, 6, 56, 441, 0, 4, 487, 0; 
Salt Lake City  UT, 999, 20, 70, 504, 0, 1, 370, 1; 
Cincinnati  OH, 993, 11, 48, 462, 0, 6, 452, 2; 
Los Angeles  CA, 998, 17, 67, 469, 0, 2, 427, 0; 
New York  NY, 997, 4, 54, 485, 0, 6, 439, 0; 
Orlando  FL, 987, 19, 49, 465, 0, 12, 434, 1; 
Minneapolis-St. Paul  MN, 998, 15, 48, 476, 0, 2, 441, 0; 
Memphis  TN, 992, 15, 60, 473, 0, 7, 423, 1; 
Boston  MA, 997, 5, 49, 395, 0, 4, 535, 1; 
St. Louis  MO, 991, 16, 69, 365, 0, 8, 511, 0; 
Albuquerque  NM, 993, 14, 41, 455, 0, 6, 476, 1; 
Pittsburgh  PA, 994, 7, 55, 459, 0, 6, 452, 1; 
Philadelphia  PA, 992, 15, 69, 515, 0, 8, 382, 0; 
Charlotte  NC, 994, 13, 42, 416, 0, 4, 506, 1; 
Baltimore  MD, 997, 5, 41, 482, 0, 1, 464, 0; 
San Francisco  CA, 996, 16, 73, 461, 0, 5, 428, 0; 
Syracuse  NY, 9968, 629, 1354, 4449, 0, 24, 2811, 6; 
Indianapolis  IN, 992, 7, 46, 462, 0, 6, 464, 2; 
Seattle  WA, 997, 14, 73, 503, 0, 2, 392, 1; 
148; 
Milwaukee  WI, 9927, 127, 132, 856, 0, 66, 7071, 13; 
Washington DC, 9965, 698, 1234, 3221, 0, 30, 3816, 9; 
Anchorage  AK, 998, 7, 50, 429, 0, 3, 475, 0; 
Phoenix  AZ, 993, 13, 56, 407, 0, 7, 483, 1; 
Las Vagas  NV, 997, 17, 43, 352, 0, 4, 570, 0; 
Columbus  OH, 990, 13, 50, 386, 0, 11, 525, 1; 
Raliegh-Durham  NC, 995, 20, 60, 429, 0, 4, 471, 0; 
Dallas-Ft. Worth  TX, 993, 12, 40, 379, 0, 7, 543, 2; 
Chicago  IL, 998, 13, 45, 384, 0, 1, 532, 1; 
San Jose  CA, 996, 14, 70, 483, 0, 4, 384, 0; 
San Juan Marin  Puerto Rico, 993, 22, 53, 418, 0, 7, 463, 1; 
Nashville  TN, 994, 9, 50, 415, 0, 6, 487, 1; 
Newark  NJ, 996, 15, 64, 411, 0, 2, 469, 1; 
Denver  CO, 998, 5, 45, 331, 0, 2, 600, 2; 
Houston  TX, 997, 15, 35, 455, 0, 5, 477, 0; 
New Orleans  LA, 992, 11, 60, 456, 0, 6, 447, 2; 
Atlanta  GA, 997, 4, 51, 410, 0, 4, 525, 0; 
Salt Lake City  UT, 999, 20, 68, 473, 0, 1, 404, 1; 
Cincinnati  OH, 993, 9, 43, 441, 0, 6, 480, 2; 
Los Angeles  CA, 998, 17, 63, 440, 0, 2, 461, 0; 
New York  NY, 996, 3, 47, 461, 0, 7, 470, 0; 
Orlando  FL, 987, 17, 45, 445, 0, 12, 460, 1; 
Minneapolis-St. Paul  MN, 998, 15, 45, 450, 0, 2, 472, 0; 
Memphis  TN, 992, 12, 51, 455, 0, 7, 453, 1; 
Boston  MA, 997, 6, 44, 367, 0, 4, 568, 1; 
St. Louis  MO, 991, 16, 69, 348, 0, 8, 531, 0; 
Albuquerque  NM, 992, 9, 43, 428, 0, 7, 505, 1; 
Pittsburgh  PA, 993, 6, 49, 441, 0, 7, 476, 1; 
Philadelphia  PA, 992, 13, 63, 491, 0, 8, 414, 0; 
Charlotte  NC, 993, 11, 40, 390, 0, 5, 537, 1; 
Baltimore  MD, 995, 6, 37, 445, 0, 3, 503, 0; 
San Francisco  CA, 996, 13, 70, 433, 0, 5, 462, 0; 
Syracuse  NY, 9962, 530, 1303, 4168, 0, 27, 3301, 7; 
Indianapolis  IN, 991, 8, 40, 439, 0, 6, 493, 3; 
Seattle  WA, 997, 13, 68, 483, 0, 2, 418, 1; 
149; 
Milwaukee  WI, 9926, 134, 130, 831, 0, 67, 7097, 13; 
Washington DC, 9965, 701, 1225, 3176, 0, 30, 3894, 9; 
Anchorage  AK, 998, 7, 49, 410, 0, 3, 495, 0; 
Phoenix  AZ, 993, 15, 51, 397, 0, 7, 498, 1; 
Las Vagas  NV, 997, 16, 38, 332, 0, 4, 596, 0; 
Columbus  OH, 990, 11, 46, 376, 0, 11, 541, 1; 
Raliegh-Durham  NC, 995, 19, 54, 413, 0, 4, 494, 0; 
Dallas-Ft. Worth  TX, 993, 13, 37, 361, 0, 7, 564, 2; 
Chicago  IL, 998, 13, 41, 365, 0, 1, 556, 1; 
San Jose  CA, 996, 14, 65, 464, 0, 4, 408, 0; 
San Juan Marin  Puerto Rico, 992, 19, 51, 410, 0, 8, 475, 1; 
Nashville  TN, 994, 10, 48, 392, 0, 6, 512, 1; 
Newark  NJ, 996, 17, 60, 385, 0, 2, 499, 1; 
Denver  CO, 997, 5, 43, 311, 0, 3, 622, 2; 
Houston  TX, 997, 14, 33, 432, 0, 5, 503, 0; 
New Orleans  LA, 992, 12, 54, 445, 0, 6, 464, 2; 
Atlanta  GA, 997, 4, 44, 382, 0, 4, 560, 0; 
Salt Lake City  UT, 998, 20, 63, 460, 0, 2, 423, 1; 
Cincinnati  OH, 993, 10, 36, 427, 0, 6, 501, 2; 
Los Angeles  CA, 998, 15, 60, 430, 0, 2, 476, 0; 
New York  NY, 995, 3, 46, 433, 0, 8, 498, 0; 
Orlando  FL, 986, 14, 44, 428, 0, 13, 480, 1; 
Minneapolis-St. Paul  MN, 998, 12, 43, 440, 0, 2, 487, 0; 
Memphis  TN, 992, 12, 49, 432, 0, 7, 478, 1; 
Boston  MA, 997, 7, 40, 346, 0, 4, 593, 1; 
St. Louis  MO, 991, 16, 65, 327, 0, 8, 557, 0; 
Albuquerque  NM, 989, 9, 40, 393, 0, 9, 540, 2; 
Pittsburgh  PA, 993, 8, 44, 425, 0, 7, 498, 1; 
Philadelphia  PA, 992, 12, 58, 473, 0, 8, 438, 0; 
Charlotte  NC, 993, 10, 40, 374, 0, 5, 554, 1; 
Baltimore  MD, 995, 7, 34, 423, 0, 3, 528, 0; 
San Francisco  CA, 995, 12, 64, 403, 0, 6, 498, 0; 
Syracuse  NY, 9962, 527, 1292, 4124, 0, 27, 3384, 7; 
Indianapolis  IN, 991, 8, 38, 413, 0, 6, 521, 3; 
Seattle  WA, 997, 13, 62, 463, 0, 2, 445, 1; 
150; 
Milwaukee  WI, 9926, 138, 129, 827, 0, 67, 7104, 13; 
Washington DC, 9965, 704, 1232, 3173, 0, 30, 3913, 9; 
Anchorage  AK, 998, 7, 46, 386, 0, 3, 523, 0; 
Phoenix  AZ, 993, 15, 46, 380, 0, 7, 520, 1; 
Las Vagas  NV, 996, 15, 35, 314, 0, 5, 617, 0; 
Columbus  OH, 990, 10, 45, 363, 0, 11, 558, 1; 
Raliegh-Durham  NC, 995, 16, 53, 403, 0, 4, 510, 0; 
Dallas-Ft. Worth  TX, 993, 13, 30, 348, 0, 7, 584, 2; 
Chicago  IL, 998, 15, 38, 348, 0, 1, 576, 1; 
San Jose  CA, 996, 16, 61, 447, 0, 4, 430, 0; 
San Juan Marin  Puerto Rico, 992, 16, 48, 393, 0, 9, 498, 1; 
Nashville  TN, 992, 13, 43, 373, 0, 8, 534, 1; 
Newark  NJ, 995, 17, 54, 375, 0, 3, 515, 1; 
Denver  CO, 996, 6, 33, 299, 0, 4, 643, 2; 
Houston  TX, 997, 12, 27, 412, 0, 5, 531, 0; 
New Orleans  LA, 992, 11, 48, 429, 0, 6, 487, 2; 
Atlanta  GA, 997, 3, 43, 366, 0, 4, 578, 0; 
Salt Lake City  UT, 996, 18, 59, 445, 0, 2, 445, 2; 
Cincinnati  OH, 993, 11, 33, 400, 0, 6, 532, 2; 
Los Angeles  CA, 998, 16, 59, 398, 0, 2, 509, 0; 
New York  NY, 995, 2, 41, 402, 0, 8, 535, 0; 
Orlando  FL, 986, 14, 40, 399, 0, 13, 513, 1; 
Minneapolis-St. Paul  MN, 998, 8, 44, 422, 0, 2, 508, 0; 
Memphis  TN, 992, 8, 46, 414, 0, 7, 503, 1; 
Boston  MA, 997, 7, 35, 330, 0, 4, 614, 1; 
St. Louis  MO, 991, 12, 64, 318, 0, 8, 571, 0; 
Albuquerque  NM, 989, 7, 38, 374, 0, 9, 564, 2; 
Pittsburgh  PA, 993, 7, 39, 400, 0, 7, 530, 1; 
Philadelphia  PA, 992, 12, 52, 462, 0, 8, 455, 0; 
Charlotte  NC, 993, 8, 38, 354, 0, 5, 578, 1; 
Baltimore  MD, 995, 4, 33, 398, 0, 3, 557, 0; 
San Francisco  CA, 994, 11, 60, 378, 0, 7, 527, 0; 
Syracuse  NY, 9962, 518, 1273, 4131, 0, 27, 3426, 7; 
Indianapolis  IN, 991, 10, 30, 395, 0, 6, 547, 3; 
Seattle  WA, 997, 12, 51, 456, 0, 2, 464, 1; 
151; 
Milwaukee  WI, 9925, 167, 121, 721, 0, 68, 7235, 13; 
Washington DC, 9962, 625, 1151, 3022, 0, 33, 4299, 9; 
Anchorage  AK, 997, 10, 38, 372, 0, 4, 544, 0; 
Phoenix  AZ, 992, 13, 41, 356, 0, 8, 551, 1; 
Las Vagas  NV, 996, 13, 34, 288, 0, 5, 646, 0; 
Columbus  OH, 990, 10, 37, 349, 0, 11, 580, 1; 
Raliegh-Durham  NC, 995, 13, 49, 382, 0, 4, 540, 0; 
Dallas-Ft. Worth  TX, 993, 10, 30, 340, 0, 7, 596, 2; 
Chicago  IL, 998, 15, 33, 335, 0, 1, 596, 1; 
San Jose  CA, 996, 14, 58, 426, 0, 4, 458, 0; 
San Juan Marin  Puerto Rico, 992, 15, 42, 375, 0, 9, 524, 1; 
Nashville  TN, 992, 12, 36, 360, 0, 8, 556, 1; 
Newark  NJ, 994, 17, 52, 357, 0, 4, 537, 1; 
Denver  CO, 996, 6, 31, 281, 0, 4, 663, 2; 
Houston  TX, 996, 9, 28, 384, 0, 6, 560, 0; 
New Orleans  LA, 992, 11, 42, 404, 0, 6, 519, 2; 
Atlanta  GA, 997, 4, 35, 348, 0, 4, 604, 0; 
Salt Lake City  UT, 996, 16, 55, 415, 0, 2, 481, 2; 
Cincinnati  OH, 992, 10, 32, 368, 0, 7, 566, 2; 
Los Angeles  CA, 998, 14, 55, 378, 0, 2, 537, 0; 
New York  NY, 994, 2, 39, 380, 0, 9, 559, 0; 
Orlando  FL, 986, 13, 37, 372, 0, 13, 545, 1; 
Minneapolis-St. Paul  MN, 998, 10, 39, 408, 0, 3, 528, 0; 
Memphis  TN, 990, 6, 45, 383, 0, 9, 536, 1; 
Boston  MA, 997, 7, 31, 308, 0, 4, 640, 1; 
St. Louis  MO, 991, 12, 59, 306, 0, 8, 590, 0; 
Albuquerque  NM, 987, 8, 37, 349, 0, 10, 588, 2; 
Pittsburgh  PA, 993, 8, 35, 378, 0, 7, 556, 1; 
Philadelphia  PA, 992, 10, 49, 443, 0, 8, 480, 0; 
Charlotte  NC, 993, 8, 39, 329, 0, 5, 605, 1; 
Baltimore  MD, 995, 4, 30, 374, 0, 3, 584, 0; 
San Francisco  CA, 993, 12, 54, 356, 0, 8, 554, 0; 
Syracuse  NY, 9959, 434, 1152, 3917, 0, 30, 3878, 7; 
Indianapolis  IN, 991, 9, 27, 379, 0, 6, 568, 3; 
Seattle  WA, 997, 12, 42, 431, 0, 2, 498, 1; 
152; 
Milwaukee  WI, 9925, 170, 123, 700, 0, 68, 7257, 13; 
Washington DC, 9962, 616, 1169, 2959, 0, 33, 4381, 9; 
Anchorage  AK, 996, 11, 32, 357, 0, 5, 564, 0; 
Phoenix  AZ, 992, 12, 39, 349, 0, 8, 562, 1; 
Las Vagas  NV, 996, 13, 30, 268, 0, 5, 670, 0; 
Columbus  OH, 990, 10, 32, 341, 0, 11, 593, 1; 
Raliegh-Durham  NC, 994, 13, 46, 358, 0, 5, 566, 0; 
Dallas-Ft. Worth  TX, 993, 9, 24, 327, 0, 7, 616, 2; 
Chicago  IL, 998, 14, 30, 316, 0, 1, 619, 1; 
San Jose  CA, 996, 16, 55, 399, 0, 4, 488, 0; 
San Juan Marin  Puerto Rico, 991, 16, 40, 352, 0, 10, 548, 1; 
Nashville  TN, 992, 11, 32, 349, 0, 8, 572, 1; 
Newark  NJ, 994, 17, 51, 342, 0, 4, 554, 1; 
Denver  CO, 996, 6, 29, 271, 0, 4, 675, 2; 
Houston  TX, 996, 10, 27, 360, 0, 6, 585, 0; 
New Orleans  LA, 992, 11, 36, 397, 0, 6, 532, 2; 
Atlanta  GA, 997, 4, 32, 334, 0, 4, 621, 0; 
Salt Lake City  UT, 996, 15, 52, 399, 0, 2, 501, 2; 
Cincinnati  OH, 992, 11, 27, 349, 0, 7, 590, 2; 
Los Angeles  CA, 998, 13, 55, 361, 0, 2, 555, 0; 
New York  NY, 993, 2, 35, 357, 0, 10, 585, 0; 
Orlando  FL, 986, 12, 37, 356, 0, 13, 562, 1; 
Minneapolis-St. Paul  MN, 998, 9, 36, 384, 0, 3, 556, 0; 
Memphis  TN, 990, 7, 41, 360, 0, 9, 563, 1; 
Boston  MA, 997, 8, 26, 291, 0, 4, 662, 1; 
St. Louis  MO, 991, 12, 55, 292, 0, 8, 609, 0; 
Albuquerque  NM, 987, 9, 32, 334, 0, 10, 608, 2; 
Pittsburgh  PA, 991, 7, 33, 360, 0, 9, 575, 1; 
Philadelphia  PA, 992, 11, 45, 425, 0, 8, 502, 0; 
Charlotte  NC, 993, 8, 36, 316, 0, 5, 621, 1; 
Baltimore  MD, 993, 4, 26, 350, 0, 5, 610, 0; 
San Francisco  CA, 993, 12, 47, 349, 0, 8, 568, 0; 
Syracuse  NY, 9958, 411, 1160, 3834, 0, 31, 3991, 7; 
Indianapolis  IN, 991, 8, 24, 361, 0, 6, 590, 3; 
Seattle  WA, 996, 12, 37, 416, 0, 3, 517, 1; 
153; 
Milwaukee  WI, 9925, 172, 123, 693, 0, 68, 7265, 13; 
Washington DC, 9962, 616, 1180, 2954, 0, 33, 4397, 9; 
Anchorage  AK, 996, 7, 32, 343, 0, 5, 582, 0; 
Phoenix  AZ, 991, 11, 36, 339, 0, 9, 575, 1; 
Las Vagas  NV, 996, 12, 26, 258, 0, 5, 685, 0; 
Columbus  OH, 990, 8, 31, 320, 0, 11, 617, 1; 
Raliegh-Durham  NC, 994, 12, 44, 347, 0, 5, 581, 0; 
Dallas-Ft. Worth  TX, 993, 11, 22, 311, 0, 7, 634, 2; 
Chicago  IL, 997, 12, 31, 293, 0, 2, 642, 1; 
San Jose  CA, 996, 16, 51, 370, 0, 4, 522, 0; 
San Juan Marin  Puerto Rico, 991, 15, 39, 331, 0, 10, 571, 1; 
Nashville  TN, 992, 11, 27, 335, 0, 8, 592, 1; 
Newark  NJ, 994, 17, 44, 332, 0, 4, 572, 1; 
Denver  CO, 996, 4, 28, 255, 0, 4, 694, 2; 
Houston  TX, 995, 10, 26, 345, 0, 7, 601, 0; 
New Orleans  LA, 992, 9, 28, 382, 0, 7, 557, 2; 
Atlanta  GA, 997, 4, 28, 305, 0, 4, 654, 0; 
Salt Lake City  UT, 996, 15, 46, 376, 0, 2, 531, 2; 
Cincinnati  OH, 992, 11, 26, 339, 0, 7, 601, 2; 
Los Angeles  CA, 998, 13, 48, 347, 0, 2, 577, 0; 
New York  NY, 993, 3, 32, 335, 0, 10, 610, 0; 
Orlando  FL, 986, 12, 36, 328, 0, 13, 592, 1; 
Minneapolis-St. Paul  MN, 997, 9, 33, 359, 0, 4, 583, 0; 
Memphis  TN, 990, 7, 38, 337, 0, 9, 589, 1; 
Boston  MA, 997, 8, 19, 271, 0, 4, 689, 1; 
St. Louis  MO, 990, 14, 44, 278, 0, 9, 633, 1; 
Albuquerque  NM, 985, 9, 28, 302, 0, 10, 642, 3; 
Pittsburgh  PA, 991, 7, 32, 330, 0, 9, 606, 1; 
Philadelphia  PA, 992, 10, 37, 409, 0, 8, 527, 0; 
Charlotte  NC, 993, 7, 30, 303, 0, 5, 641, 1; 
Baltimore  MD, 993, 4, 24, 326, 0, 5, 636, 0; 
San Francisco  CA, 993, 12, 47, 325, 0, 8, 593, 0; 
Syracuse  NY, 9956, 404, 1154, 3822, 0, 32, 4038, 7; 
Indianapolis  IN, 990, 8, 23, 337, 0, 7, 614, 3; 
Seattle  WA, 995, 10, 28, 399, 0, 4, 544, 1; 
154; 
Milwaukee  WI, 9925, 205, 111, 587, 0, 68, 7398, 13; 
Washington DC, 9957, 586, 1046, 2830, 0, 38, 4739, 9; 
Anchorage  AK, 996, 9, 28, 319, 0, 5, 610, 0; 
Phoenix  AZ, 991, 12, 32, 314, 0, 9, 604, 1; 
Las Vagas  NV, 996, 10, 24, 240, 0, 5, 707, 0; 
Columbus  OH, 990, 6, 27, 289, 0, 11, 654, 1; 
Raliegh-Durham  NC, 992, 12, 39, 329, 0, 7, 603, 0; 
Dallas-Ft. Worth  TX, 993, 10, 21, 296, 0, 7, 651, 2; 
Chicago  IL, 997, 11, 28, 262, 0, 2, 677, 1; 
San Jose  CA, 996, 14, 43, 364, 0, 4, 538, 0; 
San Juan Marin  Puerto Rico, 991, 15, 36, 307, 0, 11, 599, 1; 
Nashville  TN, 991, 12, 25, 315, 0, 9, 613, 1; 
Newark  NJ, 994, 17, 38, 319, 0, 4, 594, 1; 
Denver  CO, 996, 4, 22, 241, 0, 4, 714, 2; 
Houston  TX, 994, 14, 23, 322, 0, 8, 626, 0; 
New Orleans  LA, 991, 9, 27, 354, 0, 8, 587, 2; 
Atlanta  GA, 997, 4, 21, 279, 0, 4, 687, 0; 
Salt Lake City  UT, 996, 16, 45, 352, 0, 2, 557, 2; 
Cincinnati  OH, 992, 10, 22, 319, 0, 7, 626, 2; 
Los Angeles  CA, 998, 12, 42, 325, 0, 2, 606, 0; 
New York  NY, 993, 3, 27, 319, 0, 10, 631, 0; 
Orlando  FL, 986, 10, 32, 313, 0, 13, 613, 1; 
Minneapolis-St. Paul  MN, 997, 7, 31, 336, 0, 4, 610, 0; 
Memphis  TN, 989, 6, 31, 323, 0, 10, 610, 1; 
Boston  MA, 996, 6, 14, 261, 0, 4, 705, 1; 
St. Louis  MO, 989, 14, 42, 262, 0, 10, 652, 1; 
Albuquerque  NM, 985, 7, 27, 284, 0, 10, 663, 3; 
Pittsburgh  PA, 991, 7, 27, 314, 0, 9, 628, 1; 
Philadelphia  PA, 991, 10, 31, 376, 0, 9, 566, 0; 
Charlotte  NC, 993, 10, 25, 288, 0, 5, 661, 1; 
Baltimore  MD, 993, 4, 19, 309, 0, 5, 658, 0; 
San Francisco  CA, 993, 11, 41, 307, 0, 8, 619, 0; 
Syracuse  NY, 9954, 357, 1015, 3575, 0, 34, 4493, 7; 
Indianapolis  IN, 990, 9, 19, 312, 0, 7, 643, 3; 
Seattle  WA, 995, 7, 26, 376, 0, 4, 574, 1; 
155; 
Milwaukee  WI, 9925, 208, 112, 580, 0, 68, 7408, 13; 
Washington DC, 9957, 580, 1048, 2763, 0, 38, 4830, 9; 
Anchorage  AK, 996, 10, 26, 309, 0, 5, 622, 0; 
Phoenix  AZ, 991, 12, 31, 301, 0, 9, 618, 1; 
Las Vagas  NV, 996, 11, 23, 219, 0, 5, 729, 0; 
Columbus  OH, 990, 8, 24, 274, 0, 11, 672, 1; 
Raliegh-Durham  NC, 992, 12, 37, 310, 0, 7, 625, 0; 
Dallas-Ft. Worth  TX, 993, 11, 21, 282, 0, 7, 665, 2; 
Chicago  IL, 997, 11, 27, 252, 0, 2, 688, 1; 
San Jose  CA, 996, 16, 41, 336, 0, 4, 568, 0; 
San Juan Marin  Puerto Rico, 990, 16, 35, 290, 0, 12, 617, 1; 
Nashville  TN, 991, 12, 25, 299, 0, 9, 630, 1; 
Newark  NJ, 994, 18, 35, 311, 0, 4, 605, 1; 
Denver  CO, 996, 3, 18, 224, 0, 4, 736, 2; 
Houston  TX, 994, 12, 22, 301, 0, 8, 650, 0; 
New Orleans  LA, 991, 9, 22, 339, 0, 8, 607, 2; 
Atlanta  GA, 995, 4, 18, 260, 0, 6, 707, 0; 
Salt Lake City  UT, 994, 16, 41, 331, 0, 4, 580, 2; 
Cincinnati  OH, 992, 9, 20, 302, 0, 7, 646, 2; 
Los Angeles  CA, 998, 12, 41, 298, 0, 2, 634, 0; 
New York  NY, 993, 3, 22, 301, 0, 10, 655, 0; 
Orlando  FL, 986, 9, 34, 284, 0, 13, 642, 1; 
Minneapolis-St. Paul  MN, 997, 8, 29, 311, 0, 4, 637, 0; 
Memphis  TN, 989, 8, 31, 301, 0, 10, 633, 1; 
Boston  MA, 996, 7, 14, 244, 0, 4, 722, 1; 
St. Louis  MO, 989, 15, 37, 247, 0, 10, 672, 1; 
Albuquerque  NM, 985, 6, 22, 262, 0, 10, 691, 3; 
Pittsburgh  PA, 991, 8, 24, 303, 0, 9, 642, 1; 
Philadelphia  PA, 990, 9, 29, 358, 0, 10, 586, 0; 
Charlotte  NC, 993, 9, 24, 266, 0, 5, 685, 1; 
Baltimore  MD, 993, 4, 18, 281, 0, 5, 687, 0; 
San Francisco  CA, 993, 10, 38, 287, 0, 8, 643, 0; 
Syracuse  NY, 9952, 341, 1003, 3500, 0, 36, 4608, 7; 
Indianapolis  IN, 989, 9, 19, 294, 0, 8, 660, 3; 
Seattle  WA, 995, 6, 21, 351, 0, 4, 605, 1; 
156; 
Milwaukee  WI, 9925, 214, 113, 573, 0, 68, 7415, 13; 
Washington DC, 9957, 572, 1052, 2772, 0, 38, 4845, 9; 
Anchorage  AK, 995, 11, 22, 298, 0, 6, 636, 0; 
Phoenix  AZ, 989, 11, 30, 280, 0, 11, 639, 1; 
Las Vagas  NV, 996, 8, 27, 204, 0, 5, 744, 0; 
Columbus  OH, 990, 7, 24, 251, 0, 11, 696, 1; 
Raliegh-Durham  NC, 992, 12, 32, 290, 0, 7, 650, 0; 
Dallas-Ft. Worth  TX, 993, 8, 21, 258, 0, 7, 692, 2; 
Chicago  IL, 997, 11, 26, 238, 0, 2, 704, 1; 
San Jose  CA, 996, 15, 39, 319, 0, 4, 589, 0; 
San Juan Marin  Puerto Rico, 990, 14, 34, 277, 0, 12, 634, 1; 
Nashville  TN, 991, 14, 22, 288, 0, 9, 644, 1; 
Newark  NJ, 994, 18, 33, 298, 0, 4, 621, 1; 
Denver  CO, 996, 4, 16, 206, 0, 4, 756, 2; 
Houston  TX, 994, 12, 20, 287, 0, 8, 667, 0; 
New Orleans  LA, 991, 7, 20, 317, 0, 8, 633, 2; 
Atlanta  GA, 995, 2, 19, 240, 0, 6, 728, 0; 
Salt Lake City  UT, 993, 14, 41, 311, 0, 5, 601, 2; 
Cincinnati  OH, 992, 7, 19, 278, 0, 7, 673, 2; 
Los Angeles  CA, 998, 11, 36, 289, 0, 2, 649, 0; 
New York  NY, 993, 3, 19, 283, 0, 10, 676, 0; 
Orlando  FL, 985, 7, 32, 263, 0, 14, 667, 1; 
Minneapolis-St. Paul  MN, 997, 8, 26, 292, 0, 4, 659, 0; 
Memphis  TN, 988, 8, 25, 281, 0, 11, 658, 1; 
Boston  MA, 996, 7, 10, 233, 0, 4, 737, 1; 
St. Louis  MO, 989, 13, 34, 236, 0, 10, 688, 1; 
Albuquerque  NM, 985, 7, 19, 246, 0, 10, 710, 3; 
Pittsburgh  PA, 991, 8, 21, 283, 0, 9, 665, 1; 
Philadelphia  PA, 990, 8, 26, 339, 0, 10, 609, 0; 
Charlotte  NC, 992, 9, 21, 244, 0, 6, 709, 1; 
Baltimore  MD, 993, 4, 16, 258, 0, 5, 712, 0; 
San Francisco  CA, 993, 7, 34, 277, 0, 8, 660, 0; 
Syracuse  NY, 9952, 335, 988, 3471, 0, 36, 4674, 7; 
Indianapolis  IN, 989, 8, 18, 280, 0, 8, 676, 3; 
Seattle  WA, 995, 5, 20, 322, 0, 4, 636, 1; 
157; 
Milwaukee  WI, 9924, 234, 121, 489, 0, 69, 7521, 13; 
Washington DC, 9955, 514, 938, 2679, 0, 40, 5155, 9; 
Anchorage  AK, 995, 10, 21, 279, 0, 6, 657, 0; 
Phoenix  AZ, 988, 10, 26, 263, 0, 11, 660, 2; 
Las Vagas  NV, 996, 11, 23, 190, 0, 5, 762, 0; 
Columbus  OH, 990, 7, 23, 237, 0, 11, 712, 1; 
Raliegh-Durham  NC, 991, 12, 27, 269, 0, 8, 675, 0; 
Dallas-Ft. Worth  TX, 993, 8, 18, 232, 0, 7, 721, 2; 
Chicago  IL, 997, 10, 21, 219, 0, 2, 730, 1; 
San Jose  CA, 996, 14, 29, 311, 0, 4, 609, 0; 
San Juan Marin  Puerto Rico, 989, 13, 30, 262, 0, 12, 654, 2; 
Nashville  TN, 991, 11, 20, 268, 0, 9, 669, 1; 
Newark  NJ, 994, 17, 29, 281, 0, 4, 643, 1; 
Denver  CO, 996, 4, 13, 188, 0, 4, 778, 2; 
Houston  TX, 993, 10, 21, 261, 0, 9, 693, 0; 
New Orleans  LA, 991, 7, 18, 300, 0, 8, 652, 2; 
Atlanta  GA, 994, 2, 11, 232, 0, 7, 743, 0; 
Salt Lake City  UT, 992, 12, 40, 287, 0, 6, 629, 2; 
Cincinnati  OH, 992, 7, 19, 259, 0, 7, 693, 2; 
Los Angeles  CA, 998, 9, 33, 269, 0, 2, 674, 0; 
New York  NY, 993, 3, 17, 264, 0, 10, 697, 0; 
Orlando  FL, 985, 6, 30, 243, 0, 14, 690, 1; 
Minneapolis-St. Paul  MN, 996, 8, 21, 269, 0, 5, 686, 0; 
Memphis  TN, 987, 6, 20, 267, 0, 12, 678, 1; 
Boston  MA, 996, 7, 10, 209, 0, 4, 762, 1; 
St. Louis  MO, 988, 13, 31, 225, 0, 11, 702, 1; 
Albuquerque  NM, 985, 7, 17, 226, 0, 10, 732, 3; 
Pittsburgh  PA, 991, 8, 16, 262, 0, 9, 691, 1; 
Philadelphia  PA, 990, 7, 23, 318, 0, 10, 635, 0; 
Charlotte  NC, 992, 8, 22, 220, 0, 6, 733, 1; 
Baltimore  MD, 993, 4, 13, 234, 0, 5, 739, 0; 
San Francisco  CA, 993, 6, 29, 259, 0, 8, 684, 0; 
Syracuse  NY, 9949, 302, 834, 3288, 0, 39, 5056, 7; 
Indianapolis  IN, 988, 8, 14, 263, 0, 9, 696, 3; 
Seattle  WA, 994, 4, 21, 297, 0, 5, 660, 1; 
158; 
Milwaukee  WI, 9924, 235, 124, 474, 0, 69, 7537, 13; 
Washington DC, 9955, 505, 943, 2607, 0, 40, 5250, 9; 
Anchorage  AK, 995, 10, 21, 259, 0, 6, 677, 0; 
Phoenix  AZ, 987, 10, 24, 242, 0, 12, 682, 2; 
Las Vagas  NV, 996, 10, 22, 174, 0, 5, 780, 0; 
Columbus  OH, 990, 7, 21, 222, 0, 11, 729, 1; 
Raliegh-Durham  NC, 991, 10, 28, 252, 0, 8, 693, 0; 
Dallas-Ft. Worth  TX, 993, 7, 19, 213, 0, 7, 740, 2; 
Chicago  IL, 997, 10, 20, 200, 0, 2, 750, 1; 
San Jose  CA, 995, 14, 27, 287, 0, 5, 634, 0; 
San Juan Marin  Puerto Rico, 989, 11, 31, 243, 0, 12, 674, 2; 
Nashville  TN, 991, 12, 18, 245, 0, 9, 694, 1; 
Newark  NJ, 994, 16, 27, 268, 0, 4, 660, 1; 
Denver  CO, 996, 4, 13, 176, 0, 4, 790, 2; 
Houston  TX, 993, 10, 18, 247, 0, 9, 710, 0; 
New Orleans  LA, 990, 6, 19, 275, 0, 9, 676, 2; 
Atlanta  GA, 994, 2, 9, 215, 0, 7, 762, 0; 
Salt Lake City  UT, 992, 12, 38, 270, 0, 6, 648, 2; 
Cincinnati  OH, 992, 6, 18, 238, 0, 7, 716, 2; 
Los Angeles  CA, 998, 7, 31, 255, 0, 2, 692, 0; 
New York  NY, 993, 3, 14, 239, 0, 10, 725, 0; 
Orlando  FL, 985, 6, 29, 221, 0, 14, 713, 1; 
Minneapolis-St. Paul  MN, 996, 8, 21, 249, 0, 5, 706, 0; 
Memphis  TN, 987, 7, 19, 257, 0, 12, 689, 1; 
Boston  MA, 996, 7, 10, 194, 0, 4, 777, 1; 
St. Louis  MO, 988, 13, 26, 220, 0, 11, 712, 1; 
Albuquerque  NM, 985, 5, 18, 206, 0, 10, 753, 3; 
Pittsburgh  PA, 991, 7, 16, 248, 0, 9, 706, 1; 
Philadelphia  PA, 990, 6, 22, 298, 0, 10, 657, 0; 
Charlotte  NC, 992, 8, 18, 202, 0, 6, 755, 1; 
Baltimore  MD, 992, 3, 13, 222, 0, 6, 752, 0; 
San Francisco  CA, 993, 6, 24, 245, 0, 8, 703, 0; 
Syracuse  NY, 9947, 285, 812, 3231, 0, 40, 5161, 8; 
Indianapolis  IN, 988, 8, 9, 241, 0, 9, 723, 3; 
Seattle  WA, 994, 3, 23, 277, 0, 5, 680, 1; 
159; 
Milwaukee  WI, 9924, 236, 127, 472, 0, 69, 7541, 13; 
Washington DC, 9955, 496, 951, 2613, 0, 40, 5265, 9; 
Anchorage  AK, 995, 11, 19, 238, 0, 6, 700, 0; 
Phoenix  AZ, 987, 8, 26, 220, 0, 12, 704, 2; 
Las Vagas  NV, 996, 10, 21, 162, 0, 5, 793, 0; 
Columbus  OH, 990, 7, 19, 206, 0, 11, 747, 1; 
Raliegh-Durham  NC, 991, 8, 26, 241, 0, 8, 708, 0; 
Dallas-Ft. Worth  TX, 993, 7, 13, 191, 0, 7, 768, 2; 
Chicago  IL, 997, 8, 18, 185, 0, 2, 769, 1; 
San Jose  CA, 995, 14, 24, 270, 0, 5, 654, 0; 
San Juan Marin  Puerto Rico, 988, 12, 29, 229, 0, 13, 689, 2; 
Nashville  TN, 991, 12, 17, 222, 0, 9, 719, 1; 
Newark  NJ, 994, 16, 27, 242, 0, 4, 687, 1; 
Denver  CO, 996, 4, 11, 165, 0, 4, 804, 2; 
Houston  TX, 993, 10, 18, 226, 0, 9, 731, 0; 
New Orleans  LA, 990, 5, 18, 263, 0, 9, 690, 2; 
Atlanta  GA, 994, 2, 8, 204, 0, 7, 774, 0; 
Salt Lake City  UT, 992, 11, 34, 260, 0, 6, 664, 2; 
Cincinnati  OH, 992, 6, 16, 226, 0, 7, 731, 2; 
Los Angeles  CA, 998, 5, 30, 239, 0, 2, 711, 0; 
New York  NY, 992, 3, 13, 217, 0, 11, 747, 0; 
Orlando  FL, 985, 5, 28, 203, 0, 14, 733, 1; 
Minneapolis-St. Paul  MN, 996, 8, 17, 234, 0, 5, 726, 0; 
Memphis  TN, 987, 7, 18, 240, 0, 12, 707, 1; 
Boston  MA, 996, 7, 9, 175, 0, 4, 797, 1; 
St. Louis  MO, 987, 14, 22, 209, 0, 12, 726, 1; 
Albuquerque  NM, 985, 5, 18, 188, 0, 11, 771, 3; 
Pittsburgh  PA, 991, 7, 16, 222, 0, 9, 733, 1; 
Philadelphia  PA, 989, 4, 20, 283, 0, 10, 675, 0; 
Charlotte  NC, 992, 8, 16, 182, 0, 6, 777, 1; 
Baltimore  MD, 991, 3, 9, 202, 0, 7, 775, 0; 
San Francisco  CA, 993, 4, 21, 228, 0, 8, 725, 0; 
Syracuse  NY, 9947, 283, 797, 3180, 0, 40, 5244, 8; 
Indianapolis  IN, 987, 5, 10, 226, 0, 10, 739, 3; 
Seattle  WA, 994, 3, 20, 262, 0, 5, 698, 1; 
160; 
Milwaukee  WI, 9924, 211, 153, 412, 0, 69, 7626, 13; 
Washington DC, 9955, 404, 846, 2518, 0, 40, 5578, 9; 
Anchorage  AK, 995, 10, 15, 209, 0, 6, 736, 0; 
Phoenix  AZ, 987, 9, 18, 209, 0, 12, 725, 2; 
Las Vagas  NV, 995, 7, 21, 152, 0, 6, 805, 0; 
Columbus  OH, 990, 6, 18, 186, 0, 11, 769, 1; 
Raliegh-Durham  NC, 991, 7, 24, 229, 0, 8, 723, 0; 
Dallas-Ft. Worth  TX, 993, 7, 12, 182, 0, 7, 779, 2; 
Chicago  IL, 997, 8, 16, 170, 0, 2, 788, 1; 
San Jose  CA, 995, 15, 16, 249, 0, 5, 683, 0; 
San Juan Marin  Puerto Rico, 988, 10, 27, 218, 0, 13, 705, 2; 
Nashville  TN, 991, 13, 13, 208, 0, 9, 737, 1; 
Newark  NJ, 994, 16, 23, 227, 0, 4, 707, 1; 
Denver  CO, 996, 4, 8, 157, 0, 4, 815, 2; 
Houston  TX, 992, 8, 16, 209, 0, 10, 751, 0; 
New Orleans  LA, 990, 3, 18, 246, 0, 9, 709, 2; 
Atlanta  GA, 993, 0, 9, 182, 0, 8, 796, 0; 
Salt Lake City  UT, 992, 13, 27, 248, 0, 6, 683, 2; 
Cincinnati  OH, 992, 5, 14, 220, 0, 7, 740, 2; 
Los Angeles  CA, 998, 6, 25, 218, 0, 2, 738, 0; 
New York  NY, 992, 2, 13, 194, 0, 11, 771, 0; 
Orlando  FL, 985, 6, 24, 188, 0, 14, 752, 1; 
Minneapolis-St. Paul  MN, 996, 5, 19, 219, 0, 5, 742, 0; 
Memphis  TN, 986, 5, 15, 230, 0, 12, 721, 1; 
Boston  MA, 996, 7, 7, 167, 0, 4, 807, 1; 
St. Louis  MO, 987, 12, 20, 196, 0, 12, 743, 1; 
Albuquerque  NM, 984, 4, 19, 167, 0, 13, 792, 3; 
Pittsburgh  PA, 991, 5, 15, 199, 0, 9, 759, 1; 
Philadelphia  PA, 989, 4, 15, 268, 0, 10, 695, 0; 
Charlotte  NC, 992, 7, 13, 173, 0, 6, 790, 1; 
Baltimore  MD, 991, 3, 8, 181, 0, 7, 797, 0; 
San Francisco  CA, 994, 5, 18, 223, 0, 8, 733, 0; 
Syracuse  NY, 9943, 233, 673, 2998, 0, 44, 5604, 8; 
Indianapolis  IN, 987, 3, 10, 213, 0, 10, 754, 3; 
Seattle  WA, 994, 4, 16, 247, 0, 5, 717, 1; 
161; 
Milwaukee  WI, 9923, 215, 157, 402, 0, 70, 7638, 13; 
Washington DC, 9954, 397, 860, 2446, 0, 41, 5663, 9; 
Anchorage  AK, 995, 10, 15, 189, 0, 6, 756, 0; 
Phoenix  AZ, 987, 6, 21, 198, 0, 12, 736, 2; 
Las Vagas  NV, 995, 5, 21, 141, 0, 6, 818, 0; 
Columbus  OH, 990, 5, 19, 173, 0, 11, 782, 1; 
Raliegh-Durham  NC, 991, 7, 23, 216, 0, 8, 737, 0; 
Dallas-Ft. Worth  TX, 993, 5, 13, 162, 0, 7, 800, 2; 
Chicago  IL, 997, 6, 17, 157, 0, 2, 802, 1; 
San Jose  CA, 995, 15, 16, 236, 0, 5, 696, 0; 
San Juan Marin  Puerto Rico, 988, 9, 27, 206, 0, 13, 718, 2; 
Nashville  TN, 991, 12, 12, 188, 0, 9, 759, 1; 
Newark  NJ, 994, 14, 23, 207, 0, 4, 729, 1; 
Denver  CO, 996, 3, 8, 147, 0, 4, 826, 2; 
Houston  TX, 991, 8, 15, 195, 0, 11, 765, 0; 
New Orleans  LA, 990, 2, 18, 220, 0, 9, 736, 2; 
Atlanta  GA, 993, 1, 7, 171, 0, 8, 809, 0; 
Salt Lake City  UT, 992, 12, 25, 223, 0, 6, 711, 2; 
Cincinnati  OH, 992, 5, 14, 203, 0, 7, 757, 2; 
Los Angeles  CA, 997, 7, 22, 201, 0, 3, 757, 0; 
New York  NY, 992, 2, 11, 183, 0, 11, 784, 0; 
Orlando  FL, 985, 6, 19, 173, 0, 14, 772, 1; 
Minneapolis-St. Paul  MN, 996, 5, 16, 202, 0, 5, 762, 0; 
Memphis  TN, 986, 4, 15, 215, 0, 12, 737, 1; 
Boston  MA, 996, 6, 7, 155, 0, 4, 820, 1; 
St. Louis  MO, 986, 11, 21, 178, 0, 13, 761, 1; 
Albuquerque  NM, 984, 4, 19, 152, 0, 13, 807, 3; 
Pittsburgh  PA, 990, 5, 13, 177, 0, 10, 782, 1; 
Philadelphia  PA, 988, 3, 16, 250, 0, 11, 712, 0; 
Charlotte  NC, 992, 7, 13, 158, 0, 6, 805, 1; 
Baltimore  MD, 991, 3, 8, 164, 0, 7, 814, 0; 
San Francisco  CA, 994, 5, 16, 208, 0, 8, 750, 0; 
Syracuse  NY, 9940, 224, 671, 2898, 0, 47, 5728, 8; 
Indianapolis  IN, 987, 3, 10, 189, 0, 10, 778, 3; 
Seattle  WA, 993, 4, 14, 231, 0, 6, 734, 1; 
162; 
Milwaukee  WI, 9922, 222, 158, 400, 0, 70, 7641, 14; 
Washington DC, 9954, 387, 862, 2459, 0, 41, 5675, 9; 
Anchorage  AK, 995, 9, 14, 176, 0, 6, 771, 0; 
Phoenix  AZ, 987, 7, 21, 185, 0, 12, 749, 2; 
Las Vagas  NV, 995, 6, 20, 131, 0, 6, 829, 0; 
Columbus  OH, 989, 3, 17, 161, 0, 12, 797, 1; 
Raliegh-Durham  NC, 991, 5, 24, 208, 0, 8, 747, 0; 
Dallas-Ft. Worth  TX, 993, 4, 14, 146, 0, 7, 816, 2; 
Chicago  IL, 997, 6, 17, 146, 0, 2, 813, 1; 
San Jose  CA, 994, 14, 18, 213, 0, 6, 718, 0; 
San Juan Marin  Puerto Rico, 988, 9, 24, 195, 0, 13, 732, 2; 
Nashville  TN, 991, 10, 14, 171, 0, 9, 777, 1; 
Newark  NJ, 994, 13, 23, 191, 0, 4, 747, 1; 
Denver  CO, 996, 3, 8, 134, 0, 4, 839, 2; 
Houston  TX, 991, 8, 14, 175, 0, 11, 786, 0; 
New Orleans  LA, 990, 3, 18, 205, 0, 9, 751, 2; 
Atlanta  GA, 993, 1, 7, 152, 0, 8, 828, 0; 
Salt Lake City  UT, 992, 12, 23, 208, 0, 6, 729, 2; 
Cincinnati  OH, 992, 4, 13, 182, 0, 7, 780, 2; 
Los Angeles  CA, 997, 7, 20, 185, 0, 3, 775, 0; 
New York  NY, 991, 2, 9, 174, 0, 12, 795, 0; 
Orlando  FL, 985, 5, 19, 161, 0, 14, 785, 1; 
Minneapolis-St. Paul  MN, 995, 5, 14, 183, 0, 6, 782, 0; 
Memphis  TN, 986, 6, 14, 199, 0, 12, 754, 1; 
Boston  MA, 996, 4, 9, 143, 0, 4, 832, 1; 
St. Louis  MO, 986, 11, 19, 167, 0, 13, 774, 1; 
Albuquerque  NM, 984, 3, 18, 138, 0, 13, 823, 3; 
Pittsburgh  PA, 990, 5, 9, 161, 0, 10, 802, 1; 
Philadelphia  PA, 988, 3, 16, 226, 0, 11, 736, 0; 
Charlotte  NC, 992, 6, 12, 146, 0, 6, 819, 1; 
Baltimore  MD, 991, 2, 7, 146, 0, 7, 834, 0; 
San Francisco  CA, 994, 4, 16, 197, 0, 8, 762, 0; 
Syracuse  NY, 9940, 217, 667, 2862, 0, 47, 5793, 8; 
Indianapolis  IN, 987, 2, 10, 170, 0, 10, 798, 3; 
Seattle  WA, 993, 4, 13, 216, 0, 6, 750, 1; 
163; 
Milwaukee  WI, 9922, 275, 179, 347, 0, 70, 7715, 14; 
Washington DC, 9954, 319, 780, 2366, 0, 41, 5934, 9; 
Anchorage  AK, 995, 8, 11, 157, 0, 6, 794, 0; 
Phoenix  AZ, 987, 6, 17, 172, 0, 12, 767, 2; 
Las Vagas  NV, 995, 6, 17, 124, 0, 6, 839, 0; 
Columbus  OH, 989, 3, 16, 151, 0, 12, 808, 1; 
Raliegh-Durham  NC, 991, 5, 21, 186, 0, 8, 773, 0; 
Dallas-Ft. Worth  TX, 993, 4, 13, 137, 0, 7, 827, 2; 
Chicago  IL, 997, 7, 14, 133, 0, 2, 829, 1; 
San Jose  CA, 994, 12, 19, 194, 0, 6, 739, 0; 
San Juan Marin  Puerto Rico, 988, 10, 22, 177, 0, 13, 753, 2; 
Nashville  TN, 991, 9, 12, 162, 0, 9, 789, 1; 
Newark  NJ, 994, 11, 22, 187, 0, 4, 756, 1; 
Denver  CO, 996, 3, 7, 127, 0, 4, 847, 2; 
Houston  TX, 991, 5, 16, 157, 0, 11, 805, 0; 
New Orleans  LA, 990, 3, 14, 190, 0, 9, 770, 2; 
Atlanta  GA, 993, 1, 7, 147, 0, 8, 833, 0; 
Salt Lake City  UT, 992, 13, 22, 185, 0, 6, 753, 2; 
Cincinnati  OH, 992, 4, 11, 162, 0, 7, 802, 2; 
Los Angeles  CA, 996, 6, 19, 177, 0, 3, 785, 0; 
New York  NY, 991, 2, 8, 161, 0, 13, 809, 0; 
Orlando  FL, 984, 5, 13, 151, 0, 15, 800, 1; 
Minneapolis-St. Paul  MN, 995, 3, 14, 171, 0, 6, 796, 0; 
Memphis  TN, 986, 7, 11, 184, 0, 12, 772, 1; 
Boston  MA, 996, 3, 10, 126, 0, 4, 849, 1; 
St. Louis  MO, 986, 9, 22, 159, 0, 13, 784, 1; 
Albuquerque  NM, 984, 3, 15, 129, 0, 13, 835, 3; 
Pittsburgh  PA, 990, 6, 9, 146, 0, 10, 818, 1; 
Philadelphia  PA, 988, 3, 16, 212, 0, 11, 751, 0; 
Charlotte  NC, 992, 4, 13, 138, 0, 6, 829, 1; 
Baltimore  MD, 991, 1, 7, 134, 0, 7, 847, 0; 
San Francisco  CA, 994, 5, 15, 178, 0, 8, 782, 0; 
Syracuse  NY, 9938, 181, 556, 2698, 0, 49, 6105, 8; 
Indianapolis  IN, 986, 2, 9, 154, 0, 11, 814, 3; 
Seattle  WA, 993, 4, 11, 202, 0, 6, 766, 1; 
164; 
Milwaukee  WI, 9921, 277, 184, 339, 0, 71, 7723, 14; 
Washington DC, 9952, 307, 780, 2312, 0, 43, 6010, 9; 
Anchorage  AK, 995, 7, 11, 147, 0, 6, 805, 0; 
Phoenix  AZ, 987, 6, 17, 163, 0, 12, 776, 2; 
Las Vagas  NV, 994, 5, 17, 116, 0, 7, 847, 0; 
Columbus  OH, 988, 3, 15, 136, 0, 13, 823, 1; 
Raliegh-Durham  NC, 991, 5, 20, 172, 0, 8, 788, 0; 
Dallas-Ft. Worth  TX, 993, 3, 13, 124, 0, 7, 841, 2; 
Chicago  IL, 997, 7, 14, 125, 0, 2, 838, 1; 
San Jose  CA, 993, 10, 21, 180, 0, 7, 752, 0; 
San Juan Marin  Puerto Rico, 988, 9, 22, 167, 0, 13, 764, 2; 
Nashville  TN, 991, 9, 12, 145, 0, 9, 806, 1; 
Newark  NJ, 994, 11, 23, 176, 0, 4, 767, 1; 
Denver  CO, 995, 3, 7, 117, 0, 5, 856, 2; 
Houston  TX, 991, 5, 14, 147, 0, 11, 817, 0; 
New Orleans  LA, 990, 3, 13, 178, 0, 9, 783, 2; 
Atlanta  GA, 993, 1, 6, 137, 0, 8, 844, 0; 
Salt Lake City  UT, 992, 12, 22, 177, 0, 6, 763, 2; 
Cincinnati  OH, 992, 3, 11, 144, 0, 7, 821, 2; 
Los Angeles  CA, 996, 6, 18, 160, 0, 3, 803, 0; 
New York  NY, 991, 2, 7, 151, 0, 13, 820, 0; 
Orlando  FL, 984, 5, 12, 140, 0, 15, 812, 1; 
Minneapolis-St. Paul  MN, 995, 3, 14, 150, 0, 6, 817, 0; 
Memphis  TN, 986, 6, 10, 178, 0, 12, 780, 1; 
Boston  MA, 996, 2, 9, 119, 0, 4, 858, 1; 
St. Louis  MO, 986, 9, 22, 151, 0, 13, 792, 1; 
Albuquerque  NM, 984, 2, 15, 118, 0, 13, 847, 3; 
Pittsburgh  PA, 990, 3, 11, 132, 0, 10, 833, 1; 
Philadelphia  PA, 988, 3, 16, 192, 0, 11, 771, 0; 
Charlotte  NC, 992, 5, 13, 122, 0, 6, 845, 1; 
Baltimore  MD, 991, 1, 7, 121, 0, 7, 860, 0; 
San Francisco  CA, 994, 5, 14, 169, 0, 8, 792, 0; 
Syracuse  NY, 9937, 174, 551, 2626, 0, 50, 6200, 8; 
Indianapolis  IN, 986, 2, 9, 140, 0, 11, 828, 3; 
Seattle  WA, 992, 4, 10, 190, 0, 7, 778, 1; 
165; 
Milwaukee  WI, 9921, 279, 189, 333, 0, 71, 7731, 14; 
Washington DC, 9951, 309, 782, 2319, 0, 44, 6022, 9; 
Anchorage  AK, 994, 6, 11, 132, 0, 7, 820, 0; 
Phoenix  AZ, 987, 6, 13, 148, 0, 12, 795, 2; 
Las Vagas  NV, 994, 5, 16, 108, 0, 7, 856, 0; 
Columbus  OH, 988, 3, 12, 121, 0, 13, 841, 1; 
Raliegh-Durham  NC, 991, 5, 19, 159, 0, 8, 802, 0; 
Dallas-Ft. Worth  TX, 993, 2, 13, 112, 0, 7, 854, 2; 
Chicago  IL, 997, 7, 14, 116, 0, 2, 848, 1; 
San Jose  CA, 993, 8, 21, 163, 0, 7, 771, 0; 
San Juan Marin  Puerto Rico, 988, 12, 19, 157, 0, 13, 777, 2; 
Nashville  TN, 991, 9, 13, 131, 0, 9, 820, 1; 
Newark  NJ, 994, 11, 21, 164, 0, 4, 781, 1; 
Denver  CO, 995, 3, 5, 110, 0, 5, 865, 2; 
Houston  TX, 991, 5, 13, 136, 0, 11, 830, 0; 
New Orleans  LA, 990, 3, 10, 164, 0, 9, 800, 2; 
Atlanta  GA, 992, 1, 5, 127, 0, 9, 854, 0; 
Salt Lake City  UT, 991, 10, 20, 163, 0, 7, 780, 2; 
Cincinnati  OH, 992, 2, 11, 130, 0, 7, 836, 2; 
Los Angeles  CA, 995, 4, 18, 148, 0, 4, 816, 0; 
New York  NY, 991, 3, 5, 139, 0, 13, 834, 0; 
Orlando  FL, 984, 4, 12, 134, 0, 15, 819, 1; 
Minneapolis-St. Paul  MN, 995, 3, 12, 132, 0, 6, 837, 0; 
Memphis  TN, 986, 6, 10, 163, 0, 12, 795, 1; 
Boston  MA, 996, 2, 8, 106, 0, 4, 872, 1; 
St. Louis  MO, 985, 9, 18, 143, 0, 14, 804, 1; 
Albuquerque  NM, 984, 1, 16, 106, 0, 13, 859, 3; 
Pittsburgh  PA, 989, 3, 11, 124, 0, 10, 840, 2; 
Philadelphia  PA, 988, 3, 15, 184, 0, 11, 780, 0; 
Charlotte  NC, 992, 5, 11, 109, 0, 6, 860, 1; 
Baltimore  MD, 991, 1, 6, 107, 0, 7, 875, 0; 
San Francisco  CA, 994, 4, 14, 155, 0, 8, 807, 0; 
Syracuse  NY, 9936, 162, 544, 2594, 0, 51, 6260, 8; 
Indianapolis  IN, 986, 2, 8, 131, 0, 11, 838, 3; 
Seattle  WA, 992, 4, 9, 170, 0, 7, 799, 1; 
166; 
Milwaukee  WI, 9920, 345, 209, 286, 0, 72, 7806, 14; 
Washington DC, 9949, 250, 701, 2241, 0, 46, 6247, 9; 
Anchorage  AK, 994, 5, 11, 116, 0, 7, 838, 0; 
Phoenix  AZ, 986, 5, 12, 138, 0, 13, 806, 2; 
Las Vagas  NV, 994, 5, 16, 94, 0, 7, 870, 0; 
Columbus  OH, 988, 3, 11, 107, 0, 13, 856, 1; 
Raliegh-Durham  NC, 991, 4, 17, 149, 0, 8, 815, 0; 
Dallas-Ft. Worth  TX, 993, 3, 13, 104, 0, 7, 862, 2; 
Chicago  IL, 997, 6, 14, 103, 0, 2, 862, 1; 
San Jose  CA, 993, 6, 20, 153, 0, 7, 784, 0; 
San Juan Marin  Puerto Rico, 988, 12, 17, 141, 0, 13, 795, 2; 
Nashville  TN, 991, 9, 12, 118, 0, 9, 834, 1; 
Newark  NJ, 993, 9, 20, 153, 0, 5, 794, 1; 
Denver  CO, 995, 3, 5, 96, 0, 5, 879, 2; 
Houston  TX, 991, 5, 12, 126, 0, 11, 841, 0; 
New Orleans  LA, 990, 2, 11, 151, 0, 9, 813, 2; 
Atlanta  GA, 992, 1, 3, 119, 0, 9, 864, 0; 
Salt Lake City  UT, 991, 9, 21, 148, 0, 7, 797, 2; 
Cincinnati  OH, 992, 3, 10, 121, 0, 7, 846, 2; 
Los Angeles  CA, 995, 4, 15, 139, 0, 4, 828, 0; 
New York  NY, 991, 3, 4, 126, 0, 13, 848, 0; 
Orlando  FL, 984, 3, 12, 120, 0, 15, 834, 1; 
Minneapolis-St. Paul  MN, 995, 4, 12, 123, 0, 6, 847, 0; 
Memphis  TN, 986, 7, 9, 143, 0, 12, 816, 1; 
Boston  MA, 996, 2, 7, 93, 0, 4, 886, 1; 
St. Louis  MO, 985, 9, 13, 142, 0, 14, 810, 1; 
Albuquerque  NM, 984, 1, 13, 101, 0, 13, 867, 3; 
Pittsburgh  PA, 989, 3, 10, 116, 0, 10, 849, 2; 
Philadelphia  PA, 988, 2, 13, 168, 0, 11, 799, 0; 
Charlotte  NC, 992, 3, 11, 101, 0, 6, 870, 1; 
Baltimore  MD, 991, 1, 6, 99, 0, 7, 883, 0; 
San Francisco  CA, 994, 2, 12, 152, 0, 8, 814, 0; 
Syracuse  NY, 9932, 138, 453, 2412, 0, 54, 6556, 9; 
Indianapolis  IN, 986, 1, 7, 123, 0, 11, 848, 3; 
Seattle  WA, 991, 3, 10, 154, 0, 8, 815, 1; 
167; 
Milwaukee  WI, 9920, 352, 210, 286, 0, 72, 7810, 14; 
Washington DC, 9947, 246, 691, 2206, 0, 48, 6311, 9; 
Anchorage  AK, 994, 4, 12, 108, 0, 7, 846, 0; 
Phoenix  AZ, 986, 4, 11, 134, 0, 13, 812, 2; 
Las Vagas  NV, 994, 5, 16, 86, 0, 7, 878, 0; 
Columbus  OH, 988, 3, 10, 103, 0, 13, 861, 1; 
Raliegh-Durham  NC, 991, 3, 16, 143, 0, 8, 823, 0; 
Dallas-Ft. Worth  TX, 993, 3, 13, 96, 0, 7, 870, 2; 
Chicago  IL, 997, 6, 12, 98, 0, 2, 869, 1; 
San Jose  CA, 993, 5, 22, 139, 0, 7, 798, 0; 
San Juan Marin  Puerto Rico, 988, 11, 15, 133, 0, 13, 806, 2; 
Nashville  TN, 991, 8, 11, 107, 0, 9, 847, 1; 
Newark  NJ, 993, 10, 21, 141, 0, 5, 806, 1; 
Denver  CO, 995, 3, 2, 89, 0, 5, 889, 2; 
Houston  TX, 991, 4, 12, 110, 0, 11, 858, 0; 
New Orleans  LA, 990, 2, 10, 135, 0, 9, 830, 2; 
Atlanta  GA, 992, 1, 3, 107, 0, 9, 876, 0; 
Salt Lake City  UT, 991, 9, 18, 136, 0, 7, 812, 2; 
Cincinnati  OH, 991, 3, 8, 105, 0, 8, 863, 2; 
Los Angeles  CA, 995, 4, 14, 127, 0, 4, 841, 0; 
New York  NY, 991, 2, 3, 115, 0, 13, 861, 0; 
Orlando  FL, 984, 2, 12, 114, 0, 15, 841, 1; 
Minneapolis-St. Paul  MN, 995, 5, 11, 115, 0, 6, 856, 0; 
Memphis  TN, 986, 6, 10, 127, 0, 12, 832, 1; 
Boston  MA, 996, 2, 7, 86, 0, 4, 893, 1; 
St. Louis  MO, 985, 9, 11, 132, 0, 14, 822, 1; 
Albuquerque  NM, 984, 1, 13, 93, 0, 13, 875, 3; 
Pittsburgh  PA, 989, 3, 9, 109, 0, 10, 857, 2; 
Philadelphia  PA, 988, 2, 10, 154, 0, 11, 816, 0; 
Charlotte  NC, 992, 3, 10, 91, 0, 6, 881, 1; 
Baltimore  MD, 991, 1, 4, 92, 0, 7, 892, 0; 
San Francisco  CA, 993, 2, 11, 139, 0, 9, 827, 0; 
Syracuse  NY, 9932, 138, 437, 2353, 0, 54, 6644, 9; 
Indianapolis  IN, 986, 1, 6, 110, 0, 11, 862, 3; 
Seattle  WA, 991, 3, 10, 145, 0, 8, 824, 1; 
168; 
Milwaukee  WI, 9920, 356, 212, 288, 0, 72, 7812, 14; 
Washington DC, 9947, 247, 691, 2204, 0, 48, 6328, 9; 
Anchorage  AK, 994, 4, 8, 101, 0, 7, 857, 0; 
Phoenix  AZ, 986, 5, 11, 117, 0, 13, 829, 2; 
Las Vagas  NV, 994, 5, 14, 86, 0, 7, 881, 0; 
Columbus  OH, 987, 3, 9, 91, 0, 14, 873, 1; 
Raliegh-Durham  NC, 991, 3, 11, 131, 0, 8, 840, 0; 
Dallas-Ft. Worth  TX, 992, 3, 13, 89, 0, 8, 876, 2; 
Chicago  IL, 997, 5, 12, 92, 0, 2, 876, 1; 
San Jose  CA, 993, 6, 21, 129, 0, 7, 809, 0; 
San Juan Marin  Puerto Rico, 988, 10, 16, 119, 0, 13, 820, 2; 
Nashville  TN, 991, 7, 11, 97, 0, 9, 858, 1; 
Newark  NJ, 993, 9, 21, 124, 0, 5, 824, 1; 
Denver  CO, 995, 2, 2, 81, 0, 5, 898, 2; 
Houston  TX, 991, 4, 10, 103, 0, 11, 867, 0; 
New Orleans  LA, 990, 3, 9, 122, 0, 9, 844, 2; 
Atlanta  GA, 992, 1, 2, 97, 0, 9, 887, 0; 
Salt Lake City  UT, 991, 8, 16, 130, 0, 7, 821, 2; 
Cincinnati  OH, 991, 2, 9, 91, 0, 8, 877, 2; 
Los Angeles  CA, 995, 4, 11, 120, 0, 4, 851, 0; 
New York  NY, 991, 3, 3, 106, 0, 13, 870, 0; 
Orlando  FL, 984, 3, 11, 101, 0, 15, 855, 1; 
Minneapolis-St. Paul  MN, 995, 5, 10, 106, 0, 6, 866, 0; 
Memphis  TN, 986, 7, 8, 119, 0, 12, 842, 1; 
Boston  MA, 996, 2, 6, 80, 0, 4, 900, 1; 
St. Louis  MO, 985, 8, 12, 123, 0, 14, 831, 1; 
Albuquerque  NM, 983, 1, 10, 86, 0, 14, 884, 3; 
Pittsburgh  PA, 989, 4, 9, 98, 0, 10, 868, 2; 
Philadelphia  PA, 988, 2, 10, 137, 0, 11, 833, 0; 
Charlotte  NC, 991, 3, 10, 77, 0, 7, 894, 1; 
Baltimore  MD, 991, 1, 2, 83, 0, 7, 903, 0; 
San Francisco  CA, 993, 2, 8, 130, 0, 9, 839, 0; 
Syracuse  NY, 9932, 132, 424, 2326, 0, 54, 6697, 9; 
Indianapolis  IN, 986, 1, 4, 96, 0, 11, 878, 3; 
Seattle  WA, 991, 3, 9, 135, 0, 8, 835, 1; 
169; 
Milwaukee  WI, 9920, 392, 223, 276, 0, 72, 7856, 14; 
Washington DC, 9947, 209, 589, 2134, 0, 48, 6549, 9; 
Anchorage  AK, 992, 4, 8, 89, 0, 9, 867, 0; 
Phoenix  AZ, 986, 6, 12, 101, 0, 13, 845, 2; 
Las Vagas  NV, 994, 4, 12, 82, 0, 7, 889, 0; 
Columbus  OH, 987, 3, 9, 84, 0, 14, 880, 1; 
Raliegh-Durham  NC, 991, 2, 10, 120, 0, 8, 853, 0; 
Dallas-Ft. Worth  TX, 992, 3, 10, 86, 0, 8, 882, 2; 
Chicago  IL, 997, 5, 11, 86, 0, 2, 883, 1; 
San Jose  CA, 993, 6, 16, 120, 0, 7, 824, 0; 
San Juan Marin  Puerto Rico, 988, 11, 17, 105, 0, 13, 834, 2; 
Nashville  TN, 991, 6, 12, 88, 0, 9, 868, 1; 
Newark  NJ, 993, 9, 18, 120, 0, 5, 831, 1; 
Denver  CO, 995, 2, 1, 74, 0, 5, 906, 2; 
Houston  TX, 991, 2, 10, 94, 0, 11, 878, 0; 
New Orleans  LA, 990, 3, 9, 112, 0, 9, 855, 2; 
Atlanta  GA, 992, 1, 0, 92, 0, 9, 894, 0; 
Salt Lake City  UT, 991, 7, 15, 125, 0, 7, 828, 2; 
Cincinnati  OH, 991, 2, 10, 84, 0, 8, 884, 2; 
Los Angeles  CA, 995, 4, 10, 110, 0, 4, 863, 0; 
New York  NY, 991, 3, 3, 97, 0, 13, 879, 0; 
Orlando  FL, 983, 3, 11, 89, 0, 15, 866, 1; 
Minneapolis-St. Paul  MN, 994, 5, 7, 95, 0, 7, 879, 0; 
Memphis  TN, 986, 7, 7, 107, 0, 12, 855, 1; 
Boston  MA, 996, 1, 5, 74, 0, 4, 908, 1; 
St. Louis  MO, 985, 8, 11, 118, 0, 14, 838, 1; 
Albuquerque  NM, 983, 1, 7, 80, 0, 14, 893, 3; 
Pittsburgh  PA, 989, 5, 9, 92, 0, 10, 874, 2; 
Philadelphia  PA, 988, 3, 10, 123, 0, 11, 848, 0; 
Charlotte  NC, 991, 2, 10, 72, 0, 7, 900, 1; 
Baltimore  MD, 991, 1, 2, 76, 0, 7, 910, 0; 
San Francisco  CA, 993, 3, 8, 121, 0, 9, 848, 0; 
Syracuse  NY, 9929, 124, 363, 2177, 0, 57, 6918, 9; 
Indianapolis  IN, 986, 0, 5, 84, 0, 12, 890, 3; 
Seattle  WA, 990, 3, 6, 131, 0, 9, 841, 1; 
170; 
Milwaukee  WI, 9920, 403, 229, 271, 0, 72, 7863, 14; 
Washington DC, 9946, 203, 574, 2120, 0, 48, 6599, 9; 
Anchorage  AK, 992, 5, 8, 76, 0, 9, 880, 0; 
Phoenix  AZ, 986, 7, 11, 94, 0, 13, 853, 2; 
Las Vagas  NV, 994, 4, 11, 77, 0, 7, 895, 0; 
Columbus  OH, 987, 1, 10, 82, 0, 14, 883, 1; 
Raliegh-Durham  NC, 990, 2, 10, 110, 0, 9, 862, 0; 
Dallas-Ft. Worth  TX, 992, 3, 8, 79, 0, 9, 891, 2; 
Chicago  IL, 997, 5, 10, 84, 0, 2, 886, 1; 
San Jose  CA, 993, 7, 16, 108, 0, 7, 836, 0; 
San Juan Marin  Puerto Rico, 988, 10, 17, 95, 0, 13, 845, 2; 
Nashville  TN, 990, 5, 13, 82, 0, 10, 873, 1; 
Newark  NJ, 993, 9, 16, 110, 0, 5, 844, 1; 
Denver  CO, 995, 2, 1, 69, 0, 5, 911, 2; 
Houston  TX, 991, 2, 10, 84, 0, 11, 888, 0; 
New Orleans  LA, 990, 3, 9, 107, 0, 9, 860, 2; 
Atlanta  GA, 992, 1, 0, 84, 0, 9, 902, 0; 
Salt Lake City  UT, 991, 8, 15, 117, 0, 7, 836, 2; 
Cincinnati  OH, 991, 2, 10, 77, 0, 8, 891, 2; 
Los Angeles  CA, 995, 4, 9, 97, 0, 4, 877, 0; 
New York  NY, 991, 3, 3, 88, 0, 13, 888, 0; 
Orlando  FL, 983, 3, 11, 83, 0, 15, 872, 1; 
Minneapolis-St. Paul  MN, 994, 5, 7, 83, 0, 8, 892, 0; 
Memphis  TN, 986, 7, 9, 95, 0, 12, 867, 1; 
Boston  MA, 996, 0, 5, 69, 0, 4, 914, 1; 
St. Louis  MO, 984, 6, 12, 112, 0, 14, 844, 1; 
Albuquerque  NM, 983, 1, 6, 76, 0, 14, 898, 3; 
Pittsburgh  PA, 989, 5, 8, 83, 0, 10, 884, 2; 
Philadelphia  PA, 988, 3, 9, 111, 0, 11, 861, 0; 
Charlotte  NC, 991, 3, 10, 67, 0, 7, 905, 1; 
Baltimore  MD, 991, 1, 1, 69, 0, 7, 918, 0; 
San Francisco  CA, 993, 3, 8, 109, 0, 9, 860, 0; 
Syracuse  NY, 9929, 119, 340, 2155, 0, 57, 6976, 9; 
Indianapolis  IN, 986, 0, 5, 80, 0, 12, 894, 3; 
Seattle  WA, 990, 2, 7, 117, 0, 9, 855, 1; 
171; 
Milwaukee  WI, 9921, 409, 234, 272, 0, 72, 7864, 14; 
Washington DC, 9946, 188, 567, 2130, 0, 48, 6619, 9; 
Anchorage  AK, 992, 4, 8, 76, 0, 9, 881, 0; 
Phoenix  AZ, 986, 7, 12, 82, 0, 13, 865, 2; 
Las Vagas  NV, 994, 4, 9, 73, 0, 7, 901, 0; 
Columbus  OH, 987, 1, 9, 75, 0, 14, 891, 1; 
Raliegh-Durham  NC, 990, 2, 9, 99, 0, 9, 874, 0; 
Dallas-Ft. Worth  TX, 992, 4, 6, 70, 0, 9, 902, 2; 
Chicago  IL, 997, 6, 10, 72, 0, 2, 898, 1; 
San Jose  CA, 993, 5, 16, 102, 0, 7, 844, 0; 
San Juan Marin  Puerto Rico, 988, 9, 15, 89, 0, 13, 854, 2; 
Nashville  TN, 990, 5, 14, 77, 0, 10, 879, 1; 
Newark  NJ, 992, 9, 14, 101, 0, 6, 854, 1; 
Denver  CO, 995, 1, 2, 61, 0, 5, 919, 2; 
Houston  TX, 991, 1, 11, 67, 0, 11, 905, 0; 
New Orleans  LA, 990, 3, 8, 93, 0, 9, 875, 2; 
Atlanta  GA, 992, 1, 0, 80, 0, 9, 906, 0; 
Salt Lake City  UT, 991, 7, 14, 108, 0, 7, 847, 2; 
Cincinnati  OH, 991, 2, 9, 71, 0, 8, 898, 2; 
Los Angeles  CA, 995, 4, 9, 88, 0, 4, 886, 0; 
New York  NY, 991, 3, 3, 82, 0, 13, 894, 0; 
Orlando  FL, 983, 2, 10, 76, 0, 15, 881, 1; 
Minneapolis-St. Paul  MN, 993, 4, 7, 75, 0, 9, 900, 0; 
Memphis  TN, 986, 8, 9, 86, 0, 12, 876, 1; 
Boston  MA, 996, 0, 4, 63, 0, 4, 921, 1; 
St. Louis  MO, 983, 5, 13, 106, 0, 15, 849, 1; 
Albuquerque  NM, 983, 1, 6, 64, 0, 14, 910, 3; 
Pittsburgh  PA, 989, 5, 7, 80, 0, 10, 889, 2; 
Philadelphia  PA, 987, 3, 9, 96, 0, 12, 875, 0; 
Charlotte  NC, 991, 3, 10, 62, 0, 7, 910, 1; 
Baltimore  MD, 991, 1, 1, 60, 0, 7, 927, 0; 
San Francisco  CA, 993, 3, 6, 106, 0, 9, 865, 0; 
Syracuse  NY, 9929, 104, 339, 2127, 0, 57, 7028, 9; 
Indianapolis  IN, 986, 0, 5, 67, 0, 12, 907, 3; 
Seattle  WA, 989, 2, 7, 104, 0, 10, 867, 1; 
172; 
Milwaukee  WI, 9921, 441, 251, 262, 0, 72, 7907, 14; 
Washington DC, 9943, 170, 505, 1982, 0, 51, 6849, 9; 
Anchorage  AK, 992, 3, 9, 69, 0, 9, 888, 0; 
Phoenix  AZ, 986, 6, 13, 73, 0, 13, 875, 2; 
Las Vagas  NV, 993, 3, 8, 64, 0, 7, 911, 1; 
Columbus  OH, 987, 0, 8, 73, 0, 14, 895, 1; 
Raliegh-Durham  NC, 989, 2, 9, 89, 0, 10, 883, 0; 
Dallas-Ft. Worth  TX, 992, 2, 7, 64, 0, 9, 909, 2; 
Chicago  IL, 997, 4, 12, 65, 0, 2, 905, 1; 
San Jose  CA, 993, 5, 13, 97, 0, 7, 852, 0; 
San Juan Marin  Puerto Rico, 987, 8, 16, 78, 0, 14, 864, 2; 
Nashville  TN, 990, 5, 14, 68, 0, 10, 888, 1; 
Newark  NJ, 992, 8, 12, 94, 0, 6, 864, 1; 
Denver  CO, 995, 0, 3, 57, 0, 5, 923, 2; 
Houston  TX, 991, 1, 10, 60, 0, 11, 913, 0; 
New Orleans  LA, 990, 3, 6, 88, 0, 9, 882, 2; 
Atlanta  GA, 992, 1, 0, 67, 0, 9, 919, 0; 
Salt Lake City  UT, 991, 6, 15, 96, 0, 7, 860, 2; 
Cincinnati  OH, 991, 2, 8, 64, 0, 8, 906, 2; 
Los Angeles  CA, 996, 4, 9, 85, 0, 4, 890, 0; 
New York  NY, 990, 3, 3, 69, 0, 14, 906, 0; 
Orlando  FL, 983, 3, 8, 72, 0, 15, 888, 1; 
Minneapolis-St. Paul  MN, 993, 4, 5, 70, 0, 9, 907, 0; 
Memphis  TN, 986, 8, 9, 77, 0, 12, 885, 1; 
Boston  MA, 996, 0, 4, 59, 0, 4, 925, 1; 
St. Louis  MO, 983, 4, 13, 98, 0, 15, 858, 1; 
Albuquerque  NM, 983, 0, 7, 54, 0, 14, 920, 3; 
Pittsburgh  PA, 989, 6, 7, 70, 0, 10, 900, 2; 
Philadelphia  PA, 987, 3, 8, 85, 0, 12, 887, 0; 
Charlotte  NC, 991, 2, 10, 59, 0, 7, 914, 1; 
Baltimore  MD, 991, 1, 0, 55, 0, 7, 933, 0; 
San Francisco  CA, 992, 3, 6, 97, 0, 10, 874, 0; 
Syracuse  NY, 9925, 99, 291, 1937, 0, 61, 7267, 9; 
Indianapolis  IN, 986, 0, 4, 58, 0, 12, 917, 3; 
Seattle  WA, 989, 2, 7, 93, 0, 10, 879, 1; 
173; 
Milwaukee  WI, 9921, 444, 256, 264, 0, 72, 7910, 14; 
Washington DC, 9943, 172, 497, 1965, 0, 51, 6889, 9; 
Anchorage  AK, 992, 3, 9, 65, 0, 9, 892, 0; 
Phoenix  AZ, 986, 7, 12, 69, 0, 13, 880, 2; 
Las Vagas  NV, 993, 3, 7, 59, 0, 7, 917, 1; 
Columbus  OH, 987, 0, 8, 68, 0, 14, 900, 1; 
Raliegh-Durham  NC, 989, 2, 8, 81, 0, 10, 892, 0; 
Dallas-Ft. Worth  TX, 992, 2, 6, 55, 0, 9, 919, 2; 
Chicago  IL, 997, 3, 13, 60, 0, 2, 910, 1; 
San Jose  CA, 993, 5, 10, 92, 0, 7, 860, 0; 
San Juan Marin  Puerto Rico, 987, 8, 12, 78, 0, 14, 868, 2; 
Nashville  TN, 990, 5, 14, 66, 0, 10, 890, 1; 
Newark  NJ, 992, 8, 12, 90, 0, 6, 868, 1; 
Denver  CO, 995, 0, 3, 54, 0, 5, 926, 2; 
Houston  TX, 991, 2, 9, 57, 0, 11, 917, 0; 
New Orleans  LA, 990, 4, 6, 76, 0, 9, 894, 2; 
Atlanta  GA, 992, 1, 0, 58, 0, 9, 928, 0; 
Salt Lake City  UT, 991, 6, 15, 91, 0, 7, 865, 2; 
Cincinnati  OH, 991, 2, 8, 55, 0, 8, 915, 2; 
Los Angeles  CA, 996, 3, 10, 82, 0, 4, 893, 0; 
New York  NY, 990, 3, 3, 65, 0, 14, 910, 0; 
Orlando  FL, 983, 3, 6, 67, 0, 15, 895, 1; 
Minneapolis-St. Paul  MN, 993, 4, 5, 61, 0, 9, 916, 0; 
Memphis  TN, 986, 8, 9, 72, 0, 12, 890, 1; 
Boston  MA, 995, 0, 4, 55, 0, 5, 928, 1; 
St. Louis  MO, 983, 5, 13, 90, 0, 15, 866, 1; 
Albuquerque  NM, 983, 1, 6, 52, 0, 14, 923, 3; 
Pittsburgh  PA, 989, 6, 7, 62, 0, 10, 908, 2; 
Philadelphia  PA, 987, 3, 8, 76, 0, 12, 896, 0; 
Charlotte  NC, 991, 2, 10, 55, 0, 7, 918, 1; 
Baltimore  MD, 991, 0, 1, 48, 0, 7, 940, 0; 
San Francisco  CA, 992, 3, 5, 88, 0, 10, 884, 0; 
Syracuse  NY, 9925, 89, 280, 1913, 0, 61, 7316, 9; 
Indianapolis  IN, 986, 1, 4, 50, 0, 12, 925, 3; 
Seattle  WA, 989, 2, 5, 87, 0, 10, 887, 1; 
174; 
Milwaukee  WI, 9920, 441, 263, 266, 0, 73, 7911, 14; 
Washington DC, 9943, 160, 488, 1981, 0, 51, 6904, 9; 
Anchorage  AK, 992, 3, 9, 58, 0, 9, 899, 0; 
Phoenix  AZ, 986, 8, 11, 66, 0, 13, 884, 2; 
Las Vagas  NV, 993, 3, 7, 52, 0, 7, 924, 1; 
Columbus  OH, 987, 0, 7, 62, 0, 14, 907, 1; 
Raliegh-Durham  NC, 989, 2, 6, 80, 0, 10, 895, 0; 
Dallas-Ft. Worth  TX, 992, 2, 6, 52, 0, 9, 922, 2; 
Chicago  IL, 997, 3, 12, 55, 0, 2, 916, 1; 
San Jose  CA, 993, 5, 8, 86, 0, 7, 868, 0; 
San Juan Marin  Puerto Rico, 987, 8, 12, 75, 0, 14, 872, 2; 
Nashville  TN, 990, 5, 15, 60, 0, 10, 896, 1; 
Newark  NJ, 992, 6, 13, 85, 0, 6, 874, 1; 
Denver  CO, 995, 0, 3, 46, 0, 5, 934, 2; 
Houston  TX, 991, 2, 9, 50, 0, 11, 924, 0; 
New Orleans  LA, 990, 4, 6, 70, 0, 9, 901, 2; 
Atlanta  GA, 992, 1, 0, 54, 0, 9, 932, 0; 
Salt Lake City  UT, 990, 6, 15, 82, 0, 8, 873, 2; 
Cincinnati  OH, 991, 2, 7, 51, 0, 8, 920, 2; 
Los Angeles  CA, 996, 3, 9, 80, 0, 4, 896, 0; 
New York  NY, 990, 2, 4, 51, 0, 14, 924, 0; 
Orlando  FL, 982, 3, 6, 58, 0, 16, 903, 1; 
Minneapolis-St. Paul  MN, 993, 4, 5, 56, 0, 9, 921, 0; 
Memphis  TN, 986, 7, 11, 63, 0, 12, 899, 1; 
Boston  MA, 995, 0, 4, 45, 0, 5, 938, 1; 
St. Louis  MO, 983, 4, 12, 81, 0, 15, 877, 1; 
Albuquerque  NM, 983, 1, 5, 49, 0, 14, 927, 3; 
Pittsburgh  PA, 989, 7, 7, 54, 0, 10, 916, 2; 
Philadelphia  PA, 987, 3, 6, 69, 0, 12, 905, 0; 
Charlotte  NC, 991, 2, 9, 50, 0, 7, 924, 1; 
Baltimore  MD, 991, 0, 1, 44, 0, 7, 944, 0; 
San Francisco  CA, 992, 4, 4, 84, 0, 10, 889, 0; 
Syracuse  NY, 9925, 87, 272, 1877, 0, 61, 7369, 9; 
Indianapolis  IN, 986, 1, 3, 46, 0, 12, 930, 3; 
Seattle  WA, 989, 2, 5, 74, 0, 10, 900, 1; 
175; 
Milwaukee  WI, 9920, 446, 290, 277, 0, 73, 7939, 14; 
Washington DC, 9942, 146, 416, 1830, 0, 52, 7142, 9; 
Anchorage  AK, 992, 2, 9, 51, 0, 9, 908, 0; 
Phoenix  AZ, 986, 9, 10, 59, 0, 13, 892, 2; 
Las Vagas  NV, 993, 3, 6, 49, 0, 7, 928, 1; 
Columbus  OH, 987, 1, 6, 54, 0, 14, 916, 1; 
Raliegh-Durham  NC, 989, 2, 7, 70, 0, 10, 905, 0; 
Dallas-Ft. Worth  TX, 992, 2, 6, 48, 0, 9, 926, 2; 
Chicago  IL, 997, 3, 9, 53, 0, 2, 921, 1; 
San Jose  CA, 993, 4, 7, 85, 0, 7, 871, 0; 
San Juan Marin  Puerto Rico, 987, 5, 12, 70, 0, 14, 880, 2; 
Nashville  TN, 990, 5, 14, 54, 0, 10, 903, 1; 
Newark  NJ, 992, 4, 14, 78, 0, 6, 882, 1; 
Denver  CO, 995, 1, 3, 43, 0, 5, 937, 2; 
Houston  TX, 991, 4, 9, 41, 0, 11, 933, 0; 
New Orleans  LA, 990, 5, 5, 65, 0, 9, 907, 2; 
Atlanta  GA, 992, 1, 0, 49, 0, 9, 937, 0; 
Salt Lake City  UT, 990, 5, 13, 81, 0, 8, 877, 2; 
Cincinnati  OH, 991, 2, 5, 44, 0, 8, 929, 2; 
Los Angeles  CA, 996, 3, 9, 73, 0, 4, 903, 0; 
New York  NY, 990, 2, 4, 48, 0, 14, 927, 0; 
Orlando  FL, 982, 3, 6, 51, 0, 16, 910, 1; 
Minneapolis-St. Paul  MN, 993, 3, 5, 53, 0, 9, 925, 0; 
Memphis  TN, 986, 6, 11, 55, 0, 12, 909, 1; 
Boston  MA, 995, 2, 3, 40, 0, 5, 944, 1; 
St. Louis  MO, 983, 3, 12, 75, 0, 15, 884, 1; 
Albuquerque  NM, 983, 1, 5, 46, 0, 14, 930, 3; 
Pittsburgh  PA, 988, 8, 7, 48, 0, 11, 921, 2; 
Philadelphia  PA, 987, 2, 5, 64, 0, 12, 912, 0; 
Charlotte  NC, 991, 3, 6, 50, 0, 7, 927, 1; 
Baltimore  MD, 991, 0, 1, 39, 0, 7, 949, 0; 
San Francisco  CA, 991, 3, 5, 73, 0, 11, 899, 0; 
Syracuse  NY, 9925, 83, 233, 1713, 0, 61, 7577, 9; 
Indianapolis  IN, 986, 2, 3, 41, 0, 12, 935, 3; 
Seattle  WA, 989, 3, 5, 69, 0, 10, 905, 1; 
176; 
Milwaukee  WI, 9920, 450, 291, 283, 0, 73, 7940, 14; 
Washington DC, 9941, 135, 409, 1825, 0, 53, 7173, 9; 
Anchorage  AK, 992, 2, 8, 50, 0, 9, 910, 0; 
Phoenix  AZ, 986, 9, 9, 54, 0, 13, 898, 2; 
Las Vagas  NV, 993, 3, 5, 45, 0, 7, 933, 1; 
Columbus  OH, 987, 1, 6, 48, 0, 14, 922, 1; 
Raliegh-Durham  NC, 989, 2, 7, 68, 0, 10, 907, 0; 
Dallas-Ft. Worth  TX, 992, 2, 6, 44, 0, 9, 930, 2; 
Chicago  IL, 997, 3, 8, 51, 0, 2, 924, 1; 
San Jose  CA, 993, 4, 7, 84, 0, 7, 872, 0; 
San Juan Marin  Puerto Rico, 987, 5, 12, 63, 0, 14, 887, 2; 
Nashville  TN, 990, 5, 14, 50, 0, 10, 907, 1; 
Newark  NJ, 992, 4, 13, 76, 0, 6, 885, 1; 
Denver  CO, 995, 1, 3, 41, 0, 5, 939, 2; 
Houston  TX, 991, 4, 9, 38, 0, 11, 936, 0; 
New Orleans  LA, 990, 5, 4, 62, 0, 9, 911, 2; 
Atlanta  GA, 992, 0, 1, 42, 0, 9, 944, 0; 
Salt Lake City  UT, 990, 4, 13, 75, 0, 8, 884, 2; 
Cincinnati  OH, 991, 2, 5, 41, 0, 8, 932, 2; 
Los Angeles  CA, 996, 3, 8, 70, 0, 4, 907, 0; 
New York  NY, 990, 2, 4, 43, 0, 14, 932, 0; 
Orlando  FL, 982, 3, 6, 49, 0, 16, 912, 1; 
Minneapolis-St. Paul  MN, 993, 3, 5, 48, 0, 9, 930, 0; 
Memphis  TN, 986, 6, 9, 56, 0, 12, 910, 1; 
Boston  MA, 995, 2, 3, 37, 0, 5, 947, 1; 
St. Louis  MO, 983, 3, 12, 68, 0, 15, 891, 1; 
Albuquerque  NM, 983, 1, 3, 44, 0, 14, 934, 3; 
Pittsburgh  PA, 988, 8, 6, 47, 0, 11, 923, 2; 
Philadelphia  PA, 987, 2, 4, 61, 0, 12, 916, 0; 
Charlotte  NC, 991, 3, 6, 48, 0, 7, 929, 1; 
Baltimore  MD, 991, 0, 1, 38, 0, 7, 950, 0; 
San Francisco  CA, 991, 3, 5, 70, 0, 11, 902, 0; 
Syracuse  NY, 9926, 72, 222, 1692, 0, 61, 7620, 9; 
Indianapolis  IN, 986, 2, 3, 39, 0, 12, 937, 3; 
Seattle  WA, 989, 3, 5, 64, 0, 10, 910, 1; 
177; 
Milwaukee  WI, 9920, 459, 294, 284, 0, 73, 7942, 14; 
Washington DC, 9942, 125, 402, 1838, 0, 53, 7186, 9; 
Anchorage  AK, 992, 2, 7, 49, 0, 9, 912, 0; 
Phoenix  AZ, 986, 9, 8, 55, 0, 13, 898, 2; 
Las Vagas  NV, 993, 2, 6, 42, 0, 7, 936, 1; 
Columbus  OH, 987, 1, 5, 47, 0, 14, 924, 1; 
Raliegh-Durham  NC, 988, 1, 8, 61, 0, 11, 913, 0; 
Dallas-Ft. Worth  TX, 992, 2, 6, 41, 0, 9, 933, 2; 
Chicago  IL, 997, 2, 8, 47, 0, 2, 929, 1; 
San Jose  CA, 993, 4, 6, 81, 0, 7, 876, 0; 
San Juan Marin  Puerto Rico, 987, 3, 13, 60, 0, 14, 891, 2; 
Nashville  TN, 990, 4, 13, 44, 0, 10, 915, 1; 
Newark  NJ, 992, 4, 12, 68, 0, 6, 894, 1; 
Denver  CO, 995, 1, 2, 38, 0, 5, 943, 2; 
Houston  TX, 991, 3, 10, 33, 0, 11, 941, 0; 
New Orleans  LA, 989, 5, 3, 52, 0, 10, 921, 2; 
Atlanta  GA, 992, 0, 1, 37, 0, 9, 949, 0; 
Salt Lake City  UT, 990, 5, 11, 68, 0, 8, 893, 2; 
Cincinnati  OH, 991, 3, 4, 39, 0, 8, 935, 2; 
Los Angeles  CA, 996, 4, 7, 67, 0, 4, 911, 0; 
New York  NY, 990, 2, 4, 40, 0, 14, 935, 0; 
Orlando  FL, 982, 3, 5, 48, 0, 16, 914, 1; 
Minneapolis-St. Paul  MN, 993, 3, 5, 47, 0, 9, 931, 0; 
Memphis  TN, 986, 6, 9, 51, 0, 12, 915, 1; 
Boston  MA, 995, 2, 3, 31, 0, 5, 953, 1; 
St. Louis  MO, 983, 3, 12, 63, 0, 15, 896, 1; 
Albuquerque  NM, 983, 1, 3, 39, 0, 14, 939, 3; 
Pittsburgh  PA, 988, 8, 5, 43, 0, 11, 928, 2; 
Philadelphia  PA, 987, 2, 4, 57, 0, 12, 920, 0; 
Charlotte  NC, 991, 3, 6, 39, 0, 7, 938, 1; 
Baltimore  MD, 991, 0, 1, 35, 0, 7, 953, 0; 
San Francisco  CA, 991, 3, 4, 62, 0, 11, 911, 0; 
Syracuse  NY, 9923, 67, 221, 1658, 0, 64, 7667, 9; 
Indianapolis  IN, 986, 2, 2, 36, 0, 12, 941, 3; 
Seattle  WA, 989, 3, 4, 56, 0, 10, 919, 1; 
178; 
Milwaukee  WI, 9920, 382, 365, 300, 0, 73, 7965, 14; 
Washington DC, 9940, 121, 327, 1661, 0, 55, 7446, 9; 
Anchorage  AK, 992, 2, 6, 46, 0, 9, 916, 0; 
Phoenix  AZ, 986, 9, 7, 53, 0, 13, 901, 2; 
Las Vagas  NV, 993, 2, 6, 40, 0, 7, 938, 1; 
Columbus  OH, 987, 2, 3, 43, 0, 14, 930, 1; 
Raliegh-Durham  NC, 988, 1, 6, 58, 0, 11, 918, 0; 
Dallas-Ft. Worth  TX, 992, 1, 7, 37, 0, 9, 937, 2; 
Chicago  IL, 997, 1, 8, 42, 0, 2, 935, 1; 
San Jose  CA, 992, 4, 6, 68, 0, 8, 888, 0; 
San Juan Marin  Puerto Rico, 987, 3, 13, 55, 0, 14, 897, 2; 
Nashville  TN, 990, 4, 12, 40, 0, 10, 920, 1; 
Newark  NJ, 992, 5, 9, 65, 0, 6, 900, 1; 
Denver  CO, 995, 1, 2, 32, 0, 5, 949, 2; 
Houston  TX, 991, 3, 8, 31, 0, 11, 945, 0; 
New Orleans  LA, 989, 5, 2, 46, 0, 10, 928, 2; 
Atlanta  GA, 992, 0, 1, 30, 0, 9, 956, 0; 
Salt Lake City  UT, 990, 4, 11, 66, 0, 8, 896, 2; 
Cincinnati  OH, 991, 2, 4, 35, 0, 8, 940, 2; 
Los Angeles  CA, 995, 2, 7, 62, 0, 4, 917, 1; 
New York  NY, 990, 2, 4, 34, 0, 14, 941, 0; 
Orlando  FL, 982, 3, 4, 47, 0, 16, 916, 1; 
Minneapolis-St. Paul  MN, 993, 2, 5, 43, 0, 9, 936, 0; 
Memphis  TN, 985, 6, 8, 43, 0, 13, 923, 1; 
Boston  MA, 995, 2, 3, 28, 0, 5, 956, 1; 
St. Louis  MO, 983, 2, 9, 61, 0, 15, 902, 1; 
Albuquerque  NM, 983, 1, 1, 40, 0, 14, 940, 3; 
Pittsburgh  PA, 988, 7, 5, 38, 0, 11, 934, 2; 
Philadelphia  PA, 987, 2, 2, 54, 0, 12, 925, 0; 
Charlotte  NC, 991, 3, 3, 38, 0, 7, 942, 1; 
Baltimore  MD, 991, 0, 1, 30, 0, 7, 958, 0; 
San Francisco  CA, 991, 4, 3, 60, 0, 11, 914, 0; 
Syracuse  NY, 9923, 69, 186, 1475, 0, 64, 7888, 9; 
Indianapolis  IN, 986, 2, 2, 28, 0, 12, 949, 3; 
Seattle  WA, 989, 2, 5, 47, 0, 10, 928, 1; 
179; 
Milwaukee  WI, 9920, 378, 375, 303, 0, 73, 7967, 14; 
Washington DC, 9939, 119, 314, 1666, 0, 56, 7465, 9; 
Anchorage  AK, 992, 2, 6, 40, 0, 9, 922, 0; 
Phoenix  AZ, 986, 9, 7, 52, 0, 13, 902, 2; 
Las Vagas  NV, 993, 2, 5, 38, 0, 7, 941, 1; 
Columbus  OH, 987, 2, 3, 38, 0, 14, 935, 1; 
Raliegh-Durham  NC, 988, 1, 6, 55, 0, 11, 921, 0; 
Dallas-Ft. Worth  TX, 992, 1, 6, 36, 0, 9, 939, 2; 
Chicago  IL, 997, 1, 8, 39, 0, 2, 938, 1; 
San Jose  CA, 992, 3, 7, 65, 0, 8, 891, 0; 
San Juan Marin  Puerto Rico, 987, 3, 13, 54, 0, 14, 898, 2; 
Nashville  TN, 990, 5, 12, 39, 0, 10, 921, 1; 
Newark  NJ, 992, 2, 12, 62, 0, 6, 903, 1; 
Denver  CO, 995, 1, 2, 30, 0, 5, 951, 2; 
Houston  TX, 991, 3, 7, 31, 0, 11, 946, 0; 
New Orleans  LA, 989, 5, 2, 42, 0, 10, 932, 2; 
Atlanta  GA, 992, 1, 1, 28, 0, 9, 958, 0; 
Salt Lake City  UT, 990, 4, 11, 64, 0, 8, 898, 2; 
Cincinnati  OH, 991, 2, 3, 31, 0, 8, 945, 2; 
Los Angeles  CA, 995, 2, 7, 60, 0, 4, 919, 1; 
New York  NY, 990, 2, 3, 30, 0, 14, 946, 0; 
Orlando  FL, 982, 3, 3, 47, 0, 16, 917, 1; 
Minneapolis-St. Paul  MN, 993, 2, 5, 43, 0, 9, 936, 0; 
Memphis  TN, 985, 5, 7, 44, 0, 13, 924, 1; 
Boston  MA, 995, 2, 3, 26, 0, 5, 958, 1; 
St. Louis  MO, 983, 2, 9, 53, 0, 15, 910, 1; 
Albuquerque  NM, 982, 1, 1, 36, 0, 15, 943, 3; 
Pittsburgh  PA, 988, 7, 4, 36, 0, 11, 937, 2; 
Philadelphia  PA, 987, 2, 2, 49, 0, 12, 930, 0; 
Charlotte  NC, 991, 1, 5, 34, 0, 7, 946, 1; 
Baltimore  MD, 991, 0, 1, 26, 0, 7, 962, 0; 
San Francisco  CA, 991, 4, 3, 56, 0, 11, 918, 0; 
Syracuse  NY, 9923, 57, 177, 1458, 0, 64, 7928, 9; 
Indianapolis  IN, 986, 2, 2, 27, 0, 12, 950, 3; 
Seattle  WA, 989, 2, 4, 44, 0, 10, 932, 1; 
180; 
Milwaukee  WI, 9920, 379, 380, 308, 0, 73, 7969, 14; 
Washington DC, 9939, 115, 305, 1665, 0, 56, 7489, 9; 
Anchorage  AK, 992, 3, 6, 36, 0, 9, 926, 0; 
Phoenix  AZ, 986, 8, 7, 47, 0, 13, 908, 2; 
Las Vagas  NV, 993, 1, 5, 38, 0, 7, 942, 1; 
Columbus  OH, 987, 3, 3, 32, 0, 14, 941, 1; 
Raliegh-Durham  NC, 988, 1, 4, 49, 0, 11, 929, 0; 
Dallas-Ft. Worth  TX, 992, 1, 5, 32, 0, 9, 944, 2; 
Chicago  IL, 997, 0, 7, 40, 0, 2, 939, 1; 
San Jose  CA, 992, 3, 7, 62, 0, 8, 895, 0; 
San Juan Marin  Puerto Rico, 987, 3, 12, 49, 0, 14, 904, 2; 
Nashville  TN, 990, 4, 12, 37, 0, 10, 924, 1; 
Newark  NJ, 992, 2, 11, 60, 0, 6, 906, 1; 
Denver  CO, 996, 1, 2, 25, 0, 5, 956, 2; 
Houston  TX, 991, 3, 5, 33, 0, 11, 946, 0; 
New Orleans  LA, 989, 5, 2, 37, 0, 10, 937, 2; 
Atlanta  GA, 992, 1, 1, 25, 0, 9, 961, 0; 
Salt Lake City  UT, 989, 5, 11, 59, 0, 9, 902, 2; 
Cincinnati  OH, 991, 2, 2, 30, 0, 8, 947, 2; 
Los Angeles  CA, 995, 2, 7, 57, 0, 4, 922, 1; 
New York  NY, 988, 0, 5, 24, 0, 16, 950, 0; 
Orlando  FL, 982, 2, 4, 43, 0, 16, 921, 1; 
Minneapolis-St. Paul  MN, 993, 2, 4, 39, 0, 9, 941, 0; 
Memphis  TN, 985, 5, 7, 39, 0, 13, 929, 1; 
Boston  MA, 995, 2, 3, 24, 0, 5, 960, 1; 
St. Louis  MO, 983, 2, 8, 49, 0, 15, 915, 1; 
Albuquerque  NM, 982, 1, 1, 33, 0, 15, 946, 3; 
Pittsburgh  PA, 988, 6, 5, 34, 0, 11, 939, 2; 
Philadelphia  PA, 987, 2, 2, 40, 0, 12, 939, 0; 
Charlotte  NC, 991, 1, 5, 32, 0, 7, 948, 1; 
Baltimore  MD, 991, 0, 1, 24, 0, 7, 964, 0; 
San Francisco  CA, 990, 4, 3, 49, 0, 11, 924, 1; 
Syracuse  NY, 9923, 50, 161, 1440, 0, 64, 7971, 9; 
Indianapolis  IN, 986, 2, 2, 25, 0, 12, 952, 3; 
Seattle  WA, 989, 2, 4, 39, 0, 10, 937, 1; 
181; 
Milwaukee  WI, 9920, 367, 443, 320, 0, 73, 7994, 14; 
Washington DC, 9937, 118, 261, 1504, 0, 58, 7702, 9; 
Anchorage  AK, 992, 3, 6, 32, 0, 9, 930, 0; 
Phoenix  AZ, 986, 8, 5, 41, 0, 13, 917, 2; 
Las Vagas  NV, 993, 0, 6, 34, 0, 7, 946, 1; 
Columbus  OH, 987, 3, 3, 30, 0, 14, 943, 1; 
Raliegh-Durham  NC, 988, 1, 3, 47, 0, 11, 932, 0; 
Dallas-Ft. Worth  TX, 992, 3, 4, 28, 0, 9, 949, 2; 
Chicago  IL, 997, 0, 7, 34, 0, 2, 945, 1; 
San Jose  CA, 992, 4, 5, 56, 0, 8, 903, 0; 
San Juan Marin  Puerto Rico, 987, 3, 11, 43, 0, 14, 911, 2; 
Nashville  TN, 990, 4, 11, 33, 0, 10, 929, 1; 
Newark  NJ, 992, 2, 10, 52, 0, 6, 915, 1; 
Denver  CO, 996, 2, 2, 22, 0, 5, 959, 2; 
Houston  TX, 991, 3, 3, 33, 0, 11, 948, 0; 
New Orleans  LA, 989, 4, 3, 34, 0, 10, 940, 2; 
Atlanta  GA, 992, 1, 1, 17, 0, 9, 969, 0; 
Salt Lake City  UT, 989, 4, 10, 57, 0, 9, 906, 2; 
Cincinnati  OH, 991, 2, 2, 30, 0, 8, 947, 2; 
Los Angeles  CA, 995, 2, 5, 51, 0, 4, 930, 1; 
New York  NY, 988, 0, 4, 21, 0, 16, 954, 0; 
Orlando  FL, 982, 1, 5, 33, 0, 16, 931, 1; 
Minneapolis-St. Paul  MN, 993, 2, 3, 36, 0, 9, 945, 0; 
Memphis  TN, 985, 5, 6, 34, 0, 13, 935, 1; 
Boston  MA, 995, 3, 3, 21, 0, 5, 963, 1; 
St. Louis  MO, 983, 4, 7, 47, 0, 15, 918, 1; 
Albuquerque  NM, 982, 1, 1, 32, 0, 15, 947, 3; 
Pittsburgh  PA, 988, 6, 4, 30, 0, 11, 944, 2; 
Philadelphia  PA, 987, 2, 1, 34, 0, 12, 946, 0; 
Charlotte  NC, 991, 1, 5, 28, 0, 7, 952, 1; 
Baltimore  MD, 991, 0, 1, 22, 0, 7, 966, 0; 
San Francisco  CA, 989, 4, 3, 44, 0, 12, 929, 1; 
Syracuse  NY, 9923, 52, 147, 1234, 0, 64, 8195, 9; 
Indianapolis  IN, 986, 2, 2, 22, 0, 12, 955, 3; 
Seattle  WA, 989, 2, 4, 36, 0, 10, 940, 1; 
182; 
Milwaukee  WI, 9920, 371, 446, 324, 0, 73, 7998, 14; 
Washington DC, 9937, 116, 248, 1517, 0, 58, 7715, 9; 
Anchorage  AK, 992, 2, 6, 32, 0, 9, 931, 0; 
Phoenix  AZ, 986, 7, 5, 40, 0, 13, 919, 2; 
Las Vagas  NV, 993, 0, 6, 33, 0, 7, 947, 1; 
Columbus  OH, 987, 3, 1, 31, 0, 14, 944, 1; 
Raliegh-Durham  NC, 988, 1, 3, 45, 0, 11, 934, 0; 
Dallas-Ft. Worth  TX, 992, 3, 4, 27, 0, 9, 950, 2; 
Chicago  IL, 997, 0, 6, 34, 0, 2, 946, 1; 
San Jose  CA, 992, 3, 5, 54, 0, 8, 906, 0; 
San Juan Marin  Puerto Rico, 987, 3, 9, 44, 0, 14, 912, 2; 
Nashville  TN, 990, 4, 10, 28, 0, 10, 935, 1; 
Newark  NJ, 992, 2, 9, 47, 0, 6, 921, 1; 
Denver  CO, 996, 2, 2, 19, 0, 5, 962, 2; 
Houston  TX, 991, 2, 4, 30, 0, 11, 951, 0; 
New Orleans  LA, 989, 3, 4, 32, 0, 10, 942, 2; 
Atlanta  GA, 992, 1, 1, 16, 0, 9, 970, 0; 
Salt Lake City  UT, 988, 4, 10, 55, 0, 10, 908, 2; 
Cincinnati  OH, 991, 3, 2, 27, 0, 8, 950, 2; 
Los Angeles  CA, 994, 2, 5, 47, 0, 5, 933, 1; 
New York  NY, 988, 0, 4, 18, 0, 16, 957, 0; 
Orlando  FL, 982, 1, 5, 33, 0, 16, 931, 1; 
Minneapolis-St. Paul  MN, 993, 0, 5, 34, 0, 9, 947, 0; 
Memphis  TN, 985, 5, 6, 32, 0, 13, 937, 1; 
Boston  MA, 995, 3, 3, 21, 0, 5, 963, 1; 
St. Louis  MO, 983, 4, 7, 45, 0, 15, 920, 1; 
Albuquerque  NM, 982, 0, 2, 28, 0, 15, 951, 3; 
Pittsburgh  PA, 988, 6, 4, 27, 0, 11, 947, 2; 
Philadelphia  PA, 987, 2, 1, 33, 0, 12, 947, 0; 
Charlotte  NC, 991, 1, 5, 26, 0, 7, 954, 1; 
Baltimore  MD, 991, 0, 0, 21, 0, 7, 968, 0; 
San Francisco  CA, 988, 4, 3, 37, 0, 13, 935, 1; 
Syracuse  NY, 9922, 49, 142, 1204, 0, 65, 8237, 9; 
Indianapolis  IN, 986, 2, 2, 21, 0, 12, 956, 3; 
Seattle  WA, 989, 2, 4, 31, 0, 10, 945, 1; 
183; 
Milwaukee  WI, 9920, 379, 444, 336, 0, 73, 7999, 14; 
Washington DC, 9937, 113, 243, 1513, 0, 58, 7735, 9; 
Anchorage  AK, 992, 2, 6, 30, 0, 9, 933, 0; 
Phoenix  AZ, 986, 6, 6, 38, 0, 13, 921, 2; 
Las Vagas  NV, 993, 0, 5, 32, 0, 7, 949, 1; 
Columbus  OH, 987, 3, 1, 29, 0, 14, 946, 1; 
Raliegh-Durham  NC, 988, 1, 3, 42, 0, 11, 937, 0; 
Dallas-Ft. Worth  TX, 992, 3, 3, 22, 0, 9, 956, 2; 
Chicago  IL, 997, 0, 6, 31, 0, 2, 949, 1; 
San Jose  CA, 992, 3, 4, 50, 0, 8, 911, 0; 
San Juan Marin  Puerto Rico, 987, 3, 10, 41, 0, 14, 915, 2; 
Nashville  TN, 990, 4, 8, 28, 0, 10, 937, 1; 
Newark  NJ, 992, 2, 9, 43, 0, 6, 925, 1; 
Denver  CO, 996, 2, 1, 19, 0, 5, 963, 2; 
Houston  TX, 991, 2, 4, 28, 0, 11, 953, 0; 
New Orleans  LA, 989, 1, 6, 27, 0, 10, 947, 2; 
Atlanta  GA, 992, 1, 1, 15, 0, 9, 971, 0; 
Salt Lake City  UT, 988, 4, 8, 53, 0, 10, 912, 2; 
Cincinnati  OH, 991, 3, 1, 27, 0, 8, 951, 2; 
Los Angeles  CA, 994, 3, 4, 41, 0, 5, 940, 1; 
New York  NY, 988, 0, 3, 17, 0, 16, 959, 0; 
Orlando  FL, 982, 1, 5, 32, 0, 16, 932, 1; 
Minneapolis-St. Paul  MN, 993, 0, 5, 30, 0, 9, 951, 0; 
Memphis  TN, 985, 3, 6, 30, 0, 13, 941, 1; 
Boston  MA, 995, 3, 3, 16, 0, 5, 968, 1; 
St. Louis  MO, 983, 4, 6, 43, 0, 15, 923, 1; 
Albuquerque  NM, 982, 0, 1, 29, 0, 15, 951, 3; 
Pittsburgh  PA, 988, 5, 5, 24, 0, 11, 950, 2; 
Philadelphia  PA, 987, 2, 1, 31, 0, 12, 949, 0; 
Charlotte  NC, 991, 1, 4, 24, 0, 7, 957, 1; 
Baltimore  MD, 991, 0, 0, 19, 0, 7, 970, 0; 
San Francisco  CA, 988, 4, 2, 37, 0, 13, 936, 1; 
Syracuse  NY, 9921, 42, 130, 1188, 0, 66, 8272, 9; 
Indianapolis  IN, 986, 2, 2, 19, 0, 12, 958, 3; 
Seattle  WA, 989, 2, 4, 26, 0, 10, 950, 1; 
184; 
Milwaukee  WI, 9920, 361, 446, 376, 0, 73, 8023, 14; 
Washington DC, 9935, 109, 204, 1349, 0, 60, 7940, 9; 
Anchorage  AK, 992, 1, 4, 26, 0, 9, 940, 0; 
Phoenix  AZ, 986, 5, 7, 29, 0, 13, 931, 2; 
Las Vagas  NV, 993, 0, 4, 29, 0, 7, 953, 1; 
Columbus  OH, 987, 4, 1, 26, 0, 14, 949, 1; 
Raliegh-Durham  NC, 988, 1, 3, 34, 0, 11, 945, 0; 
Dallas-Ft. Worth  TX, 992, 3, 3, 21, 0, 9, 957, 2; 
Chicago  IL, 997, 1, 6, 28, 0, 2, 952, 1; 
San Jose  CA, 992, 2, 5, 40, 0, 8, 921, 0; 
San Juan Marin  Puerto Rico, 987, 3, 9, 39, 0, 14, 919, 2; 
Nashville  TN, 990, 3, 7, 28, 0, 10, 939, 1; 
Newark  NJ, 992, 2, 9, 40, 0, 6, 928, 1; 
Denver  CO, 996, 2, 1, 15, 0, 5, 967, 2; 
Houston  TX, 991, 3, 4, 28, 0, 11, 953, 0; 
New Orleans  LA, 989, 2, 5, 24, 0, 10, 951, 2; 
Atlanta  GA, 992, 1, 1, 11, 0, 9, 975, 0; 
Salt Lake City  UT, 988, 3, 7, 51, 0, 10, 916, 2; 
Cincinnati  OH, 991, 2, 2, 26, 0, 8, 952, 2; 
Los Angeles  CA, 994, 2, 5, 39, 0, 5, 942, 1; 
New York  NY, 988, 0, 3, 16, 0, 16, 960, 0; 
Orlando  FL, 982, 0, 6, 30, 0, 16, 934, 1; 
Minneapolis-St. Paul  MN, 993, 0, 5, 26, 0, 9, 955, 0; 
Memphis  TN, 985, 3, 6, 27, 0, 13, 944, 1; 
Boston  MA, 995, 3, 3, 13, 0, 5, 971, 1; 
St. Louis  MO, 983, 3, 6, 39, 0, 15, 928, 1; 
Albuquerque  NM, 981, 0, 1, 26, 0, 16, 953, 3; 
Pittsburgh  PA, 987, 1, 9, 20, 0, 12, 953, 2; 
Philadelphia  PA, 987, 0, 2, 27, 0, 12, 954, 0; 
Charlotte  NC, 991, 1, 2, 23, 0, 7, 960, 1; 
Baltimore  MD, 991, 0, 0, 17, 0, 7, 972, 0; 
San Francisco  CA, 988, 4, 2, 31, 0, 13, 942, 1; 
Syracuse  NY, 9920, 40, 122, 1008, 0, 67, 8461, 9; 
Indianapolis  IN, 986, 1, 2, 19, 0, 12, 959, 3; 
Seattle  WA, 989, 2, 4, 23, 0, 10, 953, 1; 
185; 
Milwaukee  WI, 9920, 362, 460, 377, 0, 73, 8025, 14; 
Washington DC, 9934, 92, 210, 1339, 0, 60, 7965, 10; 
Anchorage  AK, 992, 1, 4, 25, 0, 9, 941, 0; 
Phoenix  AZ, 986, 4, 8, 28, 0, 13, 932, 2; 
Las Vagas  NV, 993, 0, 3, 28, 0, 7, 955, 1; 
Columbus  OH, 987, 4, 0, 25, 0, 14, 951, 1; 
Raliegh-Durham  NC, 988, 1, 3, 32, 0, 11, 947, 0; 
Dallas-Ft. Worth  TX, 992, 3, 3, 20, 0, 9, 958, 2; 
Chicago  IL, 997, 1, 6, 27, 0, 2, 953, 1; 
San Jose  CA, 991, 2, 5, 40, 0, 8, 920, 1; 
San Juan Marin  Puerto Rico, 987, 3, 9, 38, 0, 14, 920, 2; 
Nashville  TN, 990, 3, 7, 27, 0, 10, 940, 1; 
Newark  NJ, 992, 1, 8, 40, 0, 6, 930, 1; 
Denver  CO, 996, 2, 1, 12, 0, 5, 970, 2; 
Houston  TX, 991, 3, 4, 26, 0, 11, 955, 0; 
New Orleans  LA, 989, 2, 5, 22, 0, 10, 953, 2; 
Atlanta  GA, 991, 1, 1, 8, 0, 10, 977, 0; 
Salt Lake City  UT, 988, 3, 6, 51, 0, 10, 917, 2; 
Cincinnati  OH, 991, 2, 2, 26, 0, 8, 952, 2; 
Los Angeles  CA, 994, 2, 5, 36, 0, 5, 945, 1; 
New York  NY, 988, 0, 3, 15, 0, 16, 961, 0; 
Orlando  FL, 982, 0, 6, 28, 0, 16, 936, 1; 
Minneapolis-St. Paul  MN, 993, 0, 4, 26, 0, 9, 956, 0; 
Memphis  TN, 985, 2, 7, 26, 0, 13, 945, 1; 
Boston  MA, 995, 3, 2, 14, 0, 5, 971, 1; 
St. Louis  MO, 983, 2, 7, 38, 0, 15, 929, 1; 
Albuquerque  NM, 981, 0, 1, 25, 0, 16, 954, 3; 
Pittsburgh  PA, 987, 1, 8, 20, 0, 12, 954, 2; 
Philadelphia  PA, 987, 0, 2, 26, 0, 12, 955, 0; 
Charlotte  NC, 991, 1, 1, 24, 0, 7, 960, 1; 
Baltimore  MD, 991, 0, 0, 16, 0, 7, 973, 0; 
San Francisco  CA, 988, 4, 2, 26, 0, 13, 947, 1; 
Syracuse  NY, 9920, 39, 115, 982, 0, 67, 8497, 9; 
Indianapolis  IN, 986, 1, 2, 17, 0, 12, 961, 3; 
Seattle  WA, 989, 2, 4, 23, 0, 10, 953, 1; 
186; 
Milwaukee  WI, 9920, 369, 466, 381, 0, 73, 8026, 14; 
Washington DC, 9934, 86, 195, 1338, 0, 60, 7989, 10; 
Anchorage  AK, 992, 1, 4, 25, 0, 9, 941, 0; 
Phoenix  AZ, 986, 3, 9, 27, 0, 13, 933, 2; 
Las Vagas  NV, 993, 0, 3, 26, 0, 7, 957, 1; 
Columbus  OH, 987, 4, 0, 24, 0, 14, 952, 1; 
Raliegh-Durham  NC, 988, 1, 3, 29, 0, 11, 950, 0; 
Dallas-Ft. Worth  TX, 992, 2, 4, 19, 0, 9, 959, 2; 
Chicago  IL, 997, 1, 6, 25, 0, 2, 955, 1; 
San Jose  CA, 991, 2, 4, 39, 0, 8, 922, 1; 
San Juan Marin  Puerto Rico, 987, 3, 9, 37, 0, 14, 921, 2; 
Nashville  TN, 990, 2, 5, 28, 0, 10, 942, 1; 
Newark  NJ, 992, 1, 7, 41, 0, 6, 930, 1; 
Denver  CO, 996, 2, 1, 11, 0, 5, 971, 2; 
Houston  TX, 991, 3, 3, 26, 0, 11, 956, 0; 
New Orleans  LA, 989, 2, 5, 21, 0, 10, 954, 2; 
Atlanta  GA, 991, 1, 1, 7, 0, 10, 978, 0; 
Salt Lake City  UT, 988, 4, 5, 49, 0, 10, 920, 2; 
Cincinnati  OH, 991, 2, 2, 23, 0, 8, 955, 2; 
Los Angeles  CA, 994, 2, 5, 32, 0, 5, 949, 1; 
New York  NY, 988, 0, 2, 15, 0, 16, 962, 0; 
Orlando  FL, 982, 0, 5, 26, 0, 16, 939, 1; 
Minneapolis-St. Paul  MN, 992, 0, 4, 24, 0, 10, 957, 0; 
Memphis  TN, 985, 2, 7, 26, 0, 13, 945, 1; 
Boston  MA, 995, 3, 2, 13, 0, 5, 972, 1; 
St. Louis  MO, 983, 2, 7, 33, 0, 15, 934, 1; 
Albuquerque  NM, 981, 0, 1, 22, 0, 16, 957, 3; 
Pittsburgh  PA, 987, 1, 8, 18, 0, 12, 956, 2; 
Philadelphia  PA, 987, 0, 2, 24, 0, 12, 957, 0; 
Charlotte  NC, 991, 1, 1, 22, 0, 7, 962, 1; 
Baltimore  MD, 991, 0, 0, 12, 0, 7, 977, 0; 
San Francisco  CA, 988, 4, 2, 24, 0, 13, 949, 1; 
Syracuse  NY, 9920, 39, 108, 960, 0, 67, 8531, 9; 
Indianapolis  IN, 986, 1, 2, 17, 0, 12, 961, 3; 
Seattle  WA, 989, 2, 4, 20, 0, 10, 956, 1; 
187; 
Milwaukee  WI, 9918, 345, 453, 433, 0, 74, 8052, 14; 
Washington DC, 9931, 85, 171, 1195, 0, 63, 8154, 10; 
Anchorage  AK, 992, 1, 3, 21, 0, 9, 946, 0; 
Phoenix  AZ, 986, 3, 8, 24, 0, 13, 937, 2; 
Las Vagas  NV, 993, 0, 2, 23, 0, 7, 961, 1; 
Columbus  OH, 987, 3, 1, 23, 0, 14, 953, 1; 
Raliegh-Durham  NC, 988, 0, 3, 28, 0, 11, 952, 0; 
Dallas-Ft. Worth  TX, 992, 2, 1, 21, 0, 9, 960, 2; 
Chicago  IL, 997, 1, 5, 23, 0, 2, 958, 1; 
San Jose  CA, 991, 2, 4, 32, 0, 8, 929, 1; 
San Juan Marin  Puerto Rico, 987, 2, 8, 35, 0, 14, 925, 2; 
Nashville  TN, 990, 2, 5, 23, 0, 10, 947, 1; 
Newark  NJ, 992, 2, 6, 37, 0, 6, 935, 1; 
Denver  CO, 996, 2, 1, 12, 0, 5, 971, 2; 
Houston  TX, 991, 1, 3, 25, 0, 11, 959, 0; 
New Orleans  LA, 989, 1, 6, 17, 0, 10, 958, 2; 
Atlanta  GA, 991, 1, 1, 7, 0, 10, 978, 0; 
Salt Lake City  UT, 988, 4, 4, 45, 0, 10, 925, 2; 
Cincinnati  OH, 991, 2, 2, 19, 0, 8, 959, 2; 
Los Angeles  CA, 994, 2, 3, 27, 0, 5, 956, 1; 
New York  NY, 988, 0, 2, 14, 0, 16, 963, 0; 
Orlando  FL, 982, 0, 4, 23, 0, 16, 943, 1; 
Minneapolis-St. Paul  MN, 992, 0, 3, 23, 0, 10, 959, 0; 
Memphis  TN, 985, 1, 8, 21, 0, 13, 950, 1; 
Boston  MA, 995, 4, 2, 13, 0, 5, 972, 1; 
St. Louis  MO, 983, 3, 7, 29, 0, 15, 938, 1; 
Albuquerque  NM, 981, 0, 1, 20, 0, 16, 959, 3; 
Pittsburgh  PA, 987, 1, 8, 17, 0, 12, 957, 2; 
Philadelphia  PA, 987, 0, 2, 21, 0, 12, 960, 0; 
Charlotte  NC, 991, 1, 1, 22, 0, 7, 962, 1; 
Baltimore  MD, 991, 0, 0, 12, 0, 7, 977, 0; 
San Francisco  CA, 988, 4, 2, 21, 0, 13, 953, 1; 
Syracuse  NY, 9919, 38, 97, 826, 0, 68, 8676, 9; 
Indianapolis  IN, 986, 1, 1, 16, 0, 12, 963, 3; 
Seattle  WA, 989, 2, 5, 18, 0, 10, 959, 1; 
188; 
Milwaukee  WI, 9917, 347, 459, 439, 0, 75, 8053, 14; 
Washington DC, 9928, 82, 166, 1186, 0, 64, 8175, 11; 
Anchorage  AK, 992, 1, 3, 21, 0, 9, 946, 0; 
Phoenix  AZ, 986, 3, 8, 24, 0, 13, 937, 2; 
Las Vagas  NV, 993, 0, 2, 23, 0, 7, 961, 1; 
Columbus  OH, 987, 3, 1, 22, 0, 14, 954, 1; 
Raliegh-Durham  NC, 988, 0, 3, 28, 0, 11, 952, 0; 
Dallas-Ft. Worth  TX, 992, 2, 1, 21, 0, 9, 960, 2; 
Chicago  IL, 997, 1, 5, 22, 0, 2, 959, 1; 
San Jose  CA, 991, 2, 3, 33, 0, 8, 929, 1; 
San Juan Marin  Puerto Rico, 987, 3, 8, 33, 0, 14, 927, 2; 
Nashville  TN, 990, 2, 4, 23, 0, 10, 949, 1; 
Newark  NJ, 992, 2, 6, 37, 0, 6, 935, 1; 
Denver  CO, 996, 2, 1, 11, 0, 5, 972, 2; 
Houston  TX, 991, 1, 3, 23, 0, 11, 961, 0; 
New Orleans  LA, 989, 1, 6, 15, 0, 10, 960, 2; 
Atlanta  GA, 991, 0, 2, 5, 0, 10, 980, 0; 
Salt Lake City  UT, 988, 4, 3, 43, 0, 10, 928, 2; 
Cincinnati  OH, 991, 3, 2, 18, 0, 8, 960, 2; 
Los Angeles  CA, 994, 3, 2, 27, 0, 5, 957, 1; 
New York  NY, 988, 0, 2, 13, 0, 16, 964, 0; 
Orlando  FL, 982, 0, 4, 20, 0, 16, 946, 1; 
Minneapolis-St. Paul  MN, 992, 0, 2, 20, 0, 10, 963, 0; 
Memphis  TN, 985, 1, 7, 19, 0, 13, 953, 1; 
Boston  MA, 995, 4, 1, 13, 0, 5, 973, 1; 
St. Louis  MO, 983, 3, 6, 29, 0, 15, 939, 1; 
Albuquerque  NM, 981, 0, 0, 21, 0, 16, 959, 3; 
Pittsburgh  PA, 987, 1, 8, 16, 0, 12, 958, 2; 
Philadelphia  PA, 987, 0, 2, 19, 0, 12, 962, 0; 
Charlotte  NC, 991, 1, 0, 22, 0, 7, 963, 1; 
Baltimore  MD, 991, 0, 0, 12, 0, 7, 977, 0; 
San Francisco  CA, 988, 4, 2, 20, 0, 13, 954, 1; 
Syracuse  NY, 9919, 38, 88, 818, 0, 68, 8694, 9; 
Indianapolis  IN, 986, 1, 2, 13, 0, 12, 966, 3; 
Seattle  WA, 989, 2, 4, 17, 0, 10, 961, 1; 
189; 
Milwaukee  WI, 9917, 350, 464, 443, 0, 75, 8054, 14; 
Washington DC, 9928, 73, 158, 1186, 0, 64, 8196, 11; 
Anchorage  AK, 992, 1, 3, 17, 0, 9, 950, 0; 
Phoenix  AZ, 986, 3, 7, 24, 0, 13, 938, 2; 
Las Vagas  NV, 993, 0, 2, 23, 0, 7, 961, 1; 
Columbus  OH, 986, 3, 1, 20, 0, 14, 955, 2; 
Raliegh-Durham  NC, 988, 0, 3, 27, 0, 11, 953, 0; 
Dallas-Ft. Worth  TX, 992, 2, 1, 19, 0, 9, 962, 2; 
Chicago  IL, 997, 1, 5, 21, 0, 2, 960, 1; 
San Jose  CA, 991, 2, 2, 32, 0, 8, 931, 1; 
San Juan Marin  Puerto Rico, 987, 4, 6, 33, 0, 14, 929, 2; 
Nashville  TN, 990, 2, 5, 22, 0, 10, 950, 1; 
Newark  NJ, 992, 2, 5, 36, 0, 6, 937, 1; 
Denver  CO, 996, 2, 1, 11, 0, 5, 972, 2; 
Houston  TX, 991, 1, 3, 22, 0, 11, 962, 0; 
New Orleans  LA, 989, 1, 6, 12, 0, 10, 963, 2; 
Atlanta  GA, 991, 0, 2, 5, 0, 10, 980, 0; 
Salt Lake City  UT, 988, 3, 4, 40, 0, 10, 931, 2; 
Cincinnati  OH, 991, 2, 3, 16, 0, 8, 962, 2; 
Los Angeles  CA, 994, 2, 3, 24, 0, 5, 960, 1; 
New York  NY, 988, 0, 2, 11, 0, 16, 966, 0; 
Orlando  FL, 982, 0, 3, 19, 0, 16, 948, 1; 
Minneapolis-St. Paul  MN, 992, 0, 2, 19, 0, 10, 964, 0; 
Memphis  TN, 985, 0, 7, 18, 0, 13, 955, 1; 
Boston  MA, 995, 4, 1, 11, 0, 5, 975, 1; 
St. Louis  MO, 983, 3, 5, 27, 0, 15, 942, 1; 
Albuquerque  NM, 981, 0, 0, 21, 0, 16, 959, 3; 
Pittsburgh  PA, 987, 0, 9, 15, 0, 12, 959, 2; 
Philadelphia  PA, 987, 0, 2, 18, 0, 12, 963, 0; 
Charlotte  NC, 991, 1, 0, 20, 0, 7, 965, 1; 
Baltimore  MD, 991, 0, 0, 9, 0, 7, 980, 0; 
San Francisco  CA, 988, 3, 3, 17, 0, 13, 957, 1; 
Syracuse  NY, 9919, 34, 84, 809, 0, 68, 8715, 9; 
Indianapolis  IN, 986, 1, 2, 12, 0, 12, 967, 3; 
Seattle  WA, 989, 2, 4, 15, 0, 10, 963, 1; 
190; 
Milwaukee  WI, 9917, 320, 465, 478, 0, 75, 8081, 14; 
Washington DC, 9927, 73, 148, 1049, 0, 65, 8348, 11; 
Anchorage  AK, 992, 1, 2, 16, 0, 9, 952, 0; 
Phoenix  AZ, 986, 1, 8, 23, 0, 13, 940, 2; 
Las Vagas  NV, 992, 0, 2, 22, 0, 8, 961, 1; 
Columbus  OH, 986, 2, 2, 18, 0, 14, 957, 2; 
Raliegh-Durham  NC, 988, 0, 3, 22, 0, 11, 958, 0; 
Dallas-Ft. Worth  TX, 992, 1, 2, 18, 0, 9, 963, 2; 
Chicago  IL, 997, 1, 4, 19, 0, 2, 963, 1; 
San Jose  CA, 991, 2, 2, 29, 0, 8, 934, 1; 
San Juan Marin  Puerto Rico, 987, 4, 5, 31, 0, 14, 932, 2; 
Nashville  TN, 990, 2, 5, 21, 0, 10, 951, 1; 
Newark  NJ, 992, 2, 5, 31, 0, 6, 942, 1; 
Denver  CO, 996, 2, 1, 7, 0, 5, 976, 2; 
Houston  TX, 991, 1, 3, 21, 0, 11, 963, 0; 
New Orleans  LA, 989, 1, 4, 14, 0, 10, 963, 2; 
Atlanta  GA, 991, 0, 2, 4, 0, 10, 981, 0; 
Salt Lake City  UT, 987, 3, 3, 38, 0, 11, 933, 2; 
Cincinnati  OH, 991, 2, 2, 15, 0, 8, 964, 2; 
Los Angeles  CA, 994, 2, 3, 20, 0, 5, 964, 1; 
New York  NY, 988, 0, 2, 11, 0, 16, 966, 0; 
Orlando  FL, 982, 1, 2, 17, 0, 16, 951, 1; 
Minneapolis-St. Paul  MN, 992, 0, 2, 18, 0, 10, 965, 0; 
Memphis  TN, 985, 0, 6, 17, 0, 13, 957, 1; 
Boston  MA, 995, 1, 3, 12, 0, 5, 975, 1; 
St. Louis  MO, 983, 2, 5, 26, 0, 15, 944, 1; 
Albuquerque  NM, 980, 0, 0, 20, 0, 16, 959, 4; 
Pittsburgh  PA, 987, 0, 9, 15, 0, 12, 959, 2; 
Philadelphia  PA, 987, 0, 2, 17, 0, 12, 964, 0; 
Charlotte  NC, 991, 0, 1, 18, 0, 7, 967, 1; 
Baltimore  MD, 991, 0, 0, 7, 0, 7, 982, 0; 
San Francisco  CA, 988, 3, 3, 14, 0, 13, 960, 1; 
Syracuse  NY, 9918, 29, 86, 676, 0, 69, 8851, 9; 
Indianapolis  IN, 986, 1, 1, 11, 0, 12, 969, 3; 
Seattle  WA, 989, 2, 3, 14, 0, 10, 965, 1; 
191; 
Milwaukee  WI, 9917, 324, 459, 494, 0, 75, 8082, 14; 
Washington DC, 9927, 72, 142, 1038, 0, 65, 8372, 11; 
Anchorage  AK, 992, 1, 2, 16, 0, 9, 952, 0; 
Phoenix  AZ, 986, 1, 8, 23, 0, 13, 940, 2; 
Las Vagas  NV, 992, 0, 2, 21, 0, 8, 962, 1; 
Columbus  OH, 986, 2, 2, 17, 0, 14, 958, 2; 
Raliegh-Durham  NC, 988, 0, 3, 21, 0, 11, 959, 0; 
Dallas-Ft. Worth  TX, 992, 1, 2, 18, 0, 9, 963, 2; 
Chicago  IL, 997, 1, 3, 20, 0, 2, 963, 1; 
San Jose  CA, 991, 2, 2, 29, 0, 8, 934, 1; 
San Juan Marin  Puerto Rico, 987, 4, 5, 30, 0, 14, 933, 2; 
Nashville  TN, 990, 2, 5, 20, 0, 10, 952, 1; 
Newark  NJ, 992, 2, 5, 31, 0, 6, 942, 1; 
Denver  CO, 996, 2, 1, 6, 0, 5, 977, 2; 
Houston  TX, 991, 1, 2, 21, 0, 11, 964, 0; 
New Orleans  LA, 989, 1, 4, 13, 0, 10, 964, 2; 
Atlanta  GA, 991, 0, 2, 4, 0, 10, 981, 0; 
Salt Lake City  UT, 987, 2, 4, 35, 0, 11, 936, 2; 
Cincinnati  OH, 991, 1, 3, 13, 0, 8, 966, 2; 
Los Angeles  CA, 994, 2, 3, 18, 0, 5, 966, 1; 
New York  NY, 988, 0, 2, 9, 0, 16, 968, 0; 
Orlando  FL, 982, 1, 2, 15, 0, 16, 953, 1; 
Minneapolis-St. Paul  MN, 992, 0, 2, 18, 0, 10, 965, 0; 
Memphis  TN, 985, 0, 5, 18, 0, 13, 957, 1; 
Boston  MA, 995, 1, 3, 11, 0, 5, 976, 1; 
St. Louis  MO, 983, 2, 4, 26, 0, 15, 945, 1; 
Albuquerque  NM, 980, 0, 0, 19, 0, 16, 960, 4; 
Pittsburgh  PA, 987, 0, 9, 13, 0, 12, 961, 2; 
Philadelphia  PA, 987, 0, 2, 15, 0, 12, 966, 0; 
Charlotte  NC, 991, 0, 1, 18, 0, 7, 967, 1; 
Baltimore  MD, 991, 0, 0, 5, 0, 7, 984, 0; 
San Francisco  CA, 988, 3, 3, 13, 0, 13, 961, 1; 
Syracuse  NY, 9918, 28, 78, 657, 0, 69, 8881, 9; 
Indianapolis  IN, 986, 1, 1, 10, 0, 12, 970, 3; 
Seattle  WA, 989, 2, 3, 14, 0, 10, 965, 1; 
192; 
Milwaukee  WI, 9917, 329, 467, 499, 0, 75, 8086, 14; 
Washington DC, 9927, 72, 133, 1041, 0, 65, 8385, 11; 
Anchorage  AK, 992, 0, 3, 15, 0, 9, 953, 0; 
Phoenix  AZ, 986, 1, 7, 22, 0, 13, 942, 2; 
Las Vagas  NV, 991, 0, 2, 19, 0, 8, 963, 2; 
Columbus  OH, 986, 2, 2, 14, 0, 14, 961, 2; 
Raliegh-Durham  NC, 988, 0, 3, 18, 0, 11, 962, 0; 
Dallas-Ft. Worth  TX, 992, 1, 2, 17, 0, 9, 964, 2; 
Chicago  IL, 997, 1, 2, 20, 0, 2, 964, 1; 
San Jose  CA, 991, 1, 3, 29, 0, 8, 934, 1; 
San Juan Marin  Puerto Rico, 987, 3, 5, 29, 0, 14, 935, 2; 
Nashville  TN, 990, 2, 5, 19, 0, 10, 953, 1; 
Newark  NJ, 992, 2, 5, 31, 0, 6, 942, 1; 
Denver  CO, 996, 2, 1, 4, 0, 5, 979, 2; 
Houston  TX, 991, 2, 2, 19, 0, 11, 966, 0; 
New Orleans  LA, 989, 1, 4, 12, 0, 10, 965, 2; 
Atlanta  GA, 990, 0, 2, 4, 0, 10, 980, 0; 
Salt Lake City  UT, 987, 1, 5, 30, 0, 11, 941, 2; 
Cincinnati  OH, 991, 1, 3, 12, 0, 8, 967, 2; 
Los Angeles  CA, 994, 1, 4, 18, 0, 5, 966, 1; 
New York  NY, 988, 0, 0, 9, 0, 16, 970, 0; 
Orlando  FL, 982, 1, 2, 15, 0, 16, 953, 1; 
Minneapolis-St. Paul  MN, 992, 1, 2, 17, 0, 10, 966, 0; 
Memphis  TN, 985, 0, 5, 17, 0, 13, 958, 1; 
Boston  MA, 995, 1, 3, 10, 0, 5, 977, 1; 
St. Louis  MO, 983, 4, 4, 24, 0, 15, 947, 1; 
Albuquerque  NM, 980, 0, 0, 17, 0, 16, 962, 4; 
Pittsburgh  PA, 987, 0, 8, 13, 0, 12, 962, 2; 
Philadelphia  PA, 987, 0, 2, 15, 0, 12, 966, 0; 
Charlotte  NC, 991, 0, 1, 18, 0, 7, 967, 1; 
Baltimore  MD, 991, 0, 0, 4, 0, 7, 985, 0; 
San Francisco  CA, 988, 3, 3, 11, 0, 13, 963, 1; 
Syracuse  NY, 9918, 27, 68, 642, 0, 69, 8908, 9; 
Indianapolis  IN, 986, 1, 1, 8, 0, 12, 972, 3; 
Seattle  WA, 989, 2, 3, 12, 0, 10, 967, 1; 
193; 
Milwaukee  WI, 9917, 279, 450, 556, 0, 75, 8114, 14; 
Washington DC, 9924, 63, 129, 912, 0, 68, 8525, 11; 
Anchorage  AK, 992, 0, 3, 15, 0, 9, 953, 0; 
Phoenix  AZ, 986, 1, 7, 21, 0, 13, 943, 2; 
Las Vagas  NV, 991, 0, 2, 17, 0, 8, 965, 2; 
Columbus  OH, 986, 2, 2, 14, 0, 14, 961, 2; 
Raliegh-Durham  NC, 988, 0, 2, 15, 0, 11, 966, 0; 
Dallas-Ft. Worth  TX, 992, 1, 2, 13, 0, 9, 968, 2; 
Chicago  IL, 997, 1, 2, 19, 0, 2, 965, 1; 
San Jose  CA, 991, 3, 4, 27, 0, 8, 936, 1; 
San Juan Marin  Puerto Rico, 987, 3, 5, 28, 0, 14, 936, 2; 
Nashville  TN, 990, 2, 4, 19, 0, 10, 954, 1; 
Newark  NJ, 992, 1, 6, 27, 0, 6, 946, 1; 
Denver  CO, 996, 1, 2, 4, 0, 5, 979, 2; 
Houston  TX, 991, 1, 3, 17, 0, 11, 968, 0; 
New Orleans  LA, 989, 0, 5, 11, 0, 10, 966, 2; 
Atlanta  GA, 990, 0, 2, 3, 0, 10, 981, 0; 
Salt Lake City  UT, 987, 1, 5, 27, 0, 11, 944, 2; 
Cincinnati  OH, 991, 1, 3, 12, 0, 8, 967, 2; 
Los Angeles  CA, 994, 1, 4, 17, 0, 5, 967, 1; 
New York  NY, 988, 0, 0, 8, 0, 16, 971, 0; 
Orlando  FL, 982, 2, 2, 15, 0, 16, 953, 1; 
Minneapolis-St. Paul  MN, 992, 2, 1, 18, 0, 10, 966, 0; 
Memphis  TN, 985, 0, 4, 17, 0, 13, 959, 1; 
Boston  MA, 995, 1, 3, 8, 0, 5, 979, 1; 
St. Louis  MO, 983, 3, 5, 21, 0, 15, 950, 1; 
Albuquerque  NM, 980, 0, 0, 13, 0, 16, 966, 4; 
Pittsburgh  PA, 987, 0, 6, 14, 0, 12, 963, 2; 
Philadelphia  PA, 987, 0, 2, 12, 0, 12, 969, 0; 
Charlotte  NC, 991, 0, 1, 15, 0, 7, 970, 1; 
Baltimore  MD, 991, 0, 0, 4, 0, 7, 985, 0; 
San Francisco  CA, 988, 1, 4, 11, 0, 13, 964, 1; 
Syracuse  NY, 9917, 24, 70, 554, 0, 70, 8997, 9; 
Indianapolis  IN, 986, 1, 1, 7, 0, 12, 973, 3; 
Seattle  WA, 989, 2, 1, 13, 0, 10, 968, 1; 
194; 
Milwaukee  WI, 9916, 278, 445, 570, 0, 75, 8117, 15; 
Washington DC, 9924, 51, 122, 896, 0, 68, 8560, 11; 
Anchorage  AK, 992, 0, 3, 15, 0, 9, 953, 0; 
Phoenix  AZ, 986, 1, 6, 21, 0, 13, 944, 2; 
Las Vagas  NV, 991, 0, 2, 16, 0, 8, 966, 2; 
Columbus  OH, 986, 2, 2, 13, 0, 14, 962, 2; 
Raliegh-Durham  NC, 988, 0, 2, 14, 0, 11, 967, 0; 
Dallas-Ft. Worth  TX, 991, 1, 2, 10, 0, 9, 970, 3; 
Chicago  IL, 997, 1, 2, 16, 0, 2, 968, 1; 
San Jose  CA, 991, 3, 4, 27, 0, 8, 936, 1; 
San Juan Marin  Puerto Rico, 987, 3, 5, 24, 0, 14, 940, 2; 
Nashville  TN, 990, 2, 4, 19, 0, 10, 954, 1; 
Newark  NJ, 992, 1, 5, 27, 0, 6, 947, 1; 
Denver  CO, 996, 1, 2, 3, 0, 5, 980, 2; 
Houston  TX, 991, 1, 3, 16, 0, 11, 969, 0; 
New Orleans  LA, 989, 0, 5, 11, 0, 10, 966, 2; 
Atlanta  GA, 990, 0, 1, 4, 0, 10, 981, 0; 
Salt Lake City  UT, 987, 1, 5, 25, 0, 11, 946, 2; 
Cincinnati  OH, 991, 1, 3, 11, 0, 8, 968, 2; 
Los Angeles  CA, 994, 1, 4, 16, 0, 5, 968, 1; 
New York  NY, 988, 0, 0, 7, 0, 16, 972, 0; 
Orlando  FL, 982, 2, 2, 13, 0, 16, 955, 1; 
Minneapolis-St. Paul  MN, 992, 2, 1, 18, 0, 10, 966, 0; 
Memphis  TN, 985, 0, 3, 18, 0, 13, 959, 1; 
Boston  MA, 995, 1, 3, 7, 0, 5, 980, 1; 
St. Louis  MO, 983, 3, 5, 18, 0, 15, 953, 1; 
Albuquerque  NM, 980, 0, 0, 12, 0, 16, 967, 4; 
Pittsburgh  PA, 987, 0, 6, 13, 0, 12, 964, 2; 
Philadelphia  PA, 987, 0, 2, 12, 0, 12, 969, 0; 
Charlotte  NC, 991, 0, 1, 14, 0, 7, 971, 1; 
Baltimore  MD, 991, 0, 0, 3, 0, 7, 986, 0; 
San Francisco  CA, 988, 1, 4, 10, 0, 13, 965, 1; 
Syracuse  NY, 9917, 22, 60, 534, 0, 70, 9030, 9; 
Indianapolis  IN, 986, 1, 1, 7, 0, 12, 973, 3; 
Seattle  WA, 989, 2, 1, 11, 0, 10, 970, 1; 
195; 
Milwaukee  WI, 9916, 281, 451, 578, 0, 75, 8118, 15; 
Washington DC, 9923, 53, 122, 871, 0, 69, 8590, 11; 
Anchorage  AK, 992, 0, 3, 12, 0, 9, 956, 0; 
Phoenix  AZ, 986, 1, 5, 22, 0, 13, 944, 2; 
Las Vagas  NV, 991, 0, 2, 12, 0, 8, 970, 2; 
Columbus  OH, 986, 1, 3, 12, 0, 14, 963, 2; 
Raliegh-Durham  NC, 988, 0, 1, 13, 0, 11, 969, 0; 
Dallas-Ft. Worth  TX, 991, 1, 2, 10, 0, 9, 970, 3; 
Chicago  IL, 997, 1, 1, 17, 0, 2, 968, 1; 
San Jose  CA, 991, 3, 4, 25, 0, 8, 938, 1; 
San Juan Marin  Puerto Rico, 987, 4, 4, 24, 0, 14, 941, 2; 
Nashville  TN, 990, 2, 3, 19, 0, 10, 955, 1; 
Newark  NJ, 992, 1, 5, 22, 0, 6, 952, 1; 
Denver  CO, 996, 1, 2, 3, 0, 5, 980, 2; 
Houston  TX, 991, 1, 3, 14, 0, 11, 971, 0; 
New Orleans  LA, 989, 0, 5, 11, 0, 10, 966, 2; 
Atlanta  GA, 990, 0, 1, 3, 0, 10, 982, 0; 
Salt Lake City  UT, 987, 1, 6, 21, 0, 11, 950, 2; 
Cincinnati  OH, 991, 1, 3, 10, 0, 8, 969, 2; 
Los Angeles  CA, 994, 1, 4, 13, 0, 5, 971, 1; 
New York  NY, 988, 0, 0, 7, 0, 16, 972, 0; 
Orlando  FL, 982, 2, 2, 11, 0, 16, 957, 1; 
Minneapolis-St. Paul  MN, 992, 2, 1, 17, 0, 10, 967, 0; 
Memphis  TN, 985, 0, 3, 18, 0, 13, 959, 1; 
Boston  MA, 995, 1, 3, 7, 0, 5, 980, 1; 
St. Louis  MO, 983, 3, 5, 17, 0, 15, 954, 1; 
Albuquerque  NM, 980, 0, 0, 12, 0, 16, 967, 4; 
Pittsburgh  PA, 987, 0, 6, 13, 0, 12, 964, 2; 
Philadelphia  PA, 987, 0, 2, 12, 0, 12, 969, 0; 
Charlotte  NC, 991, 0, 1, 13, 0, 7, 972, 1; 
Baltimore  MD, 991, 0, 0, 3, 0, 7, 986, 0; 
San Francisco  CA, 988, 1, 4, 10, 0, 13, 965, 1; 
Syracuse  NY, 9917, 18, 57, 515, 0, 70, 9056, 9; 
Indianapolis  IN, 986, 1, 1, 6, 0, 12, 974, 3; 
Seattle  WA, 989, 2, 1, 11, 0, 10, 970, 1; 
196; 
Milwaukee  WI, 9917, 232, 427, 635, 0, 75, 8144, 15; 
Washington DC, 9922, 52, 120, 741, 0, 70, 8725, 11; 
Anchorage  AK, 992, 0, 3, 12, 0, 9, 956, 0; 
Phoenix  AZ, 986, 0, 4, 23, 0, 13, 945, 2; 
Las Vagas  NV, 991, 0, 2, 9, 0, 8, 973, 2; 
Columbus  OH, 986, 0, 3, 10, 0, 14, 966, 2; 
Raliegh-Durham  NC, 988, 0, 1, 13, 0, 11, 969, 0; 
Dallas-Ft. Worth  TX, 991, 0, 3, 9, 0, 9, 971, 3; 
Chicago  IL, 997, 0, 1, 18, 0, 2, 968, 1; 
San Jose  CA, 991, 3, 3, 20, 0, 8, 944, 1; 
San Juan Marin  Puerto Rico, 987, 4, 3, 24, 0, 14, 942, 2; 
Nashville  TN, 990, 2, 3, 19, 0, 10, 955, 1; 
Newark  NJ, 992, 1, 4, 20, 0, 6, 955, 1; 
Denver  CO, 996, 1, 2, 3, 0, 5, 980, 2; 
Houston  TX, 991, 2, 3, 13, 0, 11, 972, 0; 
New Orleans  LA, 989, 0, 5, 10, 0, 10, 967, 2; 
Atlanta  GA, 990, 0, 1, 1, 0, 10, 984, 0; 
Salt Lake City  UT, 987, 1, 6, 19, 0, 11, 952, 2; 
Cincinnati  OH, 990, 1, 3, 9, 0, 9, 969, 2; 
Los Angeles  CA, 994, 1, 3, 13, 0, 5, 972, 1; 
New York  NY, 988, 0, 0, 7, 0, 16, 972, 0; 
Orlando  FL, 982, 2, 2, 9, 0, 16, 959, 1; 
Minneapolis-St. Paul  MN, 992, 2, 1, 12, 0, 10, 972, 0; 
Memphis  TN, 985, 0, 2, 17, 0, 13, 961, 1; 
Boston  MA, 995, 0, 2, 8, 0, 5, 981, 1; 
St. Louis  MO, 983, 3, 4, 17, 0, 15, 955, 1; 
Albuquerque  NM, 980, 0, 0, 10, 0, 16, 969, 4; 
Pittsburgh  PA, 987, 0, 2, 16, 0, 12, 965, 2; 
Philadelphia  PA, 987, 0, 1, 12, 0, 12, 970, 0; 
Charlotte  NC, 991, 0, 1, 13, 0, 7, 972, 1; 
Baltimore  MD, 991, 0, 0, 2, 0, 7, 987, 0; 
San Francisco  CA, 988, 1, 3, 11, 0, 13, 965, 1; 
Syracuse  NY, 9915, 18, 54, 447, 0, 72, 9126, 9; 
Indianapolis  IN, 986, 1, 1, 5, 0, 12, 975, 3; 
Seattle  WA, 989, 1, 2, 9, 0, 10, 972, 1; 
197; 
Milwaukee  WI, 9917, 219, 438, 643, 0, 75, 8148, 15; 
Washington DC, 9922, 51, 114, 727, 0, 70, 8750, 11; 
Anchorage  AK, 992, 0, 3, 12, 0, 9, 956, 0; 
Phoenix  AZ, 986, 0, 4, 20, 0, 13, 948, 2; 
Las Vagas  NV, 991, 1, 2, 9, 0, 8, 973, 2; 
Columbus  OH, 986, 0, 3, 10, 0, 14, 966, 2; 
Raliegh-Durham  NC, 988, 0, 1, 12, 0, 11, 970, 0; 
Dallas-Ft. Worth  TX, 991, 0, 3, 8, 0, 9, 972, 3; 
Chicago  IL, 997, 0, 1, 16, 0, 2, 970, 1; 
San Jose  CA, 991, 3, 3, 19, 0, 8, 945, 1; 
San Juan Marin  Puerto Rico, 987, 5, 3, 23, 0, 14, 943, 2; 
Nashville  TN, 990, 2, 3, 19, 0, 10, 955, 1; 
Newark  NJ, 992, 1, 3, 20, 0, 6, 956, 1; 
Denver  CO, 996, 1, 2, 3, 0, 5, 980, 2; 
Houston  TX, 991, 2, 3, 13, 0, 11, 972, 0; 
New Orleans  LA, 989, 0, 4, 11, 0, 10, 967, 2; 
Atlanta  GA, 990, 0, 0, 2, 0, 10, 984, 0; 
Salt Lake City  UT, 986, 1, 6, 19, 0, 11, 951, 3; 
Cincinnati  OH, 990, 1, 3, 9, 0, 9, 969, 2; 
Los Angeles  CA, 994, 1, 3, 13, 0, 5, 972, 1; 
New York  NY, 988, 1, 0, 6, 0, 16, 973, 0; 
Orlando  FL, 982, 2, 2, 9, 0, 16, 959, 1; 
Minneapolis-St. Paul  MN, 992, 2, 1, 12, 0, 10, 972, 0; 
Memphis  TN, 985, 0, 2, 16, 0, 13, 962, 1; 
Boston  MA, 995, 0, 2, 7, 0, 5, 982, 1; 
St. Louis  MO, 983, 3, 4, 17, 0, 15, 955, 1; 
Albuquerque  NM, 980, 0, 0, 10, 0, 16, 969, 4; 
Pittsburgh  PA, 987, 0, 2, 16, 0, 12, 965, 2; 
Philadelphia  PA, 987, 0, 1, 11, 0, 12, 971, 0; 
Charlotte  NC, 991, 0, 1, 13, 0, 7, 972, 1; 
Baltimore  MD, 991, 0, 0, 2, 0, 7, 987, 0; 
San Francisco  CA, 988, 1, 3, 10, 0, 13, 966, 1; 
Syracuse  NY, 9915, 18, 54, 406, 0, 72, 9169, 9; 
Indianapolis  IN, 986, 1, 1, 5, 0, 12, 975, 3; 
Seattle  WA, 989, 1, 2, 9, 0, 10, 972, 1; 
198; 
Milwaukee  WI, 9917, 214, 450, 647, 0, 75, 8152, 15; 
Washington DC, 9921, 51, 104, 721, 0, 70, 8770, 12; 
Anchorage  AK, 992, 0, 3, 10, 0, 9, 958, 0; 
Phoenix  AZ, 986, 0, 4, 19, 0, 13, 949, 2; 
Las Vagas  NV, 991, 1, 1, 10, 0, 8, 973, 2; 
Columbus  OH, 986, 0, 3, 9, 0, 14, 967, 2; 
Raliegh-Durham  NC, 988, 0, 1, 10, 0, 11, 972, 0; 
Dallas-Ft. Worth  TX, 991, 0, 2, 8, 0, 9, 973, 3; 
Chicago  IL, 997, 0, 1, 16, 0, 2, 970, 1; 
San Jose  CA, 991, 4, 3, 19, 0, 8, 945, 1; 
San Juan Marin  Puerto Rico, 987, 4, 4, 21, 0, 14, 945, 2; 
Nashville  TN, 990, 1, 3, 20, 0, 10, 955, 1; 
Newark  NJ, 992, 1, 3, 18, 0, 6, 958, 1; 
Denver  CO, 996, 1, 2, 3, 0, 5, 980, 2; 
Houston  TX, 991, 2, 3, 13, 0, 11, 972, 0; 
New Orleans  LA, 989, 0, 3, 10, 0, 10, 969, 2; 
Atlanta  GA, 990, 0, 0, 2, 0, 10, 984, 0; 
Salt Lake City  UT, 986, 1, 5, 19, 0, 11, 952, 3; 
Cincinnati  OH, 990, 1, 3, 9, 0, 9, 969, 2; 
Los Angeles  CA, 994, 1, 3, 12, 0, 5, 973, 1; 
New York  NY, 988, 1, 0, 6, 0, 16, 973, 0; 
Orlando  FL, 982, 2, 1, 10, 0, 16, 959, 1; 
Minneapolis-St. Paul  MN, 992, 2, 1, 10, 0, 10, 974, 0; 
Memphis  TN, 985, 0, 2, 16, 0, 13, 962, 1; 
Boston  MA, 995, 0, 2, 6, 0, 5, 983, 1; 
St. Louis  MO, 983, 3, 4, 17, 0, 15, 955, 1; 
Albuquerque  NM, 980, 0, 0, 8, 0, 16, 971, 4; 
Pittsburgh  PA, 987, 0, 2, 15, 0, 12, 966, 2; 
Philadelphia  PA, 987, 0, 1, 10, 0, 12, 972, 0; 
Charlotte  NC, 991, 0, 1, 13, 0, 7, 972, 1; 
Baltimore  MD, 991, 0, 0, 1, 0, 7, 988, 0; 
San Francisco  CA, 988, 1, 3, 8, 0, 13, 968, 1; 
Syracuse  NY, 9915, 14, 51, 394, 0, 72, 9188, 9; 
Indianapolis  IN, 986, 1, 1, 5, 0, 12, 975, 3; 
Seattle  WA, 989, 1, 2, 9, 0, 10, 972, 1; 
199; 
Milwaukee  WI, 9916, 181, 414, 686, 0, 75, 8188, 15; 
Washington DC, 9919, 49, 102, 619, 0, 72, 8874, 12; 
Anchorage  AK, 992, 0, 2, 11, 0, 9, 958, 0; 
Phoenix  AZ, 986, 1, 3, 19, 0, 13, 950, 2; 
Las Vagas  NV, 991, 1, 0, 10, 0, 8, 974, 2; 
Columbus  OH, 986, 0, 2, 10, 0, 14, 967, 2; 
Raliegh-Durham  NC, 988, 0, 1, 10, 0, 11, 972, 0; 
Dallas-Ft. Worth  TX, 991, 0, 2, 8, 0, 9, 973, 3; 
Chicago  IL, 997, 0, 1, 13, 0, 2, 973, 1; 
San Jose  CA, 991, 5, 2, 17, 0, 8, 948, 1; 
San Juan Marin  Puerto Rico, 987, 4, 4, 21, 0, 14, 946, 2; 
Nashville  TN, 990, 1, 3, 18, 0, 10, 957, 1; 
Newark  NJ, 992, 0, 4, 17, 0, 6, 959, 1; 
Denver  CO, 996, 0, 3, 3, 0, 5, 980, 2; 
Houston  TX, 991, 2, 3, 13, 0, 11, 972, 0; 
New Orleans  LA, 989, 0, 3, 9, 0, 10, 970, 2; 
Atlanta  GA, 990, 0, 0, 2, 0, 10, 984, 0; 
Salt Lake City  UT, 986, 1, 3, 21, 0, 11, 952, 3; 
Cincinnati  OH, 990, 1, 3, 7, 0, 9, 971, 2; 
Los Angeles  CA, 994, 1, 2, 12, 0, 5, 974, 1; 
New York  NY, 988, 1, 0, 6, 0, 16, 973, 0; 
Orlando  FL, 982, 1, 2, 9, 0, 16, 960, 1; 
Minneapolis-St. Paul  MN, 992, 2, 1, 8, 0, 10, 976, 0; 
Memphis  TN, 985, 1, 2, 16, 0, 13, 962, 1; 
Boston  MA, 995, 0, 2, 6, 0, 5, 983, 1; 
St. Louis  MO, 983, 2, 3, 18, 0, 15, 956, 1; 
Albuquerque  NM, 980, 0, 0, 7, 0, 16, 972, 4; 
Pittsburgh  PA, 987, 0, 2, 15, 0, 12, 966, 2; 
Philadelphia  PA, 987, 0, 1, 8, 0, 12, 974, 0; 
Charlotte  NC, 991, 0, 1, 10, 0, 7, 975, 1; 
Baltimore  MD, 991, 0, 0, 1, 0, 7, 988, 0; 
San Francisco  CA, 988, 0, 4, 8, 0, 13, 968, 1; 
Syracuse  NY, 9915, 14, 49, 350, 0, 72, 9234, 9; 
Indianapolis  IN, 986, 2, 1, 5, 0, 12, 975, 3; 
Seattle  WA, 989, 0, 3, 8, 0, 10, 973, 1; 
200; 
Milwaukee  WI, 9916, 179, 413, 692, 0, 75, 8195, 15; 
Washington DC, 9919, 46, 98, 600, 0, 72, 8902, 12; 
Anchorage  AK, 992, 0, 2, 10, 0, 9, 959, 0; 
Phoenix  AZ, 986, 1, 3, 18, 0, 13, 951, 2; 
Las Vagas  NV, 991, 1, 0, 10, 0, 8, 974, 2; 
Columbus  OH, 986, 0, 2, 10, 0, 14, 967, 2; 
Raliegh-Durham  NC, 988, 0, 1, 10, 0, 11, 972, 0; 
Dallas-Ft. Worth  TX, 991, 0, 2, 7, 0, 9, 974, 3; 
Chicago  IL, 997, 0, 1, 13, 0, 2, 973, 1; 
San Jose  CA, 991, 5, 2, 15, 0, 8, 950, 1; 
San Juan Marin  Puerto Rico, 987, 3, 5, 19, 0, 14, 948, 2; 
Nashville  TN, 990, 0, 4, 18, 0, 10, 957, 1; 
Newark  NJ, 992, 0, 2, 18, 0, 6, 960, 1; 
Denver  CO, 996, 0, 3, 3, 0, 5, 980, 2; 
Houston  TX, 991, 2, 3, 12, 0, 11, 973, 0; 
New Orleans  LA, 989, 0, 3, 9, 0, 10, 970, 2; 
Atlanta  GA, 990, 0, 0, 2, 0, 10, 984, 0; 
Salt Lake City  UT, 986, 1, 3, 21, 0, 11, 952, 3; 
Cincinnati  OH, 990, 0, 4, 7, 0, 9, 971, 2; 
Los Angeles  CA, 994, 1, 2, 12, 0, 5, 974, 1; 
New York  NY, 988, 2, 0, 6, 0, 16, 973, 0; 
Orlando  FL, 982, 1, 2, 9, 0, 16, 960, 1; 
Minneapolis-St. Paul  MN, 992, 2, 0, 8, 0, 10, 977, 0; 
Memphis  TN, 985, 1, 2, 14, 0, 13, 964, 1; 
Boston  MA, 995, 0, 2, 6, 0, 5, 983, 1; 
St. Louis  MO, 983, 2, 3, 18, 0, 15, 956, 1; 
Albuquerque  NM, 980, 0, 0, 5, 0, 16, 974, 4; 
Pittsburgh  PA, 987, 0, 2, 15, 0, 12, 966, 2; 
Philadelphia  PA, 987, 0, 1, 8, 0, 12, 974, 0; 
Charlotte  NC, 991, 0, 1, 10, 0, 7, 975, 1; 
Baltimore  MD, 991, 0, 0, 1, 0, 7, 988, 0; 
San Francisco  CA, 988, 0, 4, 8, 0, 13, 968, 1; 
Syracuse  NY, 9915, 14, 44, 336, 0, 72, 9254, 9; 
Indianapolis  IN, 986, 1, 1, 6, 0, 12, 975, 3; 
Seattle  WA, 989, 0, 3, 6, 0, 10, 975, 1; 
201; 
Milwaukee  WI, 9916, 176, 417, 702, 0, 75, 8199, 15; 
Washington DC, 9919, 43, 95, 578, 0, 72, 8931, 12; 
Anchorage  AK, 992, 1, 2, 10, 0, 9, 959, 0; 
Phoenix  AZ, 986, 1, 3, 17, 0, 13, 952, 2; 
Las Vagas  NV, 990, 1, 0, 10, 0, 8, 973, 3; 
Columbus  OH, 986, 1, 2, 9, 0, 14, 967, 2; 
Raliegh-Durham  NC, 988, 0, 1, 8, 0, 11, 974, 0; 
Dallas-Ft. Worth  TX, 991, 0, 2, 7, 0, 9, 974, 3; 
Chicago  IL, 997, 0, 1, 11, 0, 2, 975, 1; 
San Jose  CA, 991, 5, 1, 12, 0, 8, 954, 1; 
San Juan Marin  Puerto Rico, 987, 3, 5, 18, 0, 14, 949, 2; 
Nashville  TN, 990, 0, 4, 18, 0, 10, 957, 1; 
Newark  NJ, 992, 0, 2, 18, 0, 6, 960, 1; 
Denver  CO, 996, 0, 3, 3, 0, 5, 980, 2; 
Houston  TX, 991, 2, 3, 11, 0, 11, 974, 0; 
New Orleans  LA, 989, 0, 3, 8, 0, 10, 971, 2; 
Atlanta  GA, 990, 0, 0, 2, 0, 10, 984, 0; 
Salt Lake City  UT, 986, 1, 3, 20, 0, 11, 953, 3; 
Cincinnati  OH, 990, 0, 3, 8, 0, 9, 971, 2; 
Los Angeles  CA, 994, 1, 2, 12, 0, 5, 974, 1; 
New York  NY, 988, 2, 0, 6, 0, 16, 973, 0; 
Orlando  FL, 982, 1, 2, 8, 0, 16, 961, 1; 
Minneapolis-St. Paul  MN, 992, 2, 0, 8, 0, 10, 977, 0; 
Memphis  TN, 985, 1, 1, 15, 0, 13, 964, 1; 
Boston  MA, 995, 0, 2, 6, 0, 5, 983, 1; 
St. Louis  MO, 982, 1, 4, 17, 0, 15, 956, 2; 
Albuquerque  NM, 980, 0, 0, 5, 0, 16, 974, 4; 
Pittsburgh  PA, 987, 0, 1, 15, 0, 12, 967, 2; 
Philadelphia  PA, 987, 0, 1, 7, 0, 12, 975, 0; 
Charlotte  NC, 991, 0, 1, 10, 0, 7, 975, 1; 
Baltimore  MD, 991, 0, 0, 1, 0, 7, 988, 0; 
San Francisco  CA, 988, 0, 3, 7, 0, 13, 970, 1; 
Syracuse  NY, 9915, 12, 38, 333, 0, 72, 9267, 9; 
Indianapolis  IN, 986, 1, 1, 6, 0, 12, 975, 3; 
Seattle  WA, 989, 0, 3, 6, 0, 10, 975, 1; 
202; 
Milwaukee  WI, 9915, 159, 370, 727, 0, 76, 8244, 15; 
Washington DC, 9919, 39, 97, 501, 0, 72, 9010, 12; 
Anchorage  AK, 992, 1, 2, 8, 0, 9, 961, 0; 
Phoenix  AZ, 986, 1, 3, 15, 0, 13, 954, 2; 
Las Vagas  NV, 990, 1, 0, 10, 0, 8, 973, 3; 
Columbus  OH, 986, 1, 2, 6, 0, 14, 970, 2; 
Raliegh-Durham  NC, 988, 0, 1, 8, 0, 11, 974, 0; 
Dallas-Ft. Worth  TX, 991, 0, 2, 7, 0, 9, 974, 3; 
Chicago  IL, 997, 0, 1, 9, 0, 2, 977, 1; 
San Jose  CA, 991, 5, 2, 11, 0, 8, 955, 1; 
San Juan Marin  Puerto Rico, 987, 4, 4, 18, 0, 14, 950, 2; 
Nashville  TN, 990, 0, 4, 17, 0, 10, 958, 1; 
Newark  NJ, 992, 0, 2, 17, 0, 6, 961, 1; 
Denver  CO, 996, 0, 2, 4, 0, 5, 980, 2; 
Houston  TX, 991, 2, 2, 10, 0, 11, 976, 0; 
New Orleans  LA, 989, 0, 2, 7, 0, 10, 973, 2; 
Atlanta  GA, 990, 0, 0, 2, 0, 10, 984, 0; 
Salt Lake City  UT, 986, 1, 3, 18, 0, 11, 955, 3; 
Cincinnati  OH, 990, 0, 2, 8, 0, 9, 972, 2; 
Los Angeles  CA, 994, 1, 2, 12, 0, 5, 974, 1; 
New York  NY, 988, 2, 0, 6, 0, 16, 973, 0; 
Orlando  FL, 982, 1, 1, 8, 0, 16, 962, 1; 
Minneapolis-St. Paul  MN, 992, 2, 0, 7, 0, 10, 978, 0; 
Memphis  TN, 985, 1, 1, 12, 0, 13, 967, 1; 
Boston  MA, 995, 0, 2, 5, 0, 5, 984, 1; 
St. Louis  MO, 982, 1, 4, 15, 0, 15, 958, 2; 
Albuquerque  NM, 980, 0, 0, 4, 0, 16, 975, 4; 
Pittsburgh  PA, 987, 0, 1, 14, 0, 12, 968, 2; 
Philadelphia  PA, 987, 0, 0, 7, 0, 12, 976, 0; 
Charlotte  NC, 991, 0, 1, 7, 0, 7, 978, 1; 
Baltimore  MD, 991, 0, 0, 1, 0, 7, 988, 0; 
San Francisco  CA, 988, 1, 3, 7, 0, 13, 970, 1; 
Syracuse  NY, 9915, 11, 36, 297, 0, 72, 9306, 9; 
Indianapolis  IN, 986, 1, 1, 6, 0, 12, 975, 3; 
Seattle  WA, 989, 0, 2, 7, 0, 10, 975, 1; 
203; 
Milwaukee  WI, 9914, 153, 373, 735, 0, 77, 8249, 15; 
Washington DC, 9918, 32, 89, 486, 0, 73, 9039, 12; 
Anchorage  AK, 992, 1, 1, 9, 0, 9, 961, 0; 
Phoenix  AZ, 986, 1, 3, 15, 0, 13, 954, 2; 
Las Vagas  NV, 990, 1, 0, 7, 0, 8, 976, 3; 
Columbus  OH, 986, 1, 2, 6, 0, 14, 970, 2; 
Raliegh-Durham  NC, 988, 0, 1, 8, 0, 11, 974, 0; 
Dallas-Ft. Worth  TX, 991, 0, 2, 7, 0, 9, 974, 3; 
Chicago  IL, 997, 0, 1, 9, 0, 2, 977, 1; 
San Jose  CA, 991, 5, 1, 12, 0, 8, 955, 1; 
San Juan Marin  Puerto Rico, 987, 4, 4, 18, 0, 14, 950, 2; 
Nashville  TN, 990, 0, 3, 18, 0, 10, 958, 1; 
Newark  NJ, 992, 0, 2, 16, 0, 6, 962, 1; 
Denver  CO, 996, 0, 2, 4, 0, 5, 980, 2; 
Houston  TX, 991, 2, 2, 9, 0, 11, 977, 0; 
New Orleans  LA, 989, 0, 2, 6, 0, 10, 974, 2; 
Atlanta  GA, 990, 0, 0, 2, 0, 10, 984, 0; 
Salt Lake City  UT, 986, 1, 2, 18, 0, 11, 956, 3; 
Cincinnati  OH, 990, 0, 1, 8, 0, 9, 973, 2; 
Los Angeles  CA, 994, 0, 3, 12, 0, 5, 974, 1; 
New York  NY, 988, 2, 0, 6, 0, 16, 973, 0; 
Orlando  FL, 982, 1, 1, 7, 0, 16, 963, 1; 
Minneapolis-St. Paul  MN, 992, 2, 0, 7, 0, 10, 978, 0; 
Memphis  TN, 985, 1, 1, 11, 0, 13, 968, 1; 
Boston  MA, 995, 0, 2, 5, 0, 5, 984, 1; 
St. Louis  MO, 982, 1, 3, 16, 0, 15, 958, 2; 
Albuquerque  NM, 980, 0, 0, 3, 0, 16, 976, 4; 
Pittsburgh  PA, 987, 0, 1, 12, 0, 12, 970, 2; 
Philadelphia  PA, 987, 0, 0, 7, 0, 12, 976, 0; 
Charlotte  NC, 991, 0, 1, 7, 0, 7, 978, 1; 
Baltimore  MD, 991, 0, 0, 1, 0, 7, 988, 0; 
San Francisco  CA, 988, 1, 3, 7, 0, 13, 970, 1; 
Syracuse  NY, 9913, 10, 32, 279, 0, 73, 9327, 10; 
Indianapolis  IN, 986, 1, 1, 6, 0, 12, 975, 3; 
Seattle  WA, 989, 0, 2, 7, 0, 10, 975, 1; 
204; 
Milwaukee  WI, 9914, 152, 375, 747, 0, 77, 8254, 15; 
Washington DC, 9918, 26, 86, 469, 0, 73, 9065, 12; 
Anchorage  AK, 992, 1, 0, 10, 0, 9, 961, 0; 
Phoenix  AZ, 986, 1, 3, 14, 0, 13, 955, 2; 
Las Vagas  NV, 990, 2, 0, 6, 0, 8, 977, 3; 
Columbus  OH, 986, 1, 2, 5, 0, 14, 971, 2; 
Raliegh-Durham  NC, 988, 0, 1, 7, 0, 11, 975, 0; 
Dallas-Ft. Worth  TX, 991, 0, 2, 6, 0, 9, 975, 3; 
Chicago  IL, 997, 0, 1, 9, 0, 2, 977, 1; 
San Jose  CA, 991, 5, 1, 12, 0, 8, 955, 1; 
San Juan Marin  Puerto Rico, 987, 3, 5, 17, 0, 14, 951, 2; 
Nashville  TN, 989, 0, 2, 17, 0, 11, 959, 1; 
Newark  NJ, 992, 0, 2, 15, 0, 6, 963, 1; 
Denver  CO, 996, 1, 2, 2, 0, 5, 982, 2; 
Houston  TX, 991, 1, 3, 8, 0, 11, 978, 0; 
New Orleans  LA, 989, 0, 1, 7, 0, 10, 974, 2; 
Atlanta  GA, 990, 0, 0, 2, 0, 10, 984, 0; 
Salt Lake City  UT, 986, 1, 1, 18, 0, 11, 957, 3; 
Cincinnati  OH, 990, 0, 1, 6, 0, 9, 975, 2; 
Los Angeles  CA, 994, 0, 1, 13, 0, 5, 975, 1; 
New York  NY, 988, 2, 0, 6, 0, 16, 973, 0; 
Orlando  FL, 982, 1, 1, 6, 0, 16, 964, 1; 
Minneapolis-St. Paul  MN, 992, 2, 0, 6, 0, 10, 979, 0; 
Memphis  TN, 985, 1, 1, 11, 0, 13, 968, 1; 
Boston  MA, 995, 0, 2, 5, 0, 5, 984, 1; 
St. Louis  MO, 982, 0, 4, 15, 0, 15, 959, 2; 
Albuquerque  NM, 980, 0, 0, 3, 0, 16, 976, 4; 
Pittsburgh  PA, 987, 0, 1, 11, 0, 12, 971, 2; 
Philadelphia  PA, 987, 0, 0, 7, 0, 12, 976, 0; 
Charlotte  NC, 991, 0, 1, 6, 0, 7, 979, 1; 
Baltimore  MD, 991, 0, 0, 1, 0, 7, 988, 0; 
San Francisco  CA, 988, 1, 3, 6, 0, 13, 971, 1; 
Syracuse  NY, 9912, 9, 29, 259, 0, 74, 9350, 10; 
Indianapolis  IN, 986, 1, 1, 4, 0, 12, 977, 3; 
Seattle  WA, 989, 0, 2, 7, 0, 10, 975, 1; 
205; 
Milwaukee  WI, 9914, 136, 322, 771, 0, 77, 8301, 15; 
Washington DC, 9918, 24, 79, 419, 0, 73, 9124, 12; 
Anchorage  AK, 992, 1, 0, 8, 0, 9, 963, 0; 
Phoenix  AZ, 986, 1, 3, 13, 0, 13, 956, 2; 
Las Vagas  NV, 990, 2, 0, 6, 0, 8, 977, 3; 
Columbus  OH, 986, 1, 2, 5, 0, 14, 971, 2; 
Raliegh-Durham  NC, 988, 0, 0, 6, 0, 11, 977, 0; 
Dallas-Ft. Worth  TX, 991, 0, 2, 5, 0, 9, 976, 3; 
Chicago  IL, 997, 1, 1, 9, 0, 2, 977, 1; 
San Jose  CA, 991, 3, 3, 11, 0, 8, 956, 1; 
San Juan Marin  Puerto Rico, 987, 3, 5, 16, 0, 14, 952, 2; 
Nashville  TN, 989, 0, 2, 16, 0, 11, 960, 1; 
Newark  NJ, 992, 0, 2, 14, 0, 6, 964, 1; 
Denver  CO, 996, 1, 1, 3, 0, 5, 982, 2; 
Houston  TX, 991, 0, 3, 8, 0, 11, 979, 0; 
New Orleans  LA, 989, 0, 1, 7, 0, 10, 974, 2; 
Atlanta  GA, 990, 0, 0, 2, 0, 10, 984, 0; 
Salt Lake City  UT, 986, 1, 1, 17, 0, 11, 958, 3; 
Cincinnati  OH, 990, 0, 1, 6, 0, 9, 975, 2; 
Los Angeles  CA, 994, 0, 1, 13, 0, 5, 975, 1; 
New York  NY, 988, 2, 0, 5, 0, 16, 974, 0; 
Orlando  FL, 982, 1, 1, 6, 0, 16, 964, 1; 
Minneapolis-St. Paul  MN, 992, 1, 1, 5, 0, 10, 980, 0; 
Memphis  TN, 985, 1, 1, 11, 0, 13, 968, 1; 
Boston  MA, 995, 0, 1, 6, 0, 5, 984, 1; 
St. Louis  MO, 982, 0, 4, 11, 0, 15, 963, 2; 
Albuquerque  NM, 980, 0, 0, 2, 0, 16, 977, 4; 
Pittsburgh  PA, 987, 0, 1, 9, 0, 12, 973, 2; 
Philadelphia  PA, 987, 0, 0, 4, 0, 12, 979, 0; 
Charlotte  NC, 991, 0, 0, 6, 0, 7, 980, 1; 
Baltimore  MD, 991, 0, 0, 1, 0, 7, 988, 0; 
San Francisco  CA, 988, 1, 1, 6, 0, 13, 973, 1; 
Syracuse  NY, 9912, 9, 29, 237, 0, 74, 9372, 10; 
Indianapolis  IN, 986, 1, 1, 4, 0, 12, 977, 3; 
Seattle  WA, 989, 0, 1, 8, 0, 10, 975, 1; 
206; 
Milwaukee  WI, 9914, 133, 317, 780, 0, 77, 8307, 15; 
Washington DC, 9918, 23, 69, 405, 0, 73, 9150, 12; 
Anchorage  AK, 992, 1, 0, 8, 0, 9, 963, 0; 
Phoenix  AZ, 986, 1, 2, 14, 0, 13, 956, 2; 
Las Vagas  NV, 990, 1, 1, 6, 0, 8, 977, 3; 
Columbus  OH, 986, 1, 2, 4, 0, 14, 972, 2; 
Raliegh-Durham  NC, 988, 0, 0, 6, 0, 11, 977, 0; 
Dallas-Ft. Worth  TX, 991, 0, 2, 5, 0, 9, 976, 3; 
Chicago  IL, 997, 1, 1, 9, 0, 2, 977, 1; 
San Jose  CA, 991, 3, 3, 11, 0, 8, 956, 1; 
San Juan Marin  Puerto Rico, 987, 3, 5, 15, 0, 14, 953, 2; 
Nashville  TN, 989, 0, 2, 15, 0, 11, 961, 1; 
Newark  NJ, 992, 0, 2, 14, 0, 6, 964, 1; 
Denver  CO, 996, 1, 1, 3, 0, 5, 982, 2; 
Houston  TX, 991, 0, 3, 8, 0, 11, 979, 0; 
New Orleans  LA, 989, 0, 1, 7, 0, 10, 974, 2; 
Atlanta  GA, 990, 0, 0, 2, 0, 10, 984, 0; 
Salt Lake City  UT, 986, 1, 1, 17, 0, 11, 958, 3; 
Cincinnati  OH, 990, 0, 1, 6, 0, 9, 975, 2; 
Los Angeles  CA, 994, 0, 1, 12, 0, 5, 976, 1; 
New York  NY, 988, 2, 0, 5, 0, 16, 974, 0; 
Orlando  FL, 982, 1, 1, 6, 0, 16, 964, 1; 
Minneapolis-St. Paul  MN, 992, 1, 1, 5, 0, 10, 980, 0; 
Memphis  TN, 985, 1, 1, 11, 0, 13, 968, 1; 
Boston  MA, 995, 0, 1, 6, 0, 5, 984, 1; 
St. Louis  MO, 982, 0, 4, 11, 0, 15, 963, 2; 
Albuquerque  NM, 980, 0, 0, 2, 0, 16, 977, 4; 
Pittsburgh  PA, 987, 0, 1, 9, 0, 12, 973, 2; 
Philadelphia  PA, 987, 0, 0, 3, 0, 12, 980, 0; 
Charlotte  NC, 991, 0, 0, 6, 0, 7, 980, 1; 
Baltimore  MD, 991, 0, 0, 1, 0, 7, 988, 0; 
San Francisco  CA, 988, 1, 1, 6, 0, 13, 973, 1; 
Syracuse  NY, 9912, 7, 31, 219, 0, 74, 9390, 10; 
Indianapolis  IN, 986, 1, 1, 4, 0, 12, 977, 3; 
Seattle  WA, 989, 0, 1, 8, 0, 10, 975, 1; 
207; 
Milwaukee  WI, 9914, 129, 323, 786, 0, 77, 8315, 15; 
Washington DC, 9918, 18, 66, 387, 0, 73, 9177, 12; 
Anchorage  AK, 992, 1, 0, 8, 0, 9, 963, 0; 
Phoenix  AZ, 986, 1, 2, 14, 0, 13, 956, 2; 
Las Vagas  NV, 990, 1, 1, 5, 0, 8, 978, 3; 
Columbus  OH, 986, 1, 1, 5, 0, 14, 972, 2; 
Raliegh-Durham  NC, 988, 0, 0, 6, 0, 11, 977, 0; 
Dallas-Ft. Worth  TX, 991, 0, 2, 5, 0, 9, 976, 3; 
Chicago  IL, 997, 1, 1, 8, 0, 2, 978, 1; 
San Jose  CA, 991, 3, 3, 11, 0, 8, 956, 1; 
San Juan Marin  Puerto Rico, 987, 3, 4, 16, 0, 14, 953, 2; 
Nashville  TN, 989, 0, 2, 12, 0, 11, 964, 1; 
Newark  NJ, 992, 0, 2, 14, 0, 6, 964, 1; 
Denver  CO, 996, 1, 1, 3, 0, 5, 982, 2; 
Houston  TX, 991, 0, 3, 7, 0, 11, 980, 0; 
New Orleans  LA, 989, 0, 1, 7, 0, 10, 974, 2; 
Atlanta  GA, 990, 0, 0, 2, 0, 10, 984, 0; 
Salt Lake City  UT, 986, 0, 2, 16, 0, 11, 959, 3; 
Cincinnati  OH, 990, 0, 1, 5, 0, 9, 976, 2; 
Los Angeles  CA, 994, 0, 1, 12, 0, 5, 976, 1; 
New York  NY, 988, 2, 0, 4, 0, 16, 975, 0; 
Orlando  FL, 982, 1, 1, 5, 0, 16, 965, 1; 
Minneapolis-St. Paul  MN, 992, 0, 2, 5, 0, 10, 980, 0; 
Memphis  TN, 985, 1, 0, 12, 0, 13, 968, 1; 
Boston  MA, 995, 0, 1, 6, 0, 5, 984, 1; 
St. Louis  MO, 982, 0, 4, 11, 0, 15, 963, 2; 
Albuquerque  NM, 980, 0, 0, 1, 0, 16, 978, 4; 
Pittsburgh  PA, 987, 0, 0, 10, 0, 12, 973, 2; 
Philadelphia  PA, 987, 0, 0, 3, 0, 12, 980, 0; 
Charlotte  NC, 991, 0, 0, 6, 0, 7, 980, 1; 
Baltimore  MD, 991, 0, 0, 1, 0, 7, 988, 0; 
San Francisco  CA, 988, 1, 1, 6, 0, 13, 973, 1; 
Syracuse  NY, 9912, 7, 27, 202, 0, 74, 9411, 10; 
Indianapolis  IN, 986, 1, 1, 4, 0, 12, 977, 3; 
Seattle  WA, 989, 0, 1, 7, 0, 10, 976, 1; 
208; 
Milwaukee  WI, 9911, 117, 289, 793, 0, 79, 8352, 16; 
Washington DC, 9918, 17, 61, 337, 0, 73, 9233, 12; 
Anchorage  AK, 992, 1, 0, 6, 0, 9, 965, 0; 
Phoenix  AZ, 986, 1, 1, 12, 0, 13, 959, 2; 
Las Vagas  NV, 990, 1, 1, 3, 0, 8, 980, 3; 
Columbus  OH, 986, 1, 1, 5, 0, 14, 972, 2; 
Raliegh-Durham  NC, 988, 0, 0, 5, 0, 11, 978, 0; 
Dallas-Ft. Worth  TX, 991, 0, 1, 6, 0, 9, 976, 3; 
Chicago  IL, 997, 2, 1, 8, 0, 2, 978, 1; 
San Jose  CA, 991, 3, 3, 10, 0, 8, 957, 1; 
San Juan Marin  Puerto Rico, 987, 3, 3, 16, 0, 14, 954, 2; 
Nashville  TN, 989, 0, 2, 12, 0, 11, 964, 1; 
Newark  NJ, 992, 0, 1, 12, 0, 6, 967, 1; 
Denver  CO, 996, 1, 0, 4, 0, 5, 982, 2; 
Houston  TX, 991, 0, 3, 4, 0, 11, 983, 0; 
New Orleans  LA, 989, 0, 1, 7, 0, 10, 974, 2; 
Atlanta  GA, 990, 0, 0, 2, 0, 10, 984, 0; 
Salt Lake City  UT, 986, 0, 2, 13, 0, 11, 962, 3; 
Cincinnati  OH, 990, 0, 1, 5, 0, 9, 976, 2; 
Los Angeles  CA, 994, 0, 1, 8, 0, 5, 980, 1; 
New York  NY, 988, 2, 0, 4, 0, 16, 975, 0; 
Orlando  FL, 982, 0, 2, 5, 0, 16, 965, 1; 
Minneapolis-St. Paul  MN, 992, 0, 2, 5, 0, 10, 980, 0; 
Memphis  TN, 985, 1, 0, 11, 0, 13, 969, 1; 
Boston  MA, 995, 0, 0, 7, 0, 5, 984, 1; 
St. Louis  MO, 982, 0, 3, 12, 0, 15, 963, 2; 
Albuquerque  NM, 980, 0, 0, 1, 0, 16, 978, 4; 
Pittsburgh  PA, 987, 0, 0, 10, 0, 12, 973, 2; 
Philadelphia  PA, 987, 0, 0, 2, 0, 12, 981, 0; 
Charlotte  NC, 991, 0, 0, 5, 0, 7, 981, 1; 
Baltimore  MD, 991, 0, 0, 1, 0, 7, 988, 0; 
San Francisco  CA, 988, 1, 1, 6, 0, 13, 973, 1; 
Syracuse  NY, 9906, 6, 25, 180, 0, 78, 9430, 11; 
Indianapolis  IN, 986, 1, 1, 3, 0, 12, 978, 3; 
Seattle  WA, 989, 0, 0, 8, 0, 10, 976, 1; 
209; 
Milwaukee  WI, 9911, 120, 284, 804, 0, 79, 8357, 16; 
Washington DC, 9918, 14, 60, 323, 0, 73, 9251, 12; 
Anchorage  AK, 992, 1, 0, 5, 0, 9, 966, 0; 
Phoenix  AZ, 986, 1, 1, 11, 0, 13, 960, 2; 
Las Vagas  NV, 990, 1, 1, 3, 0, 8, 980, 3; 
Columbus  OH, 986, 2, 1, 3, 0, 14, 974, 2; 
Raliegh-Durham  NC, 988, 0, 0, 5, 0, 11, 978, 0; 
Dallas-Ft. Worth  TX, 991, 0, 1, 6, 0, 9, 976, 3; 
Chicago  IL, 997, 2, 1, 8, 0, 2, 978, 1; 
San Jose  CA, 991, 3, 3, 9, 0, 8, 958, 1; 
San Juan Marin  Puerto Rico, 987, 2, 4, 15, 0, 14, 955, 2; 
Nashville  TN, 989, 0, 2, 12, 0, 11, 964, 1; 
Newark  NJ, 992, 0, 1, 11, 0, 6, 968, 1; 
Denver  CO, 996, 1, 0, 4, 0, 5, 982, 2; 
Houston  TX, 991, 0, 3, 4, 0, 11, 983, 0; 
New Orleans  LA, 989, 0, 1, 7, 0, 10, 974, 2; 
Atlanta  GA, 990, 0, 0, 2, 0, 10, 984, 0; 
Salt Lake City  UT, 986, 0, 2, 11, 0, 11, 964, 3; 
Cincinnati  OH, 990, 0, 0, 6, 0, 9, 976, 2; 
Los Angeles  CA, 994, 0, 1, 8, 0, 5, 980, 1; 
New York  NY, 988, 1, 1, 3, 0, 16, 976, 0; 
Orlando  FL, 982, 0, 2, 5, 0, 16, 965, 1; 
Minneapolis-St. Paul  MN, 992, 0, 2, 5, 0, 10, 980, 0; 
Memphis  TN, 985, 1, 0, 10, 0, 13, 970, 1; 
Boston  MA, 995, 0, 0, 5, 0, 5, 986, 1; 
St. Louis  MO, 982, 0, 3, 12, 0, 15, 963, 2; 
Albuquerque  NM, 980, 0, 0, 1, 0, 16, 978, 4; 
Pittsburgh  PA, 987, 0, 0, 9, 0, 12, 974, 2; 
Philadelphia  PA, 987, 0, 0, 2, 0, 12, 981, 0; 
Charlotte  NC, 991, 0, 0, 4, 0, 7, 982, 1; 
Baltimore  MD, 991, 0, 0, 0, 0, 7, 989, 0; 
San Francisco  CA, 988, 1, 1, 6, 0, 13, 973, 1; 
Syracuse  NY, 9906, 4, 22, 175, 0, 78, 9440, 11; 
Indianapolis  IN, 986, 1, 1, 3, 0, 12, 978, 3; 
Seattle  WA, 989, 0, 0, 8, 0, 10, 976, 1; 
210; 
Milwaukee  WI, 9911, 121, 277, 815, 0, 79, 8366, 16; 
Washington DC, 9918, 10, 63, 310, 0, 73, 9267, 12; 
Anchorage  AK, 992, 1, 0, 5, 0, 9, 966, 0; 
Phoenix  AZ, 986, 1, 1, 11, 0, 13, 960, 2; 
Las Vagas  NV, 990, 1, 1, 3, 0, 8, 980, 3; 
Columbus  OH, 986, 1, 2, 3, 0, 14, 974, 2; 
Raliegh-Durham  NC, 988, 0, 0, 4, 0, 12, 979, 0; 
Dallas-Ft. Worth  TX, 990, 0, 1, 5, 0, 9, 976, 4; 
Chicago  IL, 997, 2, 1, 7, 0, 2, 979, 1; 
San Jose  CA, 991, 2, 4, 6, 0, 8, 961, 1; 
San Juan Marin  Puerto Rico, 987, 2, 4, 14, 0, 14, 956, 2; 
Nashville  TN, 989, 0, 2, 12, 0, 11, 964, 1; 
Newark  NJ, 992, 0, 1, 9, 0, 6, 970, 1; 
Denver  CO, 996, 1, 0, 4, 0, 5, 982, 2; 
Houston  TX, 991, 0, 2, 5, 0, 11, 983, 0; 
New Orleans  LA, 989, 0, 1, 7, 0, 10, 974, 2; 
Atlanta  GA, 990, 0, 0, 2, 0, 10, 984, 0; 
Salt Lake City  UT, 985, 0, 2, 9, 0, 11, 965, 3; 
Cincinnati  OH, 991, 0, 0, 5, 0, 9, 977, 2; 
Los Angeles  CA, 994, 0, 1, 8, 0, 5, 980, 1; 
New York  NY, 988, 1, 1, 3, 0, 16, 976, 0; 
Orlando  FL, 982, 0, 2, 5, 0, 16, 965, 1; 
Minneapolis-St. Paul  MN, 992, 0, 2, 5, 0, 10, 980, 0; 
Memphis  TN, 985, 1, 0, 8, 0, 13, 972, 1; 
Boston  MA, 995, 0, 0, 5, 0, 5, 986, 1; 
St. Louis  MO, 982, 0, 3, 10, 0, 15, 965, 2; 
Albuquerque  NM, 980, 0, 0, 1, 0, 16, 978, 4; 
Pittsburgh  PA, 987, 0, 0, 9, 0, 12, 974, 2; 
Philadelphia  PA, 987, 0, 0, 2, 0, 12, 981, 0; 
Charlotte  NC, 991, 0, 0, 3, 0, 7, 983, 1; 
Baltimore  MD, 991, 0, 0, 0, 0, 7, 989, 0; 
San Francisco  CA, 988, 1, 1, 6, 0, 13, 973, 1; 
Syracuse  NY, 9906, 4, 20, 157, 0, 78, 9460, 11; 
Indianapolis  IN, 986, 1, 1, 3, 0, 12, 978, 3; 
Seattle  WA, 989, 0, 0, 8, 0, 10, 976, 1; 
211; 
Milwaukee  WI, 9911, 112, 240, 793, 0, 79, 8434, 16; 
Washington DC, 9918, 9, 59, 281, 0, 73, 9301, 12; 
Anchorage  AK, 992, 1, 0, 4, 0, 9, 967, 0; 
Phoenix  AZ, 986, 0, 2, 10, 0, 13, 961, 2; 
Las Vagas  NV, 990, 1, 1, 3, 0, 8, 980, 3; 
Columbus  OH, 986, 1, 2, 3, 0, 14, 974, 2; 
Raliegh-Durham  NC, 988, 0, 0, 3, 0, 12, 980, 0; 
Dallas-Ft. Worth  TX, 990, 0, 1, 3, 0, 9, 978, 4; 
Chicago  IL, 997, 2, 1, 6, 0, 2, 980, 1; 
San Jose  CA, 991, 2, 4, 6, 0, 8, 961, 1; 
San Juan Marin  Puerto Rico, 987, 0, 6, 12, 0, 14, 958, 2; 
Nashville  TN, 989, 0, 2, 11, 0, 11, 965, 1; 
Newark  NJ, 993, 0, 0, 10, 0, 6, 970, 1; 
Denver  CO, 996, 1, 0, 4, 0, 5, 982, 2; 
Houston  TX, 991, 0, 1, 6, 0, 11, 983, 0; 
New Orleans  LA, 989, 0, 1, 6, 0, 10, 975, 2; 
Atlanta  GA, 990, 0, 0, 2, 0, 10, 984, 0; 
Salt Lake City  UT, 985, 0, 2, 9, 0, 11, 965, 3; 
Cincinnati  OH, 991, 0, 0, 4, 0, 9, 978, 2; 
Los Angeles  CA, 994, 0, 1, 7, 0, 5, 981, 1; 
New York  NY, 988, 1, 1, 3, 0, 16, 976, 0; 
Orlando  FL, 981, 0, 1, 6, 0, 16, 964, 2; 
Minneapolis-St. Paul  MN, 992, 0, 2, 4, 0, 10, 981, 0; 
Memphis  TN, 985, 0, 1, 7, 0, 13, 973, 1; 
Boston  MA, 995, 0, 0, 5, 0, 5, 986, 1; 
St. Louis  MO, 982, 0, 3, 10, 0, 15, 965, 2; 
Albuquerque  NM, 980, 0, 0, 1, 0, 16, 978, 4; 
Pittsburgh  PA, 987, 0, 0, 9, 0, 12, 974, 2; 
Philadelphia  PA, 987, 0, 0, 2, 0, 12, 981, 0; 
Charlotte  NC, 991, 0, 0, 2, 0, 7, 984, 1; 
Baltimore  MD, 991, 0, 0, 0, 0, 7, 989, 0; 
San Francisco  CA, 988, 1, 0, 7, 0, 13, 973, 1; 
Syracuse  NY, 9906, 3, 17, 151, 0, 78, 9470, 11; 
Indianapolis  IN, 986, 0, 2, 3, 0, 12, 978, 3; 
Seattle  WA, 989, 0, 0, 7, 0, 10, 977, 1; 
212; 
Milwaukee  WI, 9911, 108, 240, 800, 0, 79, 8440, 16; 
Washington DC, 9918, 7, 54, 272, 0, 73, 9317, 12; 
Anchorage  AK, 992, 1, 0, 4, 0, 9, 967, 0; 
Phoenix  AZ, 986, 0, 2, 10, 0, 13, 961, 2; 
Las Vagas  NV, 990, 1, 0, 3, 0, 8, 981, 3; 
Columbus  OH, 986, 1, 2, 3, 0, 14, 974, 2; 
Raliegh-Durham  NC, 988, 0, 0, 3, 0, 12, 980, 0; 
Dallas-Ft. Worth  TX, 990, 0, 1, 3, 0, 9, 978, 4; 
Chicago  IL, 997, 2, 1, 4, 0, 2, 982, 1; 
San Jose  CA, 991, 2, 4, 6, 0, 8, 961, 1; 
San Juan Marin  Puerto Rico, 987, 0, 6, 12, 0, 14, 958, 2; 
Nashville  TN, 989, 0, 1, 11, 0, 11, 966, 1; 
Newark  NJ, 993, 0, 0, 8, 0, 6, 972, 1; 
Denver  CO, 996, 1, 0, 4, 0, 5, 982, 2; 
Houston  TX, 991, 0, 1, 6, 0, 11, 983, 0; 
New Orleans  LA, 989, 0, 1, 6, 0, 10, 975, 2; 
Atlanta  GA, 990, 0, 0, 2, 0, 10, 984, 0; 
Salt Lake City  UT, 985, 0, 2, 8, 0, 11, 966, 3; 
Cincinnati  OH, 991, 0, 0, 4, 0, 9, 978, 2; 
Los Angeles  CA, 994, 0, 1, 7, 0, 5, 981, 1; 
New York  NY, 988, 0, 2, 3, 0, 16, 976, 0; 
Orlando  FL, 981, 0, 1, 6, 0, 16, 964, 2; 
Minneapolis-St. Paul  MN, 992, 0, 2, 3, 0, 10, 982, 0; 
Memphis  TN, 985, 0, 1, 7, 0, 13, 973, 1; 
Boston  MA, 995, 0, 0, 5, 0, 5, 986, 1; 
St. Louis  MO, 982, 0, 3, 9, 0, 15, 966, 2; 
Albuquerque  NM, 980, 0, 0, 1, 0, 16, 978, 4; 
Pittsburgh  PA, 987, 0, 0, 9, 0, 12, 974, 2; 
Philadelphia  PA, 987, 0, 0, 2, 0, 12, 981, 0; 
Charlotte  NC, 991, 0, 0, 2, 0, 7, 984, 1; 
Baltimore  MD, 991, 0, 0, 0, 0, 7, 989, 0; 
San Francisco  CA, 988, 1, 0, 7, 0, 13, 973, 1; 
Syracuse  NY, 9906, 2, 17, 142, 0, 78, 9480, 11; 
Indianapolis  IN, 986, 0, 1, 4, 0, 12, 978, 3; 
Seattle  WA, 989, 0, 0, 6, 0, 10, 978, 1; 
213; 
Milwaukee  WI, 9911, 100, 236, 812, 0, 79, 8447, 16; 
Washington DC, 9917, 5, 50, 259, 0, 73, 9335, 12; 
Anchorage  AK, 992, 1, 0, 4, 0, 9, 967, 0; 
Phoenix  AZ, 986, 1, 2, 10, 0, 13, 961, 2; 
Las Vagas  NV, 990, 1, 0, 3, 0, 8, 981, 3; 
Columbus  OH, 986, 1, 2, 3, 0, 14, 974, 2; 
Raliegh-Durham  NC, 988, 0, 0, 3, 0, 12, 980, 0; 
Dallas-Ft. Worth  TX, 990, 0, 1, 3, 0, 9, 978, 4; 
Chicago  IL, 997, 2, 1, 4, 0, 2, 982, 1; 
San Jose  CA, 991, 2, 4, 5, 0, 8, 962, 1; 
San Juan Marin  Puerto Rico, 987, 0, 6, 11, 0, 14, 959, 2; 
Nashville  TN, 989, 0, 1, 8, 0, 11, 969, 1; 
Newark  NJ, 993, 0, 0, 8, 0, 6, 972, 1; 
Denver  CO, 996, 1, 0, 4, 0, 5, 982, 2; 
Houston  TX, 991, 0, 1, 6, 0, 11, 983, 0; 
New Orleans  LA, 989, 0, 1, 6, 0, 10, 975, 2; 
Atlanta  GA, 990, 0, 0, 2, 0, 10, 984, 0; 
Salt Lake City  UT, 985, 0, 1, 9, 0, 11, 966, 3; 
Cincinnati  OH, 991, 0, 0, 4, 0, 9, 978, 2; 
Los Angeles  CA, 994, 0, 1, 6, 0, 5, 982, 1; 
New York  NY, 988, 0, 2, 2, 0, 16, 977, 0; 
Orlando  FL, 981, 0, 1, 5, 0, 16, 965, 2; 
Minneapolis-St. Paul  MN, 992, 0, 2, 3, 0, 10, 982, 0; 
Memphis  TN, 985, 0, 1, 6, 0, 13, 974, 1; 
Boston  MA, 995, 0, 0, 5, 0, 5, 986, 1; 
St. Louis  MO, 982, 0, 2, 9, 0, 15, 967, 2; 
Albuquerque  NM, 980, 0, 0, 1, 0, 16, 978, 4; 
Pittsburgh  PA, 987, 0, 0, 9, 0, 12, 974, 2; 
Philadelphia  PA, 987, 0, 0, 2, 0, 12, 981, 0; 
Charlotte  NC, 991, 0, 0, 2, 0, 7, 984, 1; 
Baltimore  MD, 991, 0, 0, 0, 0, 7, 989, 0; 
San Francisco  CA, 988, 1, 0, 7, 0, 13, 973, 1; 
Syracuse  NY, 9905, 1, 15, 136, 0, 79, 9488, 11; 
Indianapolis  IN, 986, 0, 1, 4, 0, 12, 978, 4; 
Seattle  WA, 989, 0, 0, 6, 0, 10, 978, 1; 
214; 
Milwaukee  WI, 9910, 101, 206, 770, 0, 80, 8522, 16; 
Washington DC, 9917, 5, 46, 241, 0, 73, 9357, 12; 
Anchorage  AK, 992, 1, 0, 3, 0, 9, 968, 0; 
Phoenix  AZ, 986, 1, 2, 9, 0, 13, 962, 2; 
Las Vagas  NV, 990, 1, 0, 3, 0, 8, 981, 3; 
Columbus  OH, 986, 1, 1, 4, 0, 14, 974, 2; 
Raliegh-Durham  NC, 988, 0, 0, 2, 0, 12, 981, 0; 
Dallas-Ft. Worth  TX, 990, 0, 1, 3, 0, 9, 978, 4; 
Chicago  IL, 997, 2, 0, 5, 0, 2, 982, 1; 
San Jose  CA, 991, 0, 5, 6, 0, 8, 962, 1; 
San Juan Marin  Puerto Rico, 987, 1, 6, 9, 0, 14, 961, 2; 
Nashville  TN, 989, 0, 1, 7, 0, 11, 970, 1; 
Newark  NJ, 993, 0, 0, 7, 0, 6, 973, 1; 
Denver  CO, 996, 1, 0, 3, 0, 5, 983, 2; 
Houston  TX, 991, 0, 1, 6, 0, 11, 983, 0; 
New Orleans  LA, 989, 1, 0, 5, 0, 10, 977, 2; 
Atlanta  GA, 990, 0, 0, 2, 0, 10, 984, 0; 
Salt Lake City  UT, 985, 0, 1, 7, 0, 11, 968, 3; 
Cincinnati  OH, 991, 0, 0, 4, 0, 9, 978, 2; 
Los Angeles  CA, 994, 0, 1, 5, 0, 5, 983, 1; 
New York  NY, 988, 0, 2, 2, 0, 16, 977, 0; 
Orlando  FL, 981, 0, 1, 4, 0, 16, 966, 2; 
Minneapolis-St. Paul  MN, 992, 0, 2, 3, 0, 10, 982, 0; 
Memphis  TN, 985, 0, 1, 6, 0, 13, 974, 1; 
Boston  MA, 995, 0, 0, 4, 0, 5, 987, 1; 
St. Louis  MO, 982, 0, 2, 8, 0, 15, 968, 2; 
Albuquerque  NM, 980, 0, 0, 1, 0, 16, 978, 4; 
Pittsburgh  PA, 987, 0, 0, 8, 0, 12, 975, 2; 
Philadelphia  PA, 987, 0, 0, 2, 0, 12, 981, 0; 
Charlotte  NC, 991, 0, 0, 2, 0, 7, 984, 1; 
Baltimore  MD, 991, 0, 0, 0, 0, 7, 989, 0; 
San Francisco  CA, 988, 0, 1, 5, 0, 13, 975, 1; 
Syracuse  NY, 9904, 1, 14, 132, 0, 79, 9492, 12; 
Indianapolis  IN, 986, 1, 1, 3, 0, 12, 979, 4; 
Seattle  WA, 989, 0, 0, 6, 0, 10, 978, 1; 
215; 
Milwaukee  WI, 9909, 100, 201, 769, 0, 81, 8536, 16; 
Washington DC, 9917, 6, 40, 227, 0, 73, 9377, 12; 
Anchorage  AK, 992, 1, 0, 3, 0, 9, 968, 0; 
Phoenix  AZ, 986, 1, 2, 9, 0, 13, 962, 2; 
Las Vagas  NV, 990, 1, 0, 3, 0, 8, 981, 3; 
Columbus  OH, 986, 1, 1, 4, 0, 14, 974, 2; 
Raliegh-Durham  NC, 988, 0, 0, 2, 0, 12, 981, 0; 
Dallas-Ft. Worth  TX, 990, 0, 1, 3, 0, 9, 978, 4; 
Chicago  IL, 997, 2, 0, 5, 0, 2, 982, 1; 
San Jose  CA, 991, 0, 5, 5, 0, 8, 963, 1; 
San Juan Marin  Puerto Rico, 987, 1, 6, 9, 0, 14, 961, 2; 
Nashville  TN, 989, 0, 1, 6, 0, 11, 971, 1; 
Newark  NJ, 993, 0, 0, 7, 0, 6, 973, 1; 
Denver  CO, 996, 1, 0, 3, 0, 5, 983, 2; 
Houston  TX, 991, 0, 1, 6, 0, 11, 983, 0; 
New Orleans  LA, 989, 1, 0, 5, 0, 10, 977, 2; 
Atlanta  GA, 990, 0, 0, 2, 0, 10, 984, 0; 
Salt Lake City  UT, 985, 0, 1, 7, 0, 11, 968, 3; 
Cincinnati  OH, 991, 0, 0, 4, 0, 9, 978, 2; 
Los Angeles  CA, 994, 0, 1, 4, 0, 5, 984, 1; 
New York  NY, 988, 0, 2, 2, 0, 16, 977, 0; 
Orlando  FL, 981, 0, 1, 4, 0, 16, 966, 2; 
Minneapolis-St. Paul  MN, 992, 0, 2, 3, 0, 10, 982, 0; 
Memphis  TN, 985, 0, 1, 5, 0, 13, 975, 1; 
Boston  MA, 995, 0, 0, 4, 0, 5, 987, 1; 
St. Louis  MO, 982, 0, 2, 8, 0, 15, 968, 2; 
Albuquerque  NM, 980, 0, 0, 1, 0, 16, 978, 4; 
Pittsburgh  PA, 987, 0, 0, 8, 0, 12, 975, 2; 
Philadelphia  PA, 987, 0, 0, 2, 0, 12, 981, 0; 
Charlotte  NC, 991, 0, 0, 2, 0, 7, 984, 1; 
Baltimore  MD, 991, 0, 0, 0, 0, 7, 989, 0; 
San Francisco  CA, 988, 0, 1, 5, 0, 13, 975, 1; 
Syracuse  NY, 9904, 1, 14, 124, 0, 79, 9500, 12; 
Indianapolis  IN, 986, 1, 1, 3, 0, 12, 979, 4; 
Seattle  WA, 989, 0, 0, 6, 0, 10, 978, 1; 
216; 
Milwaukee  WI, 9909, 92, 198, 781, 0, 81, 8543, 16; 
Washington DC, 9916, 5, 37, 215, 0, 74, 9392, 12; 
Anchorage  AK, 992, 0, 1, 3, 0, 9, 968, 0; 
Phoenix  AZ, 986, 1, 2, 6, 0, 13, 965, 2; 
Las Vagas  NV, 990, 0, 1, 3, 0, 8, 981, 3; 
Columbus  OH, 986, 1, 1, 4, 0, 14, 974, 2; 
Raliegh-Durham  NC, 988, 0, 0, 2, 0, 12, 981, 0; 
Dallas-Ft. Worth  TX, 990, 0, 1, 3, 0, 9, 978, 4; 
Chicago  IL, 997, 2, 0, 4, 0, 2, 983, 1; 
San Jose  CA, 991, 0, 5, 5, 0, 8, 963, 1; 
San Juan Marin  Puerto Rico, 987, 1, 5, 8, 0, 14, 963, 2; 
Nashville  TN, 989, 0, 0, 7, 0, 11, 971, 1; 
Newark  NJ, 993, 0, 0, 7, 0, 6, 973, 1; 
Denver  CO, 996, 0, 1, 3, 0, 5, 983, 2; 
Houston  TX, 991, 0, 1, 6, 0, 11, 983, 0; 
New Orleans  LA, 989, 1, 0, 5, 0, 10, 977, 2; 
Atlanta  GA, 990, 0, 0, 2, 0, 10, 984, 0; 
Salt Lake City  UT, 985, 0, 0, 8, 0, 11, 968, 3; 
Cincinnati  OH, 991, 0, 0, 4, 0, 9, 978, 2; 
Los Angeles  CA, 994, 0, 1, 4, 0, 5, 984, 1; 
New York  NY, 988, 0, 2, 2, 0, 16, 977, 0; 
Orlando  FL, 981, 0, 1, 4, 0, 16, 966, 2; 
Minneapolis-St. Paul  MN, 992, 0, 1, 4, 0, 10, 982, 0; 
Memphis  TN, 985, 0, 1, 5, 0, 13, 975, 1; 
Boston  MA, 995, 0, 0, 4, 0, 5, 987, 1; 
St. Louis  MO, 982, 0, 2, 8, 0, 15, 968, 2; 
Albuquerque  NM, 980, 0, 0, 1, 0, 16, 978, 4; 
Pittsburgh  PA, 987, 0, 0, 7, 0, 12, 976, 2; 
Philadelphia  PA, 987, 0, 0, 2, 0, 12, 981, 0; 
Charlotte  NC, 991, 0, 0, 2, 0, 7, 984, 1; 
Baltimore  MD, 991, 0, 0, 0, 0, 7, 989, 0; 
San Francisco  CA, 988, 0, 1, 5, 0, 13, 975, 1; 
Syracuse  NY, 9904, 0, 13, 111, 0, 79, 9515, 12; 
Indianapolis  IN, 986, 1, 1, 3, 0, 12, 979, 4; 
Seattle  WA, 989, 0, 0, 6, 0, 10, 978, 1; 
217; 
Milwaukee  WI, 9909, 89, 179, 745, 0, 81, 8601, 16; 
Washington DC, 9916, 5, 37, 200, 0, 74, 9407, 12; 
Anchorage  AK, 992, 0, 1, 3, 0, 9, 968, 0; 
Phoenix  AZ, 986, 1, 1, 6, 0, 13, 966, 2; 
Las Vagas  NV, 990, 0, 1, 3, 0, 8, 981, 3; 
Columbus  OH, 986, 1, 1, 4, 0, 14, 974, 2; 
Raliegh-Durham  NC, 988, 0, 0, 2, 0, 12, 981, 0; 
Dallas-Ft. Worth  TX, 990, 0, 0, 3, 0, 9, 979, 4; 
Chicago  IL, 997, 1, 1, 3, 0, 2, 984, 1; 
San Jose  CA, 991, 0, 4, 6, 0, 8, 963, 1; 
San Juan Marin  Puerto Rico, 987, 1, 5, 6, 0, 14, 965, 2; 
Nashville  TN, 989, 0, 0, 7, 0, 11, 971, 1; 
Newark  NJ, 993, 0, 0, 7, 0, 6, 973, 1; 
Denver  CO, 996, 0, 1, 3, 0, 5, 983, 2; 
Houston  TX, 991, 0, 1, 5, 0, 11, 984, 0; 
New Orleans  LA, 989, 1, 0, 5, 0, 10, 977, 2; 
Atlanta  GA, 990, 0, 0, 2, 0, 10, 984, 0; 
Salt Lake City  UT, 985, 0, 0, 7, 0, 11, 969, 3; 
Cincinnati  OH, 991, 0, 0, 4, 0, 9, 978, 2; 
Los Angeles  CA, 994, 0, 1, 4, 0, 5, 984, 1; 
New York  NY, 988, 0, 2, 2, 0, 16, 977, 0; 
Orlando  FL, 981, 0, 1, 3, 0, 16, 967, 2; 
Minneapolis-St. Paul  MN, 992, 0, 1, 4, 0, 10, 982, 0; 
Memphis  TN, 985, 0, 1, 4, 0, 13, 976, 1; 
Boston  MA, 995, 0, 0, 3, 0, 5, 988, 1; 
St. Louis  MO, 982, 0, 1, 8, 0, 15, 969, 2; 
Albuquerque  NM, 980, 0, 0, 1, 0, 16, 978, 4; 
Pittsburgh  PA, 987, 0, 0, 6, 0, 12, 977, 2; 
Philadelphia  PA, 987, 0, 0, 1, 0, 12, 982, 0; 
Charlotte  NC, 991, 0, 0, 2, 0, 7, 984, 1; 
Baltimore  MD, 991, 0, 0, 0, 0, 7, 989, 0; 
San Francisco  CA, 988, 0, 1, 5, 0, 13, 975, 1; 
Syracuse  NY, 9904, 0, 11, 108, 0, 79, 9520, 12; 
Indianapolis  IN, 986, 1, 0, 3, 0, 12, 980, 4; 
Seattle  WA, 989, 0, 0, 4, 0, 10, 980, 1; 
218; 
Milwaukee  WI, 9909, 87, 174, 749, 0, 81, 8612, 16; 
Washington DC, 9916, 4, 34, 192, 0, 74, 9419, 12; 
Anchorage  AK, 992, 0, 1, 3, 0, 9, 968, 0; 
Phoenix  AZ, 986, 1, 1, 5, 0, 13, 967, 2; 
Las Vagas  NV, 990, 0, 1, 3, 0, 8, 981, 3; 
Columbus  OH, 986, 1, 1, 4, 0, 14, 974, 2; 
Raliegh-Durham  NC, 987, 0, 0, 2, 0, 12, 980, 0; 
Dallas-Ft. Worth  TX, 990, 0, 0, 3, 0, 9, 979, 4; 
Chicago  IL, 997, 1, 1, 3, 0, 2, 984, 1; 
San Jose  CA, 991, 0, 4, 6, 0, 8, 963, 1; 
San Juan Marin  Puerto Rico, 987, 1, 4, 7, 0, 14, 965, 2; 
Nashville  TN, 989, 0, 0, 7, 0, 11, 971, 1; 
Newark  NJ, 993, 0, 0, 6, 0, 6, 974, 1; 
Denver  CO, 996, 0, 1, 3, 0, 5, 983, 2; 
Houston  TX, 991, 0, 1, 4, 0, 11, 985, 0; 
New Orleans  LA, 989, 1, 0, 5, 0, 10, 977, 2; 
Atlanta  GA, 990, 0, 0, 2, 0, 10, 984, 0; 
Salt Lake City  UT, 985, 0, 0, 7, 0, 11, 969, 3; 
Cincinnati  OH, 991, 0, 0, 4, 0, 9, 978, 2; 
Los Angeles  CA, 994, 0, 1, 4, 0, 5, 984, 1; 
New York  NY, 988, 0, 0, 4, 0, 16, 977, 0; 
Orlando  FL, 981, 0, 1, 3, 0, 16, 967, 2; 
Minneapolis-St. Paul  MN, 992, 0, 1, 3, 0, 10, 983, 0; 
Memphis  TN, 985, 0, 1, 4, 0, 13, 976, 1; 
Boston  MA, 995, 0, 0, 3, 0, 5, 988, 1; 
St. Louis  MO, 982, 0, 1, 7, 0, 15, 970, 2; 
Albuquerque  NM, 980, 0, 0, 0, 0, 16, 979, 4; 
Pittsburgh  PA, 987, 0, 0, 6, 0, 12, 977, 2; 
Philadelphia  PA, 987, 0, 0, 1, 0, 12, 982, 0; 
Charlotte  NC, 991, 0, 0, 1, 0, 7, 985, 1; 
Baltimore  MD, 991, 0, 0, 0, 0, 7, 989, 0; 
San Francisco  CA, 988, 0, 1, 5, 0, 13, 975, 1; 
Syracuse  NY, 9904, 0, 9, 98, 0, 79, 9532, 12; 
Indianapolis  IN, 986, 1, 0, 3, 0, 12, 980, 4; 
Seattle  WA, 989, 0, 0, 4, 0, 10, 980, 1; 
219; 
Milwaukee  WI, 9908, 77, 178, 753, 0, 82, 8618, 16; 
Washington DC, 9916, 4, 30, 184, 0, 74, 9432, 12; 
Anchorage  AK, 992, 0, 1, 3, 0, 9, 968, 0; 
Phoenix  AZ, 986, 1, 1, 5, 0, 13, 967, 2; 
Las Vagas  NV, 990, 0, 1, 3, 0, 8, 981, 3; 
Columbus  OH, 986, 1, 1, 4, 0, 14, 974, 2; 
Raliegh-Durham  NC, 987, 0, 0, 2, 0, 12, 980, 0; 
Dallas-Ft. Worth  TX, 990, 0, 0, 3, 0, 9, 979, 4; 
Chicago  IL, 997, 1, 1, 3, 0, 2, 984, 1; 
San Jose  CA, 991, 0, 4, 6, 0, 8, 963, 1; 
San Juan Marin  Puerto Rico, 987, 1, 3, 8, 0, 14, 965, 2; 
Nashville  TN, 989, 0, 0, 6, 0, 11, 972, 1; 
Newark  NJ, 993, 0, 0, 6, 0, 6, 974, 1; 
Denver  CO, 996, 0, 1, 3, 0, 5, 983, 2; 
Houston  TX, 991, 0, 1, 4, 0, 11, 985, 0; 
New Orleans  LA, 989, 1, 0, 5, 0, 10, 977, 2; 
Atlanta  GA, 990, 0, 0, 2, 0, 10, 984, 0; 
Salt Lake City  UT, 985, 0, 0, 7, 0, 11, 969, 3; 
Cincinnati  OH, 991, 0, 0, 4, 0, 9, 978, 2; 
Los Angeles  CA, 994, 0, 1, 4, 0, 5, 984, 1; 
New York  NY, 988, 0, 0, 3, 0, 16, 978, 0; 
Orlando  FL, 981, 0, 1, 3, 0, 16, 967, 2; 
Minneapolis-St. Paul  MN, 992, 0, 1, 3, 0, 10, 983, 0; 
Memphis  TN, 985, 0, 1, 4, 0, 13, 976, 1; 
Boston  MA, 995, 0, 0, 3, 0, 5, 988, 1; 
St. Louis  MO, 982, 0, 1, 7, 0, 15, 970, 2; 
Albuquerque  NM, 980, 0, 0, 0, 0, 16, 979, 4; 
Pittsburgh  PA, 987, 0, 0, 6, 0, 12, 977, 2; 
Philadelphia  PA, 987, 0, 0, 1, 0, 12, 982, 0; 
Charlotte  NC, 991, 0, 0, 1, 0, 7, 985, 1; 
Baltimore  MD, 991, 0, 0, 0, 0, 7, 989, 0; 
San Francisco  CA, 988, 0, 1, 5, 0, 13, 975, 1; 
Syracuse  NY, 9904, 0, 6, 96, 0, 79, 9537, 12; 
Indianapolis  IN, 986, 1, 0, 3, 0, 12, 980, 4; 
Seattle  WA, 989, 0, 0, 4, 0, 10, 980, 1; 
220; 
Milwaukee  WI, 9907, 74, 157, 687, 0, 83, 8707, 16; 
Washington DC, 9916, 4, 28, 176, 0, 74, 9442, 12; 
Anchorage  AK, 992, 0, 1, 3, 0, 9, 968, 0; 
Phoenix  AZ, 986, 1, 1, 4, 0, 13, 968, 2; 
Las Vagas  NV, 989, 1, 1, 3, 0, 8, 980, 3; 
Columbus  OH, 986, 1, 1, 4, 0, 14, 974, 2; 
Raliegh-Durham  NC, 987, 0, 0, 2, 0, 12, 980, 0; 
Dallas-Ft. Worth  TX, 990, 0, 0, 3, 0, 9, 979, 4; 
Chicago  IL, 997, 0, 2, 3, 0, 2, 984, 1; 
San Jose  CA, 991, 0, 3, 7, 0, 8, 963, 1; 
San Juan Marin  Puerto Rico, 987, 1, 3, 8, 0, 14, 965, 2; 
Nashville  TN, 989, 0, 0, 5, 0, 11, 973, 1; 
Newark  NJ, 993, 0, 0, 6, 0, 6, 974, 1; 
Denver  CO, 996, 0, 1, 3, 0, 5, 983, 2; 
Houston  TX, 991, 0, 1, 4, 0, 11, 985, 0; 
New Orleans  LA, 989, 1, 0, 5, 0, 10, 977, 2; 
Atlanta  GA, 990, 0, 0, 2, 0, 10, 984, 0; 
Salt Lake City  UT, 985, 0, 0, 7, 0, 11, 969, 3; 
Cincinnati  OH, 991, 0, 0, 4, 0, 9, 978, 2; 
Los Angeles  CA, 994, 0, 1, 4, 0, 5, 984, 1; 
New York  NY, 988, 0, 0, 3, 0, 16, 978, 0; 
Orlando  FL, 981, 0, 1, 3, 0, 16, 967, 2; 
Minneapolis-St. Paul  MN, 992, 0, 1, 2, 0, 10, 984, 0; 
Memphis  TN, 985, 0, 0, 4, 0, 13, 977, 1; 
Boston  MA, 995, 0, 0, 3, 0, 5, 988, 1; 
St. Louis  MO, 982, 0, 1, 7, 0, 15, 970, 2; 
Albuquerque  NM, 980, 0, 0, 0, 0, 16, 979, 4; 
Pittsburgh  PA, 987, 0, 0, 4, 0, 12, 979, 2; 
Philadelphia  PA, 987, 0, 0, 1, 0, 12, 982, 0; 
Charlotte  NC, 991, 0, 0, 1, 0, 7, 985, 1; 
Baltimore  MD, 991, 0, 0, 0, 0, 7, 989, 0; 
San Francisco  CA, 988, 0, 0, 6, 0, 13, 975, 1; 
Syracuse  NY, 9904, 0, 6, 89, 0, 79, 9544, 12; 
Indianapolis  IN, 986, 1, 0, 3, 0, 12, 980, 4; 
Seattle  WA, 989, 0, 0, 4, 0, 10, 980, 1; 
221; 
Milwaukee  WI, 9907, 73, 146, 688, 0, 83, 8724, 16; 
Washington DC, 9915, 4, 23, 172, 0, 75, 9450, 12; 
Anchorage  AK, 992, 1, 1, 3, 0, 9, 968, 0; 
Phoenix  AZ, 986, 1, 1, 4, 0, 13, 968, 2; 
Las Vagas  NV, 989, 1, 1, 3, 0, 8, 980, 3; 
Columbus  OH, 986, 1, 1, 4, 0, 14, 974, 2; 
Raliegh-Durham  NC, 987, 0, 0, 2, 0, 12, 980, 0; 
Dallas-Ft. Worth  TX, 990, 0, 0, 3, 0, 9, 979, 4; 
Chicago  IL, 997, 0, 2, 3, 0, 2, 984, 1; 
San Jose  CA, 991, 0, 3, 7, 0, 8, 963, 1; 
San Juan Marin  Puerto Rico, 987, 1, 3, 8, 0, 14, 965, 2; 
Nashville  TN, 989, 0, 0, 5, 0, 11, 973, 1; 
Newark  NJ, 993, 0, 0, 5, 0, 6, 975, 1; 
Denver  CO, 996, 0, 1, 3, 0, 5, 983, 2; 
Houston  TX, 991, 0, 1, 4, 0, 11, 985, 0; 
New Orleans  LA, 989, 1, 0, 4, 0, 10, 978, 2; 
Atlanta  GA, 990, 0, 0, 0, 0, 10, 986, 0; 
Salt Lake City  UT, 985, 0, 0, 7, 0, 11, 969, 3; 
Cincinnati  OH, 991, 1, 0, 4, 0, 9, 978, 2; 
Los Angeles  CA, 994, 0, 0, 5, 0, 5, 984, 1; 
New York  NY, 988, 0, 0, 3, 0, 16, 978, 0; 
Orlando  FL, 981, 0, 1, 3, 0, 16, 967, 2; 
Minneapolis-St. Paul  MN, 992, 0, 1, 2, 0, 10, 984, 0; 
Memphis  TN, 985, 0, 0, 3, 0, 13, 978, 1; 
Boston  MA, 995, 0, 0, 3, 0, 5, 988, 1; 
St. Louis  MO, 982, 0, 1, 7, 0, 15, 970, 2; 
Albuquerque  NM, 980, 0, 0, 0, 0, 16, 979, 4; 
Pittsburgh  PA, 987, 0, 0, 4, 0, 12, 979, 2; 
Philadelphia  PA, 987, 0, 0, 1, 0, 12, 982, 0; 
Charlotte  NC, 991, 0, 0, 1, 0, 7, 985, 1; 
Baltimore  MD, 991, 0, 0, 0, 0, 7, 989, 0; 
San Francisco  CA, 988, 0, 0, 6, 0, 13, 975, 1; 
Syracuse  NY, 9904, 0, 3, 82, 0, 79, 9554, 12; 
Indianapolis  IN, 986, 1, 0, 2, 0, 12, 981, 4; 
Seattle  WA, 989, 0, 0, 4, 0, 10, 980, 1; 
222; 
Milwaukee  WI, 9907, 66, 143, 696, 0, 83, 8731, 16; 
Washington DC, 9915, 3, 20, 163, 0, 75, 9463, 12; 
Anchorage  AK, 992, 1, 1, 3, 0, 9, 968, 0; 
Phoenix  AZ, 986, 0, 2, 4, 0, 13, 968, 2; 
Las Vagas  NV, 989, 1, 1, 3, 0, 8, 980, 3; 
Columbus  OH, 986, 1, 1, 4, 0, 14, 974, 2; 
Raliegh-Durham  NC, 987, 0, 0, 2, 0, 12, 980, 0; 
Dallas-Ft. Worth  TX, 990, 0, 0, 2, 0, 9, 980, 4; 
Chicago  IL, 997, 0, 2, 2, 0, 2, 985, 1; 
San Jose  CA, 991, 0, 3, 7, 0, 8, 963, 1; 
San Juan Marin  Puerto Rico, 987, 1, 3, 8, 0, 14, 965, 2; 
Nashville  TN, 989, 0, 0, 4, 0, 11, 974, 1; 
Newark  NJ, 993, 0, 0, 5, 0, 6, 975, 1; 
Denver  CO, 996, 0, 0, 4, 0, 5, 983, 2; 
Houston  TX, 991, 0, 1, 4, 0, 11, 985, 0; 
New Orleans  LA, 989, 1, 0, 4, 0, 10, 978, 2; 
Atlanta  GA, 990, 0, 0, 0, 0, 10, 986, 0; 
Salt Lake City  UT, 985, 0, 0, 6, 0, 11, 970, 3; 
Cincinnati  OH, 991, 1, 0, 4, 0, 9, 978, 2; 
Los Angeles  CA, 994, 0, 0, 5, 0, 5, 984, 1; 
New York  NY, 988, 0, 0, 2, 0, 16, 979, 0; 
Orlando  FL, 981, 0, 1, 3, 0, 16, 967, 2; 
Minneapolis-St. Paul  MN, 992, 0, 1, 2, 0, 10, 984, 0; 
Memphis  TN, 985, 0, 0, 3, 0, 13, 978, 1; 
Boston  MA, 995, 0, 0, 3, 0, 5, 988, 1; 
St. Louis  MO, 982, 0, 0, 8, 0, 15, 970, 2; 
Albuquerque  NM, 980, 0, 0, 0, 0, 16, 979, 4; 
Pittsburgh  PA, 987, 0, 0, 4, 0, 12, 979, 2; 
Philadelphia  PA, 987, 0, 0, 1, 0, 12, 982, 0; 
Charlotte  NC, 991, 0, 0, 1, 0, 7, 985, 1; 
Baltimore  MD, 991, 0, 0, 0, 0, 7, 989, 0; 
San Francisco  CA, 988, 0, 0, 6, 0, 13, 975, 1; 
Syracuse  NY, 9904, 0, 3, 69, 0, 79, 9567, 12; 
Indianapolis  IN, 986, 1, 0, 2, 0, 12, 981, 4; 
Seattle  WA, 989, 0, 0, 4, 0, 10, 980, 1; 
223; 
Milwaukee  WI, 9907, 65, 132, 635, 0, 83, 8805, 16; 
Washington DC, 9915, 3, 16, 159, 0, 75, 9471, 12; 
Anchorage  AK, 992, 1, 1, 3, 0, 9, 968, 0; 
Phoenix  AZ, 986, 0, 1, 5, 0, 13, 968, 2; 
Las Vagas  NV, 989, 1, 1, 3, 0, 8, 980, 3; 
Columbus  OH, 986, 1, 1, 3, 0, 14, 975, 2; 
Raliegh-Durham  NC, 987, 0, 0, 2, 0, 12, 980, 0; 
Dallas-Ft. Worth  TX, 990, 0, 0, 2, 0, 9, 980, 4; 
Chicago  IL, 997, 0, 1, 2, 0, 2, 986, 1; 
San Jose  CA, 991, 0, 2, 8, 0, 8, 963, 1; 
San Juan Marin  Puerto Rico, 987, 1, 2, 8, 0, 14, 966, 2; 
Nashville  TN, 989, 0, 0, 4, 0, 11, 974, 1; 
Newark  NJ, 993, 1, 0, 4, 0, 6, 976, 1; 
Denver  CO, 996, 0, 0, 4, 0, 5, 983, 2; 
Houston  TX, 991, 0, 1, 4, 0, 11, 985, 0; 
New Orleans  LA, 990, 1, 0, 4, 0, 10, 978, 2; 
Atlanta  GA, 990, 0, 0, 0, 0, 10, 986, 0; 
Salt Lake City  UT, 985, 0, 0, 5, 0, 11, 971, 3; 
Cincinnati  OH, 991, 1, 0, 3, 0, 9, 979, 2; 
Los Angeles  CA, 994, 0, 0, 5, 0, 5, 984, 1; 
New York  NY, 988, 0, 0, 2, 0, 16, 979, 0; 
Orlando  FL, 981, 0, 1, 3, 0, 16, 967, 2; 
Minneapolis-St. Paul  MN, 992, 0, 0, 3, 0, 10, 984, 0; 
Memphis  TN, 985, 0, 0, 3, 0, 13, 978, 1; 
Boston  MA, 995, 0, 0, 3, 0, 5, 988, 1; 
St. Louis  MO, 982, 0, 0, 7, 0, 15, 971, 2; 
Albuquerque  NM, 980, 0, 0, 0, 0, 16, 979, 4; 
Pittsburgh  PA, 987, 0, 0, 3, 0, 12, 980, 2; 
Philadelphia  PA, 987, 0, 0, 1, 0, 12, 982, 0; 
Charlotte  NC, 991, 0, 0, 1, 0, 7, 985, 1; 
Baltimore  MD, 991, 0, 0, 0, 0, 7, 989, 0; 
San Francisco  CA, 988, 0, 0, 5, 0, 13, 976, 1; 
Syracuse  NY, 9904, 0, 3, 67, 0, 79, 9569, 12; 
Indianapolis  IN, 986, 1, 0, 2, 0, 12, 981, 4; 
Seattle  WA, 989, 0, 0, 3, 0, 10, 981, 1; 
224; 
Milwaukee  WI, 9907, 60, 132, 634, 0, 83, 8815, 16; 
Washington DC, 9915, 3, 14, 143, 0, 75, 9489, 12; 
Anchorage  AK, 992, 1, 1, 3, 0, 9, 968, 0; 
Phoenix  AZ, 986, 0, 1, 5, 0, 13, 968, 2; 
Las Vagas  NV, 989, 1, 1, 3, 0, 8, 980, 3; 
Columbus  OH, 986, 0, 2, 3, 0, 14, 975, 2; 
Raliegh-Durham  NC, 987, 0, 0, 2, 0, 12, 980, 0; 
Dallas-Ft. Worth  TX, 990, 0, 0, 2, 0, 9, 980, 4; 
Chicago  IL, 997, 0, 1, 2, 0, 2, 986, 1; 
San Jose  CA, 991, 0, 2, 7, 0, 8, 964, 1; 
San Juan Marin  Puerto Rico, 987, 1, 1, 9, 0, 14, 966, 2; 
Nashville  TN, 989, 0, 0, 3, 0, 11, 975, 1; 
Newark  NJ, 993, 1, 0, 3, 0, 6, 977, 1; 
Denver  CO, 996, 0, 0, 4, 0, 5, 983, 2; 
Houston  TX, 991, 0, 1, 4, 0, 11, 985, 0; 
New Orleans  LA, 990, 1, 0, 4, 0, 10, 978, 2; 
Atlanta  GA, 990, 0, 0, 0, 0, 10, 986, 0; 
Salt Lake City  UT, 985, 0, 0, 5, 0, 11, 971, 3; 
Cincinnati  OH, 991, 1, 0, 3, 0, 9, 979, 2; 
Los Angeles  CA, 994, 0, 0, 5, 0, 5, 984, 1; 
New York  NY, 988, 0, 0, 2, 0, 16, 979, 0; 
Orlando  FL, 981, 0, 1, 3, 0, 16, 967, 2; 
Minneapolis-St. Paul  MN, 992, 0, 0, 3, 0, 10, 984, 0; 
Memphis  TN, 985, 0, 0, 3, 0, 13, 978, 1; 
Boston  MA, 995, 0, 0, 3, 0, 5, 988, 1; 
St. Louis  MO, 982, 0, 0, 7, 0, 15, 971, 2; 
Albuquerque  NM, 980, 0, 0, 0, 0, 16, 979, 4; 
Pittsburgh  PA, 987, 0, 0, 3, 0, 12, 980, 2; 
Philadelphia  PA, 987, 0, 0, 1, 0, 12, 982, 0; 
Charlotte  NC, 991, 0, 0, 1, 0, 7, 985, 1; 
Baltimore  MD, 991, 0, 0, 0, 0, 7, 989, 0; 
San Francisco  CA, 988, 0, 0, 5, 0, 13, 976, 1; 
Syracuse  NY, 9904, 0, 3, 60, 0, 79, 9576, 12; 
Indianapolis  IN, 986, 1, 0, 2, 0, 12, 981, 4; 
Seattle  WA, 989, 0, 0, 3, 0, 10, 981, 1; 
225; 
Milwaukee  WI, 9906, 52, 121, 641, 0, 83, 8828, 16; 
Washington DC, 9915, 2, 8, 143, 0, 75, 9496, 12; 
Anchorage  AK, 992, 1, 1, 3, 0, 9, 968, 0; 
Phoenix  AZ, 986, 0, 1, 5, 0, 13, 968, 2; 
Las Vagas  NV, 989, 1, 1, 2, 0, 8, 981, 3; 
Columbus  OH, 986, 0, 1, 4, 0, 14, 975, 2; 
Raliegh-Durham  NC, 987, 0, 0, 1, 0, 12, 981, 0; 
Dallas-Ft. Worth  TX, 990, 0, 0, 2, 0, 9, 980, 4; 
Chicago  IL, 997, 0, 1, 2, 0, 2, 986, 1; 
San Jose  CA, 991, 0, 2, 7, 0, 8, 964, 1; 
San Juan Marin  Puerto Rico, 987, 1, 1, 8, 0, 14, 967, 2; 
Nashville  TN, 989, 0, 0, 3, 0, 11, 975, 1; 
Newark  NJ, 993, 1, 0, 3, 0, 6, 977, 1; 
Denver  CO, 996, 0, 0, 4, 0, 5, 983, 2; 
Houston  TX, 991, 0, 1, 4, 0, 11, 985, 0; 
New Orleans  LA, 990, 1, 0, 4, 0, 10, 978, 2; 
Atlanta  GA, 990, 0, 0, 0, 0, 10, 986, 0; 
Salt Lake City  UT, 985, 0, 0, 5, 0, 11, 971, 3; 
Cincinnati  OH, 991, 1, 0, 3, 0, 9, 979, 2; 
Los Angeles  CA, 994, 0, 0, 5, 0, 5, 984, 1; 
New York  NY, 988, 0, 0, 2, 0, 16, 979, 0; 
Orlando  FL, 981, 0, 1, 3, 0, 16, 967, 2; 
Minneapolis-St. Paul  MN, 992, 0, 0, 3, 0, 10, 984, 0; 
Memphis  TN, 985, 0, 0, 3, 0, 13, 978, 1; 
Boston  MA, 995, 0, 0, 3, 0, 5, 988, 1; 
St. Louis  MO, 982, 0, 0, 7, 0, 15, 971, 2; 
Albuquerque  NM, 980, 0, 0, 0, 0, 16, 979, 5; 
Pittsburgh  PA, 987, 0, 0, 3, 0, 12, 980, 2; 
Philadelphia  PA, 987, 0, 0, 1, 0, 12, 982, 0; 
Charlotte  NC, 991, 0, 0, 1, 0, 7, 985, 1; 
Baltimore  MD, 991, 0, 0, 0, 0, 7, 989, 0; 
San Francisco  CA, 988, 0, 0, 5, 0, 13, 976, 1; 
Syracuse  NY, 9904, 0, 3, 51, 0, 79, 9585, 12; 
Indianapolis  IN, 986, 1, 0, 2, 0, 12, 981, 4; 
Seattle  WA, 989, 0, 0, 3, 0, 10, 981, 1; 
226; 
Milwaukee  WI, 9906, 49, 114, 569, 0, 84, 8909, 16; 
Washington DC, 9915, 2, 8, 141, 0, 75, 9498, 12; 
Anchorage  AK, 992, 1, 1, 2, 0, 9, 969, 0; 
Phoenix  AZ, 986, 0, 1, 4, 0, 13, 969, 2; 
Las Vagas  NV, 989, 1, 1, 1, 0, 8, 982, 3; 
Columbus  OH, 986, 0, 1, 4, 0, 14, 975, 2; 
Raliegh-Durham  NC, 987, 0, 0, 1, 0, 12, 981, 0; 
Dallas-Ft. Worth  TX, 990, 0, 0, 2, 0, 9, 980, 4; 
Chicago  IL, 997, 0, 1, 2, 0, 2, 986, 1; 
San Jose  CA, 991, 0, 2, 5, 0, 8, 966, 1; 
San Juan Marin  Puerto Rico, 987, 1, 0, 8, 0, 14, 968, 2; 
Nashville  TN, 989, 0, 0, 3, 0, 11, 975, 1; 
Newark  NJ, 993, 2, 0, 3, 0, 6, 977, 1; 
Denver  CO, 996, 0, 0, 3, 0, 5, 984, 2; 
Houston  TX, 991, 0, 0, 4, 0, 11, 986, 0; 
New Orleans  LA, 990, 1, 0, 3, 0, 10, 979, 2; 
Atlanta  GA, 990, 0, 0, 0, 0, 10, 986, 0; 
Salt Lake City  UT, 985, 0, 0, 5, 0, 11, 971, 3; 
Cincinnati  OH, 991, 1, 0, 3, 0, 9, 979, 2; 
Los Angeles  CA, 994, 0, 0, 4, 0, 5, 985, 1; 
New York  NY, 988, 0, 0, 2, 0, 16, 979, 0; 
Orlando  FL, 981, 0, 1, 3, 0, 16, 967, 2; 
Minneapolis-St. Paul  MN, 992, 0, 0, 3, 0, 10, 984, 0; 
Memphis  TN, 985, 0, 0, 3, 0, 13, 978, 1; 
Boston  MA, 995, 0, 0, 2, 0, 5, 989, 1; 
St. Louis  MO, 982, 0, 0, 5, 0, 15, 973, 2; 
Albuquerque  NM, 980, 0, 0, 0, 0, 16, 979, 5; 
Pittsburgh  PA, 987, 0, 0, 2, 0, 12, 981, 2; 
Philadelphia  PA, 987, 0, 0, 0, 0, 12, 983, 0; 
Charlotte  NC, 991, 0, 0, 1, 0, 7, 985, 1; 
Baltimore  MD, 991, 0, 0, 0, 0, 7, 989, 0; 
San Francisco  CA, 988, 0, 0, 5, 0, 13, 976, 1; 
Syracuse  NY, 9904, 0, 3, 51, 0, 79, 9585, 12; 
Indianapolis  IN, 986, 0, 1, 2, 0, 12, 981, 4; 
Seattle  WA, 989, 0, 0, 3, 0, 10, 981, 1; 
227; 
Milwaukee  WI, 9906, 39, 116, 561, 0, 84, 8925, 16; 
Washington DC, 9915, 1, 8, 133, 0, 75, 9507, 12; 
Anchorage  AK, 992, 1, 1, 2, 0, 9, 969, 0; 
Phoenix  AZ, 986, 0, 1, 4, 0, 13, 969, 2; 
Las Vagas  NV, 989, 1, 1, 1, 0, 8, 982, 3; 
Columbus  OH, 986, 0, 1, 4, 0, 14, 975, 2; 
Raliegh-Durham  NC, 987, 0, 0, 1, 0, 12, 981, 0; 
Dallas-Ft. Worth  TX, 990, 0, 0, 2, 0, 9, 980, 4; 
Chicago  IL, 997, 0, 1, 2, 0, 2, 986, 1; 
San Jose  CA, 991, 0, 2, 5, 0, 8, 966, 1; 
San Juan Marin  Puerto Rico, 987, 1, 0, 8, 0, 14, 968, 2; 
Nashville  TN, 989, 0, 0, 3, 0, 11, 975, 1; 
Newark  NJ, 993, 2, 0, 2, 0, 6, 978, 1; 
Denver  CO, 996, 0, 0, 3, 0, 5, 984, 2; 
Houston  TX, 991, 0, 0, 4, 0, 11, 986, 0; 
New Orleans  LA, 990, 1, 0, 3, 0, 10, 979, 2; 
Atlanta  GA, 990, 0, 0, 0, 0, 10, 986, 0; 
Salt Lake City  UT, 985, 0, 0, 5, 0, 11, 971, 3; 
Cincinnati  OH, 991, 1, 0, 3, 0, 9, 979, 2; 
Los Angeles  CA, 994, 0, 0, 4, 0, 5, 985, 1; 
New York  NY, 988, 0, 0, 2, 0, 16, 979, 0; 
Orlando  FL, 981, 0, 1, 3, 0, 16, 967, 2; 
Minneapolis-St. Paul  MN, 992, 0, 0, 2, 0, 10, 985, 0; 
Memphis  TN, 985, 0, 0, 3, 0, 13, 978, 1; 
Boston  MA, 995, 0, 0, 2, 0, 5, 989, 1; 
St. Louis  MO, 982, 0, 0, 5, 0, 15, 973, 2; 
Albuquerque  NM, 980, 0, 0, 0, 0, 16, 979, 5; 
Pittsburgh  PA, 987, 0, 0, 2, 0, 12, 981, 2; 
Philadelphia  PA, 987, 0, 0, 0, 0, 12, 983, 0; 
Charlotte  NC, 991, 0, 0, 1, 0, 7, 985, 1; 
Baltimore  MD, 991, 0, 0, 0, 0, 7, 989, 0; 
San Francisco  CA, 988, 0, 0, 5, 0, 13, 976, 1; 
Syracuse  NY, 9904, 0, 3, 50, 0, 79, 9586, 12; 
Indianapolis  IN, 986, 0, 1, 2, 0, 12, 981, 4; 
Seattle  WA, 989, 0, 0, 3, 0, 10, 981, 1; 
228; 
Milwaukee  WI, 9904, 34, 102, 564, 0, 85, 8941, 17; 
Washington DC, 9915, 2, 7, 123, 0, 75, 9518, 12; 
Anchorage  AK, 992, 1, 1, 1, 0, 9, 970, 0; 
Phoenix  AZ, 986, 0, 1, 4, 0, 13, 969, 2; 
Las Vagas  NV, 989, 1, 0, 2, 0, 8, 982, 3; 
Columbus  OH, 986, 0, 1, 4, 0, 14, 975, 2; 
Raliegh-Durham  NC, 987, 0, 0, 1, 0, 12, 981, 0; 
Dallas-Ft. Worth  TX, 990, 0, 0, 2, 0, 9, 980, 4; 
Chicago  IL, 997, 0, 1, 2, 0, 2, 986, 1; 
San Jose  CA, 991, 0, 1, 5, 0, 8, 967, 1; 
San Juan Marin  Puerto Rico, 987, 1, 0, 8, 0, 14, 968, 2; 
Nashville  TN, 989, 0, 0, 2, 0, 11, 976, 1; 
Newark  NJ, 993, 2, 0, 2, 0, 6, 978, 1; 
Denver  CO, 996, 0, 0, 3, 0, 5, 984, 2; 
Houston  TX, 991, 0, 0, 4, 0, 11, 986, 0; 
New Orleans  LA, 990, 1, 0, 1, 0, 10, 981, 2; 
Atlanta  GA, 990, 0, 0, 0, 0, 10, 986, 0; 
Salt Lake City  UT, 985, 0, 0, 5, 0, 11, 971, 3; 
Cincinnati  OH, 991, 1, 0, 2, 0, 9, 980, 2; 
Los Angeles  CA, 994, 0, 0, 3, 0, 5, 986, 1; 
New York  NY, 988, 0, 0, 2, 0, 16, 979, 0; 
Orlando  FL, 981, 0, 1, 2, 0, 16, 968, 2; 
Minneapolis-St. Paul  MN, 992, 0, 0, 2, 0, 10, 985, 0; 
Memphis  TN, 984, 0, 0, 1, 0, 14, 979, 1; 
Boston  MA, 995, 0, 0, 2, 0, 5, 989, 1; 
St. Louis  MO, 982, 0, 0, 5, 0, 15, 973, 2; 
Albuquerque  NM, 980, 0, 0, 0, 0, 16, 979, 5; 
Pittsburgh  PA, 987, 0, 0, 1, 0, 12, 982, 2; 
Philadelphia  PA, 987, 0, 0, 0, 0, 12, 983, 0; 
Charlotte  NC, 991, 0, 0, 1, 0, 7, 985, 1; 
Baltimore  MD, 991, 0, 0, 0, 0, 7, 989, 0; 
San Francisco  CA, 988, 0, 0, 5, 0, 13, 976, 1; 
Syracuse  NY, 9904, 0, 3, 44, 0, 79, 9592, 12; 
Indianapolis  IN, 986, 0, 1, 2, 0, 12, 981, 4; 
Seattle  WA, 989, 0, 0, 3, 0, 10, 981, 1; 
229; 
Milwaukee  WI, 9904, 33, 100, 505, 0, 85, 9003, 17; 
Washington DC, 9915, 2, 7, 115, 0, 75, 9526, 12; 
Anchorage  AK, 992, 1, 1, 1, 0, 9, 970, 0; 
Phoenix  AZ, 986, 0, 1, 4, 0, 13, 969, 2; 
Las Vagas  NV, 989, 0, 1, 2, 0, 8, 982, 3; 
Columbus  OH, 986, 0, 1, 3, 0, 14, 976, 2; 
Raliegh-Durham  NC, 987, 0, 0, 1, 0, 12, 981, 0; 
Dallas-Ft. Worth  TX, 990, 1, 0, 2, 0, 9, 980, 4; 
Chicago  IL, 997, 1, 1, 2, 0, 2, 986, 1; 
San Jose  CA, 991, 0, 1, 5, 0, 8, 967, 1; 
San Juan Marin  Puerto Rico, 987, 0, 1, 7, 0, 14, 969, 2; 
Nashville  TN, 989, 0, 0, 2, 0, 11, 976, 1; 
Newark  NJ, 993, 2, 0, 2, 0, 6, 978, 1; 
Denver  CO, 996, 0, 0, 3, 0, 5, 984, 2; 
Houston  TX, 991, 0, 0, 3, 0, 11, 987, 0; 
New Orleans  LA, 990, 0, 1, 1, 0, 10, 981, 2; 
Atlanta  GA, 990, 0, 0, 0, 0, 10, 986, 0; 
Salt Lake City  UT, 985, 0, 0, 4, 0, 11, 972, 3; 
Cincinnati  OH, 991, 1, 0, 2, 0, 9, 980, 2; 
Los Angeles  CA, 994, 0, 0, 2, 0, 5, 987, 1; 
New York  NY, 988, 0, 0, 2, 0, 16, 979, 0; 
Orlando  FL, 981, 0, 0, 2, 0, 16, 969, 2; 
Minneapolis-St. Paul  MN, 992, 0, 0, 2, 0, 10, 985, 0; 
Memphis  TN, 984, 0, 0, 1, 0, 14, 979, 1; 
Boston  MA, 995, 0, 0, 0, 0, 5, 991, 1; 
St. Louis  MO, 982, 0, 0, 5, 0, 15, 973, 2; 
Albuquerque  NM, 980, 0, 0, 0, 0, 16, 979, 5; 
Pittsburgh  PA, 987, 0, 0, 1, 0, 12, 982, 2; 
Philadelphia  PA, 987, 0, 0, 0, 0, 12, 983, 0; 
Charlotte  NC, 991, 0, 0, 1, 0, 7, 985, 1; 
Baltimore  MD, 991, 0, 0, 0, 0, 7, 989, 0; 
San Francisco  CA, 988, 0, 0, 4, 0, 13, 977, 1; 
Syracuse  NY, 9904, 0, 3, 43, 0, 79, 9593, 12; 
Indianapolis  IN, 986, 0, 1, 2, 0, 12, 981, 4; 
Seattle  WA, 989, 0, 0, 1, 0, 10, 983, 1; 
230; 
Milwaukee  WI, 9903, 24, 101, 498, 0, 86, 9018, 17; 
Washington DC, 9915, 2, 6, 105, 0, 75, 9537, 12; 
Anchorage  AK, 991, 0, 2, 0, 0, 10, 970, 0; 
Phoenix  AZ, 986, 0, 1, 3, 0, 13, 970, 2; 
Las Vagas  NV, 989, 0, 1, 2, 0, 8, 982, 3; 
Columbus  OH, 986, 0, 1, 3, 0, 14, 976, 2; 
Raliegh-Durham  NC, 987, 0, 0, 1, 0, 12, 981, 0; 
Dallas-Ft. Worth  TX, 990, 1, 0, 2, 0, 9, 980, 4; 
Chicago  IL, 997, 1, 1, 2, 0, 2, 986, 1; 
San Jose  CA, 991, 0, 1, 5, 0, 8, 967, 1; 
San Juan Marin  Puerto Rico, 987, 0, 1, 7, 0, 14, 969, 2; 
Nashville  TN, 989, 0, 0, 2, 0, 11, 976, 1; 
Newark  NJ, 993, 2, 0, 2, 0, 6, 978, 1; 
Denver  CO, 996, 0, 0, 3, 0, 5, 984, 2; 
Houston  TX, 991, 0, 0, 3, 0, 11, 987, 0; 
New Orleans  LA, 990, 0, 1, 1, 0, 10, 981, 2; 
Atlanta  GA, 990, 0, 0, 0, 0, 10, 986, 0; 
Salt Lake City  UT, 985, 0, 0, 3, 0, 11, 973, 3; 
Cincinnati  OH, 991, 1, 0, 1, 0, 9, 981, 2; 
Los Angeles  CA, 994, 0, 0, 2, 0, 5, 987, 1; 
New York  NY, 988, 0, 0, 2, 0, 16, 979, 0; 
Orlando  FL, 981, 0, 0, 2, 0, 16, 969, 2; 
Minneapolis-St. Paul  MN, 992, 0, 0, 2, 0, 10, 985, 0; 
Memphis  TN, 984, 0, 0, 1, 0, 14, 979, 1; 
Boston  MA, 995, 0, 0, 0, 0, 5, 991, 1; 
St. Louis  MO, 982, 0, 0, 4, 0, 15, 974, 2; 
Albuquerque  NM, 980, 0, 0, 0, 0, 16, 979, 5; 
Pittsburgh  PA, 987, 0, 0, 1, 0, 12, 982, 2; 
Philadelphia  PA, 987, 0, 0, 0, 0, 12, 983, 0; 
Charlotte  NC, 991, 0, 0, 1, 0, 7, 985, 1; 
Baltimore  MD, 991, 0, 0, 0, 0, 7, 989, 0; 
San Francisco  CA, 988, 0, 0, 4, 0, 13, 977, 1; 
Syracuse  NY, 9904, 0, 2, 40, 0, 79, 9597, 12; 
Indianapolis  IN, 986, 0, 1, 2, 0, 12, 981, 4; 
Seattle  WA, 989, 0, 0, 1, 0, 10, 983, 1; 
231; 
Milwaukee  WI, 9903, 23, 92, 491, 0, 86, 9038, 17; 
Washington DC, 9915, 1, 5, 99, 0, 75, 9545, 12; 
Anchorage  AK, 991, 0, 1, 1, 0, 10, 970, 0; 
Phoenix  AZ, 986, 0, 1, 3, 0, 13, 970, 2; 
Las Vagas  NV, 989, 0, 1, 2, 0, 8, 982, 3; 
Columbus  OH, 986, 0, 1, 2, 0, 14, 977, 2; 
Raliegh-Durham  NC, 987, 0, 0, 1, 0, 12, 981, 0; 
Dallas-Ft. Worth  TX, 990, 1, 0, 2, 0, 9, 980, 4; 
Chicago  IL, 997, 1, 1, 2, 0, 2, 986, 1; 
San Jose  CA, 991, 0, 1, 5, 0, 8, 967, 1; 
San Juan Marin  Puerto Rico, 987, 0, 1, 6, 0, 14, 970, 2; 
Nashville  TN, 989, 0, 0, 2, 0, 11, 976, 1; 
Newark  NJ, 993, 2, 0, 2, 0, 6, 978, 1; 
Denver  CO, 996, 0, 0, 3, 0, 5, 984, 2; 
Houston  TX, 991, 0, 0, 3, 0, 11, 987, 0; 
New Orleans  LA, 990, 0, 1, 1, 0, 10, 981, 2; 
Atlanta  GA, 990, 0, 0, 0, 0, 10, 986, 0; 
Salt Lake City  UT, 985, 0, 0, 2, 0, 11, 974, 3; 
Cincinnati  OH, 991, 1, 0, 1, 0, 9, 981, 2; 
Los Angeles  CA, 994, 0, 0, 1, 0, 5, 988, 1; 
New York  NY, 988, 0, 0, 2, 0, 16, 979, 0; 
Orlando  FL, 981, 0, 0, 2, 0, 16, 969, 2; 
Minneapolis-St. Paul  MN, 992, 0, 0, 2, 0, 10, 985, 0; 
Memphis  TN, 984, 0, 0, 1, 0, 14, 979, 1; 
Boston  MA, 995, 0, 0, 0, 0, 5, 991, 1; 
St. Louis  MO, 982, 0, 0, 4, 0, 15, 974, 2; 
Albuquerque  NM, 980, 0, 0, 0, 0, 16, 979, 5; 
Pittsburgh  PA, 987, 0, 0, 0, 0, 12, 983, 2; 
Philadelphia  PA, 987, 0, 0, 0, 0, 12, 983, 0; 
Charlotte  NC, 991, 0, 0, 1, 0, 7, 985, 1; 
Baltimore  MD, 991, 0, 0, 0, 0, 7, 989, 0; 
San Francisco  CA, 988, 0, 0, 3, 0, 13, 978, 1; 
Syracuse  NY, 9904, 0, 1, 38, 0, 79, 9600, 12; 
Indianapolis  IN, 986, 0, 1, 2, 0, 12, 981, 4; 
Seattle  WA, 989, 0, 0, 1, 0, 10, 983, 1; 
232; 
Milwaukee  WI, 9903, 23, 88, 430, 0, 86, 9104, 17; 
Washington DC, 9915, 1, 5, 93, 0, 75, 9551, 12; 
Anchorage  AK, 991, 0, 1, 1, 0, 10, 970, 0; 
Phoenix  AZ, 986, 0, 1, 3, 0, 13, 970, 2; 
Las Vagas  NV, 989, 0, 1, 2, 0, 8, 982, 3; 
Columbus  OH, 986, 0, 1, 2, 0, 14, 977, 2; 
Raliegh-Durham  NC, 987, 0, 0, 0, 0, 12, 982, 0; 
Dallas-Ft. Worth  TX, 990, 1, 0, 2, 0, 9, 980, 4; 
Chicago  IL, 997, 1, 1, 2, 0, 2, 986, 1; 
San Jose  CA, 991, 0, 0, 6, 0, 8, 967, 1; 
San Juan Marin  Puerto Rico, 987, 0, 1, 6, 0, 14, 970, 2; 
Nashville  TN, 989, 0, 0, 2, 0, 11, 976, 1; 
Newark  NJ, 993, 2, 0, 2, 0, 6, 978, 1; 
Denver  CO, 996, 0, 0, 1, 0, 5, 986, 2; 
Houston  TX, 991, 0, 0, 3, 0, 11, 987, 0; 
New Orleans  LA, 990, 0, 1, 1, 0, 10, 981, 2; 
Atlanta  GA, 990, 0, 0, 0, 0, 10, 986, 0; 
Salt Lake City  UT, 985, 0, 0, 2, 0, 11, 974, 3; 
Cincinnati  OH, 991, 1, 0, 1, 0, 9, 981, 2; 
Los Angeles  CA, 994, 0, 0, 1, 0, 5, 988, 1; 
New York  NY, 988, 0, 0, 2, 0, 16, 979, 0; 
Orlando  FL, 981, 0, 0, 2, 0, 16, 969, 2; 
Minneapolis-St. Paul  MN, 992, 0, 0, 2, 0, 10, 985, 0; 
Memphis  TN, 984, 0, 0, 1, 0, 14, 979, 1; 
Boston  MA, 995, 0, 0, 0, 0, 5, 991, 1; 
St. Louis  MO, 982, 0, 0, 3, 0, 15, 975, 2; 
Albuquerque  NM, 980, 0, 0, 0, 0, 16, 979, 5; 
Pittsburgh  PA, 987, 0, 0, 0, 0, 12, 983, 2; 
Philadelphia  PA, 987, 0, 0, 0, 0, 12, 983, 0; 
Charlotte  NC, 991, 0, 0, 0, 0, 7, 986, 1; 
Baltimore  MD, 991, 0, 0, 0, 0, 7, 989, 0; 
San Francisco  CA, 988, 0, 0, 3, 0, 13, 978, 1; 
Syracuse  NY, 9904, 0, 1, 34, 0, 79, 9604, 12; 
Indianapolis  IN, 986, 0, 1, 2, 0, 12, 981, 4; 
Seattle  WA, 989, 0, 0, 1, 0, 10, 983, 1; 
233; 
Milwaukee  WI, 9903, 22, 81, 426, 0, 86, 9118, 17; 
Washington DC, 9915, 1, 5, 86, 0, 75, 9558, 12; 
Anchorage  AK, 991, 0, 1, 1, 0, 10, 970, 0; 
Phoenix  AZ, 986, 0, 1, 3, 0, 13, 970, 2; 
Las Vagas  NV, 989, 0, 1, 2, 0, 8, 982, 3; 
Columbus  OH, 986, 0, 1, 2, 0, 14, 977, 2; 
Raliegh-Durham  NC, 987, 0, 0, 0, 0, 12, 982, 0; 
Dallas-Ft. Worth  TX, 990, 1, 0, 2, 0, 9, 980, 4; 
Chicago  IL, 997, 1, 1, 2, 0, 2, 986, 1; 
San Jose  CA, 991, 0, 0, 6, 0, 8, 967, 1; 
San Juan Marin  Puerto Rico, 987, 0, 1, 6, 0, 14, 970, 2; 
Nashville  TN, 989, 0, 0, 2, 0, 11, 976, 1; 
Newark  NJ, 993, 2, 0, 2, 0, 6, 978, 1; 
Denver  CO, 996, 0, 0, 1, 0, 5, 986, 2; 
Houston  TX, 991, 0, 0, 3, 0, 11, 987, 0; 
New Orleans  LA, 990, 0, 1, 1, 0, 10, 981, 2; 
Atlanta  GA, 990, 0, 0, 0, 0, 10, 986, 0; 
Salt Lake City  UT, 985, 0, 0, 2, 0, 11, 974, 3; 
Cincinnati  OH, 991, 1, 0, 1, 0, 9, 981, 2; 
Los Angeles  CA, 994, 0, 0, 1, 0, 5, 988, 1; 
New York  NY, 988, 0, 0, 2, 0, 16, 979, 0; 
Orlando  FL, 981, 0, 0, 2, 0, 16, 969, 2; 
Minneapolis-St. Paul  MN, 992, 0, 0, 2, 0, 10, 985, 0; 
Memphis  TN, 984, 0, 0, 1, 0, 14, 979, 1; 
Boston  MA, 995, 0, 0, 0, 0, 5, 991, 1; 
St. Louis  MO, 982, 0, 0, 3, 0, 15, 975, 2; 
Albuquerque  NM, 980, 0, 0, 0, 0, 16, 979, 5; 
Pittsburgh  PA, 987, 0, 0, 0, 0, 12, 983, 2; 
Philadelphia  PA, 987, 0, 0, 0, 0, 12, 983, 0; 
Charlotte  NC, 991, 0, 0, 0, 0, 7, 986, 1; 
Baltimore  MD, 991, 0, 0, 0, 0, 7, 989, 0; 
San Francisco  CA, 988, 0, 0, 3, 0, 13, 978, 1; 
Syracuse  NY, 9904, 0, 1, 31, 0, 79, 9607, 12; 
Indianapolis  IN, 986, 0, 1, 2, 0, 12, 981, 4; 
Seattle  WA, 989, 0, 0, 1, 0, 10, 983, 1; 
234; 
Milwaukee  WI, 9903, 18, 80, 422, 0, 86, 9129, 17; 
Washington DC, 9915, 1, 4, 81, 0, 75, 9564, 12; 
Anchorage  AK, 991, 0, 1, 1, 0, 10, 970, 0; 
Phoenix  AZ, 986, 0, 1, 3, 0, 13, 970, 2; 
Las Vagas  NV, 989, 0, 1, 2, 0, 8, 982, 3; 
Columbus  OH, 986, 0, 1, 2, 0, 14, 977, 2; 
Raliegh-Durham  NC, 987, 0, 0, 0, 0, 12, 982, 0; 
Dallas-Ft. Worth  TX, 990, 1, 0, 2, 0, 9, 980, 4; 
Chicago  IL, 997, 1, 1, 2, 0, 2, 986, 1; 
San Jose  CA, 991, 0, 0, 6, 0, 8, 967, 1; 
San Juan Marin  Puerto Rico, 987, 0, 1, 6, 0, 14, 970, 2; 
Nashville  TN, 989, 0, 0, 2, 0, 11, 976, 1; 
Newark  NJ, 993, 2, 0, 2, 0, 6, 978, 1; 
Denver  CO, 996, 0, 0, 1, 0, 5, 986, 2; 
Houston  TX, 991, 0, 0, 3, 0, 11, 987, 0; 
New Orleans  LA, 990, 0, 1, 1, 0, 10, 981, 2; 
Atlanta  GA, 990, 0, 0, 0, 0, 10, 986, 0; 
Salt Lake City  UT, 985, 0, 0, 2, 0, 11, 974, 3; 
Cincinnati  OH, 991, 1, 0, 1, 0, 9, 981, 2; 
Los Angeles  CA, 994, 0, 0, 1, 0, 5, 988, 1; 
New York  NY, 988, 0, 0, 2, 0, 16, 979, 0; 
Orlando  FL, 981, 0, 0, 2, 0, 16, 969, 2; 
Minneapolis-St. Paul  MN, 992, 0, 0, 2, 0, 10, 985, 0; 
Memphis  TN, 984, 0, 0, 1, 0, 14, 979, 1; 
Boston  MA, 995, 0, 0, 0, 0, 5, 991, 1; 
St. Louis  MO, 982, 0, 0, 2, 0, 15, 976, 2; 
Albuquerque  NM, 980, 0, 0, 0, 0, 16, 979, 5; 
Pittsburgh  PA, 987, 0, 0, 0, 0, 12, 983, 2; 
Philadelphia  PA, 987, 0, 0, 0, 0, 12, 983, 0; 
Charlotte  NC, 991, 0, 0, 0, 0, 7, 986, 1; 
Baltimore  MD, 991, 0, 0, 0, 0, 7, 989, 0; 
San Francisco  CA, 988, 0, 0, 3, 0, 13, 978, 1; 
Syracuse  NY, 9904, 0, 0, 29, 0, 79, 9610, 12; 
Indianapolis  IN, 986, 0, 1, 2, 0, 12, 981, 4; 
Seattle  WA, 989, 0, 0, 1, 0, 10, 983, 1; 
235; 
Milwaukee  WI, 9903, 18, 77, 379, 0, 86, 9175, 17; 
Washington DC, 9915, 1, 4, 77, 0, 76, 9567, 12; 
Anchorage  AK, 991, 0, 1, 1, 0, 10, 970, 0; 
Phoenix  AZ, 986, 0, 1, 2, 0, 13, 971, 2; 
Las Vagas  NV, 989, 0, 1, 2, 0, 8, 982, 3; 
Columbus  OH, 986, 0, 1, 2, 0, 14, 977, 2; 
Raliegh-Durham  NC, 987, 0, 0, 0, 0, 12, 982, 0; 
Dallas-Ft. Worth  TX, 990, 1, 0, 2, 0, 9, 980, 4; 
Chicago  IL, 997, 1, 0, 3, 0, 2, 986, 1; 
San Jose  CA, 991, 0, 0, 6, 0, 8, 967, 1; 
San Juan Marin  Puerto Rico, 987, 0, 1, 6, 0, 14, 970, 2; 
Nashville  TN, 989, 0, 0, 2, 0, 11, 976, 1; 
Newark  NJ, 993, 1, 1, 2, 0, 6, 978, 1; 
Denver  CO, 996, 0, 0, 1, 0, 5, 986, 2; 
Houston  TX, 991, 0, 0, 3, 0, 11, 987, 0; 
New Orleans  LA, 990, 0, 1, 1, 0, 10, 981, 2; 
Atlanta  GA, 990, 0, 0, 0, 0, 10, 986, 0; 
Salt Lake City  UT, 984, 0, 0, 2, 0, 11, 973, 4; 
Cincinnati  OH, 991, 1, 0, 1, 0, 9, 981, 2; 
Los Angeles  CA, 994, 0, 0, 1, 0, 5, 988, 1; 
New York  NY, 988, 0, 0, 2, 0, 16, 979, 0; 
Orlando  FL, 981, 0, 0, 2, 0, 16, 969, 2; 
Minneapolis-St. Paul  MN, 992, 0, 0, 2, 0, 10, 985, 0; 
Memphis  TN, 984, 0, 0, 1, 0, 14, 979, 1; 
Boston  MA, 995, 0, 0, 0, 0, 5, 991, 1; 
St. Louis  MO, 982, 0, 0, 2, 0, 15, 976, 2; 
Albuquerque  NM, 980, 0, 0, 0, 0, 16, 979, 5; 
Pittsburgh  PA, 987, 0, 0, 0, 0, 12, 983, 2; 
Philadelphia  PA, 987, 0, 0, 0, 0, 12, 983, 0; 
Charlotte  NC, 991, 0, 0, 0, 0, 7, 986, 1; 
Baltimore  MD, 991, 0, 0, 0, 0, 7, 989, 0; 
San Francisco  CA, 988, 0, 0, 2, 0, 13, 979, 1; 
Syracuse  NY, 9904, 0, 0, 27, 0, 79, 9612, 12; 
Indianapolis  IN, 986, 0, 1, 2, 0, 12, 981, 4; 
Seattle  WA, 989, 0, 0, 0, 0, 10, 984, 1; 
236; 
Milwaukee  WI, 9902, 15, 71, 371, 0, 86, 9192, 18; 
Washington DC, 9915, 1, 4, 68, 0, 76, 9576, 12; 
Anchorage  AK, 991, 0, 1, 1, 0, 10, 970, 0; 
Phoenix  AZ, 986, 0, 1, 2, 0, 13, 971, 2; 
Las Vagas  NV, 989, 0, 1, 2, 0, 8, 982, 3; 
Columbus  OH, 986, 0, 0, 3, 0, 14, 977, 2; 
Raliegh-Durham  NC, 987, 0, 0, 0, 0, 12, 982, 0; 
Dallas-Ft. Worth  TX, 990, 1, 0, 2, 0, 9, 980, 4; 
Chicago  IL, 997, 1, 0, 3, 0, 2, 986, 1; 
San Jose  CA, 991, 0, 0, 6, 0, 8, 967, 1; 
San Juan Marin  Puerto Rico, 987, 0, 1, 6, 0, 14, 970, 2; 
Nashville  TN, 989, 0, 0, 1, 0, 11, 977, 1; 
Newark  NJ, 993, 1, 1, 2, 0, 6, 978, 2; 
Denver  CO, 996, 0, 0, 1, 0, 5, 986, 2; 
Houston  TX, 991, 0, 0, 3, 0, 11, 987, 0; 
New Orleans  LA, 990, 0, 1, 1, 0, 10, 981, 2; 
Atlanta  GA, 990, 0, 0, 0, 0, 10, 986, 0; 
Salt Lake City  UT, 984, 0, 0, 2, 0, 11, 973, 4; 
Cincinnati  OH, 991, 0, 1, 0, 0, 9, 982, 2; 
Los Angeles  CA, 994, 0, 0, 1, 0, 5, 988, 1; 
New York  NY, 988, 0, 0, 2, 0, 16, 979, 0; 
Orlando  FL, 980, 0, 0, 2, 0, 16, 968, 2; 
Minneapolis-St. Paul  MN, 992, 0, 0, 2, 0, 10, 985, 0; 
Memphis  TN, 984, 0, 0, 1, 0, 14, 979, 1; 
Boston  MA, 995, 0, 0, 0, 0, 5, 991, 1; 
St. Louis  MO, 982, 0, 0, 2, 0, 15, 976, 2; 
Albuquerque  NM, 980, 0, 0, 0, 0, 16, 979, 5; 
Pittsburgh  PA, 987, 0, 0, 0, 0, 12, 983, 2; 
Philadelphia  PA, 987, 0, 0, 0, 0, 12, 983, 0; 
Charlotte  NC, 991, 0, 0, 0, 0, 7, 986, 1; 
Baltimore  MD, 991, 0, 0, 0, 0, 7, 989, 0; 
San Francisco  CA, 988, 0, 0, 2, 0, 13, 979, 1; 
Syracuse  NY, 9904, 0, 0, 24, 0, 79, 9615, 12; 
Indianapolis  IN, 986, 0, 1, 1, 0, 12, 982, 4; 
Seattle  WA, 989, 0, 0, 0, 0, 10, 984, 1; 
237; 
Milwaukee  WI, 9902, 19, 63, 354, 0, 86, 9217, 18; 
Washington DC, 9915, 1, 3, 63, 0, 76, 9582, 12; 
Anchorage  AK, 991, 0, 1, 1, 0, 10, 970, 0; 
Phoenix  AZ, 986, 0, 1, 2, 0, 13, 971, 2; 
Las Vagas  NV, 989, 0, 1, 2, 0, 8, 982, 3; 
Columbus  OH, 986, 0, 0, 3, 0, 14, 977, 2; 
Raliegh-Durham  NC, 987, 0, 0, 0, 0, 12, 982, 0; 
Dallas-Ft. Worth  TX, 990, 1, 0, 2, 0, 9, 980, 4; 
Chicago  IL, 997, 1, 0, 3, 0, 2, 986, 1; 
San Jose  CA, 991, 0, 0, 6, 0, 8, 967, 1; 
San Juan Marin  Puerto Rico, 987, 0, 1, 6, 0, 14, 970, 2; 
Nashville  TN, 989, 0, 0, 1, 0, 11, 977, 1; 
Newark  NJ, 993, 1, 1, 2, 0, 6, 978, 2; 
Denver  CO, 996, 0, 0, 1, 0, 5, 986, 2; 
Houston  TX, 991, 0, 0, 2, 0, 11, 988, 0; 
New Orleans  LA, 990, 0, 1, 1, 0, 10, 981, 2; 
Atlanta  GA, 990, 0, 0, 0, 0, 10, 986, 0; 
Salt Lake City  UT, 984, 0, 0, 2, 0, 11, 973, 4; 
Cincinnati  OH, 991, 0, 1, 0, 0, 9, 982, 2; 
Los Angeles  CA, 994, 0, 0, 1, 0, 5, 988, 1; 
New York  NY, 988, 0, 0, 2, 0, 16, 979, 0; 
Orlando  FL, 980, 0, 0, 2, 0, 16, 968, 2; 
Minneapolis-St. Paul  MN, 992, 0, 0, 2, 0, 10, 985, 0; 
Memphis  TN, 984, 0, 0, 1, 0, 14, 979, 1; 
Boston  MA, 995, 0, 0, 0, 0, 5, 991, 1; 
St. Louis  MO, 982, 0, 0, 2, 0, 15, 976, 2; 
Albuquerque  NM, 980, 0, 0, 0, 0, 16, 979, 5; 
Pittsburgh  PA, 987, 0, 0, 0, 0, 12, 983, 2; 
Philadelphia  PA, 987, 0, 0, 0, 0, 12, 983, 0; 
Charlotte  NC, 991, 0, 0, 0, 0, 7, 986, 1; 
Baltimore  MD, 991, 0, 0, 0, 0, 7, 989, 0; 
San Francisco  CA, 988, 0, 0, 2, 0, 13, 979, 1; 
Syracuse  NY, 9904, 0, 0, 23, 0, 79, 9616, 12; 
Indianapolis  IN, 986, 0, 1, 1, 0, 12, 982, 4; 
Seattle  WA, 989, 0, 0, 0, 0, 10, 984, 1; 
238; 
Milwaukee  WI, 9901, 19, 61, 323, 0, 86, 9249, 19; 
Washington DC, 9915, 1, 3, 60, 0, 76, 9585, 12; 
Anchorage  AK, 991, 0, 1, 1, 0, 10, 970, 0; 
Phoenix  AZ, 986, 0, 1, 2, 0, 13, 971, 2; 
Las Vagas  NV, 989, 0, 1, 2, 0, 8, 982, 3; 
Columbus  OH, 986, 0, 0, 2, 0, 14, 978, 2; 
Raliegh-Durham  NC, 987, 0, 0, 0, 0, 12, 982, 0; 
Dallas-Ft. Worth  TX, 990, 1, 0, 1, 0, 9, 981, 4; 
Chicago  IL, 997, 1, 0, 2, 0, 2, 987, 1; 
San Jose  CA, 991, 0, 0, 6, 0, 8, 967, 1; 
San Juan Marin  Puerto Rico, 987, 0, 0, 7, 0, 14, 970, 2; 
Nashville  TN, 989, 0, 0, 1, 0, 11, 977, 1; 
Newark  NJ, 993, 1, 1, 0, 0, 6, 980, 2; 
Denver  CO, 996, 0, 0, 1, 0, 5, 986, 2; 
Houston  TX, 991, 0, 0, 1, 0, 11, 989, 0; 
New Orleans  LA, 990, 0, 1, 1, 0, 10, 981, 2; 
Atlanta  GA, 990, 0, 0, 0, 0, 10, 986, 0; 
Salt Lake City  UT, 984, 0, 0, 2, 0, 11, 973, 4; 
Cincinnati  OH, 991, 0, 1, 0, 0, 9, 982, 2; 
Los Angeles  CA, 994, 0, 0, 1, 0, 5, 988, 1; 
New York  NY, 988, 0, 0, 2, 0, 16, 979, 0; 
Orlando  FL, 980, 0, 0, 2, 0, 16, 968, 2; 
Minneapolis-St. Paul  MN, 992, 0, 0, 2, 0, 10, 985, 0; 
Memphis  TN, 984, 0, 0, 1, 0, 14, 979, 1; 
Boston  MA, 995, 0, 0, 0, 0, 5, 991, 1; 
St. Louis  MO, 982, 0, 0, 1, 0, 15, 977, 2; 
Albuquerque  NM, 980, 0, 0, 0, 0, 16, 979, 5; 
Pittsburgh  PA, 987, 0, 0, 0, 0, 12, 983, 2; 
Philadelphia  PA, 987, 0, 0, 0, 0, 12, 983, 0; 
Charlotte  NC, 991, 0, 0, 0, 0, 7, 986, 1; 
Baltimore  MD, 991, 0, 0, 0, 0, 7, 989, 0; 
San Francisco  CA, 988, 0, 0, 1, 0, 13, 980, 1; 
Syracuse  NY, 9904, 0, 0, 20, 0, 79, 9619, 12; 
Indianapolis  IN, 986, 0, 1, 1, 0, 12, 982, 4; 
Seattle  WA, 989, 0, 0, 0, 0, 10, 984, 1; 
239; 
Milwaukee  WI, 9901, 18, 53, 316, 0, 86, 9265, 19; 
Washington DC, 9915, 1, 3, 53, 0, 76, 9592, 12; 
Anchorage  AK, 991, 0, 1, 1, 0, 10, 970, 0; 
Phoenix  AZ, 986, 0, 1, 2, 0, 13, 971, 2; 
Las Vagas  NV, 989, 0, 1, 2, 0, 8, 982, 3; 
Columbus  OH, 986, 0, 0, 2, 0, 14, 978, 2; 
Raliegh-Durham  NC, 987, 0, 0, 0, 0, 12, 982, 0; 
Dallas-Ft. Worth  TX, 990, 1, 0, 1, 0, 9, 981, 4; 
Chicago  IL, 997, 1, 0, 2, 0, 2, 987, 1; 
San Jose  CA, 991, 0, 0, 6, 0, 8, 967, 1; 
San Juan Marin  Puerto Rico, 987, 0, 0, 7, 0, 14, 970, 2; 
Nashville  TN, 989, 0, 0, 1, 0, 11, 977, 1; 
Newark  NJ, 993, 1, 1, 0, 0, 6, 980, 2; 
Denver  CO, 996, 0, 0, 1, 0, 5, 986, 2; 
Houston  TX, 991, 0, 0, 1, 0, 11, 989, 0; 
New Orleans  LA, 990, 0, 1, 1, 0, 10, 981, 2; 
Atlanta  GA, 990, 0, 0, 0, 0, 10, 986, 0; 
Salt Lake City  UT, 984, 0, 0, 2, 0, 11, 973, 4; 
Cincinnati  OH, 991, 0, 1, 0, 0, 9, 982, 2; 
Los Angeles  CA, 994, 0, 0, 1, 0, 5, 988, 1; 
New York  NY, 988, 0, 0, 2, 0, 16, 979, 0; 
Orlando  FL, 980, 0, 0, 2, 0, 16, 968, 2; 
Minneapolis-St. Paul  MN, 992, 0, 0, 2, 0, 10, 985, 0; 
Memphis  TN, 983, 0, 0, 1, 0, 14, 978, 2; 
Boston  MA, 995, 0, 0, 0, 0, 5, 991, 1; 
St. Louis  MO, 982, 0, 0, 1, 0, 15, 977, 2; 
Albuquerque  NM, 980, 0, 0, 0, 0, 16, 979, 5; 
Pittsburgh  PA, 987, 0, 0, 0, 0, 12, 983, 2; 
Philadelphia  PA, 987, 0, 0, 0, 0, 12, 983, 0; 
Charlotte  NC, 991, 0, 0, 0, 0, 7, 986, 1; 
Baltimore  MD, 991, 0, 0, 0, 0, 7, 989, 0; 
San Francisco  CA, 988, 0, 0, 1, 0, 13, 980, 1; 
Syracuse  NY, 9904, 0, 0, 18, 0, 79, 9621, 12; 
Indianapolis  IN, 986, 0, 1, 1, 0, 12, 982, 4; 
Seattle  WA, 989, 0, 0, 0, 0, 10, 984, 1; 
240; 
Milwaukee  WI, 9901, 16, 46, 310, 0, 86, 9282, 19; 
Washington DC, 9915, 0, 4, 48, 0, 76, 9597, 12; 
Anchorage  AK, 991, 0, 1, 1, 0, 10, 970, 0; 
Phoenix  AZ, 986, 0, 0, 3, 0, 13, 971, 2; 
Las Vagas  NV, 989, 0, 1, 2, 0, 8, 982, 3; 
Columbus  OH, 986, 0, 0, 2, 0, 14, 978, 2; 
Raliegh-Durham  NC, 987, 0, 0, 0, 0, 12, 982, 0; 
Dallas-Ft. Worth  TX, 990, 1, 0, 1, 0, 9, 981, 4; 
Chicago  IL, 997, 1, 0, 2, 0, 2, 987, 1; 
San Jose  CA, 991, 0, 0, 6, 0, 8, 967, 1; 
San Juan Marin  Puerto Rico, 987, 0, 0, 7, 0, 14, 970, 2; 
Nashville  TN, 989, 0, 0, 0, 0, 11, 978, 1; 
Newark  NJ, 993, 1, 1, 0, 0, 6, 980, 2; 
Denver  CO, 996, 0, 0, 1, 0, 5, 986, 2; 
Houston  TX, 991, 0, 0, 1, 0, 11, 989, 0; 
New Orleans  LA, 990, 0, 1, 1, 0, 10, 981, 2; 
Atlanta  GA, 990, 0, 0, 0, 0, 10, 986, 0; 
Salt Lake City  UT, 984, 0, 0, 0, 0, 11, 975, 4; 
Cincinnati  OH, 991, 0, 1, 0, 0, 9, 982, 2; 
Los Angeles  CA, 994, 0, 0, 1, 0, 5, 988, 1; 
New York  NY, 988, 0, 0, 2, 0, 16, 979, 0; 
Orlando  FL, 980, 0, 0, 2, 0, 16, 968, 2; 
Minneapolis-St. Paul  MN, 992, 0, 0, 2, 0, 10, 985, 0; 
Memphis  TN, 983, 0, 0, 1, 0, 14, 978, 2; 
Boston  MA, 995, 0, 0, 0, 0, 5, 991, 1; 
St. Louis  MO, 982, 0, 0, 1, 0, 15, 977, 2; 
Albuquerque  NM, 980, 0, 0, 0, 0, 16, 979, 5; 
Pittsburgh  PA, 987, 0, 0, 0, 0, 12, 983, 2; 
Philadelphia  PA, 987, 0, 0, 0, 0, 12, 983, 0; 
Charlotte  NC, 991, 0, 0, 0, 0, 7, 986, 1; 
Baltimore  MD, 991, 0, 0, 0, 0, 7, 989, 0; 
San Francisco  CA, 988, 0, 0, 1, 0, 13, 980, 1; 
Syracuse  NY, 9904, 0, 0, 12, 0, 79, 9627, 12; 
Indianapolis  IN, 986, 0, 1, 1, 0, 12, 982, 4; 
Seattle  WA, 989, 0, 0, 0, 0, 10, 984, 1; 
241; 
Milwaukee  WI, 9900, 16, 46, 284, 0, 87, 9308, 19; 
Washington DC, 9915, 0, 4, 43, 0, 76, 9602, 12; 
Anchorage  AK, 991, 0, 1, 1, 0, 10, 970, 0; 
Phoenix  AZ, 986, 0, 0, 3, 0, 13, 971, 2; 
Las Vagas  NV, 989, 0, 0, 3, 0, 8, 982, 3; 
Columbus  OH, 986, 0, 0, 2, 0, 14, 978, 2; 
Raliegh-Durham  NC, 987, 0, 0, 0, 0, 12, 982, 0; 
Dallas-Ft. Worth  TX, 990, 0, 1, 0, 0, 9, 982, 4; 
Chicago  IL, 997, 2, 0, 2, 0, 2, 987, 1; 
San Jose  CA, 991, 0, 0, 4, 0, 8, 969, 1; 
San Juan Marin  Puerto Rico, 987, 0, 0, 7, 0, 14, 970, 2; 
Nashville  TN, 989, 0, 0, 0, 0, 11, 978, 1; 
Newark  NJ, 993, 0, 2, 0, 0, 6, 980, 2; 
Denver  CO, 996, 0, 0, 1, 0, 5, 986, 2; 
Houston  TX, 991, 0, 0, 1, 0, 11, 989, 0; 
New Orleans  LA, 990, 0, 0, 1, 0, 10, 982, 2; 
Atlanta  GA, 990, 0, 0, 0, 0, 10, 986, 0; 
Salt Lake City  UT, 984, 0, 0, 0, 0, 11, 975, 4; 
Cincinnati  OH, 991, 0, 1, 0, 0, 9, 982, 2; 
Los Angeles  CA, 994, 0, 0, 1, 0, 5, 988, 1; 
New York  NY, 988, 0, 0, 2, 0, 16, 979, 0; 
Orlando  FL, 980, 0, 0, 1, 0, 16, 969, 2; 
Minneapolis-St. Paul  MN, 992, 0, 0, 2, 0, 10, 985, 0; 
Memphis  TN, 983, 0, 0, 0, 0, 14, 979, 2; 
Boston  MA, 995, 0, 0, 0, 0, 5, 991, 1; 
St. Louis  MO, 982, 0, 0, 1, 0, 15, 977, 2; 
Albuquerque  NM, 980, 0, 0, 0, 0, 16, 979, 5; 
Pittsburgh  PA, 987, 0, 0, 0, 0, 12, 983, 2; 
Philadelphia  PA, 987, 0, 0, 0, 0, 12, 983, 0; 
Charlotte  NC, 991, 0, 0, 0, 0, 7, 986, 1; 
Baltimore  MD, 991, 0, 0, 0, 0, 7, 989, 0; 
San Francisco  CA, 988, 0, 0, 1, 0, 13, 980, 1; 
Syracuse  NY, 9904, 0, 0, 10, 0, 79, 9629, 12; 
Indianapolis  IN, 986, 0, 0, 2, 0, 12, 982, 4; 
Seattle  WA, 989, 0, 0, 0, 0, 10, 984, 1; 
242; 
Milwaukee  WI, 9900, 16, 39, 281, 0, 87, 9319, 19; 
Washington DC, 9915, 0, 3, 40, 0, 76, 9606, 12; 
Anchorage  AK, 991, 0, 0, 2, 0, 10, 970, 0; 
Phoenix  AZ, 986, 0, 0, 3, 0, 13, 971, 2; 
Las Vagas  NV, 989, 0, 0, 2, 0, 8, 983, 3; 
Columbus  OH, 986, 0, 0, 2, 0, 14, 978, 2; 
Raliegh-Durham  NC, 987, 0, 0, 0, 0, 12, 982, 0; 
Dallas-Ft. Worth  TX, 990, 0, 1, 0, 0, 9, 982, 4; 
Chicago  IL, 997, 2, 0, 2, 0, 2, 987, 1; 
San Jose  CA, 991, 0, 0, 4, 0, 8, 969, 1; 
San Juan Marin  Puerto Rico, 987, 0, 0, 7, 0, 14, 970, 2; 
Nashville  TN, 989, 0, 0, 0, 0, 11, 978, 1; 
Newark  NJ, 993, 0, 2, 0, 0, 6, 980, 2; 
Denver  CO, 996, 0, 0, 1, 0, 5, 986, 2; 
Houston  TX, 991, 0, 0, 1, 0, 11, 989, 0; 
New Orleans  LA, 990, 0, 0, 1, 0, 10, 982, 2; 
Atlanta  GA, 990, 0, 0, 0, 0, 10, 986, 0; 
Salt Lake City  UT, 984, 0, 0, 0, 0, 11, 975, 4; 
Cincinnati  OH, 991, 0, 1, 0, 0, 9, 982, 2; 
Los Angeles  CA, 994, 0, 0, 0, 0, 5, 989, 1; 
New York  NY, 988, 0, 0, 1, 0, 16, 980, 0; 
Orlando  FL, 980, 0, 0, 1, 0, 16, 969, 2; 
Minneapolis-St. Paul  MN, 992, 0, 0, 2, 0, 10, 985, 0; 
Memphis  TN, 983, 0, 0, 0, 0, 14, 979, 2; 
Boston  MA, 995, 0, 0, 0, 0, 5, 991, 1; 
St. Louis  MO, 982, 0, 0, 1, 0, 15, 977, 2; 
Albuquerque  NM, 980, 0, 0, 0, 0, 16, 979, 5; 
Pittsburgh  PA, 987, 0, 0, 0, 0, 12, 983, 2; 
Philadelphia  PA, 987, 0, 0, 0, 0, 12, 983, 0; 
Charlotte  NC, 991, 0, 0, 0, 0, 7, 986, 1; 
Baltimore  MD, 991, 0, 0, 0, 0, 7, 989, 0; 
San Francisco  CA, 988, 0, 0, 1, 0, 13, 980, 1; 
Syracuse  NY, 9904, 0, 0, 9, 0, 79, 9630, 12; 
Indianapolis  IN, 986, 0, 0, 2, 0, 12, 982, 4; 
Seattle  WA, 989, 0, 0, 0, 0, 10, 984, 1; 
243; 
Milwaukee  WI, 9899, 12, 37, 276, 0, 87, 9329, 20; 
Washington DC, 9915, 0, 2, 38, 0, 76, 9609, 12; 
Anchorage  AK, 991, 0, 0, 2, 0, 10, 970, 0; 
Phoenix  AZ, 986, 0, 0, 3, 0, 13, 971, 2; 
Las Vagas  NV, 989, 0, 0, 2, 0, 8, 983, 3;
[truncated: 109,472 more chars]
