# Supplementary material for: An object simulation model for modeling hypothetical disease epidemics – EpiFlex
Source: Theor Biol Med Model. 2006 Aug 23;3:32. doi: 10.1186/1742-4682-3-32 (PMC1570461; doi:10.1186/1742-4682-3-32)
Supplement: Additional File 1 — containing software and models. Use of Epiflex software for research publications requires citation to this paper. [file 1742-4682-3-32-S1.zip › Epiflex/Data/Epiflex-manuscript-runs/Results/TestModel All 10K and 1K - USADemographics-Influenza-Best1-Influenza_GMT-May_29_06_20_32_51.snap]

<EpidemicModelFile>
	<Diseases>
		<DiseaseItem>
			<Name>Influenza</Name>
			<IncubationPeriodInfectFraction>0.000000</IncubationPeriodInfectFraction>
			<IncubationPeriodRangeDaysLow>3</IncubationPeriodRangeDaysLow>
			<IncubationPeriodRangeDaysHigh>5</IncubationPeriodRangeDaysHigh>
			<MobilityDuringIncubation>0</MobilityDuringIncubation>
			<IndexOfSymptomClarityDuringIncubation>0</IndexOfSymptomClarityDuringIncubation>
			<ProdromalPeriodInfectFraction>0.100000</ProdromalPeriodInfectFraction>
			<ProdromalPeriodRangeDaysLow>2</ProdromalPeriodRangeDaysLow>
			<ProdromalPeriodRangeDaysHigh>7</ProdromalPeriodRangeDaysHigh>
			<MobilityDuringProdromal>2</MobilityDuringProdromal>
			<IndexOfSymptomClarityDuringProdromal>1</IndexOfSymptomClarityDuringProdromal>
			<ManifestationPeriodInfectFraction>1.000000</ManifestationPeriodInfectFraction>
			<ManifestationPeriodRangeDaysLow>7</ManifestationPeriodRangeDaysLow>
			<ManifestationPeriodRangeDaysHigh>10</ManifestationPeriodRangeDaysHigh>
			<MobilityDuringManifestation>2</MobilityDuringManifestation>
			<IndexOfSymptomClarityDuringManifestation>2</IndexOfSymptomClarityDuringManifestation>
			<FatalProbability>0.010000</FatalProbability>
			<RecoveryProbability>0.990000</RecoveryProbability>
			<ChronicPeriodInfectFraction>0.000000</ChronicPeriodInfectFraction>
			<ChronicPeriodRangeDaysLow>0</ChronicPeriodRangeDaysLow>
			<ChronicPeriodRangeDaysHigh>0</ChronicPeriodRangeDaysHigh>
			<MobilityDuringChronic>0</MobilityDuringChronic>
			<IndexOfSymptomClarityDuringChronic>0</IndexOfSymptomClarityDuringChronic>
			<FatalProbability>0.000000</FatalProbability>
			<RecoveryProbability>0.000000</RecoveryProbability>
			<FractionImmunityAfterRecovery>1.000000</FractionImmunityAfterRecovery>
			<ImmunityType>2</ImmunityType>
			<PeriodOfImmunityDecline>730</PeriodOfImmunityDecline>
			<ImmuneAsymptoticExponent>4.483000</ImmuneAsymptoticExponent>
			<ContactBloodStick>0.200000</ContactBloodStick>
			<ContactBloodOralMucosal>0.500000</ContactBloodOralMucosal>
			<ContactSex>1.000000</ContactSex>
			<ContactSkin>0.000000</ContactSkin>
			<ContactCloseAirborne>0.500000</ContactCloseAirborne>
			<ContactCasualAirborne>0.300000</ContactCasualAirborne>
			<ContactSurfaceHandMucosa>0.200000</ContactSurfaceHandMucosa>
			<ContactFoodMucosa>1.000000</ContactFoodMucosa>
		</DiseaseItem>
		<DiseaseItem>
			<Name>HIV</Name>
			<IncubationPeriodInfectFraction>0.000000</IncubationPeriodInfectFraction>
			<IncubationPeriodRangeDaysLow>5</IncubationPeriodRangeDaysLow>
			<IncubationPeriodRangeDaysHigh>10</IncubationPeriodRangeDaysHigh>
			<MobilityDuringIncubation>0</MobilityDuringIncubation>
			<IndexOfSymptomClarityDuringIncubation>0</IndexOfSymptomClarityDuringIncubation>
			<ProdromalPeriodInfectFraction>0.050000</ProdromalPeriodInfectFraction>
			<ProdromalPeriodRangeDaysLow>2</ProdromalPeriodRangeDaysLow>
			<ProdromalPeriodRangeDaysHigh>3</ProdromalPeriodRangeDaysHigh>
			<MobilityDuringProdromal>1</MobilityDuringProdromal>
			<IndexOfSymptomClarityDuringProdromal>1</IndexOfSymptomClarityDuringProdromal>
			<ManifestationPeriodInfectFraction>1.000000</ManifestationPeriodInfectFraction>
			<ManifestationPeriodRangeDaysLow>2555</ManifestationPeriodRangeDaysLow>
			<ManifestationPeriodRangeDaysHigh>3650</ManifestationPeriodRangeDaysHigh>
			<MobilityDuringManifestation>0</MobilityDuringManifestation>
			<IndexOfSymptomClarityDuringManifestation>1</IndexOfSymptomClarityDuringManifestation>
			<FatalProbability>0.005000</FatalProbability>
			<RecoveryProbability>0.000000</RecoveryProbability>
			<ChronicPeriodInfectFraction>1.000000</ChronicPeriodInfectFraction>
			<ChronicPeriodRangeDaysLow>180</ChronicPeriodRangeDaysLow>
			<ChronicPeriodRangeDaysHigh>360</ChronicPeriodRangeDaysHigh>
			<MobilityDuringChronic>4</MobilityDuringChronic>
			<IndexOfSymptomClarityDuringChronic>1</IndexOfSymptomClarityDuringChronic>
			<FatalProbability>0.050000</FatalProbability>
			<RecoveryProbability>0.000000</RecoveryProbability>
			<FractionImmunityAfterRecovery>0.000000</FractionImmunityAfterRecovery>
			<ImmunityType>0</ImmunityType>
			<PeriodOfImmunityDecline>0</PeriodOfImmunityDecline>
			<ImmuneAsymptoticExponent>6.000000</ImmuneAsymptoticExponent>
			<ContactBloodStick>0.000000</ContactBloodStick>
			<ContactBloodOralMucosal>0.000000</ContactBloodOralMucosal>
			<ContactSex>0.050000</ContactSex>
			<ContactSkin>0.000000</ContactSkin>
			<ContactCloseAirborne>0.000000</ContactCloseAirborne>
			<ContactCasualAirborne>0.000000</ContactCasualAirborne>
			<ContactSurfaceHandMucosa>0.000000</ContactSurfaceHandMucosa>
			<ContactFoodMucosa>0.050000</ContactFoodMucosa>
		</DiseaseItem>
		<DiseaseItem>
			<Name>Malaria</Name>
			<IncubationPeriodInfectFraction>0.000000</IncubationPeriodInfectFraction>
			<IncubationPeriodRangeDaysLow>0</IncubationPeriodRangeDaysLow>
			<IncubationPeriodRangeDaysHigh>0</IncubationPeriodRangeDaysHigh>
			<MobilityDuringIncubation>0</MobilityDuringIncubation>
			<IndexOfSymptomClarityDuringIncubation>0</IndexOfSymptomClarityDuringIncubation>
			<ProdromalPeriodInfectFraction>0.500000</ProdromalPeriodInfectFraction>
			<ProdromalPeriodRangeDaysLow>0</ProdromalPeriodRangeDaysLow>
			<ProdromalPeriodRangeDaysHigh>0</ProdromalPeriodRangeDaysHigh>
			<MobilityDuringProdromal>0</MobilityDuringProdromal>
			<IndexOfSymptomClarityDuringProdromal>0</IndexOfSymptomClarityDuringProdromal>
			<ManifestationPeriodInfectFraction>1.000000</ManifestationPeriodInfectFraction>
			<ManifestationPeriodRangeDaysLow>0</ManifestationPeriodRangeDaysLow>
			<ManifestationPeriodRangeDaysHigh>0</ManifestationPeriodRangeDaysHigh>
			<MobilityDuringManifestation>0</MobilityDuringManifestation>
			<IndexOfSymptomClarityDuringManifestation>0</IndexOfSymptomClarityDuringManifestation>
			<FatalProbability>0.000000</FatalProbability>
			<RecoveryProbability>0.000000</RecoveryProbability>
			<ChronicPeriodInfectFraction>0.000000</ChronicPeriodInfectFraction>
			<ChronicPeriodRangeDaysLow>0</ChronicPeriodRangeDaysLow>
			<ChronicPeriodRangeDaysHigh>0</ChronicPeriodRangeDaysHigh>
			<MobilityDuringChronic>0</MobilityDuringChronic>
			<IndexOfSymptomClarityDuringChronic>0</IndexOfSymptomClarityDuringChronic>
			<FatalProbability>0.000000</FatalProbability>
			<RecoveryProbability>0.000000</RecoveryProbability>
			<FractionImmunityAfterRecovery>0.000000</FractionImmunityAfterRecovery>
			<ImmunityType>0</ImmunityType>
			<PeriodOfImmunityDecline>0</PeriodOfImmunityDecline>
			<ImmuneAsymptoticExponent>6.000000</ImmuneAsymptoticExponent>
			<ContactBloodStick>0.000000</ContactBloodStick>
			<ContactBloodOralMucosal>0.000000</ContactBloodOralMucosal>
			<ContactSex>0.000000</ContactSex>
			<ContactSkin>0.000000</ContactSkin>
			<ContactCloseAirborne>0.000000</ContactCloseAirborne>
			<ContactCasualAirborne>0.000000</ContactCasualAirborne>
			<ContactSurfaceHandMucosa>0.000000</ContactSurfaceHandMucosa>
			<ContactFoodMucosa>0.000000</ContactFoodMucosa>
		</DiseaseItem>
		<DiseaseItem>
			<Name>Smallpox</Name>
			<IncubationPeriodInfectFraction>0.000000</IncubationPeriodInfectFraction>
			<IncubationPeriodRangeDaysLow>2</IncubationPeriodRangeDaysLow>
			<IncubationPeriodRangeDaysHigh>5</IncubationPeriodRangeDaysHigh>
			<MobilityDuringIncubation>0</MobilityDuringIncubation>
			<IndexOfSymptomClarityDuringIncubation>0</IndexOfSymptomClarityDuringIncubation>
			<ProdromalPeriodInfectFraction>0.500000</ProdromalPeriodInfectFraction>
			<ProdromalPeriodRangeDaysLow>2</ProdromalPeriodRangeDaysLow>
			<ProdromalPeriodRangeDaysHigh>3</ProdromalPeriodRangeDaysHigh>
			<MobilityDuringProdromal>2</MobilityDuringProdromal>
			<IndexOfSymptomClarityDuringProdromal>1</IndexOfSymptomClarityDuringProdromal>
			<ManifestationPeriodInfectFraction>1.000000</ManifestationPeriodInfectFraction>
			<ManifestationPeriodRangeDaysLow>10</ManifestationPeriodRangeDaysLow>
			<ManifestationPeriodRangeDaysHigh>14</ManifestationPeriodRangeDaysHigh>
			<MobilityDuringManifestation>5</MobilityDuringManifestation>
			<IndexOfSymptomClarityDuringManifestation>2</IndexOfSymptomClarityDuringManifestation>
			<FatalProbability>0.300000</FatalProbability>
			<RecoveryProbability>0.700000</RecoveryProbability>
			<ChronicPeriodInfectFraction>0.000000</ChronicPeriodInfectFraction>
			<ChronicPeriodRangeDaysLow>0</ChronicPeriodRangeDaysLow>
			<ChronicPeriodRangeDaysHigh>0</ChronicPeriodRangeDaysHigh>
			<MobilityDuringChronic>0</MobilityDuringChronic>
			<IndexOfSymptomClarityDuringChronic>0</IndexOfSymptomClarityDuringChronic>
			<FatalProbability>0.000000</FatalProbability>
			<RecoveryProbability>0.000000</RecoveryProbability>
			<FractionImmunityAfterRecovery>0.999000</FractionImmunityAfterRecovery>
			<ImmunityType>2</ImmunityType>
			<PeriodOfImmunityDecline>5000</PeriodOfImmunityDecline>
			<ImmuneAsymptoticExponent>6.000000</ImmuneAsymptoticExponent>
			<ContactBloodStick>0.001000</ContactBloodStick>
			<ContactBloodOralMucosal>0.005000</ContactBloodOralMucosal>
			<ContactSex>0.900000</ContactSex>
			<ContactSkin>0.500000</ContactSkin>
			<ContactCloseAirborne>0.500000</ContactCloseAirborne>
			<ContactCasualAirborne>0.010000</ContactCasualAirborne>
			<ContactSurfaceHandMucosa>0.500000</ContactSurfaceHandMucosa>
			<ContactFoodMucosa>0.990000</ContactFoodMucosa>
		</DiseaseItem>
		<DiseaseItem>
			<Name>HIV-Short Cycled</Name>
			<IncubationPeriodInfectFraction>0.000000</IncubationPeriodInfectFraction>
			<IncubationPeriodRangeDaysLow>5</IncubationPeriodRangeDaysLow>
			<IncubationPeriodRangeDaysHigh>10</IncubationPeriodRangeDaysHigh>
			<MobilityDuringIncubation>0</MobilityDuringIncubation>
			<IndexOfSymptomClarityDuringIncubation>0</IndexOfSymptomClarityDuringIncubation>
			<ProdromalPeriodInfectFraction>0.050000</ProdromalPeriodInfectFraction>
			<ProdromalPeriodRangeDaysLow>2</ProdromalPeriodRangeDaysLow>
			<ProdromalPeriodRangeDaysHigh>3</ProdromalPeriodRangeDaysHigh>
			<MobilityDuringProdromal>1</MobilityDuringProdromal>
			<IndexOfSymptomClarityDuringProdromal>0</IndexOfSymptomClarityDuringProdromal>
			<ManifestationPeriodInfectFraction>1.000000</ManifestationPeriodInfectFraction>
			<ManifestationPeriodRangeDaysLow>200</ManifestationPeriodRangeDaysLow>
			<ManifestationPeriodRangeDaysHigh>300</ManifestationPeriodRangeDaysHigh>
			<MobilityDuringManifestation>0</MobilityDuringManifestation>
			<IndexOfSymptomClarityDuringManifestation>0</IndexOfSymptomClarityDuringManifestation>
			<FatalProbability>0.000000</FatalProbability>
			<RecoveryProbability>0.000000</RecoveryProbability>
			<ChronicPeriodInfectFraction>1.000000</ChronicPeriodInfectFraction>
			<ChronicPeriodRangeDaysLow>18</ChronicPeriodRangeDaysLow>
			<ChronicPeriodRangeDaysHigh>20</ChronicPeriodRangeDaysHigh>
			<MobilityDuringChronic>2</MobilityDuringChronic>
			<IndexOfSymptomClarityDuringChronic>1</IndexOfSymptomClarityDuringChronic>
			<FatalProbability>0.010000</FatalProbability>
			<RecoveryProbability>0.000000</RecoveryProbability>
			<FractionImmunityAfterRecovery>0.000000</FractionImmunityAfterRecovery>
			<ImmunityType>0</ImmunityType>
			<PeriodOfImmunityDecline>0</PeriodOfImmunityDecline>
			<ImmuneAsymptoticExponent>6.000000</ImmuneAsymptoticExponent>
			<ContactBloodStick>0.000000</ContactBloodStick>
			<ContactBloodOralMucosal>0.000000</ContactBloodOralMucosal>
			<ContactSex>0.010000</ContactSex>
			<ContactSkin>0.000000</ContactSkin>
			<ContactCloseAirborne>0.000000</ContactCloseAirborne>
			<ContactCasualAirborne>0.000000</ContactCasualAirborne>
			<ContactSurfaceHandMucosa>0.000000</ContactSurfaceHandMucosa>
			<ContactFoodMucosa>0.050000</ContactFoodMucosa>
		</DiseaseItem>
		<DiseaseItem>
			<Name>SARS</Name>
			<IncubationPeriodInfectFraction>0.000000</IncubationPeriodInfectFraction>
			<IncubationPeriodRangeDaysLow>3</IncubationPeriodRangeDaysLow>
			<IncubationPeriodRangeDaysHigh>5</IncubationPeriodRangeDaysHigh>
			<MobilityDuringIncubation>0</MobilityDuringIncubation>
			<IndexOfSymptomClarityDuringIncubation>0</IndexOfSymptomClarityDuringIncubation>
			<ProdromalPeriodInfectFraction>0.500000</ProdromalPeriodInfectFraction>
			<ProdromalPeriodRangeDaysLow>2</ProdromalPeriodRangeDaysLow>
			<ProdromalPeriodRangeDaysHigh>7</ProdromalPeriodRangeDaysHigh>
			<MobilityDuringProdromal>2</MobilityDuringProdromal>
			<IndexOfSymptomClarityDuringProdromal>2</IndexOfSymptomClarityDuringProdromal>
			<ManifestationPeriodInfectFraction>1.000000</ManifestationPeriodInfectFraction>
			<ManifestationPeriodRangeDaysLow>7</ManifestationPeriodRangeDaysLow>
			<ManifestationPeriodRangeDaysHigh>10</ManifestationPeriodRangeDaysHigh>
			<MobilityDuringManifestation>2</MobilityDuringManifestation>
			<IndexOfSymptomClarityDuringManifestation>2</IndexOfSymptomClarityDuringManifestation>
			<FatalProbability>0.120000</FatalProbability>
			<RecoveryProbability>0.880000</RecoveryProbability>
			<ChronicPeriodInfectFraction>0.000000</ChronicPeriodInfectFraction>
			<ChronicPeriodRangeDaysLow>0</ChronicPeriodRangeDaysLow>
			<ChronicPeriodRangeDaysHigh>0</ChronicPeriodRangeDaysHigh>
			<MobilityDuringChronic>0</MobilityDuringChronic>
			<IndexOfSymptomClarityDuringChronic>0</IndexOfSymptomClarityDuringChronic>
			<FatalProbability>0.000000</FatalProbability>
			<RecoveryProbability>0.000000</RecoveryProbability>
			<FractionImmunityAfterRecovery>1.000000</FractionImmunityAfterRecovery>
			<ImmunityType>2</ImmunityType>
			<PeriodOfImmunityDecline>900</PeriodOfImmunityDecline>
			<ImmuneAsymptoticExponent>7.600000</ImmuneAsymptoticExponent>
			<ContactBloodStick>0.000000</ContactBloodStick>
			<ContactBloodOralMucosal>0.990000</ContactBloodOralMucosal>
			<ContactSex>0.100000</ContactSex>
			<ContactSkin>0.000000</ContactSkin>
			<ContactCloseAirborne>0.500000</ContactCloseAirborne>
			<ContactCasualAirborne>0.050000</ContactCasualAirborne>
			<ContactSurfaceHandMucosa>0.050000</ContactSurfaceHandMucosa>
			<ContactFoodMucosa>0.990000</ContactFoodMucosa>
		</DiseaseItem>
	</Diseases>
	<Locations>
		<LocationItem>
			<Name>Airport</Name>
			<CellCount>1</CellCount>
			<HumansAveragePerCell>2000</HumansAveragePerCell>
			<HumansMaxPerCell>2000</HumansMaxPerCell>
			<RandomExchangeCellFraction>0.000100</RandomExchangeCellFraction>
			<InterAreaTransport>1</InterAreaTransport>
			<ContactsBitValues>32</ContactsBitValues>
			<ContactFrequency>200</ContactFrequency>
			<ContactFrequency>0</ContactFrequency>
			<ContactFrequency>0</ContactFrequency>
			<ContactFrequency>0</ContactFrequency>
			<ContactFrequency>0</ContactFrequency>
			<RandomGroupDrawFraction>0.050000</RandomGroupDrawFraction>
			<Cauchy_K_Skew>0.482000</Cauchy_K_Skew>
		</LocationItem>
		<LocationItem>
			<Name>Hospital</Name>
			<CellCount>30</CellCount>
			<HumansAveragePerCell>3</HumansAveragePerCell>
			<HumansMaxPerCell>10</HumansMaxPerCell>
			<RandomExchangeCellFraction>0.010000</RandomExchangeCellFraction>
			<InterAreaTransport>0</InterAreaTransport>
			<ContactsBitValues>91</ContactsBitValues>
			<ContactFrequency>1</ContactFrequency>
			<ContactFrequency>1</ContactFrequency>
			<ContactFrequency>10</ContactFrequency>
			<ContactFrequency>50</ContactFrequency>
			<ContactFrequency>10</ContactFrequency>
			<RandomGroupDrawFraction>0.010000</RandomGroupDrawFraction>
			<Cauchy_K_Skew>3.000000</Cauchy_K_Skew>
		</LocationItem>
		<LocationItem>
			<Name>Day Care Center</Name>
			<CellCount>5</CellCount>
			<HumansAveragePerCell>30</HumansAveragePerCell>
			<HumansMaxPerCell>40</HumansMaxPerCell>
			<RandomExchangeCellFraction>0.010000</RandomExchangeCellFraction>
			<InterAreaTransport>0</InterAreaTransport>
			<ContactsBitValues>88</ContactsBitValues>
			<ContactFrequency>100</ContactFrequency>
			<ContactFrequency>500</ContactFrequency>
			<ContactFrequency>100</ContactFrequency>
			<ContactFrequency>0</ContactFrequency>
			<ContactFrequency>0</ContactFrequency>
			<RandomGroupDrawFraction>0.000010</RandomGroupDrawFraction>
			<Cauchy_K_Skew>3.000000</Cauchy_K_Skew>
		</LocationItem>
		<LocationItem>
			<Name>Grade School</Name>
			<CellCount>20</CellCount>
			<HumansAveragePerCell>40</HumansAveragePerCell>
			<HumansMaxPerCell>2000</HumansMaxPerCell>
			<RandomExchangeCellFraction>0.010000</RandomExchangeCellFraction>
			<InterAreaTransport>0</InterAreaTransport>
			<ContactsBitValues>96</ContactsBitValues>
			<ContactFrequency>100</ContactFrequency>
			<ContactFrequency>50</ContactFrequency>
			<ContactFrequency>0</ContactFrequency>
			<ContactFrequency>0</ContactFrequency>
			<ContactFrequency>0</ContactFrequency>
			<RandomGroupDrawFraction>0.000010</RandomGroupDrawFraction>
			<Cauchy_K_Skew>3.000000</Cauchy_K_Skew>
		</LocationItem>
		<LocationItem>
			<Name>High School</Name>
			<CellCount>30</CellCount>
			<HumansAveragePerCell>30</HumansAveragePerCell>
			<HumansMaxPerCell>1000</HumansMaxPerCell>
			<RandomExchangeCellFraction>0.010000</RandomExchangeCellFraction>
			<InterAreaTransport>0</InterAreaTransport>
			<ContactsBitValues>224</ContactsBitValues>
			<ContactFrequency>100</ContactFrequency>
			<ContactFrequency>50</ContactFrequency>
			<ContactFrequency>50</ContactFrequency>
			<ContactFrequency>0</ContactFrequency>
			<ContactFrequency>0</ContactFrequency>
			<RandomGroupDrawFraction>0.000010</RandomGroupDrawFraction>
			<Cauchy_K_Skew>3.000000</Cauchy_K_Skew>
		</LocationItem>
		<LocationItem>
			<Name>College</Name>
			<CellCount>10</CellCount>
			<HumansAveragePerCell>100</HumansAveragePerCell>
			<HumansMaxPerCell>2000</HumansMaxPerCell>
			<RandomExchangeCellFraction>0.000100</RandomExchangeCellFraction>
			<InterAreaTransport>0</InterAreaTransport>
			<ContactsBitValues>224</ContactsBitValues>
			<ContactFrequency>500</ContactFrequency>
			<ContactFrequency>50</ContactFrequency>
			<ContactFrequency>10</ContactFrequency>
			<ContactFrequency>0</ContactFrequency>
			<ContactFrequency>0</ContactFrequency>
			<RandomGroupDrawFraction>0.000010</RandomGroupDrawFraction>
			<Cauchy_K_Skew>3.000000</Cauchy_K_Skew>
		</LocationItem>
		<LocationItem>
			<Name>Workplace Blue collar</Name>
			<CellCount>1000</CellCount>
			<HumansAveragePerCell>1000</HumansAveragePerCell>
			<HumansMaxPerCell>10000</HumansMaxPerCell>
			<RandomExchangeCellFraction>0.010000</RandomExchangeCellFraction>
			<InterAreaTransport>0</InterAreaTransport>
			<ContactsBitValues>96</ContactsBitValues>
			<ContactFrequency>20</ContactFrequency>
			<ContactFrequency>50</ContactFrequency>
			<ContactFrequency>0</ContactFrequency>
			<ContactFrequency>0</ContactFrequency>
			<ContactFrequency>0</ContactFrequency>
			<RandomGroupDrawFraction>0.000000</RandomGroupDrawFraction>
			<Cauchy_K_Skew>3.000000</Cauchy_K_Skew>
		</LocationItem>
		<LocationItem>
			<Name>Workplace White Collar</Name>
			<CellCount>1000</CellCount>
			<HumansAveragePerCell>1000</HumansAveragePerCell>
			<HumansMaxPerCell>10000</HumansMaxPerCell>
			<RandomExchangeCellFraction>0.000100</RandomExchangeCellFraction>
			<InterAreaTransport>0</InterAreaTransport>
			<ContactsBitValues>96</ContactsBitValues>
			<ContactFrequency>200</ContactFrequency>
			<ContactFrequency>50</ContactFrequency>
			<ContactFrequency>0</ContactFrequency>
			<ContactFrequency>0</ContactFrequency>
			<ContactFrequency>0</ContactFrequency>
			<RandomGroupDrawFraction>0.000000</RandomGroupDrawFraction>
			<Cauchy_K_Skew>3.000000</Cauchy_K_Skew>
		</LocationItem>
		<LocationItem>
			<Name>Day Activity Underclass</Name>
			<CellCount>100</CellCount>
			<HumansAveragePerCell>10</HumansAveragePerCell>
			<HumansMaxPerCell>20</HumansMaxPerCell>
			<RandomExchangeCellFraction>0.000100</RandomExchangeCellFraction>
			<InterAreaTransport>0</InterAreaTransport>
			<ContactsBitValues>224</ContactsBitValues>
			<ContactFrequency>100</ContactFrequency>
			<ContactFrequency>50</ContactFrequency>
			<ContactFrequency>1</ContactFrequency>
			<ContactFrequency>0</ContactFrequency>
			<ContactFrequency>0</ContactFrequency>
			<RandomGroupDrawFraction>0.000010</RandomGroupDrawFraction>
			<Cauchy_K_Skew>3.000000</Cauchy_K_Skew>
		</LocationItem>
		<LocationItem>
			<Name>Night Activity Underclass</Name>
			<CellCount>100</CellCount>
			<HumansAveragePerCell>100</HumansAveragePerCell>
			<HumansMaxPerCell>400</HumansMaxPerCell>
			<RandomExchangeCellFraction>0.000100</RandomExchangeCellFraction>
			<InterAreaTransport>0</InterAreaTransport>
			<ContactsBitValues>23</ContactsBitValues>
			<ContactFrequency>2</ContactFrequency>
			<ContactFrequency>2</ContactFrequency>
			<ContactFrequency>2</ContactFrequency>
			<ContactFrequency>2000</ContactFrequency>
			<ContactFrequency>0</ContactFrequency>
			<RandomGroupDrawFraction>0.010000</RandomGroupDrawFraction>
			<Cauchy_K_Skew>3.000000</Cauchy_K_Skew>
		</LocationItem>
		<LocationItem>
			<Name>Nightclub</Name>
			<CellCount>5</CellCount>
			<HumansAveragePerCell>1000</HumansAveragePerCell>
			<HumansMaxPerCell>2000</HumansMaxPerCell>
			<RandomExchangeCellFraction>0.000100</RandomExchangeCellFraction>
			<InterAreaTransport>0</InterAreaTransport>
			<ContactsBitValues>85</ContactsBitValues>
			<ContactFrequency>1</ContactFrequency>
			<ContactFrequency>1</ContactFrequency>
			<ContactFrequency>2000</ContactFrequency>
			<ContactFrequency>20</ContactFrequency>
			<ContactFrequency>0</ContactFrequency>
			<RandomGroupDrawFraction>0.010000</RandomGroupDrawFraction>
			<Cauchy_K_Skew>3.000000</Cauchy_K_Skew>
		</LocationItem>
		<LocationItem>
			<Name>Bordello</Name>
			<CellCount>5</CellCount>
			<HumansAveragePerCell>20</HumansAveragePerCell>
			<HumansMaxPerCell>30</HumansMaxPerCell>
			<RandomExchangeCellFraction>0.000100</RandomExchangeCellFraction>
			<InterAreaTransport>0</InterAreaTransport>
			<ContactsBitValues>84</ContactsBitValues>
			<ContactFrequency>10</ContactFrequency>
			<ContactFrequency>200</ContactFrequency>
			<ContactFrequency>200</ContactFrequency>
			<ContactFrequency>0</ContactFrequency>
			<ContactFrequency>0</ContactFrequency>
			<RandomGroupDrawFraction>0.100000</RandomGroupDrawFraction>
			<Cauchy_K_Skew>0.150000</Cauchy_K_Skew>
		</LocationItem>
		<LocationItem>
			<Name>Sex club</Name>
			<CellCount>2</CellCount>
			<HumansAveragePerCell>100</HumansAveragePerCell>
			<HumansMaxPerCell>1000</HumansMaxPerCell>
			<RandomExchangeCellFraction>0.010000</RandomExchangeCellFraction>
			<InterAreaTransport>0</InterAreaTransport>
			<ContactsBitValues>87</ContactsBitValues>
			<ContactFrequency>20</ContactFrequency>
			<ContactFrequency>1</ContactFrequency>
			<ContactFrequency>3</ContactFrequency>
			<ContactFrequency>500</ContactFrequency>
			<ContactFrequency>50</ContactFrequency>
			<RandomGroupDrawFraction>0.010000</RandomGroupDrawFraction>
			<Cauchy_K_Skew>3.000000</Cauchy_K_Skew>
		</LocationItem>
		<LocationItem>
			<Name>Food serving location</Name>
			<CellCount>1</CellCount>
			<HumansAveragePerCell>1</HumansAveragePerCell>
			<HumansMaxPerCell>1</HumansMaxPerCell>
			<RandomExchangeCellFraction>0.000100</RandomExchangeCellFraction>
			<InterAreaTransport>0</InterAreaTransport>
			<ContactsBitValues>208</ContactsBitValues>
			<ContactFrequency>100</ContactFrequency>
			<ContactFrequency>50</ContactFrequency>
			<ContactFrequency>2</ContactFrequency>
			<ContactFrequency>0</ContactFrequency>
			<ContactFrequency>0</ContactFrequency>
			<RandomGroupDrawFraction>0.110001</RandomGroupDrawFraction>
			<Cauchy_K_Skew>3.000000</Cauchy_K_Skew>
		</LocationItem>
		<LocationItem>
			<Name>Home</Name>
			<CellCount>400</CellCount>
			<HumansAveragePerCell>300</HumansAveragePerCell>
			<HumansMaxPerCell>1000</HumansMaxPerCell>
			<RandomExchangeCellFraction>0.010000</RandomExchangeCellFraction>
			<InterAreaTransport>0</InterAreaTransport>
			<ContactsBitValues>84</ContactsBitValues>
			<ContactFrequency>2</ContactFrequency>
			<ContactFrequency>50</ContactFrequency>
			<ContactFrequency>50</ContactFrequency>
			<ContactFrequency>0</ContactFrequency>
			<ContactFrequency>0</ContactFrequency>
			<RandomGroupDrawFraction>0.000000</RandomGroupDrawFraction>
			<Cauchy_K_Skew>3.000000</Cauchy_K_Skew>
		</LocationItem>
		<LocationItem>
			<Name>Child Play location</Name>
			<CellCount>10</CellCount>
			<HumansAveragePerCell>1000</HumansAveragePerCell>
			<HumansMaxPerCell>2000</HumansMaxPerCell>
			<RandomExchangeCellFraction>0.000100</RandomExchangeCellFraction>
			<InterAreaTransport>0</InterAreaTransport>
			<ContactsBitValues>88</ContactsBitValues>
			<ContactFrequency>1</ContactFrequency>
			<ContactFrequency>1000</ContactFrequency>
			<ContactFrequency>1000</ContactFrequency>
			<ContactFrequency>0</ContactFrequency>
			<ContactFrequency>0</ContactFrequency>
			<RandomGroupDrawFraction>0.010000</RandomGroupDrawFraction>
			<Cauchy_K_Skew>3.000000</Cauchy_K_Skew>
		</LocationItem>
		<LocationItem>
			<Name>Clinic</Name>
			<CellCount>10</CellCount>
			<HumansAveragePerCell>2</HumansAveragePerCell>
			<HumansMaxPerCell>3</HumansMaxPerCell>
			<RandomExchangeCellFraction>0.000100</RandomExchangeCellFraction>
			<InterAreaTransport>0</InterAreaTransport>
			<ContactsBitValues>80</ContactsBitValues>
			<ContactFrequency>5</ContactFrequency>
			<ContactFrequency>10</ContactFrequency>
			<ContactFrequency>0</ContactFrequency>
			<ContactFrequency>0</ContactFrequency>
			<ContactFrequency>0</ContactFrequency>
			<RandomGroupDrawFraction>0.001000</RandomGroupDrawFraction>
			<Cauchy_K_Skew>3.000000</Cauchy_K_Skew>
		</LocationItem>
	</Locations>
	<Groups>
		<GroupItem>
			<Name>Child- 0 to 5 years</Name>
			<GroupDescription></GroupDescription>
			<PopulationFraction>0.079999</PopulationFraction>
			<Susceptibility>1.000000</Susceptibility>
			<RemovalRate>0.008700</RemovalRate>
			<AdditionRate>0.001410</AdditionRate>
			<UseContacts>0</UseContacts>
			<BloodStickNeedleSusceptibility>0.000000</BloodStickNeedleSusceptibility>
			<BloodOralMucosalSusceptibility>0.000000</BloodOralMucosalSusceptibility>
			<SexSusceptibility>0.000000</SexSusceptibility>
			<SkinSusceptibility>0.000000</SkinSusceptibility>
			<CloseAirborneSusceptibility>0.000000</CloseAirborneSusceptibility>
			<CasualAirborneSusceptibility>0.000000</CasualAirborneSusceptibility>
			<SurfaceHandMucosaSusceptibility>0.000000</SurfaceHandMucosaSusceptibility>
			<FoodSusceptibility>0.000000</FoodSusceptibility>
			<GroupMovementCycle>
				<MovementCycleItem>
				<Name>Home</Name>
				</MovementCycleItem>
				<MovementCycleItem>
				<Name>Day Care Center</Name>
				</MovementCycleItem>
				<MovementCycleItem>
				<Name>Home</Name>
				</MovementCycleItem>
			</GroupMovementCycle>
		</GroupItem>
		<GroupItem>
			<Name>Child-6 to 11 years</Name>
			<GroupDescription></GroupDescription>
			<PopulationFraction>0.079999</PopulationFraction>
			<Susceptibility>1.000000</Susceptibility>
			<RemovalRate>0.008700</RemovalRate>
			<AdditionRate>0.001410</AdditionRate>
			<UseContacts>0</UseContacts>
			<BloodStickNeedleSusceptibility>0.000000</BloodStickNeedleSusceptibility>
			<BloodOralMucosalSusceptibility>0.000000</BloodOralMucosalSusceptibility>
			<SexSusceptibility>0.000000</SexSusceptibility>
			<SkinSusceptibility>0.000000</SkinSusceptibility>
			<CloseAirborneSusceptibility>0.000000</CloseAirborneSusceptibility>
			<CasualAirborneSusceptibility>0.000000</CasualAirborneSusceptibility>
			<SurfaceHandMucosaSusceptibility>0.000000</SurfaceHandMucosaSusceptibility>
			<FoodSusceptibility>0.000000</FoodSusceptibility>
			<GroupMovementCycle>
				<MovementCycleItem>
				<Name>Home</Name>
				</MovementCycleItem>
				<MovementCycleItem>
				<Name>Grade School</Name>
				</MovementCycleItem>
				<MovementCycleItem>
				<Name>Home</Name>
				</MovementCycleItem>
				<MovementCycleItem>
				<Name>Home</Name>
				</MovementCycleItem>
				<MovementCycleItem>
				<Name>Grade School</Name>
				</MovementCycleItem>
				<MovementCycleItem>
				<Name>Home</Name>
				</MovementCycleItem>
				<MovementCycleItem>
				<Name>Home</Name>
				</MovementCycleItem>
				<MovementCycleItem>
				<Name>Grade School</Name>
				</MovementCycleItem>
				<MovementCycleItem>
				<Name>Home</Name>
				</MovementCycleItem>
				<MovementCycleItem>
				<Name>Home</Name>
				</MovementCycleItem>
				<MovementCycleItem>
				<Name>Grade School</Name>
				</MovementCycleItem>
				<MovementCycleItem>
				<Name>Home</Name>
				</MovementCycleItem>
				<MovementCycleItem>
				<Name>Home</Name>
				</MovementCycleItem>
				<MovementCycleItem>
				<Name>Grade School</Name>
				</MovementCycleItem>
				<MovementCycleItem>
				<Name>Home</Name>
				</MovementCycleItem>
				<MovementCycleItem>
				<Name>Home</Name>
				</MovementCycleItem>
				<MovementCycleItem>
				<Name>Child Play location</Name>
				</MovementCycleItem>
				<MovementCycleItem>
				<Name>Home</Name>
				</MovementCycleItem>
				<MovementCycleItem>
				<Name>Home</Name>
				</MovementCycleItem>
				<MovementCycleItem>
				<Name>Child Play location</Name>
				</MovementCycleItem>
				<MovementCycleItem>
				<Name>Home</Name>
				</MovementCycleItem>
			</GroupMovementCycle>
		</GroupItem>
		<GroupItem>
			<Name>Teen 12 to 17 years </Name>
			<GroupDescription></GroupDescription>
			<PopulationFraction>0.079991</PopulationFraction>
			<Susceptibility>1.000000</Susceptibility>
			<RemovalRate>0.008700</RemovalRate>
			<AdditionRate>0.001410</AdditionRate>
			<UseContacts>0</UseContacts>
			<BloodStickNeedleSusceptibility>0.000000</BloodStickNeedleSusceptibility>
			<BloodOralMucosalSusceptibility>0.000000</BloodOralMucosalSusceptibility>
			<SexSusceptibility>0.000000</SexSusceptibility>
			<SkinSusceptibility>0.000000</SkinSusceptibility>
			<CloseAirborneSusceptibility>0.000000</CloseAirborneSusceptibility>
			<CasualAirborneSusceptibility>0.000000</CasualAirborneSusceptibility>
			<SurfaceHandMucosaSusceptibility>0.000000</SurfaceHandMucosaSusceptibility>
			<FoodSusceptibility>0.000000</FoodSusceptibility>
			<GroupMovementCycle>
				<MovementCycleItem>
				<Name>Home</Name>
				</MovementCycleItem>
				<MovementCycleItem>
				<Name>High School</Name>
				</MovementCycleItem>
				<MovementCycleItem>
				<Name>Home</Name>
				</MovementCycleItem>
				<MovementCycleItem>
				<Name>Home</Name>
				</MovementCycleItem>
				<MovementCycleItem>
				<Name>High School</Name>
				</MovementCycleItem>
				<MovementCycleItem>
				<Name>Home</Name>
				</MovementCycleItem>
				<MovementCycleItem>
				<Name>Home</Name>
				</MovementCycleItem>
				<MovementCycleItem>
				<Name>High School</Name>
				</MovementCycleItem>
				<MovementCycleItem>
				<Name>Home</Name>
				</MovementCycleItem>
				<MovementCycleItem>
				<Name>Home</Name>
				</MovementCycleItem>
				<MovementCycleItem>
				<Name>High School</Name>
				</MovementCycleItem>
				<MovementCycleItem>
				<Name>Home</Name>
				</MovementCycleItem>
				<MovementCycleItem>
				<Name>Home</Name>
				</MovementCycleItem>
				<MovementCycleItem>
				<Name>High School</Name>
				</MovementCycleItem>
				<MovementCycleItem>
				<Name>Home</Name>
				</MovementCycleItem>
				<MovementCycleItem>
				<Name>Home</Name>
				</MovementCycleItem>
				<MovementCycleItem>
				<Name>Home</Name>
				</MovementCycleItem>
				<MovementCycleItem>
				<Name>Home</Name>
				</MovementCycleItem>
				<MovementCycleItem>
				<Name>Home</Name>
				</MovementCycleItem>
				<MovementCycleItem>
				<Name>Home</Name>
				</MovementCycleItem>
				<MovementCycleItem>
				<Name>Home</Name>
				</MovementCycleItem>
			</GroupMovementCycle>
		</GroupItem>
		<GroupItem>
			<Name>Teen Mothers of Children</Name>
			<GroupDescription></GroupDescription>
			<PopulationFraction>0.028420</PopulationFraction>
			<Susceptibility>0.500000</Susceptibility>
			<RemovalRate>0.008700</RemovalRate>
			<AdditionRate>0.001410</AdditionRate>
			<UseContacts>0</UseContacts>
			<BloodStickNeedleSusceptibility>0.000000</BloodStickNeedleSusceptibility>
			<BloodOralMucosalSusceptibility>0.000000</BloodOralMucosalSusceptibility>
			<SexSusceptibility>0.000000</SexSusceptibility>
			<SkinSusceptibility>0.000000</SkinSusceptibility>
			<CloseAirborneSusceptibility>0.000000</CloseAirborneSusceptibility>
			<CasualAirborneSusceptibility>0.000000</CasualAirborneSusceptibility>
			<SurfaceHandMucosaSusceptibility>0.000000</SurfaceHandMucosaSusceptibility>
			<FoodSusceptibility>0.000000</FoodSusceptibility>
			<GroupMovementCycle>
				<MovementCycleItem>
				<Name>Home</Name>
				</MovementCycleItem>
				<MovementCycleItem>
				<Name>High School</Name>
				</MovementCycleItem>
				<MovementCycleItem>
				<Name>Home</Name>
				</MovementCycleItem>
				<MovementCycleItem>
				<Name>Home</Name>
				</MovementCycleItem>
				<MovementCycleItem>
				<Name>High School</Name>
				</MovementCycleItem>
				<MovementCycleItem>
				<Name>Home</Name>
				</MovementCycleItem>
				<MovementCycleItem>
				<Name>Home</Name>
				</MovementCycleItem>
				<MovementCycleItem>
				<Name>High School</Name>
				</MovementCycleItem>
				<MovementCycleItem>
				<Name>Home</Name>
				</MovementCycleItem>
				<MovementCycleItem>
				<Name>Home</Name>
				</MovementCycleItem>
				<MovementCycleItem>
				<Name>High School</Name>
				</MovementCycleItem>
				<MovementCycleItem>
				<Name>Home</Name>
				</MovementCycleItem>
				<MovementCycleItem>
				<Name>Home</Name>
				</MovementCycleItem>
				<MovementCycleItem>
				<Name>High School</Name>
				</MovementCycleItem>
				<MovementCycleItem>
				<Name>Home</Name>
				</MovementCycleItem>
				<MovementCycleItem>
				<Name>Home</Name>
				</MovementCycleItem>
				<MovementCycleItem>
				<Name>High School</Name>
				</MovementCycleItem>
				<MovementCycleItem>
				<Name>Home</Name>
				</MovementCycleItem>
				<MovementCycleItem>
				<Name>Home</Name>
				</MovementCycleItem>
				<MovementCycleItem>
				<Name>Home</Name>
				</MovementCycleItem>
				<MovementCycleItem>
				<Name>Home</Name>
				</MovementCycleItem>
				<MovementCycleItem>
				<Name>Home</Name>
				</MovementCycleItem>
			</GroupMovementCycle>
		</GroupItem>
		<GroupItem>
			<Name>Nonworking mothers</Name>
			<GroupDescription></GroupDescription>
			<PopulationFraction>0.068657</PopulationFraction>
			<Susceptibility>1.000000</Susceptibility>
			<RemovalRate>0.008700</RemovalRate>
			<AdditionRate>0.001410</AdditionRate>
			<UseContacts>0</UseContacts>
			<BloodStickNeedleSusceptibility>0.000000</BloodStickNeedleSusceptibility>
			<BloodOralMucosalSusceptibility>0.000000</BloodOralMucosalSusceptibility>
			<SexSusceptibility>0.000000</SexSusceptibility>
			<SkinSusceptibility>0.000000</SkinSusceptibility>
			<CloseAirborneSusceptibility>0.000000</CloseAirborneSusceptibility>
			<CasualAirborneSusceptibility>0.000000</CasualAirborneSusceptibility>
			<SurfaceHandMucosaSusceptibility>0.000000</SurfaceHandMucosaSusceptibility>
			<FoodSusceptibility>0.000000</FoodSusceptibility>
			<GroupMovementCycle>
				<MovementCycleItem>
				<Name>Home</Name>
				</MovementCycleItem>
				<MovementCycleItem>
				<Name>Workplace White Collar</Name>
				</MovementCycleItem>
				<MovementCycleItem>
				<Name>Home</Name>
				</MovementCycleItem>
				<MovementCycleItem>
				<Name>Home</Name>
				</MovementCycleItem>
				<MovementCycleItem>
				<Name>Workplace White Collar</Name>
				</MovementCycleItem>
				<MovementCycleItem>
				<Name>Home</Name>
				</MovementCycleItem>
				<MovementCycleItem>
				<Name>Home</Name>
				</MovementCycleItem>
				<MovementCycleItem>
				<Name>Workplace White Collar</Name>
				</MovementCycleItem>
				<MovementCycleItem>
				<Name>Home</Name>
				</MovementCycleItem>
				<MovementCycleItem>
				<Name>Home</Name>
				</MovementCycleItem>
				<MovementCycleItem>
				<Name>Workplace White Collar</Name>
				</MovementCycleItem>
				<MovementCycleItem>
				<Name>Home</Name>
				</MovementCycleItem>
				<MovementCycleItem>
				<Name>Home</Name>
				</MovementCycleItem>
				<MovementCycleItem>
				<Name>Workplace White Collar</Name>
				</MovementCycleItem>
				<MovementCycleItem>
				<Name>Home</Name>
				</MovementCycleItem>
				<MovementCycleItem>
				<Name>Home</Name>
				</MovementCycleItem>
				<MovementCycleItem>
				<Name>Workplace White Collar</Name>
				</MovementCycleItem>
				<MovementCycleItem>
				<Name>Home</Name>
				</MovementCycleItem>
				<MovementCycleItem>
				<Name>Home</Name>
				</MovementCycleItem>
				<MovementCycleItem>
				<Name>Workplace White Collar</Name>
				</MovementCycleItem>
				<MovementCycleItem>
				<Name>Home</Name>
				</MovementCycleItem>
			</GroupMovementCycle>
		</GroupItem>
		<GroupItem>
			<Name>Adult White Collar worker Mother</Name>
			<GroupDescription></GroupDescription>
			<PopulationFraction>0.135050</PopulationFraction>
			<Susceptibility>1.000000</Susceptibility>
			<RemovalRate>0.008700</RemovalRate>
			<AdditionRate>0.001410</AdditionRate>
			<UseContacts>0</UseContacts>
			<BloodStickNeedleSusceptibility>0.000000</BloodStickNeedleSusceptibility>
			<BloodOralMucosalSusceptibility>0.000000</BloodOralMucosalSusceptibility>
			<SexSusceptibility>0.000000</SexSusceptibility>
			<SkinSusceptibility>0.000000</SkinSusceptibility>
			<CloseAirborneSusceptibility>0.000000</CloseAirborneSusceptibility>
			<CasualAirborneSusceptibility>0.000000</CasualAirborneSusceptibility>
			<SurfaceHandMucosaSusceptibility>0.000000</SurfaceHandMucosaSusceptibility>
			<FoodSusceptibility>0.000000</FoodSusceptibility>
			<GroupMovementCycle>
				<MovementCycleItem>
				<Name>Home</Name>
				</MovementCycleItem>
				<MovementCycleItem>
				<Name>Workplace White Collar</Name>
				</MovementCycleItem>
				<MovementCycleItem>
				<Name>Home</Name>
				</MovementCycleItem>
				<MovementCycleItem>
				<Name>Home</Name>
				</MovementCycleItem>
				<MovementCycleItem>
				<Name>Workplace White Collar</Name>
				</MovementCycleItem>
				<MovementCycleItem>
				<Name>Home</Name>
				</MovementCycleItem>
				<MovementCycleItem>
				<Name>Home</Name>
				</MovementCycleItem>
				<MovementCycleItem>
				<Name>Workplace White Collar</Name>
				</MovementCycleItem>
				<MovementCycleItem>
				<Name>Home</Name>
				</MovementCycleItem>
				<MovementCycleItem>
				<Name>Home</Name>
				</MovementCycleItem>
				<MovementCycleItem>
				<Name>Workplace White Collar</Name>
				</MovementCycleItem>
				<MovementCycleItem>
				<Name>Home</Name>
				</MovementCycleItem>
				<MovementCycleItem>
				<Name>Home</Name>
				</MovementCycleItem>
				<MovementCycleItem>
				<Name>Workplace White Collar</Name>
				</MovementCycleItem>
				<MovementCycleItem>
				<Name>Home</Name>
				</MovementCycleItem>
				<MovementCycleItem>
				<Name>Home</Name>
				</MovementCycleItem>
				<MovementCycleItem>
				<Name>Home</Name>
				</MovementCycleItem>
				<MovementCycleItem>
				<Name>Home</Name>
				</MovementCycleItem>
				<MovementCycleItem>
				<Name>Home</Name>
				</MovementCycleItem>
				<MovementCycleItem>
				<Name>Home</Name>
				</MovementCycleItem>
				<MovementCycleItem>
				<Name>Home</Name>
				</MovementCycleItem>
			</GroupMovementCycle>
		</GroupItem>
		<GroupItem>
			<Name>Adult White Collar worker Father</Name>
			<GroupDescription></GroupDescription>
			<PopulationFraction>0.100229</PopulationFraction>
			<Susceptibility>1.000000</Susceptibility>
			<RemovalRate>0.008700</RemovalRate>
			<AdditionRate>0.001410</AdditionRate>
			<UseContacts>0</UseContacts>
			<BloodStickNeedleSusceptibility>0.000000</BloodStickNeedleSusceptibility>
			<BloodOralMucosalSusceptibility>0.000000</BloodOralMucosalSusceptibility>
			<SexSusceptibility>0.000000</SexSusceptibility>
			<SkinSusceptibility>0.000000</SkinSusceptibility>
			<CloseAirborneSusceptibility>0.000000</CloseAirborneSusceptibility>
			<CasualAirborneSusceptibility>0.000000</CasualAirborneSusceptibility>
			<SurfaceHandMucosaSusceptibility>0.000000</SurfaceHandMucosaSusceptibility>
			<FoodSusceptibility>0.000000</FoodSusceptibility>
			<GroupMovementCycle>
				<MovementCycleItem>
				<Name>Home</Name>
				</MovementCycleItem>
				<MovementCycleItem>
				<Name>Workplace White Collar</Name>
				</MovementCycleItem>
				<MovementCycleItem>
				<Name>Home</Name>
				</MovementCycleItem>
				<MovementCycleItem>
				<Name>Home</Name>
				</MovementCycleItem>
				<MovementCycleItem>
				<Name>Workplace White Collar</Name>
				</MovementCycleItem>
				<MovementCycleItem>
				<Name>Home</Name>
				</MovementCycleItem>
				<MovementCycleItem>
				<Name>Home</Name>
				</MovementCycleItem>
				<MovementCycleItem>
				<Name>Workplace White Collar</Name>
				</MovementCycleItem>
				<MovementCycleItem>
				<Name>Home</Name>
				</MovementCycleItem>
				<MovementCycleItem>
				<Name>Home</Name>
				</MovementCycleItem>
				<MovementCycleItem>
				<Name>Workplace White Collar</Name>
				</MovementCycleItem>
				<MovementCycleItem>
				<Name>Home</Name>
				</MovementCycleItem>
				<MovementCycleItem>
				<Name>Home</Name>
				</MovementCycleItem>
				<MovementCycleItem>
				<Name>Workplace White Collar</Name>
				</MovementCycleItem>
				<MovementCycleItem>
				<Name>Home</Name>
				</MovementCycleItem>
				<MovementCycleItem>
				<Name>Home</Name>
				</MovementCycleItem>
				<MovementCycleItem>
				<Name>Home</Name>
				</MovementCycleItem>
				<MovementCycleItem>
				<Name>Home</Name>
				</MovementCycleItem>
				<MovementCycleItem>
				<Name>Home</Name>
				</MovementCycleItem>
				<MovementCycleItem>
				<Name>Home</Name>
				</MovementCycleItem>
			</GroupMovementCycle>
		</GroupItem>
		<GroupItem>
			<Name>Adult White Collar worker Other</Name>
			<GroupDescription>Nonparent</GroupDescription>
			<PopulationFraction>0.166221</PopulationFraction>
			<Susceptibility>1.000000</Susceptibility>
			<RemovalRate>0.008700</RemovalRate>
			<AdditionRate>0.001410</AdditionRate>
			<UseContacts>0</UseContacts>
			<BloodStickNeedleSusceptibility>0.000000</BloodStickNeedleSusceptibility>
			<BloodOralMucosalSusceptibility>0.000000</BloodOralMucosalSusceptibility>
			<SexSusceptibility>0.000000</SexSusceptibility>
			<SkinSusceptibility>0.000000</SkinSusceptibility>
			<CloseAirborneSusceptibility>0.000000</CloseAirborneSusceptibility>
			<CasualAirborneSusceptibility>0.000000</CasualAirborneSusceptibility>
			<SurfaceHandMucosaSusceptibility>0.000000</SurfaceHandMucosaSusceptibility>
			<FoodSusceptibility>0.000000</FoodSusceptibility>
			<GroupMovementCycle>
				<MovementCycleItem>
				<Name>Home</Name>
				</MovementCycleItem>
				<MovementCycleItem>
				<Name>Workplace White Collar</Name>
				</MovementCycleItem>
				<MovementCycleItem>
				<Name>Home</Name>
				</MovementCycleItem>
				<MovementCycleItem>
				<Name>Home</Name>
				</MovementCycleItem>
				<MovementCycleItem>
				<Name>Workplace White Collar</Name>
				</MovementCycleItem>
				<MovementCycleItem>
				<Name>Home</Name>
				</MovementCycleItem>
				<MovementCycleItem>
				<Name>Home</Name>
				</MovementCycleItem>
				<MovementCycleItem>
				<Name>Workplace White Collar</Name>
				</MovementCycleItem>
				<MovementCycleItem>
				<Name>Home</Name>
				</MovementCycleItem>
				<MovementCycleItem>
				<Name>Home</Name>
				</MovementCycleItem>
				<MovementCycleItem>
				<Name>Workplace White Collar</Name>
				</MovementCycleItem>
				<MovementCycleItem>
				<Name>Home</Name>
				</MovementCycleItem>
				<MovementCycleItem>
				<Name>Home</Name>
				</MovementCycleItem>
				<MovementCycleItem>
				<Name>Workplace White Collar</Name>
				</MovementCycleItem>
				<MovementCycleItem>
				<Name>Nightclub</Name>
				</MovementCycleItem>
				<MovementCycleItem>
				<Name>Home</Name>
				</MovementCycleItem>
				<MovementCycleItem>
				<Name>Home</Name>
				</MovementCycleItem>
				<MovementCycleItem>
				<Name>Home</Name>
				</MovementCycleItem>
				<MovementCycleItem>
				<Name>Home</Name>
				</MovementCycleItem>
				<MovementCycleItem>
				<Name>Home</Name>
				</MovementCycleItem>
				<MovementCycleItem>
				<Name>Home</Name>
				</MovementCycleItem>
			</GroupMovementCycle>
		</GroupItem>
		<GroupItem>
			<Name>Needle using addicts Male</Name>
			<GroupDescription></GroupDescription>
			<PopulationFraction>0.000099</PopulationFraction>
			<Susceptibility>1.000000</Susceptibility>
			<RemovalRate>0.008700</RemovalRate>
			<AdditionRate>0.001410</AdditionRate>
			<UseContacts>0</UseContacts>
			<BloodStickNeedleSusceptibility>0.000000</BloodStickNeedleSusceptibility>
			<BloodOralMucosalSusceptibility>0.000000</BloodOralMucosalSusceptibility>
			<SexSusceptibility>0.000000</SexSusceptibility>
			<SkinSusceptibility>0.000000</SkinSusceptibility>
			<CloseAirborneSusceptibility>0.000000</CloseAirborneSusceptibility>
			<CasualAirborneSusceptibility>0.000000</CasualAirborneSusceptibility>
			<SurfaceHandMucosaSusceptibility>0.000000</SurfaceHandMucosaSusceptibility>
			<FoodSusceptibility>0.000000</FoodSusceptibility>
			<GroupMovementCycle>
				<MovementCycleItem>
				<Name>Home</Name>
				</MovementCycleItem>
				<MovementCycleItem>
				<Name>Sex club</Name>
				</MovementCycleItem>
				<MovementCycleItem>
				<Name>Nightclub</Name>
				</MovementCycleItem>
				<MovementCycleItem>
				<Name>Home</Name>
				</MovementCycleItem>
				<MovementCycleItem>
				<Name>Sex club</Name>
				</MovementCycleItem>
				<MovementCycleItem>
				<Name>Nightclub</Name>
				</MovementCycleItem>
				<MovementCycleItem>
				<Name>Home</Name>
				</MovementCycleItem>
				<MovementCycleItem>
				<Name>Sex club</Name>
				</MovementCycleItem>
				<MovementCycleItem>
				<Name>Nightclub</Name>
				</MovementCycleItem>
				<MovementCycleItem>
				<Name>Home</Name>
				</MovementCycleItem>
				<MovementCycleItem>
				<Name>Sex club</Name>
				</MovementCycleItem>
				<MovementCycleItem>
				<Name>Nightclub</Name>
				</MovementCycleItem>
				<MovementCycleItem>
				<Name>Home</Name>
				</MovementCycleItem>
				<MovementCycleItem>
				<Name>Sex club</Name>
				</MovementCycleItem>
				<MovementCycleItem>
				<Name>Nightclub</Name>
				</MovementCycleItem>
				<MovementCycleItem>
				<Name>Home</Name>
				</MovementCycleItem>
				<MovementCycleItem>
				<Name>Sex club</Name>
				</MovementCycleItem>
				<MovementCycleItem>
				<Name>Nightclub</Name>
				</MovementCycleItem>
				<MovementCycleItem>
				<Name>Home</Name>
				</MovementCycleItem>
				<MovementCycleItem>
				<Name>Sex club</Name>
				</MovementCycleItem>
				<MovementCycleItem>
				<Name>Nightclub</Name>
				</MovementCycleItem>
			</GroupMovementCycle>
		</GroupItem>
		<GroupItem>
			<Name>Needle using addicts Female</Name>
			<GroupDescription></GroupDescription>
			<PopulationFraction>0.000066</PopulationFraction>
			<Susceptibility>1.000000</Susceptibility>
			<RemovalRate>0.008700</RemovalRate>
			<AdditionRate>0.001410</AdditionRate>
			<UseContacts>0</UseContacts>
			<BloodStickNeedleSusceptibility>0.000000</BloodStickNeedleSusceptibility>
			<BloodOralMucosalSusceptibility>0.000000</BloodOralMucosalSusceptibility>
			<SexSusceptibility>0.000000</SexSusceptibility>
			<SkinSusceptibility>0.000000</SkinSusceptibility>
			<CloseAirborneSusceptibility>0.000000</CloseAirborneSusceptibility>
			<CasualAirborneSusceptibility>0.000000</CasualAirborneSusceptibility>
			<SurfaceHandMucosaSusceptibility>0.000000</SurfaceHandMucosaSusceptibility>
			<FoodSusceptibility>0.000000</FoodSusceptibility>
			<GroupMovementCycle>
				<MovementCycleItem>
				<Name>Home</Name>
				</MovementCycleItem>
				<MovementCycleItem>
				<Name>Bordello</Name>
				</MovementCycleItem>
				<MovementCycleItem>
				<Name>Bordello</Name>
				</MovementCycleItem>
				<MovementCycleItem>
				<Name>Home</Name>
				</MovementCycleItem>
				<MovementCycleItem>
				<Name>Bordello</Name>
				</MovementCycleItem>
				<MovementCycleItem>
				<Name>Bordello</Name>
				</MovementCycleItem>
				<MovementCycleItem>
				<Name>Home</Name>
				</MovementCycleItem>
				<MovementCycleItem>
				<Name>Bordello</Name>
				</MovementCycleItem>
				<MovementCycleItem>
				<Name>Bordello</Name>
				</MovementCycleItem>
				<MovementCycleItem>
				<Name>Home</Name>
				</MovementCycleItem>
				<MovementCycleItem>
				<Name>Bordello</Name>
				</MovementCycleItem>
				<MovementCycleItem>
				<Name>Bordello</Name>
				</MovementCycleItem>
				<MovementCycleItem>
				<Name>Home</Name>
				</MovementCycleItem>
				<MovementCycleItem>
				<Name>Bordello</Name>
				</MovementCycleItem>
				<MovementCycleItem>
				<Name>Bordello</Name>
				</MovementCycleItem>
				<MovementCycleItem>
				<Name>Home</Name>
				</MovementCycleItem>
				<MovementCycleItem>
				<Name>Bordello</Name>
				</MovementCycleItem>
				<MovementCycleItem>
				<Name>Bordello</Name>
				</MovementCycleItem>
				<MovementCycleItem>
				<Name>Home</Name>
				</MovementCycleItem>
			</GroupMovementCycle>
		</GroupItem>
		<GroupItem>
			<Name>Adult Blue Collar worker Father</Name>
			<GroupDescription></GroupDescription>
			<PopulationFraction>0.055113</PopulationFraction>
			<Susceptibility>1.000000</Susceptibility>
			<RemovalRate>0.008700</RemovalRate>
			<AdditionRate>0.001410</AdditionRate>
			<UseContacts>0</UseContacts>
			<BloodStickNeedleSusceptibility>0.000000</BloodStickNeedleSusceptibility>
			<BloodOralMucosalSusceptibility>0.000000</BloodOralMucosalSusceptibility>
			<SexSusceptibility>0.000000</SexSusceptibility>
			<SkinSusceptibility>0.000000</SkinSusceptibility>
			<CloseAirborneSusceptibility>0.000000</CloseAirborneSusceptibility>
			<CasualAirborneSusceptibility>0.000000</CasualAirborneSusceptibility>
			<SurfaceHandMucosaSusceptibility>0.000000</SurfaceHandMucosaSusceptibility>
			<FoodSusceptibility>0.000000</FoodSusceptibility>
			<GroupMovementCycle>
				<MovementCycleItem>
				<Name>Home</Name>
				</MovementCycleItem>
				<MovementCycleItem>
				<Name>Workplace Blue collar</Name>
				</MovementCycleItem>
				<MovementCycleItem>
				<Name>Home</Name>
				</MovementCycleItem>
				<MovementCycleItem>
				<Name>Home</Name>
				</MovementCycleItem>
				<MovementCycleItem>
				<Name>Workplace Blue collar</Name>
				</MovementCycleItem>
				<MovementCycleItem>
				<Name>Home</Name>
				</MovementCycleItem>
				<MovementCycleItem>
				<Name>Home</Name>
				</MovementCycleItem>
				<MovementCycleItem>
				<Name>Workplace Blue collar</Name>
				</MovementCycleItem>
				<MovementCycleItem>
				<Name>Home</Name>
				</MovementCycleItem>
				<MovementCycleItem>
				<Name>Home</Name>
				</MovementCycleItem>
				<MovementCycleItem>
				<Name>Workplace Blue collar</Name>
				</MovementCycleItem>
				<MovementCycleItem>
				<Name>Home</Name>
				</MovementCycleItem>
				<MovementCycleItem>
				<Name>Home</Name>
				</MovementCycleItem>
				<MovementCycleItem>
				<Name>Workplace Blue collar</Name>
				</MovementCycleItem>
				<MovementCycleItem>
				<Name>Nightclub</Name>
				</MovementCycleItem>
				<MovementCycleItem>
				<Name>Home</Name>
				</MovementCycleItem>
				<MovementCycleItem>
				<Name>Home</Name>
				</MovementCycleItem>
				<MovementCycleItem>
				<Name>Home</Name>
				</MovementCycleItem>
			</GroupMovementCycle>
		</GroupItem>
		<GroupItem>
			<Name>Adult Blue Collar worker Mother</Name>
			<GroupDescription></GroupDescription>
			<PopulationFraction>0.002900</PopulationFraction>
			<Susceptibility>1.000000</Susceptibility>
			<RemovalRate>0.008700</RemovalRate>
			<AdditionRate>0.001410</AdditionRate>
			<UseContacts>0</UseContacts>
			<BloodStickNeedleSusceptibility>0.000000</BloodStickNeedleSusceptibility>
			<BloodOralMucosalSusceptibility>0.000000</BloodOralMucosalSusceptibility>
			<SexSusceptibility>0.000000</SexSusceptibility>
			<SkinSusceptibility>0.000000</SkinSusceptibility>
			<CloseAirborneSusceptibility>0.000000</CloseAirborneSusceptibility>
			<CasualAirborneSusceptibility>0.000000</CasualAirborneSusceptibility>
			<SurfaceHandMucosaSusceptibility>0.000000</SurfaceHandMucosaSusceptibility>
			<FoodSusceptibility>0.000000</FoodSusceptibility>
			<GroupMovementCycle>
				<MovementCycleItem>
				<Name>Home</Name>
				</MovementCycleItem>
				<MovementCycleItem>
				<Name>Workplace Blue collar</Name>
				</MovementCycleItem>
				<MovementCycleItem>
				<Name>Home</Name>
				</MovementCycleItem>
				<MovementCycleItem>
				<Name>Home</Name>
				</MovementCycleItem>
				<MovementCycleItem>
				<Name>Workplace Blue collar</Name>
				</MovementCycleItem>
				<MovementCycleItem>
				<Name>Home</Name>
				</MovementCycleItem>
				<MovementCycleItem>
				<Name>Home</Name>
				</MovementCycleItem>
				<MovementCycleItem>
				<Name>Workplace Blue collar</Name>
				</MovementCycleItem>
				<MovementCycleItem>
				<Name>Home</Name>
				</MovementCycleItem>
				<MovementCycleItem>
				<Name>Home</Name>
				</MovementCycleItem>
				<MovementCycleItem>
				<Name>Workplace Blue collar</Name>
				</MovementCycleItem>
				<MovementCycleItem>
				<Name>Home</Name>
				</MovementCycleItem>
				<MovementCycleItem>
				<Name>Home</Name>
				</MovementCycleItem>
				<MovementCycleItem>
				<Name>Workplace Blue collar</Name>
				</MovementCycleItem>
				<MovementCycleItem>
				<Name>Home</Name>
				</MovementCycleItem>
				<MovementCycleItem>
				<Name>Home</Name>
				</MovementCycleItem>
				<MovementCycleItem>
				<Name>Workplace Blue collar</Name>
				</MovementCycleItem>
				<MovementCycleItem>
				<Name>Home</Name>
				</MovementCycleItem>
				<MovementCycleItem>
				<Name>Home</Name>
				</MovementCycleItem>
				<MovementCycleItem>
				<Name>Workplace Blue collar</Name>
				</MovementCycleItem>
				<MovementCycleItem>
				<Name>Home</Name>
				</MovementCycleItem>
			</GroupMovementCycle>
		</GroupItem>
		<GroupItem>
			<Name>Adult Blue Collar worker Other</Name>
			<GroupDescription></GroupDescription>
			<PopulationFraction>0.040986</PopulationFraction>
			<Susceptibility>1.000000</Susceptibility>
			<RemovalRate>0.008700</RemovalRate>
			<AdditionRate>0.001410</AdditionRate>
			<UseContacts>0</UseContacts>
			<BloodStickNeedleSusceptibility>0.000000</BloodStickNeedleSusceptibility>
			<BloodOralMucosalSusceptibility>0.000000</BloodOralMucosalSusceptibility>
			<SexSusceptibility>0.000000</SexSusceptibility>
			<SkinSusceptibility>0.000000</SkinSusceptibility>
			<CloseAirborneSusceptibility>0.000000</CloseAirborneSusceptibility>
			<CasualAirborneSusceptibility>0.000000</CasualAirborneSusceptibility>
			<SurfaceHandMucosaSusceptibility>0.000000</SurfaceHandMucosaSusceptibility>
			<FoodSusceptibility>0.000000</FoodSusceptibility>
			<GroupMovementCycle>
				<MovementCycleItem>
				<Name>Home</Name>
				</MovementCycleItem>
				<MovementCycleItem>
				<Name>Workplace Blue collar</Name>
				</MovementCycleItem>
				<MovementCycleItem>
				<Name>Home</Name>
				</MovementCycleItem>
				<MovementCycleItem>
				<Name>Home</Name>
				</MovementCycleItem>
				<MovementCycleItem>
				<Name>Workplace Blue collar</Name>
				</MovementCycleItem>
				<MovementCycleItem>
				<Name>Home</Name>
				</MovementCycleItem>
				<MovementCycleItem>
				<Name>Home</Name>
				</MovementCycleItem>
				<MovementCycleItem>
				<Name>Workplace Blue collar</Name>
				</MovementCycleItem>
				<MovementCycleItem>
				<Name>Home</Name>
				</MovementCycleItem>
				<MovementCycleItem>
				<Name>Home</Name>
				</MovementCycleItem>
				<MovementCycleItem>
				<Name>Workplace Blue collar</Name>
				</MovementCycleItem>
				<MovementCycleItem>
				<Name>Home</Name>
				</MovementCycleItem>
				<MovementCycleItem>
				<Name>Home</Name>
				</MovementCycleItem>
				<MovementCycleItem>
				<Name>Workplace Blue collar</Name>
				</MovementCycleItem>
				<MovementCycleItem>
				<Name>Nightclub</Name>
				</MovementCycleItem>
				<MovementCycleItem>
				<Name>Home</Name>
				</MovementCycleItem>
				<MovementCycleItem>
				<Name>Workplace Blue collar</Name>
				</MovementCycleItem>
				<MovementCycleItem>
				<Name>Nightclub</Name>
				</MovementCycleItem>
				<MovementCycleItem>
				<Name>Home</Name>
				</MovementCycleItem>
				<MovementCycleItem>
				<Name>Workplace Blue collar</Name>
				</MovementCycleItem>
				<MovementCycleItem>
				<Name>Home</Name>
				</MovementCycleItem>
			</GroupMovementCycle>
		</GroupItem>
		<GroupItem>
			<Name>Med Staff - Doctors</Name>
			<GroupDescription>Working in Hospitals</GroupDescription>
			<PopulationFraction>0.000110</PopulationFraction>
			<Susceptibility>1.000000</Susceptibility>
			<RemovalRate>0.008700</RemovalRate>
			<AdditionRate>0.001410</AdditionRate>
			<UseContacts>0</UseContacts>
			<BloodStickNeedleSusceptibility>0.000000</BloodStickNeedleSusceptibility>
			<BloodOralMucosalSusceptibility>0.000000</BloodOralMucosalSusceptibility>
			<SexSusceptibility>0.000000</SexSusceptibility>
			<SkinSusceptibility>0.000000</SkinSusceptibility>
			<CloseAirborneSusceptibility>0.000000</CloseAirborneSusceptibility>
			<CasualAirborneSusceptibility>0.000000</CasualAirborneSusceptibility>
			<SurfaceHandMucosaSusceptibility>0.000000</SurfaceHandMucosaSusceptibility>
			<FoodSusceptibility>0.000000</FoodSusceptibility>
			<GroupMovementCycle>
				<MovementCycleItem>
				<Name>Home</Name>
				</MovementCycleItem>
				<MovementCycleItem>
				<Name>Hospital</Name>
				</MovementCycleItem>
				<MovementCycleItem>
				<Name>Home</Name>
				</MovementCycleItem>
				<MovementCycleItem>
				<Name>Home</Name>
				</MovementCycleItem>
				<MovementCycleItem>
				<Name>Hospital</Name>
				</MovementCycleItem>
				<MovementCycleItem>
				<Name>Home</Name>
				</MovementCycleItem>
				<MovementCycleItem>
				<Name>Home</Name>
				</MovementCycleItem>
				<MovementCycleItem>
				<Name>Hospital</Name>
				</MovementCycleItem>
				<MovementCycleItem>
				<Name>Home</Name>
				</MovementCycleItem>
				<MovementCycleItem>
				<Name>Home</Name>
				</MovementCycleItem>
				<MovementCycleItem>
				<Name>Hospital</Name>
				</MovementCycleItem>
				<MovementCycleItem>
				<Name>Home</Name>
				</MovementCycleItem>
				<MovementCycleItem>
				<Name>Home</Name>
				</MovementCycleItem>
				<MovementCycleItem>
				<Name>Hospital</Name>
				</MovementCycleItem>
				<MovementCycleItem>
				<Name>Home</Name>
				</MovementCycleItem>
				<MovementCycleItem>
				<Name>Home</Name>
				</MovementCycleItem>
				<MovementCycleItem>
				<Name>Hospital</Name>
				</MovementCycleItem>
				<MovementCycleItem>
				<Name>Home</Name>
				</MovementCycleItem>
				<MovementCycleItem>
				<Name>Home</Name>
				</MovementCycleItem>
				<MovementCycleItem>
				<Name>Hospital</Name>
				</MovementCycleItem>
				<MovementCycleItem>
				<Name>Home</Name>
				</MovementCycleItem>
			</GroupMovementCycle>
		</GroupItem>
		<GroupItem>
			<Name>Med Staff - Nurses</Name>
			<GroupDescription>Working in Hospitals</GroupDescription>
			<PopulationFraction>0.001650</PopulationFraction>
			<Susceptibility>1.000000</Susceptibility>
			<RemovalRate>0.008700</RemovalRate>
			<AdditionRate>0.001410</AdditionRate>
			<UseContacts>0</UseContacts>
			<BloodStickNeedleSusceptibility>0.000000</BloodStickNeedleSusceptibility>
			<BloodOralMucosalSusceptibility>0.000000</BloodOralMucosalSusceptibility>
			<SexSusceptibility>0.000000</SexSusceptibility>
			<SkinSusceptibility>0.000000</SkinSusceptibility>
			<CloseAirborneSusceptibility>0.000000</CloseAirborneSusceptibility>
			<CasualAirborneSusceptibility>0.000000</CasualAirborneSusceptibility>
			<SurfaceHandMucosaSusceptibility>0.000000</SurfaceHandMucosaSusceptibility>
			<FoodSusceptibility>0.000000</FoodSusceptibility>
			<GroupMovementCycle>
				<MovementCycleItem>
				<Name>Home</Name>
				</MovementCycleItem>
				<MovementCycleItem>
				<Name>Hospital</Name>
				</MovementCycleItem>
				<MovementCycleItem>
				<Name>Home</Name>
				</MovementCycleItem>
				<MovementCycleItem>
				<Name>Home</Name>
				</MovementCycleItem>
				<MovementCycleItem>
				<Name>Hospital</Name>
				</MovementCycleItem>
				<MovementCycleItem>
				<Name>Home</Name>
				</MovementCycleItem>
				<MovementCycleItem>
				<Name>Home</Name>
				</MovementCycleItem>
				<MovementCycleItem>
				<Name>Hospital</Name>
				</MovementCycleItem>
				<MovementCycleItem>
				<Name>Home</Name>
				</MovementCycleItem>
				<MovementCycleItem>
				<Name>Home</Name>
				</MovementCycleItem>
				<MovementCycleItem>
				<Name>Hospital</Name>
				</MovementCycleItem>
				<MovementCycleItem>
				<Name>Home</Name>
				</MovementCycleItem>
				<MovementCycleItem>
				<Name>Home</Name>
				</MovementCycleItem>
				<MovementCycleItem>
				<Name>Hospital</Name>
				</MovementCycleItem>
				<MovementCycleItem>
				<Name>Home</Name>
				</MovementCycleItem>
				<MovementCycleItem>
				<Name>Home</Name>
				</MovementCycleItem>
				<MovementCycleItem>
				<Name>Hospital</Name>
				</MovementCycleItem>
				<MovementCycleItem>
				<Name>Home</Name>
				</MovementCycleItem>
				<MovementCycleItem>
				<Name>Home</Name>
				</MovementCycleItem>
				<MovementCycleItem>
				<Name>Hospital</Name>
				</MovementCycleItem>
				<MovementCycleItem>
				<Name>Home</Name>
				</MovementCycleItem>
			</GroupMovementCycle>
		</GroupItem>
		<GroupItem>
			<Name>Med Staff - Other facilities</Name>
			<GroupDescription>Doctors, nurses and staff in clinics and private practice.</GroupDescription>
			<PopulationFraction>0.001900</PopulationFraction>
			<Susceptibility>1.000000</Susceptibility>
			<RemovalRate>0.008700</RemovalRate>
			<AdditionRate>0.001410</AdditionRate>
			<UseContacts>0</UseContacts>
			<BloodStickNeedleSusceptibility>0.000000</BloodStickNeedleSusceptibility>
			<BloodOralMucosalSusceptibility>0.000000</BloodOralMucosalSusceptibility>
			<SexSusceptibility>0.000000</SexSusceptibility>
			<SkinSusceptibility>0.000000</SkinSusceptibility>
			<CloseAirborneSusceptibility>0.000000</CloseAirborneSusceptibility>
			<CasualAirborneSusceptibility>0.000000</CasualAirborneSusceptibility>
			<SurfaceHandMucosaSusceptibility>0.000000</SurfaceHandMucosaSusceptibility>
			<FoodSusceptibility>0.000000</FoodSusceptibility>
			<GroupMovementCycle>
				<MovementCycleItem>
				<Name>Home</Name>
				</MovementCycleItem>
				<MovementCycleItem>
				<Name>Clinic</Name>
				</MovementCycleItem>
				<MovementCycleItem>
				<Name>Home</Name>
				</MovementCycleItem>
				<MovementCycleItem>
				<Name>Home</Name>
				</MovementCycleItem>
				<MovementCycleItem>
				<Name>Clinic</Name>
				</MovementCycleItem>
				<MovementCycleItem>
				<Name>Home</Name>
				</MovementCycleItem>
				<MovementCycleItem>
				<Name>Home</Name>
				</MovementCycleItem>
				<MovementCycleItem>
				<Name>Clinic</Name>
				</MovementCycleItem>
				<MovementCycleItem>
				<Name>Home</Name>
				</MovementCycleItem>
				<MovementCycleItem>
				<Name>Home</Name>
				</MovementCycleItem>
				<MovementCycleItem>
				<Name>Clinic</Name>
				</MovementCycleItem>
				<MovementCycleItem>
				<Name>Home</Name>
				</MovementCycleItem>
				<MovementCycleItem>
				<Name>Home</Name>
				</MovementCycleItem>
				<MovementCycleItem>
				<Name>Clinic</Name>
				</MovementCycleItem>
				<MovementCycleItem>
				<Name>Home</Name>
				</MovementCycleItem>
				<MovementCycleItem>
				<Name>Home</Name>
				</MovementCycleItem>
				<MovementCycleItem>
				<Name>Clinic</Name>
				</MovementCycleItem>
				<MovementCycleItem>
				<Name>Home</Name>
				</MovementCycleItem>
				<MovementCycleItem>
				<Name>Home</Name>
				</MovementCycleItem>
				<MovementCycleItem>
				<Name>Clinic</Name>
				</MovementCycleItem>
				<MovementCycleItem>
				<Name>Home</Name>
				</MovementCycleItem>
			</GroupMovementCycle>
		</GroupItem>
		<GroupItem>
			<Name>Adult Male College Student </Name>
			<GroupDescription></GroupDescription>
			<PopulationFraction>0.001897</PopulationFraction>
			<Susceptibility>1.000000</Susceptibility>
			<RemovalRate>0.008700</RemovalRate>
			<AdditionRate>0.001410</AdditionRate>
			<UseContacts>0</UseContacts>
			<BloodStickNeedleSusceptibility>0.000000</BloodStickNeedleSusceptibility>
			<BloodOralMucosalSusceptibility>0.000000</BloodOralMucosalSusceptibility>
			<SexSusceptibility>0.000000</SexSusceptibility>
			<SkinSusceptibility>0.000000</SkinSusceptibility>
			<CloseAirborneSusceptibility>0.000000</CloseAirborneSusceptibility>
			<CasualAirborneSusceptibility>0.000000</CasualAirborneSusceptibility>
			<SurfaceHandMucosaSusceptibility>0.000000</SurfaceHandMucosaSusceptibility>
			<FoodSusceptibility>0.000000</FoodSusceptibility>
			<GroupMovementCycle>
				<MovementCycleItem>
				<Name>Home</Name>
				</MovementCycleItem>
				<MovementCycleItem>
				<Name>College</Name>
				</MovementCycleItem>
				<MovementCycleItem>
				<Name>College</Name>
				</MovementCycleItem>
				<MovementCycleItem>
				<Name>Home</Name>
				</MovementCycleItem>
				<MovementCycleItem>
				<Name>College</Name>
				</MovementCycleItem>
				<MovementCycleItem>
				<Name>College</Name>
				</MovementCycleItem>
				<MovementCycleItem>
				<Name>Home</Name>
				</MovementCycleItem>
				<MovementCycleItem>
				<Name>College</Name>
				</MovementCycleItem>
				<MovementCycleItem>
				<Name>College</Name>
				</MovementCycleItem>
				<MovementCycleItem>
				<Name>Home</Name>
				</MovementCycleItem>
				<MovementCycleItem>
				<Name>College</Name>
				</MovementCycleItem>
				<MovementCycleItem>
				<Name>College</Name>
				</MovementCycleItem>
				<MovementCycleItem>
				<Name>Home</Name>
				</MovementCycleItem>
				<MovementCycleItem>
				<Name>College</Name>
				</MovementCycleItem>
				<MovementCycleItem>
				<Name>Nightclub</Name>
				</MovementCycleItem>
				<MovementCycleItem>
				<Name>Home</Name>
				</MovementCycleItem>
				<MovementCycleItem>
				<Name>Home</Name>
				</MovementCycleItem>
				<MovementCycleItem>
				<Name>Nightclub</Name>
				</MovementCycleItem>
				<MovementCycleItem>
				<Name>Home</Name>
				</MovementCycleItem>
				<MovementCycleItem>
				<Name>Home</Name>
				</MovementCycleItem>
				<MovementCycleItem>
				<Name>Home</Name>
				</MovementCycleItem>
			</GroupMovementCycle>
		</GroupItem>
		<GroupItem>
			<Name>Adult Female College Student </Name>
			<GroupDescription></GroupDescription>
			<PopulationFraction>0.001897</PopulationFraction>
			<Susceptibility>1.000000</Susceptibility>
			<RemovalRate>0.008700</RemovalRate>
			<AdditionRate>0.001410</AdditionRate>
			<UseContacts>0</UseContacts>
			<BloodStickNeedleSusceptibility>0.000000</BloodStickNeedleSusceptibility>
			<BloodOralMucosalSusceptibility>0.000000</BloodOralMucosalSusceptibility>
			<SexSusceptibility>0.000000</SexSusceptibility>
			<SkinSusceptibility>0.000000</SkinSusceptibility>
			<CloseAirborneSusceptibility>0.000000</CloseAirborneSusceptibility>
			<CasualAirborneSusceptibility>0.000000</CasualAirborneSusceptibility>
			<SurfaceHandMucosaSusceptibility>0.000000</SurfaceHandMucosaSusceptibility>
			<FoodSusceptibility>0.000000</FoodSusceptibility>
			<GroupMovementCycle>
				<MovementCycleItem>
				<Name>Home</Name>
				</MovementCycleItem>
				<MovementCycleItem>
				<Name>College</Name>
				</MovementCycleItem>
				<MovementCycleItem>
				<Name>College</Name>
				</MovementCycleItem>
				<MovementCycleItem>
				<Name>Home</Name>
				</MovementCycleItem>
				<MovementCycleItem>
				<Name>College</Name>
				</MovementCycleItem>
				<MovementCycleItem>
				<Name>College</Name>
				</MovementCycleItem>
				<MovementCycleItem>
				<Name>Home</Name>
				</MovementCycleItem>
				<MovementCycleItem>
				<Name>College</Name>
				</MovementCycleItem>
				<MovementCycleItem>
				<Name>College</Name>
				</MovementCycleItem>
				<MovementCycleItem>
				<Name>Home</Name>
				</MovementCycleItem>
				<MovementCycleItem>
				<Name>College</Name>
				</MovementCycleItem>
				<MovementCycleItem>
				<Name>College</Name>
				</MovementCycleItem>
				<MovementCycleItem>
				<Name>Home</Name>
				</MovementCycleItem>
				<MovementCycleItem>
				<Name>College</Name>
				</MovementCycleItem>
				<MovementCycleItem>
				<Name>Nightclub</Name>
				</MovementCycleItem>
				<MovementCycleItem>
				<Name>Home</Name>
				</MovementCycleItem>
				<MovementCycleItem>
				<Name>College</Name>
				</MovementCycleItem>
				<MovementCycleItem>
				<Name>Nightclub</Name>
				</MovementCycleItem>
				<MovementCycleItem>
				<Name>Home</Name>
				</MovementCycleItem>
				<MovementCycleItem>
				<Name>Home</Name>
				</MovementCycleItem>
				<MovementCycleItem>
				<Name>Home</Name>
				</MovementCycleItem>
			</GroupMovementCycle>
		</GroupItem>
		<GroupItem>
			<Name>Adult Female Underclass worker</Name>
			<GroupDescription></GroupDescription>
			<PopulationFraction>0.007398</PopulationFraction>
			<Susceptibility>1.000000</Susceptibility>
			<RemovalRate>0.008700</RemovalRate>
			<AdditionRate>0.001410</AdditionRate>
			<UseContacts>0</UseContacts>
			<BloodStickNeedleSusceptibility>0.000000</BloodStickNeedleSusceptibility>
			<BloodOralMucosalSusceptibility>0.000000</BloodOralMucosalSusceptibility>
			<SexSusceptibility>0.000000</SexSusceptibility>
			<SkinSusceptibility>0.000000</SkinSusceptibility>
			<CloseAirborneSusceptibility>0.000000</CloseAirborneSusceptibility>
			<CasualAirborneSusceptibility>0.000000</CasualAirborneSusceptibility>
			<SurfaceHandMucosaSusceptibility>0.000000</SurfaceHandMucosaSusceptibility>
			<FoodSusceptibility>0.000000</FoodSusceptibility>
			<GroupMovementCycle>
				<MovementCycleItem>
				<Name>Home</Name>
				</MovementCycleItem>
				<MovementCycleItem>
				<Name>Day Activity Underclass</Name>
				</MovementCycleItem>
				<MovementCycleItem>
				<Name>Night Activity Underclass</Name>
				</MovementCycleItem>
				<MovementCycleItem>
				<Name>Home</Name>
				</MovementCycleItem>
				<MovementCycleItem>
				<Name>Day Activity Underclass</Name>
				</MovementCycleItem>
				<MovementCycleItem>
				<Name>Night Activity Underclass</Name>
				</MovementCycleItem>
				<MovementCycleItem>
				<Name>Home</Name>
				</MovementCycleItem>
				<MovementCycleItem>
				<Name>Day Activity Underclass</Name>
				</MovementCycleItem>
				<MovementCycleItem>
				<Name>Night Activity Underclass</Name>
				</MovementCycleItem>
				<MovementCycleItem>
				<Name>Home</Name>
				</MovementCycleItem>
				<MovementCycleItem>
				<Name>Day Activity Underclass</Name>
				</MovementCycleItem>
				<MovementCycleItem>
				<Name>Night Activity Underclass</Name>
				</MovementCycleItem>
				<MovementCycleItem>
				<Name>Home</Name>
				</MovementCycleItem>
				<MovementCycleItem>
				<Name>Day Activity Underclass</Name>
				</MovementCycleItem>
				<MovementCycleItem>
				<Name>Home</Name>
				</MovementCycleItem>
				<MovementCycleItem>
				<Name>Day Activity Underclass</Name>
				</MovementCycleItem>
				<MovementCycleItem>
				<Name>Home</Name>
				</MovementCycleItem>
				<MovementCycleItem>
				<Name>Day Activity Underclass</Name>
				</MovementCycleItem>
			</GroupMovementCycle>
		</GroupItem>
		<GroupItem>
			<Name>Adult Male Underclass worker</Name>
			<GroupDescription></GroupDescription>
			<PopulationFraction>0.007398</PopulationFraction>
			<Susceptibility>1.000000</Susceptibility>
			<RemovalRate>0.008700</RemovalRate>
			<AdditionRate>0.001410</AdditionRate>
			<UseContacts>0</UseContacts>
[truncated: 14,755 more rows]
[truncated: 1 more columns]
