# Supplementary material for: An object simulation model for modeling hypothetical disease epidemics – EpiFlex
Source: Theor Biol Med Model. 2006 Aug 23;3:32. doi: 10.1186/1742-4682-3-32 (PMC1570461; doi:10.1186/1742-4682-3-32)
Supplement: Additional File 1 — containing software and models. Use of Epiflex software for research publications requires citation to this paper. [file 1742-4682-3-32-S1.zip › Epiflex/Data/Supporting material/Epiflex 3_5MM 35 city Influenza.xls]

## Sheet: Epiflex 3.5mmStudyCollectedData
	Manifestation		Cycle	Frequency	Day		Day	Frequency by day
1	103		103	1	34.3333		34	1
6	131		131	1	43.6667		35	0
27	133		133	4	44.3333		36	0
19	133		134	8	44.6667		37	0
13	133		135	1	45		38	0
4	133		136	6	45.3333		39	0
21	134		137	6	45.6667		40	0
18	134		138	1	46		41	0
17	134		139	2	46.3333		42	0
12	134		140	2	46.6667		43	0
11	134		142	2	47.3333		44	5
7	134						45	21
3	134						46	9
2	134						47	4
25	135
34	136
31	136
30	136
26	136
15	136
8	136
28	137
22	137
20	137
16	137
10	137
5	137
29	138
24	139
23	139
9	139
35	140
14	140
33	142				Weeks spread		1.85714
32	142
	Manifestation		Cycle	Frequency	Day		Day	Frequency by day
1	140		103	1	34.3333		34	1
6	0		131	1	43.6667		35	0
27	0		133	4	44.3333		36	0
19	0		134	8	44.6667		37	0
13	0		135	1	45		38	0
4	0		136	6	45.3333		39	0
21	0		137	6	45.6667		40	0
18	0		138	1	46		41	0
17	0		139	2	46.3333		42	0
12	0		140	2	46.6667		43	0
11	0		142	2	47.3333		44	5
7	0						45	21
3	0						46	9
2	0						47	4
25	0
34	0
31	0
30	0
26	0
15	0
8	0
28	0
22	0
20	0
16	0
10	0
5	0
29	0
24	0
23	0
9	0
35	0
14	0
33	0				Weeks spread		1.85714
32	0
City#sheet	Incubating		Cycle	Frequency	Day		Day	Frequency by day
1	11		11	1	3.66667	1	4	1
31	51		51	1	17	3	5
29	52		52	2	17.3333		6
12	52		55	2	18.3333	2	7
17	55		64	2	21.3333	2	8
4	55		65	1	21.6667	8	9
21	64		66	1	22		10
19	64		67	6	22.3333		11
32	65		70	9	23.3333	9	12
27	66		73	2	24.3333	2	13
35	67		74	1	24.6667	5	14
28	67		76	4	25.3333		15
26	67		79	1	26.3333	1	16
18	67		82	1	27.3333	1	17	3
11	67		85	1	28.3333	1	18	2
6	67						19
34	70						20
30	70						21	2
20	70						22	8
16	70						23	9
15	70						24	2
13	70						25	5
8	70						26	1
3	70						27	1
2	70						28	1
25	73
7	73
10	74
33	76				Weeks spread		3.42857
22	76				Ratio		1.84615
14	76
5	76
9	79
23	82
24	85

## Sheet: Epiflex 3.5mmStudy Seattle
		Living-Population	Incubating	Prodrome	Manifestation	Chronic	Disease-Dead	Immune	Removed
Columbus	0	99999	0	0	0	0	0	0	3
Dallas-Ft.-Worth	0	100002	0	0	0	0	0	0	0
Washington	0	100001	0	0	0	0	0	0	1
Phoenix	0	100001	0	0	0	0	0	0	1
Las_Vegas	0	100002	0	0	0	0	0	0	0
Raliegh-Durham	0	100003	0	0	0	0	0	0	0
San_Jose	0	100002	0	0	0	0	0	0	0
San_Juan_Marin	0	100002	0	0	0	0	0	0	0
Nashville	0	100000	0	0	0	0	0	0	2
Newark	0	100001	0	0	0	0	0	0	1
Denver	0	100000	0	0	0	0	0	0	2
Houston	0	100001	0	0	0	0	0	0	1
New_Orleans	0	100001	0	0	0	0	0	0	1
Atlanta	0	100001	0	0	0	0	0	0	1
Salt_Lake_City	0	100001	0	0	0	0	0	0	2
Los_Angeles	0	100001	0	0	0	0	0	0	1
New_York	0	100000	0	0	0	0	0	0	2
Orlando	0	100002	0	0	0	0	0	0	0
Minneapolis-St._Paul	0	100002	0	0	0	0	0	0	0
Memphis	0	100002	0	0	0	0	0	0	0
St._Louis	0	100001	0	0	0	0	0	0	1
Pittsburgh	0	100002	0	0	0	0	0	0	1
Philadelphia	0	100002	0	0	0	0	0	0	0
Charlotte	0	100002	0	0	0	0	0	0	1
San_Francisco	0	100001	0	0	0	0	0	0	1
Syracuse	0	99998	0	0	0	0	0	0	4
Indianapolis	0	100002	0	0	0	0	0	0	0
Seattle	0	100002	0	0	0	0	0	0	0
Seattle	1	100001	0	0	0	0	0	0	1
Seattle	2	100001	0	0	0	0	0	0	1
Seattle	3	100000	0	0	0	0	0	0	2
Seattle	4	99999	0	0	0	0	0	0	3
Seattle	5	99998	0	0	0	0	0	0	4
Seattle	6	99997	0	0	0	0	0	0	5
Seattle	7	99995	0	0	0	0	0	0	7
Seattle	8	99995	0	0	0	0	0	0	7
Seattle	9	99993	0	0	0	0	0	0	9
Seattle	10	99993	0	0	0	0	0	0	9
Seattle	11	99993	0	0	0	0	0	0	9
Seattle	12	99992	0	0	0	0	0	0	10
Seattle	13	99992	0	0	0	0	0	0	10
Seattle	14	99992	0	0	0	0	0	0	11
Seattle	15	99990	0	0	0	0	0	0	13
Seattle	16	99990	0	0	0	0	0	0	13
Seattle	17	99990	0	0	0	0	0	0	13
Seattle	18	99989	0	0	0	0	0	0	14
Seattle	19	99989	0	0	0	0	0	0	14
Seattle	20	99989	0	0	0	0	0	0	14
Seattle	21	99989	0	0	0	0	0	0	14
Seattle	22	99989	0	0	0	0	0	0	14
Seattle	23	99987	0	0	0	0	0	0	16
Seattle	24	99987	0	0	0	0	0	0	16
Seattle	25	99987	0	0	0	0	0	0	16
Seattle	26	99984	0	0	0	0	0	0	19
Seattle	27	99983	0	0	0	0	0	0	20
Seattle	28	99980	0	0	0	0	0	0	23
Seattle	29	99980	0	0	0	0	0	0	23
Seattle	30	99980	0	0	0	0	0	0	23
Seattle	31	99979	0	0	0	0	0	0	24
Seattle	32	99976	0	0	0	0	0	0	28
Seattle	33	99975	0	0	0	0	0	0	30
Seattle	34	99974	0	0	0	0	0	0	31
Seattle	35	99973	0	0	0	0	0	0	32
Seattle	36	99972	0	0	0	0	0	0	33
Seattle	37	99969	0	0	0	0	0	0	36
Seattle	38	99969	0	0	0	0	0	0	36
Seattle	39	99969	0	0	0	0	0	0	36
Seattle	40	99969	0	0	0	0	0	0	36
Seattle	41	99969	0	0	0	0	0	0	36
Seattle	42	99968	0	0	0	0	0	0	37
Seattle	43	99966	0	0	0	0	0	0	39
Seattle	44	99964	0	0	0	0	0	0	41
Seattle	45	99965	0	0	0	0	0	0	41
Seattle	46	99965	0	0	0	0	0	0	41
Seattle	47	99965	0	0	0	0	0	0	41
Seattle	48	99964	0	0	0	0	0	0	42
Seattle	49	99963	0	0	0	0	0	0	43
Seattle	50	99963	0	0	0	0	0	0	43
Seattle	51	99963	0	0	0	0	0	0	44
Seattle	52	99962	0	0	0	0	0	0	45
Seattle	53	99961	0	0	0	0	0	0	46
Seattle	54	99961	0	0	0	0	0	0	46
Seattle	55	99961	0	0	0	0	0	0	46
Seattle	56	99960	0	0	0	0	0	0	47
Seattle	57	99959	0	0	0	0	0	0	48
Seattle	58	99959	0	0	0	0	0	0	48
Seattle	59	99958	0	0	0	0	0	0	50
Seattle	60	99958	0	0	0	0	0	0	50
Seattle	61	99957	1	0	0	0	0	0	51
Seattle	62	99956	2	0	0	0	0	0	52
Seattle	63	99956	3	0	0	0	0	0	52
Seattle	64	99956	7	0	0	0	0	0	52
Seattle	65	99955	7	0	0	0	0	0	53
Seattle	66	99955	8	0	0	0	0	0	53
Seattle	67	99952	15	0	0	0	0	0	56		67
Seattle	68	99950	17	0	0	0	0	0	58		68
Seattle	69	99949	18	0	0	0	0	0	59		69
Seattle	70	99949	22	0	0	0	0	0	59		70
Seattle	71	99949	23	0	0	0	0	0	59		71
Seattle	72	99948	23	1	0	0	0	0	60		72
Seattle	73	99948	25	4	0	0	0	0	60		73
Seattle	74	99947	24	5	0	0	0	0	61		74
Seattle	75	99947	24	5	0	0	0	0	61		75
Seattle	76	99947	23	8	0	0	0	0	61		76
Seattle	77	99946	23	8	0	0	0	0	62		77
Seattle	78	99946	22	9	1	0	0	0	62		78
Seattle	79	99946	19	13	1	0	0	0	62		79
Seattle	80	99945	19	14	1	0	0	0	63		80
Seattle	81	99944	22	14	1	0	0	0	64		81
Seattle	82	99942	17	19	1	0	0	0	66		82
Seattle	83	99941	16	21	1	0	0	0	67		83
Seattle	84	99940	17	22	1	0	0	0	68		84
Seattle	85	99940	30	27	2	0	0	0	68		85
Seattle	86	99939	32	27	2	0	0	0	69		86
Seattle	87	99937	39	26	3	0	0	0	71		87
Seattle	88	99936	62	26	5	0	0	0	72		88
Seattle	89	99935	63	24	7	0	0	0	73		89
Seattle	90	99934	66	25	7	0	0	0	73		90
Seattle	91	99934	97	16	16	0	0	0	74		91
Seattle	92	99933	97	17	16	0	0	0	75		92
Seattle	93	99933	104	18	16	0	0	0	76		93
Seattle	94	99933	141	21	19	0	0	0	76		94
Seattle	95	99932	141	22	19	0	0	0	77		95
Seattle	96	99930	140	25	22	0	0	0	78		96
Seattle	97	99930	153	39	26	0	0	0	78		97
Seattle	98	99929	152	41	26	0	0	0	79		98
Seattle	99	99928	150	44	26	0	0	0	80		99
Seattle	100	99926	153	58	27	0	0	0	82		100
Seattle	101	99924	182	57	29	0	0	0	84		101
Seattle	102	99924	179	60	30	0	0	0	84		102
Seattle	103	99922	181	90	36	0	0	0	86		103
Seattle	104	99921	216	90	36	0	0	0	87		104
Seattle	105	99920	211	99	35	0	0	1	88		105
Seattle	106	99919	262	129	41	0	0	1	89		106
Seattle	107	99918	338	128	44	0	0	1	89		107
Seattle	108	99917	341	128	50	0	0	1	90		108
Seattle	109	99916	435	147	62	0	0	2	91		109
Seattle	110	99916	524	156	61	0	0	3	91		110
Seattle	111	99916	534	155	63	0	0	3	92		111
Seattle	112	99915	635	173	78	0	0	5	94		112
Seattle	113	99915	741	193	79	0	0	5	94		113
Seattle	114	99912	750	188	84	0	0	6	97		114
Seattle	115	99912	856	205	105	0	0	10	99		115
Seattle	116	99911	821	253	105	0	0	11	100		116
Seattle	117	99910	826	255	109	0	0	12	101		117
Seattle	118	99911	954	321	120	0	0	18	101		118
Seattle	119	99910	908	376	125	0	0	18	102		119
Seattle	120	99910	915	380	128	0	0	18	102		120
Seattle	121	99910	1222	465	165	0	0	22	102		121
Seattle	122	99910	1138	561	174	0	0	22	102		122
Seattle	123	99910	1146	568	178	0	0	23	102		123
Seattle	124	99909	1637	655	216	0	0	26	103		124
Seattle	125	99909	1557	731	239	0	0	26	103		125
Seattle	126	99909	1570	736	241	0	0	27	103		126
Seattle	127	99907	2208	861	290	0	0	29	105		127
Seattle	128	99906	2199	864	325	0	0	30	107		128
Seattle	129	99906	2216	868	331	0	0	31	107		129
Seattle	130	99904	2934	1044	396	0	0	41	109		130
Seattle	131	99904	2938	1002	450	0	0	44	109		131
Seattle	132	99904	2946	1012	454	0	0	46	109		132
Seattle	133	99905	3716	1337	545	0	0	53	109		133
Seattle	134	99904	3721	1288	610	0	0	54	110		134
Seattle	135	99901	3726	1303	614	0	0	58	113		135
Seattle	136	99901	3824	1802	723	0	0	72	113		136
Seattle	137	99901	3829	1751	800	0	0	72	113		137
Seattle	138	99901	3843	1770	801	0	0	77	113		138
Seattle	139	99902	4147	2363	987	0	0	98	113		139
Seattle	140	99901	4166	2331	1040	0	0	100	114	140	140
Seattle	141	99901	5714	2331	1053	0	0	105	114	141	141
Seattle	142	99901	6018	3033	1313	0	0	129	115	142	142
Seattle	143	99900	6052	3001	1365	0	0	132	116	143	143
Seattle	144	99900	7520	3008	1377	0	0	135	116	144	144
Seattle	145	99898	7627	3647	1722	0	0	167	118	145	145
Seattle	146	99898	7664	3641	1742	0	0	178	118	146	146
Seattle	147	99898	8819	3655	1753	0	0	182	119	147	147
Seattle	148	99896	10185	4051	2257	0	0	215	121	148	148
Seattle	149	99896	10226	4064	2257	0	0	231	121	149	149
Seattle	150	99894	11099	4451	2278	0	1	235	122	150	150
Seattle	151	99894	12543	4806	2923	0	1	284	122	151	151
Seattle	152	99892	12587	4824	2898	0	2	326	123	152	152
Seattle	153	99890	12641	5977	2908	0	2	330	125	153	153
Seattle	154	99890	13683	6406	3628	0	2	393	125	154	154
Seattle	155	99891	13702	6440	3610	0	2	432	125	155	155
Seattle	156	99890	12361	7807	3663	0	2	439	126	156	156
Seattle	157	99887	13274	8326	4510	0	3	524	128	157	157
Seattle	158	99887	13285	8349	4505	0	3	573	128	158	158
Seattle	159	99887	12104	9387	4727	0	3	577	128	159	159
Seattle	160	99885	12626	10421	5620	0	3	702	130	160	160
Seattle	161	99884	13615	10474	5582	0	3	774	131	161	161
Seattle	162	99882	12393	11325	6028	0	3	790	133	162	162
Seattle	163	99878	11429	12645	6940	0	4	966	135	163	163
Seattle	164
Seattle	165
Seattle	166
Seattle	167
Seattle	168
Seattle	169
Seattle	170
Seattle	171
Seattle	172
Seattle	173
Seattle	174
Seattle	175
Seattle	176
Seattle	177
Seattle	178
Seattle	179
Seattle	180
Seattle	181
Seattle	182
Seattle	183
Seattle	184
Seattle	185
Seattle	186
Seattle	187
Seattle	188
Seattle	189
Seattle	190
Seattle	191
Seattle	192
Seattle	193
Seattle	194
Seattle	195
Seattle	196
Seattle	197
Seattle	198
Seattle	199
Columbus	200
Seattle	201
Seattle	202
Seattle	203
Seattle	204
Seattle	205
Seattle	206
Seattle	207
Seattle	208
Seattle	209
Seattle	210
Seattle	211
Seattle	212
Seattle	213
Seattle	214
Seattle	215
Seattle	216
Seattle	217
Seattle	218
Seattle	219
Seattle	220
Seattle	221
Seattle	222
Seattle	223
Seattle	224
Seattle	225
Seattle	226
Seattle	227
Seattle	228
Seattle	229
Seattle	230
Cincinnati	231
Salt_Lake_City	232
Los_Angeles	233
New_York	234
Orlando	235
Minneapolis-St._Paul	236
Memphis	237
St._Louis	238
Pittsburgh	239
Philadelphia	240
Charlotte	241
San_Francisco	242
Syracuse	243
Indianapolis	244
Seattle	245
176	246
Milwaukee	247
Albuquerque	248
Anchorage	249
Baltimore	250
Boston	251
Chicago	252
Cincinnati	253
Columbus	254
Dallas-Ft.-Worth	255
Washington	256
Phoenix	257
Las_Vegas	258
Raliegh-Durham	259
San_Jose	260
San_Juan_Marin	261
Nashville	262
Newark	263
Denver	264
Houston	265
New_Orleans	266
Atlanta	267
Salt_Lake_City	268
Los_Angeles	269
New_York	270
Orlando	271
Minneapolis-St._Paul	272
Memphis	273
St._Louis	274
Pittsburgh	275
Philadelphia	276
Charlotte	277
San_Francisco	278
Syracuse	279
Indianapolis	280
Seattle	281
177	282
Milwaukee	283
Albuquerque	284
Anchorage	285
Baltimore	286
Boston	287
Chicago	288
Cincinnati	289
Columbus	290
Dallas-Ft.-Worth	291
Washington	292
Phoenix	293
Las_Vegas	294
Raliegh-Durham	295
San_Jose	296
San_Juan_Marin	297
Nashville	298
Newark	299
Denver	300
Houston	301
New_Orleans	302
Atlanta	303
Salt_Lake_City	304
Los_Angeles	305
New_York	306
Orlando	307
Minneapolis-St._Paul	308
Memphis	309
St._Louis	310
Pittsburgh	311
Philadelphia	312
Charlotte	313
San_Francisco	314
Syracuse	315
Indianapolis	316
Seattle	317
178	318
Milwaukee	319
Albuquerque	320
Anchorage	321
Baltimore	322
Boston	323
Chicago	324
Cincinnati	325
Columbus	326
Dallas-Ft.-Worth	327
Washington	328
Phoenix	329
Las_Vegas	330
Raliegh-Durham	331
San_Jose	332
San_Juan_Marin	333
Nashville	334
Newark	335
Denver	336
Houston	337
New_Orleans	338
Atlanta	339
Salt_Lake_City	340
Los_Angeles	341
New_York	342
Orlando	343
Minneapolis-St._Paul	344
Memphis	345
St._Louis	346
Pittsburgh	347
Philadelphia	348
Charlotte	349
San_Francisco	350
Syracuse	351
Indianapolis	352
Seattle	353
179	354
Milwaukee	355
Albuquerque	356
Anchorage	357
Baltimore	358
Boston	359
Chicago	360
Cincinnati	361
Columbus	362
Dallas-Ft.-Worth	363
Washington	364
Phoenix	365
Las_Vegas	366
Raliegh-Durham	367
San_Jose	368
San_Juan_Marin	369
Nashville	370
Newark	371
Denver	372
Houston	373
New_Orleans	374
Atlanta	375
Salt_Lake_City	376
Los_Angeles	377
New_York	378
Orlando	379
Minneapolis-St._Paul	380
Memphis	381
St._Louis	382
Pittsburgh	383
Philadelphia	384
Charlotte	385
San_Francisco	386
Syracuse	387
Indianapolis	388
Seattle	389
180	390
Milwaukee	391
Albuquerque	392
Anchorage	393
Baltimore	394
Boston	395
Chicago	396
Cincinnati	397
Columbus	398
Dallas-Ft.-Worth	399

## Sheet: Epiflex 3.5mmStudy Indianapolis
		Living-Population	Incubating	Prodrome	Manifestation	Chronic	Disease-Dead	Immune	Removed
Columbus	0	99999	0	0	0	0	0	0	3
Dallas-Ft.-Worth	0	100002	0	0	0	0	0	0	0
Washington	0	100001	0	0	0	0	0	0	1
Phoenix	0	100001	0	0	0	0	0	0	1
Las_Vegas	0	100002	0	0	0	0	0	0	0
Raliegh-Durham	0	100003	0	0	0	0	0	0	0
San_Jose	0	100002	0	0	0	0	0	0	0
San_Juan_Marin	0	100002	0	0	0	0	0	0	0
Nashville	0	100000	0	0	0	0	0	0	2
Newark	0	100001	0	0	0	0	0	0	1
Denver	0	100000	0	0	0	0	0	0	2
Houston	0	100001	0	0	0	0	0	0	1
New_Orleans	0	100001	0	0	0	0	0	0	1
Atlanta	0	100001	0	0	0	0	0	0	1
Salt_Lake_City	0	100001	0	0	0	0	0	0	2
Los_Angeles	0	100001	0	0	0	0	0	0	1
New_York	0	100000	0	0	0	0	0	0	2
Orlando	0	100002	0	0	0	0	0	0	0
Minneapolis-St._Paul	0	100002	0	0	0	0	0	0	0
Memphis	0	100002	0	0	0	0	0	0	0
St._Louis	0	100001	0	0	0	0	0	0	1
Pittsburgh	0	100002	0	0	0	0	0	0	1
Philadelphia	0	100002	0	0	0	0	0	0	0
Charlotte	0	100002	0	0	0	0	0	0	1
San_Francisco	0	100001	0	0	0	0	0	0	1
Syracuse	0	99998	0	0	0	0	0	0	4
Indianapolis	0	100002	0	0	0	0	0	0	0
Indianapolis	1	100002	0	0	0	0	0	0	0
Indianapolis	2	100001	0	0	0	0	0	0	1
Indianapolis	3	100001	0	0	0	0	0	0	1
Indianapolis	4	99999	0	0	0	0	0	0	3
Indianapolis	5	99998	0	0	0	0	0	0	4
Indianapolis	6	99997	0	0	0	0	0	0	5
Indianapolis	7	99995	0	0	0	0	0	0	7
Indianapolis	8	99994	0	0	0	0	0	0	8
Indianapolis	9	99992	0	0	0	0	0	0	11
Indianapolis	10	99991	0	0	0	0	0	0	13
Indianapolis	11	99990	0	0	0	0	0	0	14
Indianapolis	12	99990	0	0	0	0	0	0	14
Indianapolis	13	99990	0	0	0	0	0	0	14
Indianapolis	14	99989	0	0	0	0	0	0	15
Indianapolis	15	99988	0	0	0	0	0	0	16
Indianapolis	16	99986	0	0	0	0	0	0	18
Indianapolis	17	99985	0	0	0	0	0	0	19
Indianapolis	18	99984	0	0	0	0	0	0	20
Indianapolis	19	99984	0	0	0	0	0	0	20
Indianapolis	20	99983	0	0	0	0	0	0	21
Indianapolis	21	99983	0	0	0	0	0	0	21
Indianapolis	22	99983	0	0	0	0	0	0	21
Indianapolis	23	99983	0	0	0	0	0	0	21
Indianapolis	24	99983	0	0	0	0	0	0	21
Indianapolis	25	99983	0	0	0	0	0	0	21
Indianapolis	26	99983	0	0	0	0	0	0	21
Indianapolis	27	99983	0	0	0	0	0	0	21
Indianapolis	28	99983	0	0	0	0	0	0	21
Indianapolis	29	99982	0	0	0	0	0	0	22
Indianapolis	30	99983	0	0	0	0	0	0	23
Indianapolis	31	99984	0	0	0	0	0	0	23
Indianapolis	32	99984	0	0	0	0	0	0	23
Indianapolis	33	99982	0	0	0	0	0	0	25
Indianapolis	34	99982	0	0	0	0	0	0	25
Indianapolis	35	99982	0	0	0	0	0	0	25
Indianapolis	36	99980	0	0	0	0	0	0	27
Indianapolis	37	99980	0	0	0	0	0	0	27
Indianapolis	38	99979	0	0	0	0	0	0	28
Indianapolis	39	99978	0	0	0	0	0	0	28
Indianapolis	40	99978	0	0	0	0	0	0	28
Indianapolis	41	99976	0	0	0	0	0	0	30
Indianapolis	42	99975	0	0	0	0	0	0	31
Indianapolis	43	99973	0	0	0	0	0	0	32
Indianapolis	44	99972	0	0	0	0	0	0	33
Indianapolis	45	99972	0	0	0	0	0	0	33
Indianapolis	46	99970	0	0	0	0	0	0	35
Indianapolis	47	99968	0	0	0	0	0	0	37
Indianapolis	48	99968	0	0	0	0	0	0	37
Indianapolis	49	99968	0	0	0	0	0	0	37
Indianapolis	50	99968	0	0	0	0	0	0	37
Indianapolis	51	99968	0	0	0	0	0	0	38
Indianapolis	52	99968	0	0	0	0	0	0	39
Indianapolis	53	99968	0	0	0	0	0	0	40
Indianapolis	54	99966	0	0	0	0	0	0	42
Indianapolis	55	99965	0	0	0	0	0	0	43
Indianapolis	56	99965	0	0	0	0	0	0	43
Indianapolis	57	99965	0	0	0	0	0	0	43
Indianapolis	58	99963	0	0	0	0	0	0	45
Indianapolis	59	99963	0	0	0	0	0	0	46
Indianapolis	60	99963	1	0	0	0	0	0	46
Indianapolis	61	99961	1	0	0	0	0	0	48
Indianapolis	62	99961	1	0	0	0	0	0	48
Indianapolis	63	99961	2	0	0	0	0	0	48
Indianapolis	64	99961	6	0	0	0	0	0	48
Indianapolis	65	99961	6	0	0	0	0	0	49
Indianapolis	66	99960	6	0	0	0	0	0	50
Indianapolis	67	99959	10	0	0	0	0	0	51
Indianapolis	68	99959	10	0	0	0	0	0	51
Indianapolis	69	99959	10	0	0	0	0	0	51
Indianapolis	70	99958	18	0	0	0	0	0	52		70
Indianapolis	71	99958	19	0	0	0	0	0	52		71
Indianapolis	72	99958	19	1	0	0	0	0	52		72
Indianapolis	73	99958	24	2	0	0	0	0	52		73
Indianapolis	74	99956	26	2	0	0	0	0	54		74
Indianapolis	75	99956	27	3	0	0	0	0	54		75
Indianapolis	76	99956	34	5	0	0	0	0	54		76
Indianapolis	77	99956	37	5	0	0	0	0	54		77
Indianapolis	78	99955	41	5	0	0	0	0	55		78
Indianapolis	79	99955	37	12	0	0	0	0	56		79
Indianapolis	80	99954	39	13	0	0	0	0	58		80
Indianapolis	81	99952	48	12	1	0	0	0	60		81
Indianapolis	82	99952	46	16	2	0	0	0	60		82
Indianapolis	83	99953	48	17	2	0	0	0	60		83
Indianapolis	84	99952	64	16	3	0	0	0	61		84
Indianapolis	85	99951	81	21	5	0	0	0	62		85
Indianapolis	86	99951	82	23	5	0	0	0	63		86
Indianapolis	87	99949	92	27	5	0	0	0	65		87
Indianapolis	88	99948	105	35	6	0	0	0	65		88
Indianapolis	89	99949	104	37	6	0	0	0	65		89
Indianapolis	90	99950	111	41	6	0	0	0	65		90
Indianapolis	91	99949	149	43	9	0	0	0	66		91
Indianapolis	92	99948	149	44	10	0	0	0	67		92
Indianapolis	93	99948	160	56	10	0	0	0	68		93
Indianapolis	94	99948	177	60	14	0	0	0	68		94
Indianapolis	95	99946	178	62	15	0	0	0	69		95
Indianapolis	96	99945	171	71	17	0	0	0	70		96
Indianapolis	97	99945	187	82	22	0	0	0	70		97
Indianapolis	98	99943	185	84	23	0	0	0	72		98
Indianapolis	99	99943	175	93	27	0	0	0	72		99
Indianapolis	100	99942	171	109	37	0	0	0	73		100
Indianapolis	101	99942	244	109	40	0	0	0	73		101
Indianapolis	102	99941	232	122	43	0	0	0	74		102
Indianapolis	103	99939	234	148	50	0	0	0	76		103
Indianapolis	104	99939	353	148	52	0	0	0	76		104
Indianapolis	105	99940	342	157	57	0	0	0	76		105
Indianapolis	106	99940	406	184	65	0	0	1	76		106
Indianapolis	107	99940	549	183	68	0	0	1	76		107
Indianapolis	108	99939	543	180	78	0	0	3	77		108
Indianapolis	109	99939	654	192	95	0	0	3	77		109
Indianapolis	110	99939	828	220	96	0	0	3	77		110
Indianapolis	111	99938	830	207	112	0	0	3	78		111
Indianapolis	112	99938	967	204	136	0	0	5	78		112
Indianapolis	113	99937	1148	255	140	0	0	6	79		113
Indianapolis	114	99937	1155	253	148	0	0	6	79		114
Indianapolis	115	99936	1276	278	165	0	0	10	80		115
Indianapolis	116	99935	1177	385	174	0	0	10	80		116
Indianapolis	117	99934	1194	372	187	0	0	10	81		117
Indianapolis	118	99932	1312	443	212	0	0	14	83		118
Indianapolis	119	99931	1166	602	218	0	0	14	84		119
Indianapolis	120	99930	1182	598	225	0	0	16	85		120
Indianapolis	121	99928	1708	705	252	0	0	19	87		121
Indianapolis	122	99928	1569	834	289	0	0	21	87		122
Indianapolis	123	99927	1601	835	295	0	0	23	88		123
Indianapolis	124	99925	2422	941	331	0	0	31	90		124
Indianapolis	125	99923	2267	1063	398	0	0	32	91		125
Indianapolis	126	99920	2290	1064	401	0	0	37	94		126
Indianapolis	127	99920	3324	1179	453	0	0	47	95		127
Indianapolis	128	99920	3276	1184	526	0	0	47	95		128
Indianapolis	129	99919	3297	1195	526	0	0	51	96		129
Indianapolis	130	99919	4335	1459	602	0	0	55	96		130
Indianapolis	131	99917	4349	1360	717	0	1	61	97		131
Indianapolis	132	99917	4356	1384	713	0	1	70	97		132
Indianapolis	133	99915	5339	1901	807	0	2	85	98		133
Indianapolis	134	99915	5353	1796	933	0	2	86	98		134
Indianapolis	135	99916	5364	1824	930	0	2	95	98		135
Indianapolis	136	99916	5226	2589	1073	0	2	110	98	136	136
Indianapolis	137	99915	5233	2505	1188	0	2	117	98	137	137
Indianapolis	138	99916	5256	2523	1187	0	2	131	98	138	138
Indianapolis	139	99916	5236	3526	1375	0	2	164	98	139	139
Indianapolis	140	99915	5263	3436	1494	0	2	168	99	140	140
Indianapolis	141	99914	7250	3466	1492	0	2	177	100	141	141
Indianapolis	142	99914	7484	4515	1796	0	2	206	100	142	142
Indianapolis	143	99912	7527	4455	1876	0	2	218	101	143	143
Indianapolis	144	99910	9044	4469	1888	0	2	229	103	144	144
Indianapolis	145	99910	8958	5251	2431	0	2	248	103	145	145
Indianapolis	146	99910	8991	5242	2459	0	2	276	103	146	146
Indianapolis	147	99910	10169	5263	2473	0	2	287	103	147	147
Indianapolis	148	99908	11545	5551	3225	0	3	333	104	148	148
Indianapolis	149	99908	11580	5564	3205	0	3	383	104	149	149
Indianapolis	150	99907	12095	6075	3234	0	3	389	104	150	150
Indianapolis	151	99907	13382	6281	4161	0	3	450	104	151	151
Indianapolis	152	99904	13414	6306	4123	0	3	517	107	152	152
Indianapolis	153	99903	12804	7730	4151	0	3	523	108	153	153
Indianapolis	154	99902	13830	7981	5210	0	3	597	109	154	154
Indianapolis	155	99901	13828	8019	5141	0	3	706	109	155	155
Indianapolis	156	99901	12375	9482	5216	0	3	714	109	156	156
Indianapolis	157	99899	13150	9911	6345	0	3	812	110	157	157
Indianapolis	158	99897	13177	9936	6277	0	5	922	110	158	158
Indianapolis	159	99897	12057	10916	6563	0	5	930	110	159	159
Indianapolis	160	99895	12481	11820	7686	0	6	1071	111	160	160
Indianapolis	161	99890	13067	11862	7596	0	9	1198	113	161	161
Indianapolis	162	99890	12096	12346	8163	0	9	1205	113	162	162
Indianapolis	163	99888	10821	13545	9258	0	10	1407	114	163	163

## Sheet: Epiflex 3.5mmStudy Syracuse
		Living-Population	Incubating	Prodrome	Manifestation	Chronic	Disease-Dead	Immune	Removed
Columbus	0	99999	0	0	0	0	0	0	3
Dallas-Ft.-Worth	0	100002	0	0	0	0	0	0	0
Washington	0	100001	0	0	0	0	0	0	1
Phoenix	0	100001	0	0	0	0	0	0	1
Las_Vegas	0	100002	0	0	0	0	0	0	0
Raliegh-Durham	0	100003	0	0	0	0	0	0	0
San_Jose	0	100002	0	0	0	0	0	0	0
San_Juan_Marin	0	100002	0	0	0	0	0	0	0
Nashville	0	100000	0	0	0	0	0	0	2
Newark	0	100001	0	0	0	0	0	0	1
Denver	0	100000	0	0	0	0	0	0	2
Houston	0	100001	0	0	0	0	0	0	1
New_Orleans	0	100001	0	0	0	0	0	0	1
Atlanta	0	100001	0	0	0	0	0	0	1
Salt_Lake_City	0	100001	0	0	0	0	0	0	2
Los_Angeles	0	100001	0	0	0	0	0	0	1
New_York	0	100000	0	0	0	0	0	0	2
Orlando	0	100002	0	0	0	0	0	0	0
Minneapolis-St._Paul	0	100002	0	0	0	0	0	0	0
Memphis	0	100002	0	0	0	0	0	0	0
St._Louis	0	100001	0	0	0	0	0	0	1
Pittsburgh	0	100002	0	0	0	0	0	0	1
Philadelphia	0	100002	0	0	0	0	0	0	0
Charlotte	0	100002	0	0	0	0	0	0	1
San_Francisco	0	100001	0	0	0	0	0	0	1
Syracuse	0	99998	0	0	0	0	0	0	4
Syracuse	1	100000	0	0	0	0	0	0	4
Syracuse	2	100000	0	0	0	0	0	0	4
Syracuse	3	99999	0	0	0	0	0	0	5
Syracuse	4	99998	0	0	0	0	0	0	6
Syracuse	5	99997	0	0	0	0	0	0	7
Syracuse	6	99995	0	0	0	0	0	0	9
Syracuse	7	99994	0	0	0	0	0	0	10
Syracuse	8	99993	0	0	0	0	0	0	11
Syracuse	9	99995	0	0	0	0	0	0	11
Syracuse	10	99994	0	0	0	0	0	0	12
Syracuse	11	99993	0	0	0	0	0	0	13
Syracuse	12	99991	0	0	0	0	0	0	15
Syracuse	13	99991	0	0	0	0	0	0	15
Syracuse	14	99991	0	0	0	0	0	0	15
Syracuse	15	99991	0	0	0	0	0	0	15
Syracuse	16	99992	0	0	0	0	0	0	15
Syracuse	17	99991	0	0	0	0	0	0	17
Syracuse	18	99991	0	0	0	0	0	0	17
Syracuse	19	99991	0	0	0	0	0	0	17
Syracuse	20	99990	0	0	0	0	0	0	18
Syracuse	21	99990	0	0	0	0	0	0	18
Syracuse	22	99989	0	0	0	0	0	0	19
Syracuse	23	99988	0	0	0	0	0	0	20
Syracuse	24	99988	0	0	0	0	0	0	20
Syracuse	25	99990	0	0	0	0	0	0	20
Syracuse	26	99990	0	0	0	0	0	0	20
Syracuse	27	99990	0	0	0	0	0	0	20
Syracuse	28	99990	0	0	0	0	0	0	22
Syracuse	29	99989	0	0	0	0	0	0	23
Syracuse	30	99989	0	0	0	0	0	0	23
Syracuse	31	99989	0	0	0	0	0	0	23
Syracuse	32	99989	0	0	0	0	0	0	23
Syracuse	33	99989	0	0	0	0	0	0	23
Syracuse	34	99989	0	0	0	0	0	0	23
Syracuse	35	99989	0	0	0	0	0	0	23
Syracuse	36	99989	0	0	0	0	0	0	23
Syracuse	37	99989	0	0	0	0	0	0	23
Syracuse	38	99989	0	0	0	0	0	0	23
Syracuse	39	99990	0	0	0	0	0	0	23
Syracuse	40	99988	0	0	0	0	0	0	25
Syracuse	41	99987	0	0	0	0	0	0	26
Syracuse	42	99987	0	0	0	0	0	0	26
Syracuse	43	99985	0	0	0	0	0	0	28
Syracuse	44	99984	0	0	0	0	0	0	29
Syracuse	45	99982	0	0	0	0	0	0	31
Syracuse	46	99982	0	0	0	0	0	0	31
Syracuse	47	99981	0	0	0	0	0	0	32
Syracuse	48	99981	1	0	0	0	0	0	32
Syracuse	49	99981	1	0	0	0	0	0	32
Syracuse	50	99981	1	0	0	0	0	0	32
Syracuse	51	99981	1	0	0	0	0	0	32
Syracuse	52	99979	1	0	0	0	0	0	34
Syracuse	53	99978	1	0	0	0	0	0	34
Syracuse	54	99978	1	0	0	0	0	0	34
Syracuse	55	99978	1	0	0	0	0	0	34
Syracuse	56	99978	1	0	0	0	0	0	34
Syracuse	57	99977	1	0	0	0	0	0	35
Syracuse	58	99976	1	0	0	0	0	0	36
Syracuse	59	99975	1	0	0	0	0	0	37
Syracuse	60	99975	0	1	0	0	0	0	38
Syracuse	61	99975	0	1	0	0	0	0	38
Syracuse	62	99973	0	1	0	0	0	0	39
Syracuse	63	99971	0	1	0	0	0	0	41
Syracuse	64	99971	0	1	0	0	0	0	41
Syracuse	65	99970	0	1	0	0	0	0	43
Syracuse	66	99968	0	1	0	0	0	0	45
Syracuse	67	99968	2	1	0	0	0	0	45
Syracuse	68	99968	2	1	0	0	0	0	45
Syracuse	69	99968	2	1	0	0	0	0	45
Syracuse	70	99967	3	1	0	0	0	0	46
Syracuse	71	99964	3	1	0	0	0	0	48
Syracuse	72	99964	3	0	1	0	0	0	48
Syracuse	73	99963	3	0	1	0	0	0	49
Syracuse	74	99962	4	0	1	0	0	0	50
Syracuse	75	99961	4	0	1	0	0	0	51
Syracuse	76	99959	11	0	1	0	0	0	53		76
Syracuse	77	99959	12	0	1	0	0	0	53		77
Syracuse	78	99957	13	0	1	0	0	0	55		78
Syracuse	79	99957	11	2	1	0	0	0	55		79
Syracuse	80	99956	12	2	1	0	0	0	56		80
Syracuse	81	99955	15	2	1	0	0	0	57		81
Syracuse	82	99955	16	2	1	0	0	0	57		82
Syracuse	83	99956	17	2	1	0	0	0	57		83
Syracuse	84	99956	23	2	1	0	0	0	57		84
Syracuse	85	99955	26	3	2	0	0	0	58		85
Syracuse	86	99954	26	3	2	0	0	0	59		86
Syracuse	87	99954	30	3	2	0	0	0	59		87
Syracuse	88	99952	36	8	3	0	0	0	61		88
Syracuse	89	99952	37	10	3	0	0	0	62		89
Syracuse	90	99953	45	11	3	0	0	0	62		90
Syracuse	91	99950	71	11	3	0	0	0	65		91
Syracuse	92	99950	73	12	3	0	0	0	66		92
Syracuse	93	99950	84	15	2	0	0	1	66		93
Syracuse	94	99950	111	15	3	0	0	1	67		94
Syracuse	95	99950	112	15	3	0	0	1	67		95
Syracuse	96	99948	106	21	3	0	0	1	68		96
Syracuse	97	99947	123	26	6	0	0	1	69		97
Syracuse	98	99948	123	26	7	0	0	1	69		98
Syracuse	99	99948	122	31	7	0	0	1	69		99
Syracuse	100	99948	117	44	7	0	0	1	69		100
Syracuse	101	99948	161	46	8	0	0	1	69		101
Syracuse	102	99946	163	52	8	0	0	1	70		102
Syracuse	103	99946	169	74	10	0	0	1	70		103
Syracuse	104	99944	224	78	10	0	0	1	72		104
Syracuse	105	99944	217	90	12	0	0	1	72		105
Syracuse	106	99943	276	111	17	0	0	1	74		106
Syracuse	107	99941	325	109	19	0	0	1	76		107
Syracuse	108	99941	329	107	24	0	0	1	76		108
Syracuse	109	99941	407	113	33	0	0	1	76		109
Syracuse	110	99941	473	128	33	0	0	1	76		110
Syracuse	111	99940	478	126	38	0	0	1	78		111
Syracuse	112	99940	573	132	51	0	0	2	78		112
Syracuse	113	99940	650	167	51	0	0	2	78		113
Syracuse	114	99938	651	166	60	0	0	2	80		114
Syracuse	115	99937	732	201	72	0	0	3	81		115
Syracuse	116	99937	696	243	75	0	0	3	81		116
Syracuse	117	99937	701	245	80	0	0	3	81		117
Syracuse	118	99936	795	298	95	0	0	5	81		118
Syracuse	119	99936	744	356	101	0	0	5	81		119
Syracuse	120	99935	748	354	109	0	0	5	82		120
Syracuse	121	99935	1048	429	128	0	0	6	82		121
Syracuse	122	99934	979	504	141	0	0	7	83		122
Syracuse	123	99934	998	501	152	0	0	7	83		123
Syracuse	124	99931	1411	582	186	0	0	7	85		124
Syracuse	125	99929	1376	618	218	0	0	8	86		125
Syracuse	126	99928	1392	622	224	0	0	8	86		126
Syracuse	127	99927	2001	708	268	0	0	12	87		127
Syracuse	128	99928	1989	700	320	0	0	12	87		128
Syracuse	129	99928	2005	705	324	0	0	13	87		129
Syracuse	130	99927	2751	860	379	0	0	16	88		130
Syracuse	131	99924	2780	813	432	0	0	16	91		131
Syracuse	132	99923	2801	825	436	0	0	19	92		132
Syracuse	133	99920	3685	1112	513	0	0	28	95		133
Syracuse	134	99920	3697	1077	570	0	0	28	95		134
Syracuse	135	99920	3718	1088	570	0	0	36	95		135
Syracuse	136	99920	3890	1522	662	0	0	47	95		136
Syracuse	137	99919	3918	1498	714	0	0	50	95		137
Syracuse	138	99918	3941	1516	717	0	0	54	96		138
Syracuse	139	99915	4269	2126	844	0	0	65	98		139
Syracuse	140	99916	4275	2121	889	0	0	67	98		140
Syracuse	141	99916	5821	2139	890	0	0	76	98		141
Syracuse	142	99916	6054	2870	1095	0	0	95	98	142	142
Syracuse	143	99916	6124	2861	1130	0	0	100	98	143	143
Syracuse	144	99914	7461	2890	1139	0	0	103	100	144	144
Syracuse	145	99912	7516	3608	1478	0	0	122	102	145	145
Syracuse	146	99912	7540	3624	1491	0	0	135	102	146	146
Syracuse	147	99911	8782	3636	1507	0	0	144	103	147	147
Syracuse	148	99909	10124	4029	1974	0	1	173	104	148	148
Syracuse	149	99908	10156	4051	1974	0	2	203	104	149	149
Syracuse	150	99909	10936	4489	1985	0	2	216	104	150	150
Syracuse	151	99908	12301	4887	2617	0	3	251	104	151	151
Syracuse	152	99908	12346	4900	2622	0	3	281	105	152	152
Syracuse	153	99908	12482	6017	2645	0	3	285	106	153	153
Syracuse	154	99907	13721	6430	3347	0	3	334	107	154	154
Syracuse	155	99906	13754	6478	3334	0	3	380	108	155	155
Syracuse	156	99906	12468	7790	3393	0	3	384	108	156	156
Syracuse	157	99903	13619	8349	4187	0	3	464	109	157	157
Syracuse	158	99901	13652	8393	4157	0	3	529	111	158	158
Syracuse	159	99901	12546	9445	4382	0	3	536	112	159	159
Syracuse	160	99899	13412	10449	5307	0	3	645	114	160	160
Syracuse	161	99897	14520	10505	5298	0	4	704	115	161	161
Syracuse	162	99897	13380	11267	5765	0	4	714	115	162	162
Syracuse	163	99894	12698	12515	6772	0	7	823	116	163	163

## Sheet: Epiflex 3.5mmStudy San Francisc
		Living-Population	Incubating	Prodrome	Manifestation	Chronic	Disease-Dead	Immune	Removed
Columbus	0	99999	0	0	0	0	0	0	3
Dallas-Ft.-Worth	0	100002	0	0	0	0	0	0	0
Washington	0	100001	0	0	0	0	0	0	1
Phoenix	0	100001	0	0	0	0	0	0	1
Las_Vegas	0	100002	0	0	0	0	0	0	0
Raliegh-Durham	0	100003	0	0	0	0	0	0	0
San_Jose	0	100002	0	0	0	0	0	0	0
San_Juan_Marin	0	100002	0	0	0	0	0	0	0
Nashville	0	100000	0	0	0	0	0	0	2
Newark	0	100001	0	0	0	0	0	0	1
Denver	0	100000	0	0	0	0	0	0	2
Houston	0	100001	0	0	0	0	0	0	1
New_Orleans	0	100001	0	0	0	0	0	0	1
Atlanta	0	100001	0	0	0	0	0	0	1
Salt_Lake_City	0	100001	0	0	0	0	0	0	2
Los_Angeles	0	100001	0	0	0	0	0	0	1
New_York	0	100000	0	0	0	0	0	0	2
Orlando	0	100002	0	0	0	0	0	0	0
Minneapolis-St._Paul	0	100002	0	0	0	0	0	0	0
Memphis	0	100002	0	0	0	0	0	0	0
St._Louis	0	100001	0	0	0	0	0	0	1
Pittsburgh	0	100002	0	0	0	0	0	0	1
Philadelphia	0	100002	0	0	0	0	0	0	0
Charlotte	0	100002	0	0	0	0	0	0	1
San_Francisco	0	100001	0	0	0	0	0	0	1
San_Francisco	1	100000	0	0	0	0	0	0	1
San_Francisco	2	99999	0	0	0	0	0	0	2
San_Francisco	3	99997	0	0	0	0	0	0	4
San_Francisco	4	99996	0	0	0	0	0	0	4
San_Francisco	5	99996	0	0	0	0	0	0	4
San_Francisco	6	99995	0	0	0	0	0	0	5
San_Francisco	7	99992	0	0	0	0	0	0	7
San_Francisco	8	99990	0	0	0	0	0	0	9
San_Francisco	9	99988	0	0	0	0	0	0	10
San_Francisco	10	99987	0	0	0	0	0	0	11
San_Francisco	11	99987	0	0	0	0	0	0	11
San_Francisco	12	99987	0	0	0	0	0	0	11
San_Francisco	13	99985	0	0	0	0	0	0	13
San_Francisco	14	99985	0	0	0	0	0	0	14
San_Francisco	15	99983	0	0	0	0	0	0	16
San_Francisco	16	99982	0	0	0	0	0	0	17
San_Francisco	17	99980	0	0	0	0	0	0	19
San_Francisco	18	99979	0	0	0	0	0	0	20
San_Francisco	19	99978	0	0	0	0	0	0	21
San_Francisco	20	99978	0	0	0	0	0	0	21
San_Francisco	21	99977	0	0	0	0	0	0	22
San_Francisco	22	99976	0	0	0	0	0	0	23
San_Francisco	23	99976	0	0	0	0	0	0	23
San_Francisco	24	99973	0	0	0	0	0	0	26
San_Francisco	25	99971	0	0	0	0	0	0	28
San_Francisco	26	99970	0	0	0	0	0	0	29
San_Francisco	27	99970	0	0	0	0	0	0	29
San_Francisco	28	99969	0	0	0	0	0	0	29
San_Francisco	29	99969	0	0	0	0	0	0	29
San_Francisco	30	99968	0	0	0	0	0	0	30
San_Francisco	31	99967	0	0	0	0	0	0	31
San_Francisco	32	99966	0	0	0	0	0	0	32
San_Francisco	33	99965	0	0	0	0	0	0	33
San_Francisco	34	99965	0	0	0	0	0	0	34
San_Francisco	35	99965	0	0	0	0	0	0	34
San_Francisco	36	99964	0	0	0	0	0	0	36
San_Francisco	37	99963	0	0	0	0	0	0	37
San_Francisco	38	99963	0	0	0	0	0	0	37
San_Francisco	39	99963	0	0	0	0	0	0	37
San_Francisco	40	99962	0	0	0	0	0	0	37
San_Francisco	41	99960	0	0	0	0	0	0	39
San_Francisco	42	99960	0	0	0	0	0	0	39
San_Francisco	43	99959	0	0	0	0	0	0	40
San_Francisco	44	99958	0	0	0	0	0	0	41
San_Francisco	45	99957	0	0	0	0	0	0	42
San_Francisco	46	99957	0	0	0	0	0	0	42
San_Francisco	47	99957	0	0	0	0	0	0	42
San_Francisco	48	99956	0	0	0	0	0	0	43
San_Francisco	49	99955	0	0	0	0	0	0	44
San_Francisco	50	99953	0	0	0	0	0	0	46
San_Francisco	51	99953	0	0	0	0	0	0	46
San_Francisco	52	99952	0	0	0	0	0	0	46
San_Francisco	53	99949	0	0	0	0	0	0	49
San_Francisco	54	99948	0	0	0	0	0	0	50
San_Francisco	55	99947	0	0	0	0	0	0	51
San_Francisco	56	99947	0	0	0	0	0	0	51
San_Francisco	57	99946	0	0	0	0	0	0	52
San_Francisco	58	99945	0	0	0	0	0	0	53
San_Francisco	59	99944	0	0	0	0	0	0	53
San_Francisco	60	99944	0	0	0	0	0	0	54
San_Francisco	61	99944	0	0	0	0	0	0	54
San_Francisco	62	99944	0	0	0	0	0	0	54
San_Francisco	63	99944	0	0	0	0	0	0	54
San_Francisco	64	99942	10	0	0	0	0	0	56
San_Francisco	65	99940	11	0	0	0	0	0	58		65
San_Francisco	66	99939	11	0	0	0	0	0	59		66
San_Francisco	67	99939	11	0	0	0	0	0	59		67
San_Francisco	68	99938	11	0	0	0	0	0	60		68
San_Francisco	69	99938	11	0	0	0	0	0	60		69
San_Francisco	70	99936	11	0	0	0	0	0	62		70
San_Francisco	71	99935	11	0	0	0	0	0	63		71
San_Francisco	72	99934	11	0	0	0	0	0	64		72
San_Francisco	73	99933	7	5	0	0	0	0	65
San_Francisco	74	99933	7	5	0	0	0	0	65
San_Francisco	75	99932	7	5	0	0	0	0	66
San_Francisco	76	99932	11	7	0	0	0	0	66		76
San_Francisco	77	99930	10	8	0	0	0	0	68
San_Francisco	78	99928	10	8	0	0	0	0	69
San_Francisco	79	99927	10	11	0	0	0	0	70
San_Francisco	80	99926	10	11	0	0	0	0	71
San_Francisco	81	99923	10	11	0	0	0	0	74
San_Francisco	82	99923	14	10	1	0	0	0	74		82
San_Francisco	83	99922	15	10	1	0	0	0	75		83
San_Francisco	84	99921	17	10	1	0	0	0	76		84
San_Francisco	85	99921	21	10	3	0	0	0	76		85
San_Francisco	86	99921	21	10	3	0	0	0	76		86
San_Francisco	87	99921	23	10	3	0	0	0	77		87
San_Francisco	88	99921	29	13	5	0	0	0	77		88
San_Francisco	89	99921	30	13	5	0	0	0	77		89
San_Francisco	90	99919	38	13	5	0	0	0	79		90
San_Francisco	91	99920	50	13	8	0	0	0	79		91
San_Francisco	92	99920	52	12	9	0	0	0	80		92
San_Francisco	93	99920	55	12	9	0	0	0	80		93
San_Francisco	94	99920	67	13	10	0	0	0	80		94
San_Francisco	95	99919	69	13	10	0	0	0	80		95
San_Francisco	96	99918	70	14	10	0	0	0	81		96
San_Francisco	97	99918	92	19	12	0	0	0	81		97
San_Francisco	98	99917	95	20	12	0	0	0	81		98
San_Francisco	99	99917	92	25	12	0	0	0	81		99
San_Francisco	100	99914	105	35	13	0	0	0	84		100
San_Francisco	101	99913	123	36	13	0	0	0	85		101
San_Francisco	102	99913	123	41	13	0	0	0	86		102
San_Francisco	103	99913	139	52	15	0	0	0	86		103
San_Francisco	104	99913	178	54	15	0	0	0	86		104
San_Francisco	105	99913	182	57	16	0	0	0	86		105
San_Francisco	106	99912	240	64	26	0	0	0	87		106
San_Francisco	107	99911	291	65	27	0	0	0	88		107
San_Francisco	108	99912	296	69	27	0	0	0	88		108
San_Francisco	109	99913	369	89	28	0	0	1	88		109
San_Francisco	110	99913	440	96	28	0	0	1	88		110
San_Francisco	111	99911	452	95	29	0	0	1	90		111
San_Francisco	112	99911	520	116	37	0	0	4	90		112
San_Francisco	113	99907	623	135	38	0	0	4	94		113
San_Francisco	114	99906	629	137	40	0	0	4	95		114
San_Francisco	115	99905	717	163	55	0	0	6	96		115
San_Francisco	116	99905	692	196	59	0	0	6	96		116
San_Francisco	117	99904	700	200	65	0	0	6	97		117
San_Francisco	118	99904	813	243	72	0	0	8	97		118
San_Francisco	119	99902	781	288	75	0	0	9	98		119
San_Francisco	120	99902	788	294	78	0	0	9	99		120
San_Francisco	121	99901	1043	377	101	0	1	9	99		121
San_Francisco	122	99900	971	470	110	0	1	9	100		122
San_Francisco	123	99897	987	470	120	0	1	9	103		123
San_Francisco	124	99898	1389	570	143	0	1	12	103		124
San_Francisco	125	99898	1354	641	149	0	1	12	104		125
San_Francisco	126	99895	1372	648	152	0	1	12	107		126
San_Francisco	127	99895	1975	706	200	0	1	14	108		127
San_Francisco	128	99894	1969	704	242	0	1	14	109		128
San_Francisco	129	99894	1982	718	244	0	1	15	109		129
San_Francisco	130	99893	2681	842	312	0	1	18	110		130
San_Francisco	131	99892	2696	798	375	0	1	18	111		131
San_Francisco	132	99890	2710	812	380	0	1	18	113		132
San_Francisco	133	99889	3510	1101	450	0	1	22	114		133
San_Francisco	134	99889	3510	1079	502	0	1	22	114		134
San_Francisco	135	99887	3526	1096	513	0	2	23	117		135
San_Francisco	136	99887	3675	1571	588	0	2	35	117		136
San_Francisco	137	99887	3688	1542	646	0	2	36	117		137
San_Francisco	138	99887	3716	1553	662	0	2	36	117		138
San_Francisco	139	99886	4103	2101	799	0	2	45	118		139
San_Francisco	140	99885	4115	2088	849	0	2	50	119		140
San_Francisco	141	99885	5553	2098	866	0	2	52	119		141
San_Francisco	142	99885	5729	2746	1083	0	2	68	119	142	142
San_Francisco	143	99883	5777	2731	1124	0	2	72	121	143	143
San_Francisco	144	99882	7117	2743	1138	0	2	78	122	144	144
San_Francisco	145	99880	7168	3437	1464	0	2	98	123	145	145
San_Francisco	146	99879	7209	3439	1489	0	3	103	123	146	146
San_Francisco	147	99879	8488	3463	1498	0	3	116	123	147	147
San_Francisco	148	99879	9839	3867	1931	0	3	139	123	148	148
San_Francisco	149	99879	9864	3889	1947	0	3	152	123	149	149
San_Francisco	150	99879	10747	4268	1964	0	3	153	123	150	150
San_Francisco	151	99877	12220	4636	2570	0	5	187	124	151	151
San_Francisco	152	99876	12266	4657	2578	0	5	214	125	152	152
San_Francisco	153	99874	12415	5732	2605	0	5	217	127	153	153
San_Francisco	154	99875	13764	6013	3335	0	5	278	127	154	154
San_Francisco	155	99874	13778	6052	3324	0	5	327	128	155	155
San_Francisco	156	99873	12494	7343	3402	0	5	331	128	156	156
San_Francisco	157	99870	13607	7823	4182	0	7	406	129	157	157
San_Francisco	158	99870	13645	7846	4168	0	7	461	129	158	158
San_Francisco	159	99869	12442	8962	4368	0	7	471	130	159	159
San_Francisco	160	99867	13163	10076	5200	0	8	564	130	160	160
San_Francisco	161	99865	14297	10121	5187	0	8	624	131	161	161
San_Francisco	162	99865	13145	10947	5620	0	8	641	131	162	162
San_Francisco	163	99865	12446	12321	6498	0	9	769	131	163	163

## Sheet: Epiflex 3.5mmStudy Charlotte
		Living-Population	Incubating	Prodrome	Manifestation	Chronic	Disease-Dead	Immune	Removed
Columbus	0	99999	0	0	0	0	0	0	3
Dallas-Ft.-Worth	0	100002	0	0	0	0	0	0	0
Washington	0	100001	0	0	0	0	0	0	1
Phoenix	0	100001	0	0	0	0	0	0	1
Las_Vegas	0	100002	0	0	0	0	0	0	0
Raliegh-Durham	0	100003	0	0	0	0	0	0	0
San_Jose	0	100002	0	0	0	0	0	0	0
San_Juan_Marin	0	100002	0	0	0	0	0	0	0
Nashville	0	100000	0	0	0	0	0	0	2
Newark	0	100001	0	0	0	0	0	0	1
Denver	0	100000	0	0	0	0	0	0	2
Houston	0	100001	0	0	0	0	0	0	1
New_Orleans	0	100001	0	0	0	0	0	0	1
Atlanta	0	100001	0	0	0	0	0	0	1
Salt_Lake_City	0	100001	0	0	0	0	0	0	2
Los_Angeles	0	100001	0	0	0	0	0	0	1
New_York	0	100000	0	0	0	0	0	0	2
Orlando	0	100002	0	0	0	0	0	0	0
Minneapolis-St._Paul	0	100002	0	0	0	0	0	0	0
Memphis	0	100002	0	0	0	0	0	0	0
St._Louis	0	100001	0	0	0	0	0	0	1
Pittsburgh	0	100002	0	0	0	0	0	0	1
Philadelphia	0	100002	0	0	0	0	0	0	0
Charlotte	0	100002	0	0	0	0	0	0	1
Charlotte	1	100002	0	0	0	0	0	0	1
Charlotte	2	100001	0	0	0	0	0	0	2
Charlotte	3	100001	0	0	0	0	0	0	2
Charlotte	4	100001	0	0	0	0	0	0	3
Charlotte	5	100001	0	0	0	0	0	0	3
Charlotte	6	100001	0	0	0	0	0	0	3
Charlotte	7	100000	0	0	0	0	0	0	4
Charlotte	8	100001	0	0	0	0	0	0	4
Charlotte	9	100001	0	0	0	0	0	0	5
Charlotte	10	100001	0	0	0	0	0	0	5
Charlotte	11	100001	0	0	0	0	0	0	5
Charlotte	12	100001	0	0	0	0	0	0	5
Charlotte	13	100000	0	0	0	0	0	0	5
Charlotte	14	100000	0	0	0	0	0	0	6
Charlotte	15	100000	0	0	0	0	0	0	6
Charlotte	16	100001	0	0	0	0	0	0	6
Charlotte	17	100001	0	0	0	0	0	0	6
Charlotte	18	100001	0	0	0	0	0	0	6
Charlotte	19	100000	0	0	0	0	0	0	7
Charlotte	20	100000	0	0	0	0	0	0	7
Charlotte	21	100000	0	0	0	0	0	0	7
Charlotte	22	100000	0	0	0	0	0	0	7
Charlotte	23	100000	0	0	0	0	0	0	7
Charlotte	24	100000	0	0	0	0	0	0	7
Charlotte	25	100000	0	0	0	0	0	0	7
Charlotte	26	99999	0	0	0	0	0	0	8
Charlotte	27	99999	0	0	0	0	0	0	8
Charlotte	28	99999	0	0	0	0	0	0	8
Charlotte	29	99999	0	0	0	0	0	0	9
Charlotte	30	99997	0	0	0	0	0	0	10
Charlotte	31	99996	0	0	0	0	0	0	11
Charlotte	32	99995	0	0	0	0	0	0	12
Charlotte	33	99993	0	0	0	0	0	0	14
Charlotte	34	99993	0	0	0	0	0	0	14
Charlotte	35	99993	0	0	0	0	0	0	14
Charlotte	36	99992	0	0	0	0	0	0	15
Charlotte	37	99991	0	0	0	0	0	0	15
Charlotte	38	99989	0	0	0	0	0	0	17
Charlotte	39	99988	0	0	0	0	0	0	17
Charlotte	40	99988	0	0	0	0	0	0	17
Charlotte	41	99988	0	0	0	0	0	0	17
Charlotte	42	99987	0	0	0	0	0	0	18
Charlotte	43	99988	0	0	0	0	0	0	18
Charlotte	44	99987	0	0	0	0	0	0	19
Charlotte	45	99986	0	0	0	0	0	0	20
Charlotte	46	99986	5	0	0	0	0	0	20
Charlotte	47	99986	5	0	0	0	0	0	20
Charlotte	48	99985	5	0	0	0	0	0	21
Charlotte	49	99984	10	0	0	0	0	0	22
Charlotte	50	99984	10	0	0	0	0	0	23
Charlotte	51	99983	11	0	0	0	0	0	24		51
Charlotte	52	99982	11	0	0	0	0	0	25		52
Charlotte	53	99980	11	0	0	0	0	0	27		53
Charlotte	54	99979	11	0	0	0	0	0	28		54
Charlotte	55	99976	10	1	0	0	0	0	30
Charlotte	56	99976	10	1	0	0	0	0	30
Charlotte	57	99976	10	1	0	0	0	0	30
Charlotte	58	99974	7	6	0	0	0	0	31
Charlotte	59	99973	7	6	0	0	0	0	32
Charlotte	60	99973	7	6	0	0	0	0	32
Charlotte	61	99972	5	8	0	0	0	0	33
Charlotte	62	99970	5	8	0	0	0	0	35
Charlotte	63	99969	4	9	0	0	0	0	36
Charlotte	64	99970	6	11	0	0	0	0	36
Charlotte	65	99970	6	11	0	0	0	0	36
Charlotte	66	99970	7	11	0	0	0	0	36
Charlotte	67	99969	7	9	2	0	0	0	37
Charlotte	68	99969	7	9	2	0	0	0	37
Charlotte	69	99969	7	9	2	0	0	0	37
Charlotte	70	99967	7	9	3	0	0	0	39
Charlotte	71	99967	7	9	3	0	0	0	39
Charlotte	72	99967	8	8	4	0	0	0	39
Charlotte	73	99965	11	8	6	0	0	0	41		73
Charlotte	74	99965	11	8	6	0	0	0	41		74
Charlotte	75	99966	11	8	6	0	0	0	41		75
Charlotte	76	99967	12	9	8	0	0	0	41		76
Charlotte	77	99967	12	9	8	0	0	0	41		77
Charlotte	78	99966	13	9	8	0	0	0	42		78
Charlotte	79	99965	20	6	11	0	0	0	43		79
Charlotte	80	99964	20	6	11	0	0	0	44		80
Charlotte	81	99963	26	7	11	0	0	0	45		81
Charlotte	82	99962	32	10	11	0	0	0	47		82
Charlotte	83	99962	33	10	11	0	0	0	47		83
Charlotte	84	99962	36	11	11	0	0	0	47		84
Charlotte	85	99962	49	13	13	0	0	0	47		85
Charlotte	86	99962	50	13	13	0	0	0	47		86
Charlotte	87	99961	57	12	14	0	0	0	48		87
Charlotte	88	99961	80	13	18	0	0	0	48		88
Charlotte	89	99960	80	13	18	0	0	0	49		89
Charlotte	90	99959	82	14	19	0	0	0	50		90
Charlotte	91	99959	88	17	20	0	0	1	50		91
Charlotte	92	99959	89	18	20	0	0	1	50		92
Charlotte	93	99956	106	26	20	0	0	1	53		93
Charlotte	94	99955	128	34	23	0	0	1	54		94
Charlotte	95	99955	130	34	23	0	0	1	55		95
Charlotte	96	99954	129	37	24	0	0	1	56		96
Charlotte	97	99953	158	52	23	0	0	4	57		97
Charlotte	98	99952	161	53	23	0	0	4	59		98
Charlotte	99	99951	162	58	23	0	0	4	60		99
Charlotte	100	99949	182	78	23	0	0	6	62		100
Charlotte	101	99949	236	79	23	0	0	6	63		101
Charlotte	102	99949	235	85	23	0	0	7	64		102
Charlotte	103	99947	270	100	27	0	0	10	66		103
Charlotte	104	99946	342	100	28	0	0	10	67		104
Charlotte	105	99946	337	111	33	0	0	10	67		105
Charlotte	106	99946	436	135	45	0	0	10	67		106
Charlotte	107	99945	522	135	45	0	0	10	68		107
Charlotte	108	99944	520	145	47	0	0	10	69		108
Charlotte	109	99945	650	165	57	0	0	12	69		109
Charlotte	110	99945	763	185	57	0	0	12	69		110
Charlotte	111	99945	777	177	67	0	0	12	69		111
Charlotte	112	99945	869	202	88	0	0	13	69		112
Charlotte	113	99945	1041	249	89	0	0	13	69		113
Charlotte	114	99945	1052	244	98	0	0	13	69		114
Charlotte	115	99944	1188	284	122	0	0	17	70		115
Charlotte	116	99943	1138	351	126	0	0	17	71		116
Charlotte	117	99942	1146	357	131	0	0	19	72		117
Charlotte	118	99944	1294	468	149	0	0	25	72		118
Charlotte	119	99943	1223	548	163	0	0	25	73		119
Charlotte	120	99944	1243	552	170	0	0	26	73		120
Charlotte	121	99943	1692	651	212	0	0	27	74		121
Charlotte	122	99942	1586	767	234	0	0	27	75		122
Charlotte	123	99941	1613	769	242	0	0	27	75		123
Charlotte	124	99940	2227	875	296	0	0	28	77		124
Charlotte	125	99940	2133	976	339	0	0	28	77		125
Charlotte	126	99939	2149	985	349	0	0	29	79		126
Charlotte	127	99939	2957	1132	403	0	0	37	79		127
Charlotte	128	99937	2927	1156	455	0	0	38	80		128
Charlotte	129	99937	2948	1173	458	0	0	41	80		129
Charlotte	130	99935	3749	1429	544	0	0	51	82		130
Charlotte	131	99932	3762	1383	617	0	0	51	85		131
Charlotte	132	99931	3773	1400	626	0	0	53	86		132
Charlotte	133	99930	4618	1809	744	0	0	63	87		133
Charlotte	134	99930	4622	1752	838	0	0	63	87		134
Charlotte	135	99930	4615	1780	842	0	0	71	87		135
Charlotte	136	99929	4657	2376	1002	0	0	87	87	136	136
Charlotte	137	99927	4653	2307	1112	0	0	90	89	137	137
Charlotte	138	99925	4659	2326	1119	0	0	99	91	138	138
Charlotte	139	99926	4844	3092	1365	0	0	119	91	139	139
Charlotte	140	99927	4856	3045	1460	0	0	120	91	140	140
Charlotte	141	99927	6471	3068	1468	0	0	126	91	141	141
Charlotte	142	99927	6848	3882	1780	0	1	158	91	142	142
Charlotte	143	99927	6875	3851	1841	0	1	166	92	143	143
Charlotte	144	99925	8433	3864	1860	0	1	174	93	144	144
Charlotte	145	99924	8476	4557	2313	0	2	211	93	145	145
Charlotte	146	99925	8515	4539	2351	0	2	234	93	146	146
Charlotte	147	99925	9825	4543	2379	0	2	242	93	147	147
Charlotte	148	99924	11248	4902	3006	0	2	289	94	148	148
Charlotte	149	99923	11292	4894	3026	0	3	320	94	149	149
Charlotte	150	99923	12004	5319	3055	0	3	328	94	150	150
Charlotte	151	99921	13438	5738	3806	0	5	380	95	151	151
Charlotte	152	99919	13462	5748	3808	0	7	425	95	152	152
Charlotte	153	99920	13318	6927	3841	0	7	434	95	153	153
Charlotte	154	99917	14462	7363	4732	0	10	497	95	154	154
Charlotte	155	99916	14498	7381	4710	0	10	563	96	155	155
Charlotte	156	99916	13052	8858	4769	0	10	573	96	156	156
Charlotte	157	99913	13914	9268	5799	0	11	696	98	157	157
Charlotte	158	99913	13932	9317	5753	0	11	774	98	158	158
Charlotte	159	99912	12683	10475	5978	0	11	791	99	159	159
Charlotte	160	99910	13227	11537	6965	0	15	965	99	160	160
Charlotte	161	99909	14035	11597	6917	0	16	1057	99	161	161
Charlotte	162	99909	12976	12234	7423	0	16	1068	100	162	162
Charlotte	163	99904	11614	13569	8423	0	20	1300	101	163	163

## Sheet: Epiflex 3.5mmStudy Philadelphia
		Living-Population	Incubating	Prodrome	Manifestation	Chronic	Disease-Dead	Immune	Removed
Columbus	0	99999	0	0	0	0	0	0	3
Dallas-Ft.-Worth	0	100002	0	0	0	0	0	0	0
Washington	0	100001	0	0	0	0	0	0	1
Phoenix	0	100001	0	0	0	0	0	0	1
Las_Vegas	0	100002	0	0	0	0	0	0	0
Raliegh-Durham	0	100003	0	0	0	0	0	0	0
San_Jose	0	100002	0	0	0	0	0	0	0
San_Juan_Marin	0	100002	0	0	0	0	0	0	0
Nashville	0	100000	0	0	0	0	0	0	2
Newark	0	100001	0	0	0	0	0	0	1
Denver	0	100000	0	0	0	0	0	0	2
Houston	0	100001	0	0	0	0	0	0	1
New_Orleans	0	100001	0	0	0	0	0	0	1
Atlanta	0	100001	0	0	0	0	0	0	1
Salt_Lake_City	0	100001	0	0	0	0	0	0	2
Los_Angeles	0	100001	0	0	0	0	0	0	1
New_York	0	100000	0	0	0	0	0	0	2
Orlando	0	100002	0	0	0	0	0	0	0
Minneapolis-St._Paul	0	100002	0	0	0	0	0	0	0
Memphis	0	100002	0	0	0	0	0	0	0
St._Louis	0	100001	0	0	0	0	0	0	1
Pittsburgh	0	100002	0	0	0	0	0	0	1
Philadelphia	0	100002	0	0	0	0	0	0	0
Philadelphia	1	99998	0	0	0	0	0	0	3
Philadelphia	2	99997	0	0	0	0	0	0	4
Philadelphia	3	99997	0	0	0	0	0	0	4
Philadelphia	4	99996	0	0	0	0	0	0	5
Philadelphia	5	99995	0	0	0	0	0	0	6
Philadelphia	6	99993	0	0	0	0	0	0	8
Philadelphia	7	99993	0	0	0	0	0	0	8
Philadelphia	8	99993	0	0	0	0	0	0	8
Philadelphia	9	99993	0	0	0	0	0	0	8
Philadelphia	10	99994	0	0	0	0	0	0	8
Philadelphia	11	99993	0	0	0	0	0	0	9
Philadelphia	12	99993	0	0	0	0	0	0	9
Philadelphia	13	99992	0	0	0	0	0	0	10
Philadelphia	14	99991	0	0	0	0	0	0	11
Philadelphia	15	99990	0	0	0	0	0	0	12
Philadelphia	16	99990	0	0	0	0	0	0	12
Philadelphia	17	99988	0	0	0	0	0	0	14
Philadelphia	18	99986	0	0	0	0	0	0	16
Philadelphia	19	99985	0	0	0	0	0	0	17
Philadelphia	20	99983	0	0	0	0	0	0	19
Philadelphia	21	99984	0	0	0	0	0	0	19
Philadelphia	22	99984	0	0	0	0	0	0	19
Philadelphia	23	99984	0	0	0	0	0	0	19
Philadelphia	24	99984	0	0	0	0	0	0	19
Philadelphia	25	99984	0	0	0	0	0	0	19
Philadelphia	26	99983	0	0	0	0	0	0	20
Philadelphia	27	99983	0	0	0	0	0	0	20
Philadelphia	28	99983	0	0	0	0	0	0	20
Philadelphia	29	99982	0	0	0	0	0	0	20
Philadelphia	30	99982	0	0	0	0	0	0	20
Philadelphia	31	99980	0	0	0	0	0	0	21
Philadelphia	32	99979	0	0	0	0	0	0	22
Philadelphia	33	99979	0	0	0	0	0	0	22
Philadelphia	34	99979	0	0	0	0	0	0	22
Philadelphia	35	99978	0	0	0	0	0	0	23
Philadelphia	36	99978	0	0	0	0	0	0	23
Philadelphia	37	99978	0	0	0	0	0	0	24
Philadelphia	38	99978	0	0	0	0	0	0	24
Philadelphia	39	99978	0	0	0	0	0	0	24
Philadelphia	40	99978	0	0	0	0	0	0	24
Philadelphia	41	99978	0	0	0	0	0	0	26
Philadelphia	42	99976	0	0	0	0	0	0	28
Philadelphia	43	99974	0	0	0	0	0	0	29
Philadelphia	44	99972	0	0	0	0	0	0	31
Philadelphia	45	99973	0	0	0	0	0	0	32
Philadelphia	46	99972	0	0	0	0	0	0	33
Philadelphia	47	99971	0	0	0	0	0	0	34
Philadelphia	48	99972	0	0	0	0	0	0	34
Philadelphia	49	99972	0	0	0	0	0	0	34
Philadelphia	50	99972	0	0	0	0	0	0	34
Philadelphia	51	99970	0	0	0	0	0	0	36
Philadelphia	52	99970	0	0	0	0	0	0	36
Philadelphia	53	99969	0	0	0	0	0	0	37
Philadelphia	54	99967	0	0	0	0	0	0	37
Philadelphia	55	99967	0	0	0	0	0	0	37
Philadelphia	56	99966	1	0	0	0	0	0	38
Philadelphia	57	99965	1	0	0	0	0	0	39
Philadelphia	58	99964	1	0	0	0	0	0	40
Philadelphia	59	99964	1	0	0	0	0	0	40
Philadelphia	60	99962	1	0	0	0	0	0	42
Philadelphia	61	99962	1	0	0	0	0	0	42
Philadelphia	62	99961	1	0	0	0	0	0	43
Philadelphia	63	99961	1	0	0	0	0	0	43
Philadelphia	64	99961	1	0	0	0	0	0	43
Philadelphia	65	99959	1	0	0	0	0	0	45
Philadelphia	66	99959	1	0	0	0	0	0	45
Philadelphia	67	99958	7	0	0	0	0	0	46
Philadelphia	68	99958	6	1	0	0	0	0	46
Philadelphia	69	99958	6	1	0	0	0	0	47
Philadelphia	70	99958	11	1	0	0	0	0	47		70
Philadelphia	71	99955	11	1	0	0	0	0	49		71
Philadelphia	72	99956	11	1	0	0	0	0	49		72
Philadelphia	73	99956	17	1	0	0	0	0	50		73
Philadelphia	74	99955	18	1	0	0	0	0	50		74
Philadelphia	75	99955	19	1	0	0	0	0	50		75
Philadelphia	76	99955	25	2	0	0	0	0	50		76
Philadelphia	77	99954	26	2	0	0	0	0	51		77
Philadelphia	78	99953	27	2	0	0	0	0	52		78
Philadelphia	79	99952	30	5	0	0	0	0	53		79
Philadelphia	80	99951	32	4	1	0	0	0	53		80
Philadelphia	81	99949	39	4	1	0	0	0	55		81
Philadelphia	82	99946	55	10	1	0	0	0	56		82
Philadelphia	83	99945	57	10	1	0	0	0	57		83
Philadelphia	84	99944	66	10	1	0	0	0	58		84
Philadelphia	85	99944	79	17	1	0	0	0	58		85
Philadelphia	86	99943	81	19	1	0	0	0	58		86
Philadelphia	87	99943	92	19	1	0	0	0	58		87
Philadelphia	88	99942	115	23	1	0	0	0	59		88
Philadelphia	89	99940	116	24	1	0	0	0	61		89
Philadelphia	90	99939	128	27	1	0	0	0	62		90
Philadelphia	91	99937	142	40	4	0	0	0	63		91
Philadelphia	92	99936	145	41	4	0	0	0	64		92
Philadelphia	93	99931	160	46	4	0	0	0	68		93
Philadelphia	94	99929	187	59	6	0	0	0	68		94
Philadelphia	95	99929	187	62	7	0	0	0	68		95
Philadelphia	96	99928	182	71	8	0	0	0	68		96
Philadelphia	97	99928	202	86	14	0	0	0	68		97
Philadelphia	98	99928	201	88	15	0	0	0	68		98
Philadelphia	99	99928	196	98	16	0	0	0	68		99
Philadelphia	100	99928	245	114	26	0	0	0	68		100
Philadelphia	101	99925	298	116	26	0	0	0	70		101
Philadelphia	102	99924	300	124	27	0	0	0	71		102
Philadelphia	103	99924	350	140	43	0	0	0	71		103
Philadelphia	104	99923	419	143	44	0	0	0	72		104
Philadelphia	105	99922	408	158	49	0	0	0	73		105
Philadelphia	106	99921	461	194	60	0	0	0	74		106
Philadelphia	107	99921	575	192	63	0	0	1	74		107
Philadelphia	108	99920	568	195	70	0	0	1	75		108
Philadelphia	109	99918	676	219	91	0	0	1	77		109
Philadelphia	110	99918	777	233	93	0	0	1	77		110
Philadelphia	111	99918	776	231	101	0	0	1	77		111
Philadelphia	112	99917	856	275	123	0	0	3	77		112
Philadelphia	113	99916	1002	319	126	0	0	3	78		113
Philadelphia	114	99913	1002	319	137	0	0	3	81		114
Philadelphia	115	99911	1101	378	165	0	0	4	83		115
Philadelphia	116	99911	1041	453	167	0	0	4	83		116
Philadelphia	117	99910	1047	446	180	0	0	4	84		117
Philadelphia	118	99909	1178	505	228	0	0	4	85		118
Philadelphia	119	99908	1074	606	238	0	0	5	85		119
Philadelphia	120	99907	1078	602	248	0	0	6	86		120
Philadelphia	121	99907	1547	679	293	0	0	13	87		121
Philadelphia	122	99906	1437	786	316	0	0	13	88		122
Philadelphia	123	99906	1451	785	325	0	0	14	88		123
Philadelphia	124	99904	2119	889	384	0	0	22	90		124
Philadelphia	125	99902	2027	970	426	0	0	22	92		125
Philadelphia	126	99901	2059	968	433	0	0	24	93		126
Philadelphia	127	99901	2978	1107	490	0	0	34	93		127
Philadelphia	128	99899	2945	1104	558	0	0	35	95		128
Philadelphia	129	99898	2971	1105	564	0	0	38	96		129
Philadelphia	130	99898	3965	1305	644	0	0	53	96		130
Philadelphia	131	99898	3993	1236	725	0	0	55	96		131
Philadelphia	132	99897	4014	1241	731	0	1	57	96		132
Philadelphia	133	99896	5029	1685	831	0	1	75	97		133
Philadelphia	134	99896	5062	1609	920	0	1	78	97		134
Philadelphia	135	99895	5088	1623	922	0	1	86	98		135
Philadelphia	136	99894	5036	2343	1071	0	1	111	99	136	136
Philadelphia	137	99894	5055	2262	1181	0	1	112	99	137	137
Philadelphia	138	99894	5078	2291	1184	0	1	117	99	138	138
Philadelphia	139	99891	5220	3122	1402	0	1	141	101	139	139
Philadelphia	140	99891	5235	3086	1473	0	1	147	101	140	140
Philadelphia	141	99890	7079	3117	1461	0	1	166	102	141	141
Philadelphia	142	99888	7304	4099	1747	0	1	208	103	142	142
Philadelphia	143	99888	7350	4074	1801	0	1	217	103	143	143
Philadelphia	144	99886	8906	4101	1807	0	1	227	105	144	144
Philadelphia	145	99886	8866	4928	2234	0	1	272	106	145	145
Philadelphia	146	99885	8884	4945	2250	0	1	291	108	146	146
Philadelphia	147	99885	10184	4959	2264	0	1	302	108	147	147
Philadelphia	148	99884	11532	5357	2952	0	2	359	108	148	148
Philadelphia	149	99883	11547	5389	2938	0	2	396	109	149	149
Philadelphia	150	99881	12115	5893	2968	0	2	406	110	150	150
Philadelphia	151	99879	13301	6181	3848	0	3	479	111	151	151
Philadelphia	152	99878	13309	6204	3825	0	3	530	112	152	152
Philadelphia	153	99878	12893	7519	3844	0	3	539	112	153	153
Philadelphia	154	99876	13817	7826	4865	0	4	615	113	154	154
Philadelphia	155	99874	13841	7850	4829	0	5	692	114	155	155
Philadelphia	156	99873	12343	9349	4898	0	5	703	116	156	156
Philadelphia	157	99869	13192	9716	5998	0	9	817	117	157	157
Philadelphia	158	99865	13196	9753	5960	0	11	902	119	158	158
Philadelphia	159	99864	11973	10884	6190	0	11	909	120	159	159
Philadelphia	160	99861	12606	11821	7221	0	13	1062	121	160	160
Philadelphia	161	99859	13359	11836	7184	0	14	1150	122	161	161
Philadelphia	162	99857	12375	12363	7730	0	14	1158	124	162	162
Philadelphia	163	99854	11141	13545	8766	0	17	1370	125	163	163

## Sheet: Epiflex 3.5mmStudy Pittsburg
		Living-Population	Incubating	Prodrome	Manifestation	Chronic	Disease-Dead	Immune	Removed
Columbus	0	99999	0	0	0	0	0	0	3
Dallas-Ft.-Worth	0	100002	0	0	0	0	0	0	0
Washington	0	100001	0	0	0	0	0	0	1
Phoenix	0	100001	0	0	0	0	0	0	1
Las_Vegas	0	100002	0	0	0	0	0	0	0
Raliegh-Durham	0	100003	0	0	0	0	0	0	0
San_Jose	0	100002	0	0	0	0	0	0	0
San_Juan_Marin	0	100002	0	0	0	0	0	0	0
Nashville	0	100000	0	0	0	0	0	0	2
Newark	0	100001	0	0	0	0	0	0	1
Denver	0	100000	0	0	0	0	0	0	2
Houston	0	100001	0	0	0	0	0	0	1
New_Orleans	0	100001	0	0	0	0	0	0	1
Atlanta	0	100001	0	0	0	0	0	0	1
Salt_Lake_City	0	100001	0	0	0	0	0	0	2
Los_Angeles	0	100001	0	0	0	0	0	0	1
New_York	0	100000	0	0	0	0	0	0	2
Orlando	0	100002	0	0	0	0	0	0	0
Minneapolis-St._Paul	0	100002	0	0	0	0	0	0	0
Memphis	0	100002	0	0	0	0	0	0	0
St._Louis	0	100001	0	0	0	0	0	0	1
Pittsburgh	0	100002	0	0	0	0	0	0	1
Pittsburgh	1	100001	0	0	0	0	0	0	2
Pittsburgh	2	99998	0	0	0	0	0	0	5
Pittsburgh	3	99996	0	0	0	0	0	0	7
Pittsburgh	4	99996	0	0	0	0	0	0	7
Pittsburgh	5	99996	0	0	0	0	0	0	7
Pittsburgh	6	99995	0	0	0	0	0	0	8
Pittsburgh	7	99991	0	0	0	0	0	0	12
Pittsburgh	8	99991	0	0	0	0	0	0	12
Pittsburgh	9	99991	0	0	0	0	0	0	12
Pittsburgh	10	99990	0	0	0	0	0	0	13
Pittsburgh	11	99990	0	0	0	0	0	0	13
Pittsburgh	12	99989	0	0	0	0	0	0	14
Pittsburgh	13	99989	0	0	0	0	0	0	14
Pittsburgh	14	99986	0	0	0	0	0	0	17
Pittsburgh	15	99985	0	0	0	0	0	0	18
Pittsburgh	16	99985	0	0	0	0	0	0	18
Pittsburgh	17	99985	0	0	0	0	0	0	18
Pittsburgh	18	99983	0	0	0	0	0	0	20
Pittsburgh	19	99981	0	0	0	0	0	0	22
Pittsburgh	20	99981	0	0	0	0	0	0	22
Pittsburgh	21	99982	0	0	0	0	0	0	23
Pittsburgh	22	99981	0	0	0	0	0	0	24
Pittsburgh	23	99981	0	0	0	0	0	0	24
Pittsburgh	24	99981	0	0	0	0	0	0	24
Pittsburgh	25	99981	0	0	0	0	0	0	24
Pittsburgh	26	99979	0	0	0	0	0	0	27
Pittsburgh	27	99979	0	0	0	0	0	0	27
Pittsburgh	28	99978	0	0	0	0	0	0	29
Pittsburgh	29	99978	0	0	0	0	0	0	29
Pittsburgh	30	99976	0	0	0	0	0	0	31
Pittsburgh	31	99974	0	0	0	0	0	0	32
Pittsburgh	32	99973	0	0	0	0	0	0	33
Pittsburgh	33	99972	0	0	0	0	0	0	34
Pittsburgh	34	99971	0	0	0	0	0	0	35
Pittsburgh	35	99970	0	0	0	0	0	0	36
Pittsburgh	36	99969	0	0	0	0	0	0	37
Pittsburgh	37	99969	0	0	0	0	0	0	37
Pittsburgh	38	99969	0	0	0	0	0	0	37
Pittsburgh	39	99968	0	0	0	0	0	0	38
Pittsburgh	40	99966	0	0	0	0	0	0	40
Pittsburgh	41	99965	0	0	0	0	0	0	41
Pittsburgh	42	99965	0	0	0	0	0	0	41
Pittsburgh	43	99964	0	0	0	0	0	0	42
Pittsburgh	44	99962	0	0	0	0	0	0	44
Pittsburgh	45	99962	0	0	0	0	0	0	44
Pittsburgh	46	99963	4	0	0	0	0	0	44
Pittsburgh	47	99962	4	0	0	0	0	0	45
Pittsburgh	48	99962	5	0	0	0	0	0	45
Pittsburgh	49	99962	9	0	0	0	0	0	45
Pittsburgh	50	99962	10	0	0	0	0	0	45
Pittsburgh	51	99961	10	0	0	0	0	0	46
Pittsburgh	52	99960	11	0	0	0	0	0	47		52
Pittsburgh	53	99959	12	0	0	0	0	0	49		53
Pittsburgh	54	99959	12	0	0	0	0	0	50		54
Pittsburgh	55	99958	16	0	0	0	0	0	50		55
Pittsburgh	56	99957	16	0	0	0	0	0	51		56
Pittsburgh	57	99956	17	0	0	0	0	0	52		57
Pittsburgh	58	99953	14	5	0	0	0	0	55		58
Pittsburgh	59	99951	15	5	0	0	0	0	57		59
Pittsburgh	60	99951	15	6	0	0	0	0	57		60
Pittsburgh	61	99949	17	9	0	0	0	0	59		61
Pittsburgh	62	99947	15	11	0	0	0	0	61		62
Pittsburgh	63	99944	16	11	0	0	0	0	65		63
Pittsburgh	64	99945	23	13	0	0	0	0	65		64
Pittsburgh	65	99944	24	13	0	0	0	0	66		65
Pittsburgh	66	99944	24	13	0	0	0	0	66		66
Pittsburgh	67	99944	32	12	2	0	0	0	66		67
Pittsburgh	68	99945	32	11	3	0	0	0	66		68
Pittsburgh	69	99944	32	11	3	0	0	0	67		69
Pittsburgh	70	99943	31	12	5	0	0	0	68		70
Pittsburgh	71	99942	30	13	5	0	0	0	69		71
Pittsburgh	72	99942	29	13	6	0	0	0	69		72
Pittsburgh	73	99942	24	15	10	0	0	0	69		73
Pittsburgh	74	99941	24	15	10	0	0	0	70		74
Pittsburgh	75	99941	22	17	10	0	0	0	70		75
Pittsburgh	76	99941	24	24	10	0	0	0	71		76
Pittsburgh	77	99940	23	25	10	0	0	0	72		77
Pittsburgh	78	99940	23	25	10	0	0	0	72		78
Pittsburgh	79	99940	17	32	13	0	0	0	72		79
Pittsburgh	80	99939	18	31	14	0	0	0	73		80
Pittsburgh	81	99939	20	31	14	0	0	0	73		81
Pittsburgh	82	99939	23	28	20	0	0	0	73		82
Pittsburgh	83	99938	24	28	20	0	0	0	73		83
Pittsburgh	84	99936	32	27	21	0	0	0	75		84
Pittsburgh	85	99934	45	26	25	0	0	0	77		85
Pittsburgh	86	99935	45	25	26	0	0	0	77		86
Pittsburgh	87	99934	49	25	26	0	0	0	78		87
Pittsburgh	88	99933	71	28	28	0	0	1	79		88
Pittsburgh	89	99933	71	28	27	0	0	2	79		89
Pittsburgh	90	99933	73	27	29	0	0	2	80		90
Pittsburgh	91	99931	99	26	35	0	0	2	82		91
Pittsburgh	92	99930	100	26	35	0	0	2	83		92
Pittsburgh	93	99929	113	27	35	0	0	2	84		93
Pittsburgh	94	99928	141	33	37	0	0	4	85		94
Pittsburgh	95	99928	144	34	37	0	0	4	85		95
Pittsburgh	96	99928	143	39	37	0	0	4	86		96
Pittsburgh	97	99928	161	49	42	0	0	6	87		97
Pittsburgh	98	99927	163	49	43	0	0	6	88		98
Pittsburgh	99	99926	161	55	42	0	0	7	89		99
Pittsburgh	100	99925	185	81	45	0	0	10	90		100
Pittsburgh	101	99924	219	81	45	0	0	10	91		101
Pittsburgh	102	99923	217	86	46	0	0	10	92		102
Pittsburgh	103	99923	248	104	49	0	0	13	92		103
Pittsburgh	104	99923	291	107	48	0	0	14	92		104
Pittsburgh	105	99922	292	111	53	0	0	14	92		105
Pittsburgh	106	99921	389	144	53	0	0	18	93		106
Pittsburgh	107	99920	454	145	54	0	0	18	94		107
Pittsburgh	108	99919	453	153	54	0	0	18	95		108
Pittsburgh	109	99918	560	175	66	0	0	21	96		109
Pittsburgh	110	99918	658	185	66	0	0	22	96		110
Pittsburgh	111	99915	670	184	66	0	0	23	99		111
Pittsburgh	112	99916	810	208	80	0	0	29	99		112
Pittsburgh	113	99916	923	244	81	0	0	29	99		113
Pittsburgh	114	99917	932	242	88	0	0	29	99		114
Pittsburgh	115	99917	1050	293	118	0	0	31	99		115
Pittsburgh	116	99917	1027	331	119	0	0	31	99		116
Pittsburgh	117	99917	1034	332	126	0	0	33	100		117
Pittsburgh	118	99917	1176	414	161	0	0	38	100		118
Pittsburgh	119	99916	1117	487	170	0	0	38	101		119
Pittsburgh	120	99916	1134	492	176	0	0	38	101		120
Pittsburgh	121	99914	1463	597	210	0	0	46	102		121
Pittsburgh	122	99915	1372	694	225	0	0	46	102		122
Pittsburgh	123	99914	1388	697	234	0	0	46	103		123
Pittsburgh	124	99912	1809	824	274	0	0	51	104		124
Pittsburgh	125	99912	1746	893	296	0	0	52	104		125
Pittsburgh	126	99910	1759	903	294	0	0	56	106		126
Pittsburgh	127	99909	2446	1039	366	0	1	62	106		127
Pittsburgh	128	99908	2425	1045	415	0	1	62	107		128
Pittsburgh	129	99908	2454	1044	425	0	1	64	107		129
Pittsburgh	130	99907	3244	1257	506	0	1	69	109		130
Pittsburgh	131	99906	3268	1225	557	0	1	69	110		131
Pittsburgh	132	99905	3275	1254	561	0	1	69	111		132
Pittsburgh	133	99905	4320	1587	687	0	1	74	111		133
Pittsburgh	134	99905	4337	1532	761	0	1	76	111		134
Pittsburgh	135	99904	4349	1553	766	0	1	77	113		135
Pittsburgh	136	99904	4597	2023	919	0	1	94	113		136
Pittsburgh	137	99904	4603	1984	995	0	1	94	113		137
Pittsburgh	138	99901	4619	1991	1006	0	1	100	116	138	138
Pittsburgh	139	99901	4966	2623	1199	0	1	136	116	139	139
Pittsburgh	140	99901	4976	2588	1261	0	1	138	116	140	140
Pittsburgh	141	99897	6521	2610	1278	0	1	142	120	141	141
Pittsburgh	142	99893	6685	3463	1555	0	2	166	123	142	142
Pittsburgh	143	99892	6736	3439	1614	0	2	171	125	143	143
Pittsburgh	144	99890	8262	3454	1629	0	2	179	127	144	144
Pittsburgh	145	99889	8245	4288	2017	0	2	222	128	145	145
Pittsburgh	146	99889	8269	4291	2044	0	3	230	128	146	146
Pittsburgh	147	99888	9487	4311	2056	0	3	239	129	147	147
Pittsburgh	148	99887	10825	4841	2608	0	3	290	130	148	148
Pittsburgh	149	99886	10860	4854	2607	0	3	321	131	149	149
Pittsburgh	150	99886	11659	5280	2633	0	3	323	131	150	150
Pittsburgh	151	99884	13070	5616	3355	0	4	386	133	151	151
Pittsburgh	152	99884	13094	5627	3361	0	4	419	133	152	152
Pittsburgh	153	99883	13093	6792	3384	0	4	432	134	153	153
Pittsburgh	154	99882	14184	7180	4230	0	5	515	134	154	154
Pittsburgh	155	99882	14182	7219	4207	0	5	567	134	155	155
Pittsburgh	156	99881	12779	8638	4270	0	5	574	135	156	156
Pittsburgh	157	99877	13706	9081	5251	0	6	691	137	157	157
Pittsburgh	158	99877	13727	9121	5233	0	6	750	138	158	158
Pittsburgh	159	99876	12581	10205	5451	0	6	759	139	159	159
Pittsburgh	160	99875	13217	11170	6470	0	6	909	140	160	160
Pittsburgh	161	99875	14206	11210	6423	0	6	987	140	161	161
Pittsburgh	162	99873	13060	11960	6905	0	7	996	142	162	162
Pittsburgh	163	99872	11908	13198	7974	0	8	1196	142	163	163

## Sheet: Epiflex 3.5mmStudy St. Louis
		Living-Population	Incubating	Prodrome	Manifestation	Chronic	Disease-Dead	Immune	Removed
Columbus	0	99999	0	0	0	0	0	0	3
Dallas-Ft.-Worth	0	100002	0	0	0	0	0	0	0
Washington	0	100001	0	0	0	0	0	0	1
Phoenix	0	100001	0	0	0	0	0	0	1
Las_Vegas	0	100002	0	0	0	0	0	0	0
Raliegh-Durham	0	100003	0	0	0	0	0	0	0
San_Jose	0	100002	0	0	0	0	0	0	0
San_Juan_Marin	0	100002	0	0	0	0	0	0	0
Nashville	0	100000	0	0	0	0	0	0	2
Newark	0	100001	0	0	0	0	0	0	1
Denver	0	100000	0	0	0	0	0	0	2
Houston	0	100001	0	0	0	0	0	0	1
New_Orleans	0	100001	0	0	0	0	0	0	1
Atlanta	0	100001	0	0	0	0	0	0	1
Salt_Lake_City	0	100001	0	0	0	0	0	0	2
Los_Angeles	0	100001	0	0	0	0	0	0	1
New_York	0	100000	0	0	0	0	0	0	2
Orlando	0	100002	0	0	0	0	0	0	0
Minneapolis-St._Paul	0	100002	0	0	0	0	0	0	0
Memphis	0	100002	0	0	0	0	0	0	0
St._Louis	0	100001	0	0	0	0	0	0	1
St._Louis	1	99999	0	0	0	0	0	0	2
St._Louis	2	100000	0	0	0	0	0	0	2
St._Louis	3	99999	0	0	0	0	0	0	2
St._Louis	4	99998	0	0	0	0	0	0	3
St._Louis	5	99996	0	0	0	0	0	0	4
St._Louis	6	99994	0	0	0	0	0	0	6
St._Louis	7	99993	0	0	0	0	0	0	7
St._Louis	8	99993	0	0	0	0	0	0	7
St._Louis	9	99991	0	0	0	0	0	0	9
St._Louis	10	99990	0	0	0	0	0	0	10
St._Louis	11	99990	0	0	0	0	0	0	10
St._Louis	12	99989	0	0	0	0	0	0	11
St._Louis	13	99989	0	0	0	0	0	0	11
St._Louis	14	99989	0	0	0	0	0	0	12
St._Louis	15	99988	0	0	0	0	0	0	12
St._Louis	16	99989	0	0	0	0	0	0	12
St._Louis	17	99988	0	0	0	0	0	0	13
St._Louis	18	99987	0	0	0	0	0	0	14
St._Louis	19	99984	0	0	0	0	0	0	17
St._Louis	20	99982	0	0	0	0	0	0	18
St._Louis	21	99982	0	0	0	0	0	0	18
St._Louis	22	99981	0	0	0	0	0	0	19
St._Louis	23	99980	0	0	0	0	0	0	20
St._Louis	24	99980	0	0	0	0	0	0	20
St._Louis	25	99979	0	0	0	0	0	0	21
St._Louis	26	99978	0	0	0	0	0	0	22
St._Louis	27	99979	0	0	0	0	0	0	22
St._Louis	28	99979	0	0	0	0	0	0	22
St._Louis	29	99978	0	0	0	0	0	0	23
St._Louis	30	99978	0	0	0	0	0	0	23
St._Louis	31	99977	0	0	0	0	0	0	24
St._Louis	32	99976	0	0	0	0	0	0	26
St._Louis	33	99976	0	0	0	0	0	0	26
St._Louis	34	99975	0	0	0	0	0	0	27
St._Louis	35	99975	0	0	0	0	0	0	28
St._Louis	36	99973	0	0	0	0	0	0	30
St._Louis	37	99973	0	0	0	0	0	0	30
St._Louis	38	99973	0	0	0	0	0	0	30
St._Louis	39	99972	0	0	0	0	0	0	30
St._Louis	40	99972	0	0	0	0	0	0	30
St._Louis	41	99971	0	0	0	0	0	0	31
St._Louis	42	99969	0	0	0	0	0	0	33
St._Louis	43	99969	0	0	0	0	0	0	34
St._Louis	44	99969	0	0	0	0	0	0	34
St._Louis	45	99968	0	0	0	0	0	0	34
St._Louis	46	99968	0	0	0	0	0	0	34
St._Louis	47	99968	0	0	0	0	0	0	35
St._Louis	48	99965	0	0	0	0	0	0	38
St._Louis	49	99964	0	0	0	0	0	0	39
St._Louis	50	99965	0	0	0	0	0	0	39
St._Louis	51	99965	0	0	0	0	0	0	39
St._Louis	52	99964	1	0	0	0	0	0	40
St._Louis	53	99963	1	0	0	0	0	0	41
St._Louis	54	99966	1	0	0	0	0	0	41
St._Louis	55	99966	1	0	0	0	0	0	41
St._Louis	56	99963	1	0	0	0	0	0	43
St._Louis	57	99962	1	0	0	0	0	0	43
St._Louis	58	99961	1	0	0	0	0	0	44
St._Louis	59	99960	1	0	0	0	0	0	45
St._Louis	60	99959	1	0	0	0	0	0	45
St._Louis	61	99957	1	0	0	0	0	0	47
St._Louis	62	99955	1	0	0	0	0	0	49
St._Louis	63	99953	1	0	0	0	0	0	51
St._Louis	64	99950	1	1	0	0	0	0	54
St._Louis	65	99949	2	1	0	0	0	0	55
St._Louis	66	99949	2	1	0	0	0	0	55
St._Louis	67	99949	12	1	0	0	0	0	55		67
St._Louis	68	99947	12	1	0	0	0	0	56		68
St._Louis	69	99946	12	1	0	0	0	0	57		69
St._Louis	70	99946	20	1	0	0	0	0	57		70
St._Louis	71	99946	20	1	0	0	0	0	57		71
St._Louis	72	99947	20	1	0	0	0	0	58		72
St._Louis	73	99946	30	1	0	0	0	0	59		73
St._Louis	74	99944	30	1	0	0	0	0	61		74
St._Louis	75	99943	30	1	0	0	0	0	62		75
St._Louis	76	99941	31	4	0	0	0	0	63		76
St._Louis	77	99941	30	5	0	0	0	0	63		77
St._Louis	78	99940	30	5	0	0	0	0	64		78
St._Louis	79	99940	23	11	1	0	0	0	64		79
St._Louis	80	99940	23	11	1	0	0	0	64		80
St._Louis	81	99939	24	11	1	0	0	0	65		81
St._Louis	82	99938	20	21	1	0	0	0	66		82
St._Louis	83	99935	21	20	2	0	0	0	69		83
St._Louis	84	99933	26	20	2	0	0	0	71		84
St._Louis	85	99932	34	24	5	0	0	0	72		85
St._Louis	86	99931	34	24	5	0	0	0	73		86
St._Louis	87	99933	47	24	5	0	0	0	73		87
St._Louis	88	99932	61	25	9	0	0	0	75		88
St._Louis	89	99931	61	25	9	0	0	0	76		89
St._Louis	90	99931	80	26	9	0	0	0	76		90
St._Louis	91	99930	115	27	12	0	0	0	77		91
St._Louis	92	99930	118	27	12	0	0	0	77		92
St._Louis	93	99929	136	28	12	0	0	0	78		93
St._Louis	94	99928	168	29	18	0	0	0	79		94
St._Louis	95	99926	172	29	18	0	0	0	80		95
St._Louis	96	99924	170	33	19	0	0	0	81		96
St._Louis	97	99923	211	40	23	0	0	0	82		97
St._Louis	98	99922	214	41	23	0	0	0	83		98
St._Louis	99	99922	208	50	23	0	0	0	83		99
St._Louis	100	99922	244	60	34	0	0	0	83		100
St._Louis	101	99922	280	62	34	0	0	0	83		101
St._Louis	102	99922	262	83	35	0	0	0	83		102
St._Louis	103	99921	285	115	39	0	0	1	83		103
St._Louis	104	99919	354	118	39	0	0	1	84		104
St._Louis	105	99919	342	128	43	0	0	1	84		105
St._Louis	106	99918	411	164	47	0	0	1	86		106
St._Louis	107	99918	517	166	47	0	0	1	87		107
St._Louis	108	99918	512	170	53	0	0	1	87		108
St._Louis	109	99917	580	216	56	0	0	4	89		109
St._Louis	110	99917	684	231	55	0	0	5	89		110
St._Louis	111	99915	692	224	64	0	0	5	90		111
St._Louis	112	99916	791	259	80	0	0	8	90		112
St._Louis	113	99915	951	291	82	0	0	8	91		113
St._Louis	114	99915	953	279	98	0	0	8	91		114
St._Louis	115	99915	1054	316	131	0	0	10	92		115
St._Louis	116	99915	990	383	137	0	0	10	92		116
St._Louis	117	99914	997	376	146	0	0	10	92		117
St._Louis	118	99913	1106	453	171	0	0	14	93		118
St._Louis	119	99912	1021	543	178	0	0	14	94		119
St._Louis	120	99911	1032	542	184	0	0	15	95		120
St._Louis	121	99911	1461	632	222	0	0	23	95		121
St._Louis	122	99911	1335	763	241	0	0	23	95		122
St._Louis	123	99912	1355	759	252	0	0	23	95		123
St._Louis	124	99911	1984	843	299	0	0	30	96		124
St._Louis	125	99910	1885	933	338	0	0	30	97		125
St._Louis	126	99909	1910	936	341	0	0	31	98		126
St._Louis	127	99910	2794	1014	427	0	0	39	98		127
St._Louis	128	99908	2776	1000	489	0	0	39	100		128
St._Louis	129	99907	2791	1006	489	0	0	42	101		129
St._Louis	130	99907	3673	1192	586	0	0	44	101		130
St._Louis	131	99907	3687	1123	668	0	0	44	101		131
St._Louis	132	99906	3694	1142	661	0	1	52	101		132
St._Louis	133	99905	4645	1590	775	0	1	57	102		133
St._Louis	134	99903	4643	1536	858	0	1	58	103		134
St._Louis	135	99903	4643	1561	859	0	1	62	103		135
St._Louis	136	99903	4681	2167	995	0	1	76	103		136
St._Louis	137	99902	4689	2084	1097	0	1	77	103	137	137
St._Louis	138	99901	4703	2098	1102	0	1	83	104	138	138
St._Louis	139	99900	4862	2884	1277	0	1	111	105	139	139
St._Louis	140	99898	4874	2840	1352	0	1	112	107	140	140
St._Louis	141	99895	6616	2854	1347	0	2	127	109	141	141
St._Louis	142	99894	6762	3769	1648	0	2	158	110	142	142
St._Louis	143	99891	6800	3728	1705	0	2	164	112	143	143
St._Louis	144	99891	8342	3741	1707	0	2	172	113	144	144
St._Louis	145	99890	8316	4498	2130	0	2	217	114	145	145
St._Louis	146	99888	8349	4479	2155	0	2	237	115	146	146
St._Louis	147	99886	9546	4502	2170	0	2	244	117	147	147
St._Louis	148	99884	10912	5004	2723	0	3	295	118	148	148
St._Louis	149	99883	10947	5012	2716	0	3	327	119	149	149
St._Louis	150	99882	11591	5443	2738	0	3	335	120	150	150
St._Louis	151	99881	12997	5712	3517	0	3	397	120	151	151
St._Louis	152	99880	13018	5728	3493	0	4	448	120	152	152
St._Louis	153	99881	12811	6972	3518	0	4	455	120	153	153
St._Louis	154	99880	13996	7270	4433	0	5	543	120	154	154
St._Louis	155	99880	14003	7307	4399	0	5	601	120	155	155
St._Louis	156	99880	12545	8748	4478	0	5	604	120	156	156
St._Louis	157	99878	13511	9117	5531	0	6	712	121	157	157
St._Louis	158	99878	13527	9155	5461	0	6	805	121	158	158
St._Louis	159	99878	12312	10226	5691	0	6	809	121	159	159
St._Louis	160	99876	12797	11202	6698	0	8	962	122	160	160
St._Louis	161	99875	13605	11210	6655	0	9	1048	122	161	161
St._Louis	162	99873	12596	11798	7168	0	9	1055	124	162	162
St._Louis	163	99870	11256	13072	8251	0	11	1244	125	163	163

## Sheet: Epiflex 3.5mmStudy Memphis
		Living-Population	Incubating	Prodrome	Manifestation	Chronic	Disease-Dead	Immune	Removed
Columbus	0	99999	0	0	0	0	0	0	3
Dallas-Ft.-Worth	0	100002	0	0	0	0	0	0	0
Washington	0	100001	0	0	0	0	0	0	1
Phoenix	0	100001	0	0	0	0	0	0	1
Las_Vegas	0	100002	0	0	0	0	0	0	0
Raliegh-Durham	0	100003	0	0	0	0	0	0	0
San_Jose	0	100002	0	0	0	0	0	0	0
San_Juan_Marin	0	100002	0	0	0	0	0	0	0
Nashville	0	100000	0	0	0	0	0	0	2
Newark	0	100001	0	0	0	0	0	0	1
Denver	0	100000	0	0	0	0	0	0	2
Houston	0	100001	0	0	0	0	0	0	1
New_Orleans	0	100001	0	0	0	0	0	0	1
Atlanta	0	100001	0	0	0	0	0	0	1
Salt_Lake_City	0	100001	0	0	0	0	0	0	2
Los_Angeles	0	100001	0	0	0	0	0	0	1
New_York	0	100000	0	0	0	0	0	0	2
Orlando	0	100002	0	0	0	0	0	0	0
Minneapolis-St._Paul	0	100002	0	0	0	0	0	0	0
Memphis	0	100002	0	0	0	0	0	0	0
Memphis	1	100001	0	0	0	0	0	0	1
Memphis	2	100000	0	0	0	0	0	0	2
Memphis	3	99998	0	0	0	0	0	0	4
Memphis	4	99996	0	0	0	0	0	0	6
Memphis	5	99996	0	0	0	0	0	0	6
Memphis	6	99996	0	0	0	0	0	0	6
Memphis	7	99996	0	0	0	0	0	0	6
Memphis	8	99994	0	0	0	0	0	0	8
Memphis	9	99994	0	0	0	0	0	0	8
Memphis	10	99993	0	0	0	0	0	0	9
Memphis	11	99993	0	0	0	0	0	0	9
Memphis	12	99993	0	0	0	0	0	0	10
Memphis	13	99994	0	0	0	0	0	0	10
Memphis	14	99994	0	0	0	0	0	0	10
Memphis	15	99993	0	0	0	0	0	0	11
Memphis	16	99992	0	0	0	0	0	0	13
Memphis	17	99993	0	0	0	0	0	0	13
Memphis	18	99992	0	0	0	0	0	0	14
Memphis	19	99992	0	0	0	0	0	0	14
Memphis	20	99992	0	0	0	0	0	0	14
Memphis	21	99991	0	0	0	0	0	0	15
Memphis	22	99987	0	0	0	0	0	0	20
Memphis	23	99984	0	0	0	0	0	0	22
Memphis	24	99984	0	0	0	0	0	0	22
Memphis	25	99984	0	0	0	0	0	0	22
Memphis	26	99984	0	0	0	0	0	0	22
Memphis	27	99983	0	0	0	0	0	0	23
Memphis	28	99982	0	0	0	0	0	0	24
Memphis	29	99983	0	0	0	0	0	0	24
Memphis	30	99983	0	0	0	0	0	0	24
Memphis	31	99981	0	0	0	0	0	0	26
Memphis	32	99980	0	0	0	0	0	0	26
Memphis	33	99979	0	0	0	0	0	0	28
Memphis	34	99979	0	0	0	0	0	0	28
Memphis	35	99979	0	0	0	0	0	0	28
Memphis	36	99979	0	0	0	0	0	0	28
Memphis	37	99977	1	0	0	0	0	0	30
Memphis	38	99976	1	0	0	0	0	0	31
Memphis	39	99976	1	0	0	0	0	0	31
Memphis	40	99975	1	0	0	0	0	0	32
Memphis	41	99974	1	0	0	0	0	0	32
Memphis	42	99972	1	0	0	0	0	0	34
Memphis	43	99971	1	0	0	0	0	0	35
Memphis	44	99970	1	0	0	0	0	0	36
Memphis	45	99969	1	0	0	0	0	0	37
Memphis	46	99969	1	0	0	0	0	0	37
Memphis	47	99969	1	0	0	0	0	0	37
Memphis	48	99969	1	0	0	0	0	0	37
Memphis	49	99969	0	1	0	0	0	0	37
Memphis	50	99968	0	1	0	0	0	0	37
Memphis	51	99968	0	1	0	0	0	0	37
Memphis	52	99968	2	1	0	0	0	0	38
Memphis	53	99968	2	1	0	0	0	0	38
Memphis	54	99968	2	1	0	0	0	0	38
Memphis	55	99968	6	1	0	0	0	0	38
Memphis	56	99968	6	1	0	0	0	0	38
Memphis	57	99967	7	1	0	0	0	0	39
Memphis	58	99966	8	1	0	0	0	0	40
Memphis	59	99966	9	1	0	0	0	0	40
Memphis	60	99964	9	1	0	0	0	0	42
Memphis	61	99962	9	1	0	0	0	0	44
Memphis	62	99962	10	1	0	0	0	0	44
Memphis	63	99962	10	1	0	0	0	0	44
Memphis	64	99962	8	3	0	0	0	0	44
Memphis	65	99961	10	3	0	0	0	0	45
Memphis	66	99960	12	3	0	0	0	0	46		66
Memphis	67	99959	13	5	1	0	0	0	47		67
Memphis	68	99958	14	5	1	0	0	0	48		68
Memphis	69	99954	14	6	1	0	0	0	53		69
Memphis	70	99954	29	8	1	0	0	0	54		70
Memphis	71	99953	31	8	1	0	0	0	55		71
Memphis	72	99953	34	8	1	0	0	0	55		72
Memphis	73	99953	47	8	1	0	0	0	55		73
Memphis	74	99951	47	10	1	0	0	0	57		74
Memphis	75	99951	48	10	1	0	0	0	57		75
Memphis	76	99951	64	10	2	0	0	0	57		76
Memphis	77	99950	62	12	2	0	0	0	58		77
Memphis	78	99949	61	14	2	0	0	0	59		78
Memphis	79	99949	66	17	4	0	0	0	59		79
Memphis	80	99949	66	16	5	0	0	0	59		80
Memphis	81	99950	68	18	5	0	0	0	59		81
Memphis	82	99950	70	31	7	0	0	0	60		82
Memphis	83	99949	69	33	8	0	0	0	61		83
Memphis	84	99948	75	36	8	0	0	0	62		84
Memphis	85	99947	99	48	11	0	0	0	63		85
Memphis	86	99947	100	50	11	0	0	0	63		86
Memphis	87	99947	119	49	12	0	0	0	63		87
Memphis	88	99946	142	60	13	0	0	1	65		88
Memphis	89	99947	145	60	13	0	0	1	65		89
Memphis	90	99947	162	59	15	0	0	1	66		90
Memphis	91	99944	193	66	20	0	0	1	69		91
Memphis	92	99944	196	65	22	0	0	1	69		92
Memphis	93	99943	222	68	25	0	0	1	70		93
Memphis	94	99941	250	76	35	0	0	1	71		94
Memphis	95	99941	256	76	36	0	0	1	71		95
Memphis	96	99941	254	84	37	0	0	1	71		96
Memphis	97	99940	302	113	44	0	0	1	72		97
Memphis	98	99941	305	112	47	0	0	1	72		98
Memphis	99	99941	298	128	47	0	0	1	72		99
Memphis	100	99940	349	154	62	0	0	2	73		100
Memphis	101	99939	444	157	64	0	0	2	74		101
Memphis	102	99939	429	179	64	0	0	2	74		102
Memphis	103	99938	489	193	80	0	0	2	75		103
Memphis	104	99937	571	195	81	0	0	3	76		104
Memphis	105	99936	563	205	87	0	0	3	77		105
Memphis	106	99936	604	254	101	0	0	4	78		106
Memphis	107	99936	738	258	102	0	0	5	78		107
Memphis	108	99936	721	268	114	0	0	5	79		108
Memphis	109	99936	830	323	130	0	0	10	79		109
Memphis	110	99935	973	349	133	0	0	10	82		110
Memphis	111	99934	976	343	144	0	0	11	83		111
Memphis	112	99934	1061	404	181	0	0	13	83		112
Memphis	113	99934	1241	477	186	0	0	13	83		113
Memphis	114	99934	1244	472	197	0	0	14	83		114
Memphis	115	99933	1348	510	241	0	0	19	84		115
Memphis	116	99931	1268	601	246	0	0	20	86		116
Memphis	117	99931	1279	593	259	0	0	22	86		117
Memphis	118	99931	1455	664	307	0	0	30	86		118
Memphis	119	99930	1334	789	317	0	0	32	87		119
Memphis	120	99930	1345	779	334	0	0	33	87		120
Memphis	121	99929	1964	873	395	0	1	42	88		121
Memphis	122	99929	1797	1019	436	0	1	43	88		122
Memphis	123	99930	1810	1011	449	0	1	45	88		123
Memphis	124	99928	2643	1117	523	0	2	54	89		124
Memphis	125	99927	2503	1228	582	0	2	57	89		125
Memphis	126	99925	2520	1232	592	0	2	57	92		126
Memphis	127	99925	3507	1336	667	0	2	73	92		127
Memphis	128	99922	3463	1321	756	0	3	75	94		128
Memphis	129	99921	3471	1327	767	0	3	78	95		129
Memphis	130	99921	4399	1605	878	0	3	91	95		130
Memphis	131	99920	4429	1525	974	0	3	94	96		131
Memphis	132	99921	4445	1535	967	0	3	106	96		132
Memphis	133	99921	5462	2135	1077	0	3	131	96	133	133
Memphis	134	99919	5490	1996	1238	0	3	132	97	134	134
Memphis	135	99919	5503	2009	1239	0	3	144	97	135	135
Memphis	136	99919	5356	2820	1406	0	3	170	97	136	136
Memphis	137	99917	5380	2751	1503	0	3	176	99	137	137
Memphis	138	99916	5401	2759	1502	0	3	190	100	138	138
Memphis	139	99914	5514	3600	1761	0	4	226	101	139	139
Memphis	140	99912	5532	3524	1859	0	5	231	102	140	140
Memphis	141	99912	7482	3540	1861	0	5	241	103	141	141
Memphis	142	99913	7685	4606	2186	0	5	303	103	142	142
Memphis	143	99912	7687	4579	2245	0	5	320	104	143	143
Memphis	144	99911	9326	4605	2245	0	5	334	105	144	144
Memphis	145	99910	9162	5389	2826	0	5	397	106	145	145
Memphis	146	99909	9190	5398	2852	0	5	420	107	146	146
Memphis	147	99907	10425	5415	2857	0	5	434	109	147	147
Memphis	148	99903	11833	5767	3576	0	7	505	111	148	148
Memphis	149	99903	11917	5779	3562	0	7	555	111	149	149
Memphis	150	99902	12375	6302	3573	0	8	569	111	150	150
Memphis	151	99896	13830	6452	4539	0	11	668	114	151	151
Memphis	152	99894	13895	6462	4499	0	13	747	115	152	152
Memphis	153	99893	13330	7826	4517	0	13	755	116	153	153
Memphis	154	99892	14330	8098	5637	0	13	857	117	154	154
Memphis	155	99892	14361	8101	5586	0	13	955	118	155	155
Memphis	156	99890	12800	9651	5666	0	14	966	119	156	156
Memphis	157	99889	13477	10162	6737	0	15	1117	120	157	157
Memphis	158	99888	13472	10206	6654	0	16	1245	120	158	158
Memphis	159	99888	12294	11221	6901	0	16	1260	120	159	159
Memphis	160	99886	12568	12153	8013	0	17	1440	121	160	160
Memphis	161	99885	13019	12234	7938	0	17	1554	122	161	161
Memphis	162	99882	12049	12759	8455	0	17	1568	125	162	162
Memphis	163	99878	10505	13943	9555	0	20	1811	125	163	163

[truncated: 30 more sheets: Epiflex 3.5mmStudy Minneapolis, Epiflex 3.5mmStudy Orlando, Epiflex 3.5mmStudy New York, Epiflex 3.5mmStudy Los Angeles, Epiflex 3.5mmStudy Salt Lake, Epiflex 3.5mmStudy Atlanta, Epiflex 3.5mmStudy New Orleans, Epiflex 3.5mmStudy Houston, Epiflex 3.5mmStudy Denver, Epiflex 3.5mmStudy Newark, Epiflex 3.5mmStudy Nashville, Epiflex 3.5mmStudy San Juan, Epiflex 3.5mmStudy San Jose, Epiflex 3.5mmStudy Raliegh, Epiflex 3.5mmStudy Las Vegas, Epiflex 3.5mmStudy Phoenix, Epiflex 3.5mmStudy Washington, Epiflex 3.5mmStudy Dallas, Epiflex 3.5mmStudy Columbus, Epiflex 3.5mmStudy Cincinnati …]
