# Supplementary material for: An object simulation model for modeling hypothetical disease epidemics – EpiFlex
Source: Theor Biol Med Model. 2006 Aug 23;3:32. doi: 10.1186/1742-4682-3-32 (PMC1570461; doi:10.1186/1742-4682-3-32)
Supplement: Additional File 1 — containing software and models. Use of Epiflex software for research publications requires citation to this paper. [file 1742-4682-3-32-S1.zip › Epiflex/Data/Supporting material/Fig-5-TestModel Milwaukee- USADemographics-Influenza_GMT-Mar_08_04_05_43_08.xls]

## Sheet: Imported Data
TestModel Milwaukee- USADemographics-Influenza_GMT-Mar_08_04_05_43_08.rpx
Cycle
Area-Name				Living-Population		Incubating		Prodrome		Manifestation		Chronic		Disease-Dead		Immune		Removed
************************************************************
Configuration=Influenza
0
Milwaukee		WI		34999		0		0		0		0		0		0		1
1
Milwaukee		WI		34999		0		0		0		0		0		0		1
2
Milwaukee		WI		34999		1		0		0		0		0		0		1
3
Milwaukee		WI		34998		1		0		0		0		0		0		3
4
Milwaukee		WI		34998		1		0		0		0		0		0		3
5
Milwaukee		WI		34998		2		0		0		0		0		0		3
6
Milwaukee		WI		34998		2		0		0		0		0		0		3
7
Milwaukee		WI		34998		2		0		0		0		0		0		3
8
Milwaukee		WI		34998		3		0		0		0		0		0		3
9
Milwaukee		WI		34997		3		0		0		0		0		0		4
10
Milwaukee		WI		34997		3		0		0		0		0		0		4
11
Milwaukee		WI		34997		4		0		0		0		0		0		4
12
Milwaukee		WI		34997		4		0		0		0		0		0		4
13
Milwaukee		WI		34997		4		0		0		0		0		0		4
14
Milwaukee		WI		34997		2		2		0		0		0		0		4
15
Milwaukee		WI		34997		2		2		0		0		0		0		4
16
Milwaukee		WI		34996		5		2		0		0		0		0		5
17
Milwaukee		WI		34996		4		3		0		0		0		0		5
18
Milwaukee		WI		34995		4		3		0		0		0		0		6
19
Milwaukee		WI		34995		13		3		0		0		0		0		6
20
Milwaukee		WI		34995		13		4		0		0		0		0		6
21
Milwaukee		WI		34994		13		4		0		0		0		0		6
22
Milwaukee		WI		34994		24		4		0		0		0		0		6
23
Milwaukee		WI		34993		25		4		0		0		0		0		7
24
Milwaukee		WI		34992		25		4		0		0		0		0		8
25
Milwaukee		WI		34992		43		6		0		0		0		0		8
26
Milwaukee		WI		34992		43		4		2		0		0		0		8
27
Milwaukee		WI		34991		43		4		2		0		0		0		9
28
Milwaukee		WI		34991		65		7		2		0		0		0		9
29
Milwaukee		WI		34991		66		6		3		0		0		0		9
30
Milwaukee		WI		34991		66		6		3		0		0		0		9
31
Milwaukee		WI		34991		92		11		3		0		0		0		9
32
Milwaukee		WI		34991		93		12		3		0		0		0		9
33
Milwaukee		WI		34990		102		12		3		0		0		0		10
34
Milwaukee		WI		34990		122		29		3		0		0		0		10
35
Milwaukee		WI		34990		145		28		4		0		0		0		10
36
Milwaukee		WI		34988		146		28		4		0		0		0		12
37
Milwaukee		WI		34988		210		47		4		0		0		0		12
38
Milwaukee		WI		34988		210		48		4		0		0		0		12
39
Milwaukee		WI		34988		210		48		4		0		0		0		12
40
Milwaukee		WI		34988		295		64		11		0		0		0		12
41
Milwaukee		WI		34987		298		64		11		0		0		0		13
42
Milwaukee		WI		34987		296		66		11		0		0		0		13
43
Milwaukee		WI		34986		330		87		21		0		0		0		14
44
Milwaukee		WI		34986		323		94		21		0		0		0		14
45
Milwaukee		WI		34984		317		100		21		0		0		0		16
46
Milwaukee		WI		34983		322		146		26		0		0		0		17
47
Milwaukee		WI		34982		310		157		27		0		0		0		18
48
Milwaukee		WI		34982		309		157		28		0		0		0		18
49
Milwaukee		WI		34982		245		225		45		0		0		0		18
50
Milwaukee		WI		34983		241		233		45		0		0		1		18
51
Milwaukee		WI		34983		240		234		45		0		0		1		18
52
Milwaukee		WI		34982		155		301		65		0		0		1		19
53
Milwaukee		WI		34982		155		301		65		0		0		2		19
54
Milwaukee		WI		34982		155		298		68		0		0		2		19
55
Milwaukee		WI		34982		89		336		99		0		0		2		19
56
Milwaukee		WI		34982		88		331		104		0		0		3		19
57
Milwaukee		WI		34982		88		330		105		0		0		3		19
58
Milwaukee		WI		34982		38		316		169		0		0		3		19
59
Milwaukee		WI		34982		37		313		173		0		0		3		19
60
Milwaukee		WI		34980		37		312		173		0		0		3		22
61
Milwaukee		WI		34980		17		269		235		0		0		4		22
62
Milwaukee		WI		34980		12		263		245		0		0		5		22
63
Milwaukee		WI		34979		12		262		246		0		0		5		23
64
Milwaukee		WI		34978		5		208		306		0		0		9		24
65
Milwaukee		WI		34978		5		204		310		0		0		9		24
66
Milwaukee		WI		34978		5		200		314		0		0		9		24
67
Milwaukee		WI		34978		9		125		384		0		0		15		24
68
Milwaukee		WI		34977		12		123		386		0		0		15		25
69
Milwaukee		WI		34977		12		123		386		0		0		15		25
70
Milwaukee		WI		34977		14		79		420		0		0		26		25
71
Milwaukee		WI		34977		14		74		424		0		0		27		25
72
Milwaukee		WI		34977		14		74		423		0		0		28		25
73
Milwaukee		WI		34977		22		35		452		0		0		40		25
74
Milwaukee		WI		34976		22		34		453		0		0		40		26
75
Milwaukee		WI		34976		22		34		452		0		0		41		26
76
Milwaukee		WI		34976		58		18		454		0		0		58		26
77
Milwaukee		WI		34976		58		18		453		0		0		59		26
78
Milwaukee		WI		34976		58		18		450		0		0		62		26
79
Milwaukee		WI		34976		60		17		426		0		0		92		26
80
Milwaukee		WI		34976		59		17		424		0		0		95		26
81
Milwaukee		WI		34975		62		17		424		0		0		95		27
82
Milwaukee		WI		34975		63		16		385		0		0		139		27
83
Milwaukee		WI		34975		61		17		379		0		0		146		27
84
Milwaukee		WI		34975		72		17		379		0		0		146		27
85
Milwaukee		WI		34975		198		26		310		0		0		217		27
86
Milwaukee		WI		34974		200		25		304		0		1		223		27
87
Milwaukee		WI		34974		208		25		303		0		1		224		27
88
Milwaukee		WI		34974		444		52		252		0		1		276		27
89
Milwaukee		WI		34974		444		52		246		0		1		282		27
90
Milwaukee		WI		34974		451		54		245		0		1		283		27
91
Milwaukee		WI		34974		760		60		188		0		1		345		27
92
Milwaukee		WI		34974		760		60		184		0		1		349		27
93
Milwaukee		WI		34974		783		63		183		0		1		350		27
94
Milwaukee		WI		34973		1191		96		139		0		2		404		27
95
Milwaukee		WI		34971		1190		97		134		0		2		409		29
96
Milwaukee		WI		34971		1183		104		132		0		2		411		29
97
Milwaukee		WI		34970		2043		233		98		0		2		461		30
98
Milwaukee		WI		34970		2043		232		97		0		2		463		30
99
Milwaukee		WI		34969		2033		241		98		0		2		463		31
100
Milwaukee		WI		34969		1984		468		77		0		2		497		31
101
Milwaukee		WI		34969		2060		469		77		0		2		497		31
102
Milwaukee		WI		34969		2048		481		77		0		2		497		31
103
Milwaukee		WI		34969		1955		789		102		0		2		510		31
104
Milwaukee		WI		34969		2083		788		103		0		2		510		31
105
Milwaukee		WI		34969		2070		800		104		0		2		510		31
106
Milwaukee		WI		34969		5761		1286		164		0		2		520		31
107
Milwaukee		WI		34968		5903		1286		162		0		2		522		32
108
Milwaukee		WI		34968		5893		1285		173		0		2		522		32
109
Milwaukee		WI		34968		8456		1800		300		0		2		525		32
110
Milwaukee		WI		34968		8658		1816		300		0		2		526		32
111
Milwaukee		WI		34967		8660		1807		309		0		2		526		33
112
Milwaukee		WI		34967		9846		2015		522		0		2		528		33
113
Milwaukee		WI		34967		10137		2094		522		0		2		528		33
114
Milwaukee		WI		34967		10144		2085		531		0		2		528		33
115
Milwaukee		WI		34966		9745		3067		833		0		3		532		33
116
Milwaukee		WI		34966		9641		3169		835		0		3		532		33
117
Milwaukee		WI		34966		9645		3162		842		0		3		532		33
118
Milwaukee		WI		34966		7007		5695		1251		0		3		540		33
119
Milwaukee		WI		34966		6856		5834		1262		0		3		541		33
120
Milwaukee		WI		34966		6859		5825		1271		0		3		541		33
121
Milwaukee		WI		34966		5932		8316		1806		0		3		552		33
122
Milwaukee		WI		34966		5684		8546		1833		0		3		552		33
123
Milwaukee		WI		34965		5688		8546		1835		0		3		552		34
124
Milwaukee		WI		34965		4277		9464		2738		0		3		566		34
125
Milwaukee		WI		34965		4042		9642		2795		0		3		566		34
126
Milwaukee		WI		34965		4056		9642		2800		0		3		567		34
127
Milwaukee		WI		34965		3196		9184		4163		0		3		607		34
128
Milwaukee		WI		34964		3103		9186		4253		0		3		607		35
129
Milwaukee		WI		34963		3098		9189		4254		0		3		608		36
130
Milwaukee		WI		34963		2183		8380		5943		0		3		653		36
131
Milwaukee		WI		34963		2181		8241		6083		0		3		654		36
132
Milwaukee		WI		34963		2179		8243		6078		0		3		659		36
133
Milwaukee		WI		34963		963		7486		7969		0		3		764		36
134
Milwaukee		WI		34963		959		7321		8137		0		3		765		36
135
Milwaukee		WI		34962		949		7330		8125		0		4		777		36
136
Milwaukee		WI		34961		494		6038		9957		0		5		957		36
137
Milwaukee		WI		34961		491		5886		10109		0		5		960		36
138
Milwaukee		WI		34961		479		5897		10104		0		5		966		36
139
Milwaukee		WI		34957		593		4298		11591		0		8		1227		37
140
Milwaukee		WI		34957		685		4156		11732		0		8		1228		37
141
Milwaukee		WI		34957		680		4154		11730		0		8		1237		37
142
Milwaukee		WI		34949		668		2829		12718		0		16		1604		37
143
Milwaukee		WI		34949		670		2738		12797		0		16		1616		37
144
Milwaukee		WI		34948		670		2733		12794		0		16		1624		38
145
Milwaukee		WI		34942		728		1819		13274		0		21		2124		39
146
Milwaukee		WI		34941		728		1771		13299		0		22		2146		39
147
Milwaukee		WI		34941		728		1760		13306		0		22		2150		39
148
Milwaukee		WI		34933		814		1282		13165		0		29		2960		40
149
Milwaukee		WI		34932		791		1296		13133		0		30		3000		40
150
Milwaukee		WI		34931		791		1292		13132		0		31		3004		40
151
Milwaukee		WI		34926		842		1000		12480		0		36		4159		40
152
Milwaukee		WI		34926		802		1038		12404		0		36		4237		40
153
Milwaukee		WI		34926		802		1033		12407		0		36		4239		40
154
Milwaukee		WI		34906		969		801		11246		0		56		5728		40
155
Milwaukee		WI		34905		1014		829		11117		0		57		5858		40
156
Milwaukee		WI		34905		1014		826		11117		0		57		5861		40
157
Milwaukee		WI		34887		1174		743		9504		0		74		7670		41
158
Milwaukee		WI		34886		1244		729		9360		0		75		7828		41
159
Milwaukee		WI		34886		1244		725		9360		0		75		7832		41
160
Milwaukee		WI		34876		1116		870		7605		0		85		9696		41
161
Milwaukee		WI		34874		1172		852		7458		0		87		9859		41
162
Milwaukee		WI		34874		1172		851		7457		0		87		9861		41
163
Milwaukee		WI		34859		973		973		5734		0		102		11709		41
164
Milwaukee		WI		34858		1039		968		5591		0		103		11868		41
165
Milwaukee		WI		34859		1047		968		5587		0		103		11872		41
166
Milwaukee		WI		34852		812		1094		4293		0		110		13316		41
167
Milwaukee		WI		34853		834		1135		4208		0		110		13416		41
168
Milwaukee		WI		34853		834		1135		4204		0		110		13420		41
169
Milwaukee		WI		34839		942		1204		3193		0		124		14604		41
170
Milwaukee		WI		34836		949		1259		3138		0		127		14672		41
171
Milwaukee		WI		34836		949		1259		3127		0		127		14683		41
172
Milwaukee		WI		34826		1113		1201		2507		0		136		15504		42
173
Milwaukee		WI		34826		1046		1253		2472		0		136		15554		42
174
Milwaukee		WI		34826		1042		1257		2466		0		136		15560		42
175
Milwaukee		WI		34820		1254		1096		2056		0		142		16204		42
176
Milwaukee		WI		34820		1187		1132		2073		0		142		16218		42
177
Milwaukee		WI		34818		1296		1135		2069		0		143		16220		43
178
Milwaukee		WI		34814		1396		1019		1897		0		147		16639		43
179
Milwaukee		WI		34814		1317		1058		1930		0		147		16646		43
180
Milwaukee		WI		34813		1403		1060		1926		0		147		16650		44
181
Milwaukee		WI		34807		1409		1121		1841		0		153		16947		44
182
Milwaukee		WI		34806		1348		1126		1889		0		154		16954		44
183
Milwaukee		WI		34806		1407		1124		1887		0		154		16958		44
184
Milwaukee		WI		34804		1117		1216		1904		0		156		17140		44
185
Milwaukee		WI		34804		1095		1182		1944		0		156		17156		44
186
Milwaukee		WI		34804		1121		1203		1942		0		156		17158		45
187
Milwaukee		WI		34800		831		1326		1954		0		160		17313		45
188
Milwaukee		WI		34799		831		1262		2003		0		161		17327		45
189
Milwaukee		WI		34799		775		1342		2005		0		161		17328		45
190
Milwaukee		WI		34798		814		1419		2057		0		162		17467		45
191
Milwaukee		WI		34797		814		1364		2094		0		162		17485		45
192
Milwaukee		WI		34797		748		1441		2101		0		162		17485		45
193
Milwaukee		WI		34797		808		1434		2129		0		162		17658		45
194
Milwaukee		WI		34797		808		1376		2171		0		162		17674		45
195
Milwaukee		WI		34797		743		1427		2185		0		162		17674		45
196
Milwaukee		WI		34793		821		1287		2201		0		165		17873		46
197
Milwaukee		WI		34793		821		1248		2224		0		165		17889		46
198
Milwaukee		WI		34793		774		1269		2250		0		165		17889		46
199
Milwaukee		WI		34787		784		1059		2295		0		169		18127		48
200
Milwaukee		WI		34787		784		1033		2288		0		169		18160		48
201
Milwaukee		WI		34787		752		1027		2326		0		169		18160		48
202
Milwaukee		WI		34784		598		1023		2329		0		172		18381		48
203
Milwaukee		WI		34784		598		1012		2304		0		172		18417		48
204
Milwaukee		WI		34784		584		962		2368		0		172		18417		48
205
Milwaukee		WI		34780		347		988		2359		0		173		18642		51
206
Milwaukee		WI		34780		347		988		2315		0		173		18686		51
207
Milwaukee		WI		34780		344		931		2376		0		173		18687		51
208
Milwaukee		WI		34776		187		913		2338		0		177		18898		51
209
Milwaukee		WI		34775		187		913		2280		0		178		18955		51
210
Milwaukee		WI		34775		187		858		2334		0		178		18956		51
211
Milwaukee		WI		34772		143		793		2310		0		180		19141		52
212
Milwaukee		WI		34771		143		793		2256		0		180		19195		53
213
Milwaukee		WI		34770		143		750		2297		0		180		19196		54
214
Milwaukee		WI		34767		128		644		2288		0		182		19366		55
215
Milwaukee		WI		34767		128		644		2223		0		182		19431		55
216
Milwaukee		WI		34767		128		621		2238		0		182		19439		55
217
Milwaukee		WI		34766		141		503		2188		0		183		19634		55
218
Milwaukee		WI		34765		141		503		2133		0		184		19688		55
219
Milwaukee		WI		34765		140		491		2131		0		184		19703		55
220
Milwaukee		WI		34765		149		360		2079		0		184		19905		55
221
Milwaukee		WI		34764		150		360		2037		0		185		19946		55
222
Milwaukee		WI		34764		149		355		2032		0		185		19957		55
223
Milwaukee		WI		34762		125		255		1914		0		187		20207		55
224
Milwaukee		WI		34762		125		255		1887		0		187		20234		55
225
Milwaukee		WI		34762		125		253		1852		0		187		20271		55
226
Milwaukee		WI		34761		88		194		1693		0		188		20525		55
227
Milwaukee		WI		34761		88		194		1669		0		188		20549		55
228
Milwaukee		WI		34761		88		192		1625		0		188		20595		55
229
Milwaukee		WI		34761		40		173		1452		0		188		20835		55
230
Milwaukee		WI		34761		39		174		1442		0		188		20845		55
231
Milwaukee		WI		34761		39		173		1384		0		188		20904		55
232
Milwaukee		WI		34760		20		161		1238		0		189		21086		55
233
Milwaukee		WI		34760		20		161		1236		0		189		21088		55
234
Milwaukee		WI		34759		20		160		1183		0		190		21141		55
235
Milwaukee		WI		34759		18		134		1034		0		190		21327		55
236
Milwaukee		WI		34758		18		134		1034		0		190		21326		56
237
Milwaukee		WI		34757		18		134		982		0		191		21377		56
238
Milwaukee		WI		34756		21		95		877		0		192		21523		56
239
Milwaukee		WI		34756		21		95		876		0		192		21524		56
240
Milwaukee		WI		34752		21		95		836		0		194		21560		58
241
Milwaukee		WI		34750		28		71		699		0		196		21722		58
242
Milwaukee		WI		34749		28		71		699		0		196		21722		59
243
Milwaukee		WI		34748		28		71		689		0		196		21732		60
244
Milwaukee		WI		34747		32		53		556		0		197		21890		60
245
Milwaukee		WI		34746		32		52		557		0		197		21889		61
246
Milwaukee		WI		34746		32		52		541		0		197		21905		61
247
Milwaukee		WI		34745		26		44		433		0		198		22026		61
248
Milwaukee		WI		34743		26		44		433		0		198		22025		63
249
Milwaukee		WI		34743		26		44		430		0		198		22028		63
250
Milwaukee		WI		34742		24		30		328		0		199		22145		63
251
Milwaukee		WI		34742		24		30		328		0		199		22145		63
252
Milwaukee		WI		34742		24		30		324		0		199		22149		63
253
Milwaukee		WI		34742		35		26		261		0		199		22225		63
254
Milwaukee		WI		34742		35		26		260		0		199		22226		63
255
Milwaukee		WI		34742		35		26		259		0		199		22227		63
256
Milwaukee		WI		34741		41		28		218		0		200		22275		63
257
Milwaukee		WI		34741		41		28		217		0		200		22276		63
258
Milwaukee		WI		34741		41		28		216		0		200		22277		63
259
Milwaukee		WI		34740		43		31		166		0		201		22328		63
260
Milwaukee		WI		34740		43		31		166		0		201		22328		63
261
Milwaukee		WI		34740		43		31		166		0		201		22328		63
262
Milwaukee		WI		34739		39		36		133		0		202		22365		63
263
Milwaukee		WI		34739		39		36		133		0		202		22365		63
264
Milwaukee		WI		34739		39		36		132		0		202		22366		63
265
Milwaukee		WI		34739		42		34		110		0		202		22397		63
266
Milwaukee		WI		34739		42		34		110		0		202		22397		63
267
Milwaukee		WI		34739		42		34		110		0		202		22397		63
268
Milwaukee		WI		34738		28		41		91		0		203		22422		63
269
Milwaukee		WI		34737		28		41		88		0		203		22424		64
270
Milwaukee		WI		34737		28		41		88		0		203		22424		64
271
Milwaukee		WI		34736		14		49		73		0		204		22444		64
272
Milwaukee		WI		34736		14		49		73		0		204		22444		64
273
Milwaukee		WI		34735		14		49		73		0		204		22444		65
274
Milwaukee		WI		34735		28		41		69		0		204		22462		65
275
Milwaukee		WI		34735		28		41		69		0		204		22462		65
276
Milwaukee		WI		34735		28		41		69		0		204		22462		65
277
Milwaukee		WI		34734		44		34		67		0		204		22474		66
278
Milwaukee		WI		34733		44		34		67		0		204		22474		66
279
Milwaukee		WI		34733		44		34		67		0		204		22474		66
280
Milwaukee		WI		34733		55		31		67		0		204		22482		66
281
Milwaukee		WI		34733		55		31		67		0		204		22482		66
282
Milwaukee		WI		34733		55		31		67		0		204		22482		66
283
Milwaukee		WI		34733		67		25		70		0		204		22487		66
284
Milwaukee		WI		34732		67		25		70		0		204		22486		67
285
Milwaukee		WI		34732		67		25		70		0		204		22486		67
286
Milwaukee		WI		34732		63		31		76		0		204		22491		67
287
Milwaukee		WI		34732		63		31		76		0		204		22491		67
288
Milwaukee		WI		34732		63		31		76		0		204		22491		67
289
Milwaukee		WI		34732		43		49		71		0		204		22498		67
290
Milwaukee		WI		34732		43		49		71		0		204		22498		67
291
Milwaukee		WI		34731		43		49		71		0		204		22497		68
292
Milwaukee		WI		34730		28		56		73		0		204		22503		69
293
Milwaukee		WI		34730		28		56		73		0		204		22503		69
294
Milwaukee		WI		34730		28		56		73		0		204		22503		69
295
Milwaukee		WI		34730		66		62		77		0		204		22507		69
296
Milwaukee		WI		34730		66		62		77		0		204		22507		69
297
Milwaukee		WI		34730		66		62		77		0		204		22507		69
298
Milwaukee		WI		34730		109		66		76		0		204		22518		69
299
Milwaukee		WI		34730		109		66		76		0		204		22518		69
300
Milwaukee		WI		34730		109		66		76		0		204		22518		69
301
Milwaukee		WI		34730		158		51		80		0		204		22529		69
302
Milwaukee		WI		34729		158		51		80		0		204		22528		70
303
Milwaukee		WI		34729		158		51		80		0		204		22528		70
304
Milwaukee		WI		34728		188		40		85		0		204		22541		71
305
Milwaukee		WI		34727		188		40		85		0		204		22540		72
306
Milwaukee		WI		34727		188		40		85		0		204		22540		72
307
Milwaukee		WI		34726		232		74		82		0		204		22549		73
308
Milwaukee		WI		34725		232		74		82		0		204		22548		74
309
Milwaukee		WI		34724		232		74		82		0		204		22548		75
310
Milwaukee		WI		34724		170		124		89		0		204		22553		75
311
Milwaukee		WI		34723		170		124		89		0		204		22552		76
312
Milwaukee		WI		34723		170		124		89		0		204		22552		76
313
Milwaukee		WI		34720		133		151		90		0		205		22559		78
314
Milwaukee		WI		34719		133		151		90		0		205		22558		79
315
Milwaukee		WI		34716		133		151		90		0		205		22556		82
316
Milwaukee		WI		34716		173		187		107		0		205		22562		82
317
Milwaukee		WI		34716		173		187		107		0		205		22562		82
318
Milwaukee		WI		34716		173		187		107		0		205		22562		82
319
Milwaukee		WI		34716		216		221		124		0		205		22571		83
320
Milwaukee		WI		34716		216		221		124		0		205		22571		83
321
Milwaukee		WI		34715		216		221		124		0		205		22570		84
322
Milwaukee		WI		34715		311		199		155		0		205		22574		84
323
Milwaukee		WI		34715		311		199		155		0		205		22574		84
324
Milwaukee		WI		34714		311		199		155		0		205		22573		85
325
Milwaukee		WI		34714		357		180		178		0		205		22591		85
326
Milwaukee		WI		34714		357		180		178		0		205		22591		85
327
Milwaukee		WI		34713		357		180		178		0		205		22590		86
328
Milwaukee		WI		34713		385		197		220		0		205		22604		86
329
Milwaukee		WI		34713		385		197		220		0		205		22604		86
330
Milwaukee		WI		34713		385		197		220		0		205		22604		86
331
Milwaukee		WI		34712		274		268		247		0		206		22616		86
332
Milwaukee		WI		34712		274		268		247		0		206		22616		86
333
Milwaukee		WI		34712		274		268		247		0		206		22616		86
334
Milwaukee		WI		34712		186		322		273		0		206		22624		86
335
Milwaukee		WI		34712		186		322		273		0		206		22624		86
336
Milwaukee		WI		34711		186		322		273		0		206		22624		87
337
Milwaukee		WI		34711		258		355		325		0		206		22638		87
338
Milwaukee		WI		34710		258		355		325		0		206		22637		88
339
Milwaukee		WI		34709		258		355		325		0		206		22637		89
340
Milwaukee		WI		34709		335		364		369		0		206		22652		89
341
Milwaukee		WI		34708		335		364		369		0		206		22652		90
342
Milwaukee		WI		34708		335		364		369		0		206		22652		90
343
Milwaukee		WI		34707		461		320		414		0		207		22669		90
344
Milwaukee		WI		34707		461		320		414		0		207		22669		90
345
Milwaukee		WI		34706		461		320		414		0		207		22669		91
346
Milwaukee		WI		34705		523		282		466		0		208		22702		91
347
Milwaukee		WI		34704		523		282		466		0		208		22701		92
348
Milwaukee		WI		34703		523		282		466		0		208		22701		93
349
Milwaukee		WI		34702		555		314		505		0		208		22745		94
350
Milwaukee		WI		34701		555		314		505		0		208		22744		95
351
Milwaukee		WI		34700		555		314		505		0		208		22744		96
352
Milwaukee		WI		34699		401		406		522		0		209		22788		96
353
Milwaukee		WI		34699		401		406		522		0		209		22788		96
354
Milwaukee		WI		34699		401		406		522		0		209		22788		96
355
Milwaukee		WI		34698		258		484		548		0		210		22826		96
356
Milwaukee		WI		34698		258		484		548		0		210		22826		96
357
Milwaukee		WI		34698		258		484		548		0		210		22826		96
358
Milwaukee		WI		34698		284		534		579		0		210		22876		96
359
Milwaukee		WI		34698		284		534		579		0		210		22876		96
360
Milwaukee		WI		34698		284		534		579		0		210		22876		96
361
Milwaukee		WI		34697		354		549		612		0		211		22922		96
362
Milwaukee		WI		34697		354		549		612		0		211		22922		96
363
Milwaukee		WI		34697		354		549		612		0		211		22922		96
364
Milwaukee		WI		34697		456		474		660		0		211		22981		96
365
Milwaukee		WI		34697		456		474		660		0		211		22981		96
366
Milwaukee		WI		34697		456		474		660		0		211		22981		96
367
Milwaukee		WI		34695		501		392		729		0		212		23038		97
368
Milwaukee		WI		34695		501		392		729		0		212		23038		97
369
Milwaukee		WI		34694		501		392		729		0		212		23037		98
370
Milwaukee		WI		34694		489		384		768		0		212		23116		98
371
Milwaukee		WI		34694		489		383		769		0		212		23116		98
372
Milwaukee		WI		34694		489		383		769		0		212		23116		98
373
Milwaukee		WI		34693		330		428		813		0		212		23185		99
374
Milwaukee		WI		34693		330		428		813		0		212		23185		99
375
Milwaukee		WI		34693		330		428		813		0		212		23185		99
376
Milwaukee		WI		34693		195		488		812		0		212		23261		99
377
Milwaukee		WI		34693		195		488		812		0		212		23261		99
378
Milwaukee		WI		34693		195		488		812		0		212		23261		99
379
Milwaukee		WI		34691		189		489		830		0		213		23336		100
380
Milwaukee		WI		34691		189		489		830		0		213		23336		100
381
Milwaukee		WI		34691		189		489		830		0		213		23336		100
382
Milwaukee		WI		34690		185		483		825		0		214		23422		100
383
Milwaukee		WI		34690		185		483		824		0		214		23423		100
384
Milwaukee		WI		34690		185		483		824		0		214		23423		100
385
Milwaukee		WI		34689		223		396		867		0		215		23489		100
386
Milwaukee		WI		34689		223		396		867		0		215		23489		100
387
Milwaukee		WI		34689		223		396		867		0		215		23489		100
388
Milwaukee		WI		34686		246		309		875		0		217		23590		101
389
Milwaukee		WI		34686		246		309		874		0		217		23591		101
390
Milwaukee		WI		34685		246		309		874		0		217		23591		102
391
Milwaukee		WI		34682		219		251		871		0		220		23703		102
392
Milwaukee		WI		34682		219		251		870		0		220		23704		102
393
Milwaukee		WI		34682		219		251		870		0		220		23704		102
394
Milwaukee		WI		34680		144		239		852		0		222		23807		102
395
Milwaukee		WI		34679		144		239		852		0		222		23806		103
396
Milwaukee		WI		34679		144		239		852		0		222		23806		103
397
Milwaukee		WI		34676		71		249		799		0		224		23919		104
398
Milwaukee		WI		34676		71		249		798		0		224		23920		104
399
Milwaukee		WI		34676		71		249		798		0		224		23920		104
400
Milwaukee		WI		34673		60		233		749		0		226		24019		105
401
Milwaukee		WI		34672		60		233		748		0		226		24019		106
402
Milwaukee		WI		34672		60		233		748		0		226		24019		106
403
Milwaukee		WI		34671		55		215		714		0		226		24098		107
404
Milwaukee		WI		34670		55		215		714		0		226		24098		108
405
Milwaukee		WI		34669		55		215		714		0		226		24098		109
406
Milwaukee		WI		34667		62		176		663		0		228		24192		109
407
Milwaukee		WI		34666		62		176		663		0		228		24191		110
408
Milwaukee		WI		34665		62		176		663		0		228		24190		111
409
Milwaukee		WI		34664		65		137		624		0		228		24279		112
410
Milwaukee		WI		34665		65		137		624		0		228		24279		112
411
Milwaukee		WI		34664		65		137		624		0		228		24278		113
412
Milwaukee		WI		34664		61		95		568		0		228		24388		113
413
Milwaukee		WI		34664		61		95		567		0		228		24389		113
414
Milwaukee		WI		34663		61		95		567		0		228		24388		114
415
Milwaukee		WI		34662		41		78		502		0		228		24489		115
416
Milwaukee		WI		34662		41		78		502		0		228		24489		115
417
Milwaukee		WI		34662		41		78		502		0		228		24489		115
418
Milwaukee		WI		34660		21		80		425		0		230		24582		115
419
Milwaukee		WI		34660		21		80		425		0		230		24582		115
420
Milwaukee		WI		34660		21		80		425		0		230		24582		115
421
Milwaukee		WI		34659		18		70		368		0		231		24659		115
422
Milwaukee		WI		34659		18		70		367		0		231		24660		115
423
Milwaukee		WI		34659		18		70		367		0		231		24660		115
424
Milwaukee		WI		34655		18		63		318		0		234		24718		116
425
Milwaukee		WI		34655		18		63		318		0		234		24718		116
426
Milwaukee		WI		34654		18		63		318		0		234		24717		117
427
Milwaukee		WI		34654		16		54		268		0		234		24780		117
428
Milwaukee		WI		34654		16		54		268		0		234		24780		117
429
Milwaukee		WI		34654		16		54		268		0		234		24780		117
430
Milwaukee		WI		34652		18		41		244		0		236		24816		117
431
Milwaukee		WI		34651		18		41		244		0		236		24815		118
432
Milwaukee		WI		34650		18		41		244		0		236		24814		119
433
Milwaukee		WI		34650		15		33		213		0		236		24858		119
434
Milwaukee		WI		34649		15		33		213		0		236		24857		120
435
Milwaukee		WI		34649		15		33		213		0		236		24857		120
436
Milwaukee		WI		34648		9		26		164		0		237		24918		120
437
Milwaukee		WI		34648		9		26		164		0		237		24918		120
438
Milwaukee		WI		34648		9		26		164		0		237		24918		120
439
Milwaukee		WI		34648		6		19		140		0		237		24952		120
440
Milwaukee		WI		34648		6		19		139		0		237		24953		120
441
Milwaukee		WI		34647		6		19		139		0		237		24952		121
442
Milwaukee		WI		34647		1		20		113		0		237		24982		121
443
Milwaukee		WI		34646		1		20		113		0		237		24981		122
444
Milwaukee		WI		34646		1		20		113		0		237		24981		122
445
Milwaukee		WI		34646		2		13		98		0		237		25003		122
446
Milwaukee		WI		34646		2		13		98		0		237		25003		122
447
Milwaukee		WI		34646		2		13		98		0		237		25003		122
448
Milwaukee		WI		34646		2		12		82		0		237		25021		122
449
Milwaukee		WI		34645		2		12		82		0		237		25021		123
450
Milwaukee		WI		34645		2		12		82		0		237		25021		123
451
Milwaukee		WI		34645		3		8		74		0		237		25033		123
452
Milwaukee		WI		34645		3		8		74		0		237		25033		123
453
Milwaukee		WI		34644		3		8		74		0		237		25033		124
454
Milwaukee		WI		34644		3		5		61		0		238		25048		124
455
Milwaukee		WI		34644		3		5		61		0		238		25048		124
456
Milwaukee		WI		34644		3		5		61		0		238		25048		124
457
Milwaukee		WI		34644		3		2		55		0		238		25057		124
458
Milwaukee		WI		34644		3		2		55		0		238		25057		124
459
Milwaukee		WI		34644		3		2		55		0		238		25057		124
460
Milwaukee		WI		34641		1		3		43		0		239		25068		125
461
Milwaukee		WI		34641		1		3		43		0		239		25068		125
462
Milwaukee		WI		34640		1		3		43		0		239		25068		126
463
Milwaukee		WI		34639		2		3		33		0		240		25077		126
464
Milwaukee		WI		34639		2		3		33		0		240		25077		126
465
Milwaukee		WI		34639		2		3		33		0		240		25077		126
466
Milwaukee		WI		34639		1		4		21		0		240		25089		126
467
Milwaukee		WI		34639		1		4		21		0		240		25089		126
468
Milwaukee		WI		34639		1		4		21		0		240		25089		126
469
Milwaukee		WI		34639		2		2		18		0		240		25094		126
470
Milwaukee		WI		34638		2		2		18		0		240		25093		126
471
Milwaukee		WI		34638		2		2		18		0		240		25093		126
472
Milwaukee		WI		34638		2		2		17		0		240		25094		126
473
Milwaukee		WI		34638		2		2		17		0		240		25094		126
474
Milwaukee		WI		34638		2		2		17		0		240		25094		126
475
Milwaukee		WI		34637		3		2		10		0		240		25100		127
476
Milwaukee		WI		34637		3		2		10		0		240		25100		127
477
Milwaukee		WI		34636		3		2		10		0		240		25100		128
478
Milwaukee		WI		34636		2		3		7		0		240		25103		128
479
Milwaukee		WI		34636		2		3		7		0		240		25103		128
480
Milwaukee		WI		34635		2		3		7		0		240		25103		129
481
Milwaukee		WI		34635		1		3		6		0		240		25105		129
482
Milwaukee		WI		34635		1		3		6		0		240		25105		129
483
Milwaukee		WI		34635		1		3		6		0		240		25105		129
484
Milwaukee		WI		34635		1		2		5		0		240		25107		129
485
Milwaukee		WI		34635		1		2		5		0		240		25107		129
486
Milwaukee		WI		34635		1		2		5		0		240		25107		129
487
Milwaukee		WI		34635		0		2		5		0		240		25108		129
488
Milwaukee		WI		34634		0		2		5		0		240		25108		130
489
Milwaukee		WI		34634		0		2		5		0		240		25108		130
490
Milwaukee		WI		34634		0		2		4		0		240		25109		130
491
Milwaukee		WI		34634		0		2		4		0		240		25109		130
492
Milwaukee		WI		34633		0		2		4		0		240		25109		131
493
Milwaukee		WI		34633		0		1		4		0		240		25110		131
494
Milwaukee		WI		34633		0		1		4		0		240		25110		131
495
Milwaukee		WI		34632		0		1		4		0		240		25109		132
496
Milwaukee		WI		34632		0		1		4		0		240		25109		132
497
Milwaukee		WI		34632		0		1		4		0		240		25109		132
498
Milwaukee		WI		34632		0		1		4		0		240		25109		132
499
Milwaukee		WI		34632		0		1		4		0		240		25108		133
500
Milwaukee		WI		34632		0		1		4		0		240		25108		133
501
Milwaukee		WI		34632		0		1		4		0		240		25108		133
502
Milwaukee		WI		34630		0		1		3		0		240		25107		134
503
Milwaukee		WI		34630		0		1		3		0		240		25107		134
504
Milwaukee		WI		34629		0		1		3		0		240		25106		135
505
Milwaukee		WI		34629		0		0		4		0		240		25106		135
506
Milwaukee		WI		34629		0		0		4		0		240		25106		135
507
Milwaukee		WI		34628		0		0		4		0		240		25105		135
508
Milwaukee		WI		34627		0		0		3		0		240		25105		136
509
Milwaukee		WI		34627		0		0		3		0		240		25105		136
510
Milwaukee		WI		34628		0		0		3		0		240		25105		136
511
Milwaukee		WI		34628		0		0		2		0		240		25106		136
512
Milwaukee		WI		34628		0		0		2		0		240		25106		136
513
Milwaukee		WI		34628		0		0		2		0		240		25106		136
514
Milwaukee		WI		34628		0		0		2		0		240		25106		136
515
Milwaukee		WI		34628		0		0		2		0		240		25106		136
516
Milwaukee		WI		34628		0		0		2		0		240		25106		136
517
Milwaukee		WI		34628		0		0		2		0		240		25106		136
518
Milwaukee		WI		34628		0		0		2		0		240		25106		136
519
Milwaukee		WI		34627		0		0		2		0		240		25105		137
520
Milwaukee		WI		34627		0		0		2		0		240		25105		137
521
Milwaukee		WI		34626		0		0		2		0		240		25104		138
522
Milwaukee		WI		34626		0		0		2		0		240		25104		138
523
Milwaukee		WI		34626		0		0		1		0		240		25105		138
524
Milwaukee		WI		34625		0		0		1		0		240		25104		139
525
Milwaukee		WI		34625		0		0		1		0		240		25104		139
526
Milwaukee		WI		34625		0		0		1		0		240		25104		139
527
Milwaukee		WI		34625		0		0		1		0		240		25104		139
528
Milwaukee		WI		34625		0		0		1		0		240		25104		139
529
Milwaukee		WI		34625		0		0		1		0		240		25104		139
530
Milwaukee		WI		34625		0		0		1		0		240		25104		139
531
Milwaukee		WI		34625		0		0		1		0		240		25104		139
532
Milwaukee		WI		34624		0		0		0		0		240		25105		140
533
Milwaukee		WI		34622		0		0		0		0		240		25104		142
534
Milwaukee		WI		34622		0		0		0		0		240		25104		142
535
Milwaukee		WI		34622		0		0		0		0		240		25104		142
536
Milwaukee		WI		34621		0		0		0		0		240		25104		143
537
Milwaukee		WI		34621		0		0		0		0		240		25104		143
538
Milwaukee		WI		34622		0		0		0		0		240		25104		143
539
Milwaukee		WI		34621		0		0		0		0		240		25104		144
540
Milwaukee		WI		34620		0		0		0		0		240		25103		145
541
Milwaukee		WI		34619		0		0		0		0		240		25102		146
542
Milwaukee		WI		34619		0		0		0		0		240		25102		146
543
Milwaukee		WI		34620		0		0		0		0		240		25102		146
544
Milwaukee		WI		34620		0		0		0		0		240		25102		146
545
Milwaukee		WI		34620		0		0		0		0		240		25102		146
546
Milwaukee		WI		34620		0		0		0		0		240		25102		146
547
Milwaukee		WI		34620		0		0		0		0		240		25102		146
548
Milwaukee		WI		34620		0		0		0		0		240		25102		146
549
Milwaukee		WI		34620		0		0		0		0		240		25102		146
550
Milwaukee		WI		34619		0		0		0		0		240		25101		147
551
Milwaukee		WI		34619		0		0		0		0		240		25101		147
552
Milwaukee		WI		34619		0		0		0		0		240		25101		147
553
Milwaukee		WI		34619		0		0		0		0		240		25101		147
554
Milwaukee		WI		34619		0		0		0		0		240		25101		147
555
Milwaukee		WI		34619		0		0		0		0		240		25101		147
556
Milwaukee		WI		34618		0		0		0		0		240		25100		148
557
Milwaukee		WI		34618		0		0		0		0		240		25100		148
558
Milwaukee		WI		34618		0		0		0		0		240		25100		148
559
Milwaukee		WI		34618		0		0		0		0		240		25100		148
560
Milwaukee		WI		34617		0		0		0		0		240		25099		149
561
Milwaukee		WI		34617		0		0		0		0		240		25099		149
562
Milwaukee		WI		34615		0		0		0		0		240		25097		151
563
Milwaukee		WI		34615		0		0		0		0		240		25097		151
564
Milwaukee		WI		34614		0		0		0		0		240		25096		152
565
Milwaukee		WI		34614		0		0		0		0		240		25096		152
566
Milwaukee		WI		34614		0		0		0		0		240		25096		152
567
Milwaukee		WI		34614		0		0		0		0		240		25096		152
568
Milwaukee		WI		34612		0		0		0		0		240		25094		154
569
Milwaukee		WI		34611		0		0		0		0		240		25094		155
570
Milwaukee		WI		34611		0		0		0		0		240		25094		155
571
Milwaukee		WI		34610		0		0		0		0		240		25094		156
572
Milwaukee		WI		34609		0		0		0		0		240		25093		157
573
Milwaukee		WI		34609		0		0		0		0		240		25093		157
574
Milwaukee		WI		34609		0		0		0		0		240		25093		157
575
Milwaukee		WI		34609		0		0		0		0		240		25093		157
576
Milwaukee		WI		34609		0		0		0		0		240		25093		157
577
Milwaukee		WI		34608		0		0		0		0		240		25092		158
578
Milwaukee		WI		34608		0		0		0		0		240		25092		158
579
Milwaukee		WI		34607		0		0		0		0		240		25091		159
580
Milwaukee		WI		34607		0		0		0		0		240		25091		159
581
Milwaukee		WI		34607		0		0		0		0		240		25091		159
582
Milwaukee		WI		34607		0		0		0		0		240		25091		159
583
Milwaukee		WI		34607		0		0		0		0		240		25091		159
584
Milwaukee		WI		34607		0		0		0		0		240		25091		159
585
Milwaukee		WI		34607		0		0		0		0		240		25091		159
586
Milwaukee		WI		34608		0		0		0		0		240		25091		159
587
Milwaukee		WI		34608		0		0		0		0		240		25091		159
588
Milwaukee		WI		34608		0		0		0		0		240		25091		159
589
Milwaukee		WI		34607		0		0		0		0		240		25090		160
590
Milwaukee		WI		34607		0		0		0		0		240		25090		160
591
Milwaukee		WI		34607		0		0		0		0		240		25090		160
592
Milwaukee		WI		34606		0		0		0		0		240		25089		161
593
Milwaukee		WI		34606		0		0		0		0		240		25089		161
594
Milwaukee		WI		34605		0		0		0		0		240		25089		161
595
Milwaukee		WI		34605		0		0		0		0		240		25089		161
596
Milwaukee		WI		34604		0		0		0		0		240		25089		162
597
Milwaukee		WI		34604		0		0		0		0		240		25089		162
598
Milwaukee		WI		34604		0		0		0		0		240		25089		162
599
Milwaukee		WI		34604		0		0		0		0		240		25089		162
600
Milwaukee		WI		34604		0		0		0		0		240		25089		162
601
Milwaukee		WI		34605		0		0		0		0		240		25089		162
602
Milwaukee		WI		34605		0		0		0		0		240		25089		162
603
Milwaukee		WI		34604		0		0		0		0		240		25089		163
604
Milwaukee		WI		34604		0		0		0		0		240		25089		163
605
Milwaukee		WI		34604		0		0		0		0		240		25088		164
606
Milwaukee		WI		34604		0		0		0		0		240		25088		164
607
Milwaukee		WI		34604		0		0		0		0		240		25088		164
608
Milwaukee		WI		34604		0		0		0		0		240		25088		164
609
Milwaukee		WI		34604		0		0		0		0		240		25088		164
610
Milwaukee		WI		34604		0		0		0		0		240		25088		164
611
Milwaukee		WI		34604		0		0		0		0		240		25088		164
612
Milwaukee		WI		34604		0		0		0		0		240		25088		164
613
Milwaukee		WI		34604		0		0		0		0		240		25088		164
614
Milwaukee		WI		34604		0		0		0		0		240		25088		164
615
Milwaukee		WI		34604		0		0		0		0		240		25088		164
616
Milwaukee		WI		34604		0		0		0		0		240		25088		164
617
Milwaukee		WI		34604		0		0		0		0		240		25088		164
618
Milwaukee		WI		34604		0		0		0		0		240		25088		164
619
Milwaukee		WI		34604		0		0		0		0		240		25088		164
620
Milwaukee		WI		34604		0		0		0		0		240		25088		164
621
Milwaukee		WI		34604		0		0		0		0		240		25088		164
622
Milwaukee		WI		34604		0		0		0		0		240		25088		164
623
Milwaukee		WI		34604		0		0		0		0		240		25088		164
624
Milwaukee		WI		34604		0		0		0		0		240		25088		164
625
Milwaukee		WI		34603		0		0		0		0		240		25087		165
626
Milwaukee		WI		34603		0		0		0		0		240		25087		165
627
Milwaukee		WI		34603		0		0		0		0		240		25087		165
628
Milwaukee		WI		34603		0		0		0		0		240		25087		165
629
Milwaukee		WI		34601		0		0		0		0		240		25086		167
630
Milwaukee		WI		34601		0		0		0		0		240		25086		167
631
Milwaukee		WI		34601		0		0		0		0		240		25086		167
632
Milwaukee		WI		34601		0		0		0		0		240		25086		167
633
Milwaukee		WI		34601		0		0		0		0		240		25086		167
634
Milwaukee		WI		34601		0		0		0		0		240		25086		167
635
Milwaukee		WI		34601		0		0		0		0		240		25086		167
636
Milwaukee		WI		34601		0		0		0		0		240		25086		167
637
Milwaukee		WI		34601		0		0		0		0		240		25086		167
638
Milwaukee		WI		34601		0		0		0		0		240		25086		167
639
Milwaukee		WI		34601		0		0		0		0		240		25086		167
640
Milwaukee		WI		34601		0		0		0		0		240		25086		167
641
Milwaukee		WI		34600		0		0		0		0		240		25086		168
642
Milwaukee		WI		34599		0		0		0		0		240		25085		169
643
Milwaukee		WI		34599		0		0		0		0		240		25085		169
644
Milwaukee		WI		34599		0		0		0		0		240		25085		169
645
Milwaukee		WI		34599		0		0		0		0		240		25085		169
646
Milwaukee		WI		34599		0		0		0		0		240		25085		169
647
Milwaukee		WI		34599		0		0		0		0		240		25085		169
648
Milwaukee		WI		34599		0		0		0		0		240		25085		169
649
Milwaukee		WI		34599		0		0		0		0		240		25085		169
650
Milwaukee		WI		34599		0		0		0		0		240		25085		169
651
Milwaukee		WI		34599		0		0		0		0		240		25085		169
652
Milwaukee		WI		34599		0		0		0		0		240		25085		169
653
Milwaukee		WI		34599		0		0		0		0		240		25085		169
654
Milwaukee		WI		34598		0		0		0		0		240		25084		170
655
Milwaukee		WI		34598		0		0		0		0		240		25084		170
656
Milwaukee		WI		34598		0		0		0		0		240		25084		170
657
Milwaukee		WI		34598		0		0		0		0		240		25084		170
658
Milwaukee		WI		34598		0		0		0		0		240		25083		170
659
Milwaukee		WI		34598		0		0		0		0		240		25083		170
660
Milwaukee		WI		34598		0		0		0		0		240		25083		170
661
Milwaukee		WI		34598		0		0		0		0		240		25083		170
662
Milwaukee		WI		34598		0		0		0		0		240		25083		170
663
Milwaukee		WI		34598		0		0		0		0		240		25083		170
664
Milwaukee		WI		34598		0		0		0		0		240		25083		170
665
Milwaukee		WI		34598		0		0		0		0		240		25083		170
666
Milwaukee		WI		34597		0		0		0		0		240		25082		171
667
Milwaukee		WI		34597		0		0		0		0		240		25082		171
668
Milwaukee		WI		34597		0		0		0		0		240		25082		171
669
Milwaukee		WI		34598		0		0		0		0		240		25082		171
670
Milwaukee		WI		34598		0		0		0		0		240		25082		171
671
Milwaukee		WI		34598		0		0		0		0		240		25082		171
672
Milwaukee		WI		34597		0		0		0		0		240		25081		172
673
Milwaukee		WI		34597		0		0		0		0		240		25081		172
674
Milwaukee		WI		34597		0		0		0		0		240		25081		172
675
Milwaukee		WI		34597		0		0		0		0		240		25081		172
676
Milwaukee		WI		34597		0		0		0		0		240		25081		172
677
Milwaukee		WI		34596		0		0		0		0		240		25080		173
678
Milwaukee		WI		34595		0		0		0		0		240		25080		174
679
Milwaukee		WI		34595		0		0		0		0		240		25080		174
680
Milwaukee		WI		34595		0		0		0		0		240		25080		174
681
Milwaukee		WI		34595		0		0		0		0		240		25080		174
682
Milwaukee		WI		34595		0		0		0		0		240		25080		174
683
Milwaukee		WI		34595		0		0		0		0		240		25080		174
684
Milwaukee		WI		34595		0		0		0		0		240		25080		174
685
Milwaukee		WI		34595		0		0		0		0		240		25080		174
686
Milwaukee		WI		34595		0		0		0		0		240		25080		174
687
Milwaukee		WI		34595		0		0		0		0		240		25080		174
688
Milwaukee		WI		34595		0		0		0		0		240		25080		174
689
Milwaukee		WI		34595		0		0		0		0		240		25080		174
690
Milwaukee		WI		34595		0		0		0		0		240		25080		174
691
Milwaukee		WI		34595		0		0		0		0		240		25080		174
692
Milwaukee		WI		34595		0		0		0		0		240		25080		174
693
Milwaukee		WI		34595		0		0		0		0		240		25080		174
694
Milwaukee		WI		34594		0		0		0		0		240		25079		175
695
Milwaukee		WI		34594		0		0		0		0		240		25079		175
696
Milwaukee		WI		34594		0		0		0		0		240		25079		175
697
Milwaukee		WI		34593		0		0		0		0		240		25078		176
698
Milwaukee		WI		34593		0		0		0		0		240		25078		176
699
Milwaukee		WI		34593		0		0		0		0		240		25078		176
700
Milwaukee		WI		34592		0		0		0		0		240		25077		177
701
Milwaukee		WI		34592		0		0		0		0		240		25077		177
702
Milwaukee		WI		34592		0		0		0		0		240		25077		177
703
Milwaukee		WI		34592		0		0		0		0		240		25077		177
704
Milwaukee		WI		34592		0		0		0		0		240		25077		177
705
Milwaukee		WI		34591		0		0		0		0		240		25076		178
706
Milwaukee		WI		34590		0		0		0		0		240		25076		179
707
Milwaukee		WI		34589		0		0		0		0		240		25075		180
708
Milwaukee		WI		34588		0		0		0		0		240		25075		181
709
Milwaukee		WI		34587		0		0		0		0		240		25075		182
710
Milwaukee		WI		34587		0		0		0		0		240		25075		182
711
Milwaukee		WI		34587		0		0		0		0		240		25075		182
712
Milwaukee		WI		34587		0		0		0		0		240		25075		182
713
Milwaukee		WI		34587		0		0		0		0		240		25075		182
714
Milwaukee		WI		34587		0		0		0		0		240		25075		182
715
Milwaukee		WI		34586		0		0		0		0		240		25074		183
716
Milwaukee		WI		34586		0		0		0		0		240		25074		183
717
Milwaukee		WI		34585		0		0		0		0		240		25073		184
718
Milwaukee		WI		34585		0		0		0		0		240		25073		184
719
Milwaukee		WI		34585		0		0		0		0		240		25073		184
720
Milwaukee		WI		34585		0		0		0		0		240		25073		184
721
Milwaukee		WI		34585		0		0		0		0		240		25073		184
722
Milwaukee		WI		34583		0		0		0		0		240		25071		186
723
Milwaukee		WI		34583		0		0		0		0		240		25071		186
724
Milwaukee		WI		34583		0		0		0		0		240		25071		186
725
Milwaukee		WI		34583		0		0		0		0		240		25071		186
726
Milwaukee		WI		34582		0		0		0		0		240		25070		187
727
Milwaukee		WI		34582		0		0		0		0		240		25070		187
728
Milwaukee		WI		34582		0		0		0		0		240		25070		187
729
Milwaukee		WI		34582		0		0		0		0		240		25070		187
730
Milwaukee		WI		34582		0		0		0		0		240		25070		187
731
Milwaukee		WI		34581		0		0		0		0		240		25069		187
732
Milwaukee		WI		34581		0		0		0		0		240		25069		187
733
Milwaukee		WI		34581		0		0		0		0		240		25069		187
734
Milwaukee		WI		34581		0		0		0		0		240		25069		187
735
Milwaukee		WI		34581		0		0		0		0		240		25069		187
736
Milwaukee		WI		34581		0		0		0		0		240		25069		187
737
Milwaukee		WI		34579		0		0		0		0		240		25068		189
738
Milwaukee		WI		34579		0		0		0		0		240		25068		189
739
Milwaukee		WI		34579		0		0		0		0		240		25068		189
740
Milwaukee		WI		34579		0		0		0		0		240		25068		189
741
Milwaukee		WI		34579		0		0		0		0		240		25068		189
742
Milwaukee		WI		34579		0		0		0		0		240		25068		189
743
Milwaukee		WI		34578		0		0		0		0		240		25067		190
744
Milwaukee		WI		34578		0		0		0		0		240		25067		190
745
Milwaukee		WI		34578		0		0		0		0		240		25067		190
746
Milwaukee		WI		34578		0		0		0		0		240		25067		190
747
Milwaukee		WI		34578		0		0		0		0		240		25067		190
748
Milwaukee		WI		34578		0		0		0		0		240		25067		190
749
Milwaukee		WI		34577		0		0		0		0		240		25066		191
750
Milwaukee		WI		34576		0		0		0		0		240		25066		192
751
Milwaukee		WI		34576		0		0		0		0		240		25066		192
752
Milwaukee		WI		34575		0		0		0		0		240		25065		193
753
Milwaukee		WI		34574		0		0		0		0		240		25064		194
754
Milwaukee		WI		34574		0		0		0		0		240		25064		194
755
Milwaukee		WI		34574		0		0		0		0		240		25064		194
756
Milwaukee		WI		34574		0		0		0		0		240		25064		194
757
Milwaukee		WI		34574		0		0		0		0		240		25064		194
758
Milwaukee		WI		34575		0		0		0		0		240		25064		194
759
Milwaukee		WI		34575		0		0		0		0		240		25064		194
760
Milwaukee		WI		34575		0		0		0		0		240		25064		194
761
Milwaukee		WI		34574		0		0		0		0		240		25063		195
762
Milwaukee		WI		34574		0		0		0		0		240		25063		195
763
Milwaukee		WI		34574		0		0		0		0		240		25063		195
764
Milwaukee		WI		34574		0		0		0		0		240		25063		195
765
Milwaukee		WI		34574		0		0		0		0		240		25063		195
766
Milwaukee		WI		34574		0		0		0		0		240		25063		195
767
Milwaukee		WI		34573		0		0		0		0		240		25062		196
768
Milwaukee		WI		34573		0		0		0		0		240		25062		196
769
Milwaukee		WI		34573		0		0		0		0		240		25062		196
770
Milwaukee		WI		34573		0		0		0		0		240		25062		196
771
Milwaukee		WI		34573		0		0		0		0		240		25062		196
772
Milwaukee		WI		34573		0		0		0		0		240		25062		196
773
Milwaukee		WI		34573		0		0		0		0		240		25062		196
774
Milwaukee		WI		34573		0		0		0		0		240		25062		196
775
Milwaukee		WI		34573		0		0		0		0		240		25062		196
776
Milwaukee		WI		34572		0		0		0		0		240		25061		197
777
Milwaukee		WI		34572		0		0		0		0		240		25061		197
778
Milwaukee		WI		34572		0		0		0		0		240		25061		197
779
Milwaukee		WI		34572		0		0		0		0		240		25061		197
780
Milwaukee		WI		34572		0		0		0		0		240		25061		197
781
Milwaukee		WI		34572		0		0		0		0		240		25061		197
782
Milwaukee		WI		34572		0		0		0		0		240		25061		197
783
Milwaukee		WI		34572		0		0		0		0		240		25061		197
784
Milwaukee		WI		34572		0		0		0		0		240		25061		197
785
Milwaukee		WI		34571		0		0		0		0		240		25060		198
786
Milwaukee		WI		34571		0		0		0		0		240		25060		198
787
Milwaukee		WI		34571		0		0		0		0		240		25060		198
788
Milwaukee		WI		34571		0		0		0		0		240		25060		198
789
Milwaukee		WI		34571		0		0		0		0		240		25060		198
790
Milwaukee		WI		34570		0		0		0		0		240		25060		199
791
Milwaukee		WI		34569		0		0		0		0		240		25060		200
792
Milwaukee		WI		34569		0		0		0		0		240		25060		200
793
Milwaukee		WI		34569		0		0		0		0		240		25060		200
794
Milwaukee		WI		34569		0		0		0		0		240		25060		200
795
Milwaukee		WI		34569		0		0		0		0		240		25060		200
796
Milwaukee		WI		34566		0		0		0		0		240		25057		203
797
Milwaukee		WI		34566		0		0		0		0		240		25057		203
798
Milwaukee		WI		34566		0		0		0		0		240		25057		203
799
Milwaukee		WI		34565		0		0		0		0		240		25056		204
800
Milwaukee		WI		34565		0		0		0		0		240		25056		204
801
Milwaukee		WI		34566		0		0		0		0		240		25056		204
802
Milwaukee		WI		34566		0		0		0		0		240		25056		204
803
Milwaukee		WI		34566		0		0		0		0		240		25056		204
804
Milwaukee		WI		34566		0		0		0		0		240		25056		204
805
Milwaukee		WI		34565		0		0		0		0		240		25055		205
806
Milwaukee		WI		34564		0		0		0		0		240		25054		206
807
Milwaukee		WI		34564		0		0		0		0		240		25054		206
808
Milwaukee		WI		34564		0		0		0		0		240		25054		206
809
Milwaukee		WI		34562		0		0		0		0		240		25053		208
810
Milwaukee		WI		34562		0		0		0		0		240		25053		209
811
Milwaukee		WI		34562		0		0		0		0		240		25053		209
812
Milwaukee		WI		34562		0		0		0		0		240		25053		209
813
Milwaukee		WI		34561		0		0		0		0		240		25052		210
814
Milwaukee		WI		34561		0		0		0		0		240		25052		210
815
Milwaukee		WI		34561		0		0		0		0		240		25052		210
816
Milwaukee		WI		34561		0		0		0		0		240		25052		210
817
Milwaukee		WI		34561		0		0		0		0		240		25052		210
818
Milwaukee		WI		34561		0		0		0		0		240		25052		210
819
Milwaukee		WI		34561		0		0		0		0		240		25052		210
820
Milwaukee		WI		34561		0		0		0		0		240		25052		210
821
Milwaukee		WI		34561		0		0		0		0		240		25052		210
822
Milwaukee		WI		34561		0		0		0		0		240		25052		210
823
Milwaukee		WI		34561		0		0		0		0		240		25052		210
824
Milwaukee		WI		34561		0		0		0		0		240		25052		210
825
Milwaukee		WI		34561		0		0		0		0		240		25052		210
826
Milwaukee		WI		34561		0		0		0		0		240		25052		210
827
Milwaukee		WI		34561		0		0		0		0		240		25052		210
828
Milwaukee		WI		34559		0		0		0		0		240		25050		212
829
Milwaukee		WI		34559		0		0		0		0		240		25050		212
830
Milwaukee		WI		34559		0		0		0		0		240		25050		212
831
Milwaukee		WI		34559		0		0		0		0		240		25050		212
832
Milwaukee		WI		34559		0		0		0		0		240		25050		212
833
Milwaukee		WI		34559		0		0		0		0		240		25050		212
834
Milwaukee		WI		34559		0		0		0		0		240		25050		212
835
Milwaukee		WI		34559		0		0		0		0		240		25050		212
836
Milwaukee		WI		34559		0		0		0		0		240		25050		212
837
Milwaukee		WI		34559		0		0		0		0		240		25050		212
838
Milwaukee		WI		34558		0		0		0		0		240		25049		213
839
Milwaukee		WI		34558		0		0		0		0		240		25049		213
840
Milwaukee		WI		34558		0		0		0		0		240		25049		213
841
Milwaukee		WI		34558		0		0		0		0		240		25049		213
842
Milwaukee		WI		34558		0		0		0		0		240		25049		213
843
Milwaukee		WI		34558		0		0		0		0		240		25049		213
844
Milwaukee		WI		34558		0		0		0		0		240		25049		213
845
Milwaukee		WI		34558		1		0		0		0		240		25048		213
846
Milwaukee		WI		34558		1		0		0		0		240		25048		213
847
Milwaukee		WI		34558		1		0		0		0		240		25048		213
848
Milwaukee		WI		34558		1		0		0		0		240		25048		213
849
Milwaukee		WI		34557		1		0		0		0		240		25047		214
850
Milwaukee		WI		34557		1		0		0		0		240		25047		214
851
Milwaukee		WI		34557		1		0		0		0		240		25047		214
852
Milwaukee		WI		34557		1		0		0		0		240		25047		214
853
Milwaukee		WI		34557		1		0		0		0		240		25047		214
854
Milwaukee		WI		34557		1		0		0		0		240		25047		214
855
Milwaukee		WI		34557		1		0		0		0		240		25047		214
856
Milwaukee		WI		34557		1		0		0		0		240		25047		214
857
Milwaukee		WI		34556		1		0		0		0		240		25046		215
858
Milwaukee		WI		34553		1		0		0		0		240		25043		218
859
Milwaukee		WI		34553		1		0		0		0		240		25043		218
860
Milwaukee		WI		34552		0		1		0		0		240		25042		219
861
Milwaukee		WI		34552		0		1		0		0		240		25042		219
862
Milwaukee		WI		34552		0		1		0		0		240		25042		219
863
Milwaukee		WI		34552		0		1		0		0		240		25042		219
864
Milwaukee		WI		34552		0		1		0		0		240		25042		219
865
Milwaukee		WI		34551		0		1		0		0		240		25041		220
866
Milwaukee		WI		34551		0		1		0		0		240		25041		220
867
Milwaukee		WI		34550		0		1		0		0		240		25040		220
868
Milwaukee		WI		34550		0		1		0		0		240		25040		220
869
Milwaukee		WI		34550		0		1		0		0		240		25040		220
870
Milwaukee		WI		34551		0		1		0		0		240		25040		220
871
Milwaukee		WI		34551		0		1		0		0		240		25040		220
872
Milwaukee		WI		34551		0		1		0		0		240		25040		220
873
Milwaukee		WI		34551		0		1		0		0		240		25040		220
874
Milwaukee		WI		34551		0		1		0		0		240		25040		220
875
Milwaukee		WI		34551		0		1		0		0		240		25040		220
876
Milwaukee		WI		34548		0		1		0		0		240		25037		223
877
Milwaukee		WI		34546		0		1		0		0		240		25036		225
878
Milwaukee		WI		34545		0		1		0		0		240		25035		226
879
Milwaukee		WI		34545		0		1		0		0		240		25035		226
880
Milwaukee		WI		34545		0		1		0		0		240		25035		226
881
Milwaukee		WI		34545		0		0		1		0		240		25035		226
882
Milwaukee		WI		34544		0		0		1		0		240		25034		227
883
Milwaukee		WI		34544		0		0		1		0		240		25034		227
884
Milwaukee		WI		34544		0		0		1		0		240		25034		227
885
Milwaukee		WI		34543		0		0		1		0		240		25034		228
886
Milwaukee		WI		34542		0		0		1		0		240		25033		229
887
Milwaukee		WI		34542		0		0		1		0		240		25033		229
888
Milwaukee		WI		34542		0		0		1		0		240		25033		229
889
Milwaukee		WI		34541		0		0		1		0		240		25032		230
890
Milwaukee		WI		34541		0		0		1		0		240		25032		230
891
Milwaukee		WI		34541		0		0		1		0		240		25032		230
892
Milwaukee		WI		34541		0		0		1		0		240		25032		230
893
Milwaukee		WI		34541		0		0		1		0		240		25032		230
894
Milwaukee		WI		34541		0		0		1		0		240		25032		230
895
Milwaukee		WI		34541		0		0		1		0		240		25032		230
896
Milwaukee		WI		34541		0		0		1		0		240		25032		230
897
Milwaukee		WI		34541		0		0		1		0		240		25032		230
898
Milwaukee		WI		34540		0		0		1		0		240		25031		231
899
Milwaukee		WI		34540		0		0		1		0		240		25031		231
900
Milwaukee		WI		34540		0		0		1		0		240		25031		231
901
Milwaukee		WI		34541		0		0		1		0		240		25031		231
902
Milwaukee		WI		34540		0		0		1		0		240		25030		232
903
Milwaukee		WI		34540		0		0		1		0		240		25030		232
904
Milwaukee		WI		34540		0		0		1		0		240		25030		232
905
Milwaukee		WI		34540		0		0		0		0		240		25031		232
906
Milwaukee		WI		34538		0		0		0		0		240		25029		234
907
Milwaukee		WI		34537		0		0		0		0		240		25028		235
908
Milwaukee		WI		34536		0		0		0		0		240		25027		236
909
Milwaukee		WI		34537		0		0		0		0		240		25027		236
910
Milwaukee		WI		34537		0		0		0		0		240		25027		236
911
Milwaukee		WI		34537		0		0		0		0		240		25027		236
912
Milwaukee		WI		34537		0		0		0		0		240		25027		236
913
Milwaukee		WI		34536		0		0		0		0		240		25026		237
914
Milwaukee		WI		34536		0		0		0		0		240		25026		237
915
Milwaukee		WI		34536		0		0		0		0		240		25026		237
916
Milwaukee		WI		34536		0		0		0		0		240		25026		237
917
Milwaukee		WI		34536		0		0		0		0		240		25026		237
918
Milwaukee		WI		34535		0		0		0		0		240		25026		238
919
Milwaukee		WI		34535		0		0		0		0		240		25026		238
920
Milwaukee		WI		34535		0		0		0		0		240		25026		238
921
Milwaukee		WI		34533		0		0		0		0		240		25025		240
922
Milwaukee		WI		34532		0		0		0		0		240		25024		241
923
Milwaukee		WI		34532		0		0		0		0		240		25024		241
924
Milwaukee		WI		34532		0		0		0		0		240		25024		241
925
Milwaukee		WI		34532		0		0		0		0		240		25024		241
926
Milwaukee		WI		34531		0		0		0		0		240		25023		242
927
Milwaukee		WI		34531		0		0		0		0		240		25023		242
928
Milwaukee		WI		34530		0		0		0		0		240		25022		243
929
Milwaukee		WI		34529		0		0		0		0		240		25022		244
930
Milwaukee		WI		34529		0		0		0		0		240		25022		244
931
Milwaukee		WI		34529		0		0		0		0		240		25022		244
932
Milwaukee		WI		34529		0		0		0		0		240		25022		244
933
Milwaukee		WI		34529		0		0		0		0		240		25022		244
934
Milwaukee		WI		34529		0		0		0		0		240		25022		244
935
Milwaukee		WI		34528		0		0		0		0		240		25021		245
936
Milwaukee		WI		34528		0		0		0		0		240		25021		245
937
Milwaukee		WI		34525		0		0		0		0		240		25020		248
938
Milwaukee		WI		34525		0		0		0		0		240		25020		248
939
Milwaukee		WI		34525		0		0		0		0		240		25020		248
940
Milwaukee		WI		34525		0		0		0		0		240		25020		248
941
Milwaukee		WI		34523		0		0		0		0		240		25018		250
942
Milwaukee		WI		34523		0		0		0		0		240		25018		250
943
Milwaukee		WI		34523		0		0		0		0		240		25018		250
944
Milwaukee		WI		34523		0		0		0		0		240		25018		250
945
Milwaukee		WI		34523		0		0		0		0		240		25018		250
946
Milwaukee		WI		34522		0		0		0		0		240		25017		251
947
Milwaukee		WI		34522		0		0		0		0		240		25017		251
948
Milwaukee		WI		34522		0		0		0		0		240		25017		251
949
Milwaukee		WI		34522		0		0		0		0		240		25017		251
950
Milwaukee		WI		34522		0		0		0		0		240		25017		251
951
Milwaukee		WI		34522		0		0		0		0		240		25017		251
952
Milwaukee		WI		34522		0		0		0		0		240		25017		251
953
Milwaukee		WI		34522		0		0		0		0		240		25017		251
954
Milwaukee		WI		34522		0		0		0		0		240		25017		251
955
Milwaukee		WI		34522		0		0		0		0		240		25017		251
956
Milwaukee		WI		34522		0		0		0		0		240		25017		251
957
Milwaukee		WI		34522		0		0		0		0		240		25016		252
958
Milwaukee		WI		34521		0		0		0		0		240		25015		253
959
Milwaukee		WI		34521		0		0		0		0		240		25015		253
960
Milwaukee		WI		34521		0		0		0		0		240		25015		253
961
Milwaukee		WI		34521		0		0		0		0		240		25015		253
962
Milwaukee		WI		34521		0		0		0		0		240		25015		253
963
Milwaukee		WI		34521		0		0		0		0		240		25015		253
964
Milwaukee		WI		34520		0		0		0		0		240		25015		254
965
Milwaukee		WI		34520		0		0		0		0		240		25015		254
966
Milwaukee		WI		34520		0		0		0		0		240		25015		254
967
Milwaukee		WI		34520		0		0		0		0		240		25015		254
968
Milwaukee		WI		34520		0		0		0		0		240		25015		254
969
Milwaukee		WI		34520		0		0		0		0		240		25015		254
970
Milwaukee		WI		34520		0		0		0		0		240		25015		254
971
Milwaukee		WI		34520		0		0		0		0		240		25015		254
972
Milwaukee		WI		34521		0		0		0		0		240		25015		254
973
Milwaukee		WI		34521		0		0		0		0		240		25015		254
974
Milwaukee		WI		34521		0		0		0		0		240		25015		254
975
Milwaukee		WI		34521		0		0		0		0		240		25015		254
976
Milwaukee		WI		34520		0		0		0		0		240		25015		255
977
Milwaukee		WI		34520		0		0		0		0		240		25015		255
978
Milwaukee		WI		34520		0		0		0		0		240		25015		255
979
Milwaukee		WI		34520		0		0		0		0		240		25015		255
980
Milwaukee		WI		34519		0		0		0		0		240		25014		256
981
Milwaukee		WI		34519		0		0		0		0		240		25014		256
982
Milwaukee		WI		34518		0		0		0		0		240		25014		257
983
Milwaukee		WI		34517		0		0		0		0		240		25013		258
984
Milwaukee		WI		34518		0		0		0		0		240		25013		258
985
Milwaukee		WI		34519		0		0		0		0		240		25013		258
986
Milwaukee		WI		34519		0		0		0		0		240		25013		258
987
Milwaukee		WI		34519		0		0		0		0		240		25013		258
988
Milwaukee		WI		34519		0		0		0		0		240		25013		258
989
Milwaukee		WI		34519		0		0		0		0		240		25013		258
990
Milwaukee		WI		34518		0		0		0		0		240		25013		259
991
Milwaukee		WI		34517		0		0		0		0		240		25012		260
992
Milwaukee		WI		34517		0		0		0		0		240		25012		260
993
Milwaukee		WI		34517		0		0		0		0		240		25012		260
994
Milwaukee		WI		34517		0		0		0		0		240		25012		260
995
Milwaukee		WI		34517		0		0		0		0		240		25012		260
996
Milwaukee		WI		34516		0		0		0		0		240		25011		261
997
[truncated: 10,005 more rows]

## Sheet: Data intervening cleaned
Year	Iteration	Year	Week	Living-Population	Incubating	Prodrome	Manifestation	Chronic	Disease-Dead	Immune	Removed
0	0	0	1	34999	0	0	0	0	0	0	1
	0	0	1	34999	0	0	0	0	0	0	1
	1	0	1	34999	0	0	0	0	0	0	1
	2	0	2	34999	1	0	0	0	0	0	1
	3	0	2	34998	1	0	0	0	0	0	3
	4	0	2	34998	1	0	0	0	0	0	3
	5	0	3	34998	2	0	0	0	0	0	3
	6	0	3	34998	2	0	0	0	0	0	3
	7	0	3	34998	2	0	0	0	0	0	3
	8	0	4	34998	3	0	0	0	0	0	3
	9	0	4	34997	3	0	0	0	0	0	4
	10	0	4	34997	3	0	0	0	0	0	4
	11	0	5	34997	4	0	0	0	0	0	4
	12	0	5	34997	4	0	0	0	0	0	4
	13	0	5	34997	4	0	0	0	0	0	4
	14	0	6	34997	2	2	0	0	0	0	4
	15	0	6	34997	2	2	0	0	0	0	4
	16	0	6	34996	5	2	0	0	0	0	5
	17	0	7	34996	4	3	0	0	0	0	5
	18	0	7	34995	4	3	0	0	0	0	6
	19	0	7	34995	13	3	0	0	0	0	6
	20	0	8	34995	13	4	0	0	0	0	6
	21	0	8	34994	13	4	0	0	0	0	6
	22	0	8	34994	24	4	0	0	0	0	6
	23	0	9	34993	25	4	0	0	0	0	7
	24	0	9	34992	25	4	0	0	0	0	8
	25	0	9	34992	43	6	0	0	0	0	8
	26	0	10	34992	43	4	2	0	0	0	8
	27	0	10	34991	43	4	2	0	0	0	9
	28	0	10	34991	65	7	2	0	0	0	9
	29	0	11	34991	66	6	3	0	0	0	9
	30	0	11	34991	66	6	3	0	0	0	9
	31	0	11	34991	92	11	3	0	0	0	9
	32	0	12	34991	93	12	3	0	0	0	9
	33	0	12	34990	102	12	3	0	0	0	10
	34	0	12	34990	122	29	3	0	0	0	10
	35	0	13	34990	145	28	4	0	0	0	10
	36	0	13	34988	146	28	4	0	0	0	12
	37	0	13	34988	210	47	4	0	0	0	12
	38	0	14	34988	210	48	4	0	0	0	12
	39	0	14	34988	210	48	4	0	0	0	12
	40	0	14	34988	295	64	11	0	0	0	12
	41	0	15	34987	298	64	11	0	0	0	13
	42	0	15	34987	296	66	11	0	0	0	13
	43	0	15	34986	330	87	21	0	0	0	14
	44	0	16	34986	323	94	21	0	0	0	14
	45	0	16	34984	317	100	21	0	0	0	16
	46	0	16	34983	322	146	26	0	0	0	17
	47	0	17	34982	310	157	27	0	0	0	18
	48	0	17	34982	309	157	28	0	0	0	18
	49	0	17	34982	245	225	45	0	0	0	18
	50	0	18	34983	241	233	45	0	0	1	18
	51	0	18	34983	240	234	45	0	0	1	18
	52	0	18	34982	155	301	65	0	0	1	19
	53	0	19	34982	155	301	65	0	0	2	19
	54	0	19	34982	155	298	68	0	0	2	19
	55	0	19	34982	89	336	99	0	0	2	19
	56	0	20	34982	88	331	104	0	0	3	19
	57	0	20	34982	88	330	105	0	0	3	19
	58	0	20	34982	38	316	169	0	0	3	19
	59	0	21	34982	37	313	173	0	0	3	19
	60	0	21	34980	37	312	173	0	0	3	22
	61	0	21	34980	17	269	235	0	0	4	22
	62	0	22	34980	12	263	245	0	0	5	22
	63	0	22	34979	12	262	246	0	0	5	23
	64	0	22	34978	5	208	306	0	0	9	24
	65	0	23	34978	5	204	310	0	0	9	24
	66	0	23	34978	5	200	314	0	0	9	24
	67	0	23	34978	9	125	384	0	0	15	24
	68	0	24	34977	12	123	386	0	0	15	25
	69	0	24	34977	12	123	386	0	0	15	25
	70	0	24	34977	14	79	420	0	0	26	25
	71	0	25	34977	14	74	424	0	0	27	25
	72	0	25	34977	14	74	423	0	0	28	25
	73	0	25	34977	22	35	452	0	0	40	25
	74	0	26	34976	22	34	453	0	0	40	26
	75	0	26	34976	22	34	452	0	0	41	26
	76	0	26	34976	58	18	454	0	0	58	26
	77	0	27	34976	58	18	453	0	0	59	26
	78	0	27	34976	58	18	450	0	0	62	26
	79	0	27	34976	60	17	426	0	0	92	26
	80	0	28	34976	59	17	424	0	0	95	26
	81	0	28	34975	62	17	424	0	0	95	27
	82	0	28	34975	63	16	385	0	0	139	27
	83	0	29	34975	61	17	379	0	0	146	27
	84	0	29	34975	72	17	379	0	0	146	27
	85	0	29	34975	198	26	310	0	0	217	27
	86	0	30	34974	200	25	304	0	1	223	27
	87	0	30	34974	208	25	303	0	1	224	27
	88	0	30	34974	444	52	252	0	1	276	27
	89	0	31	34974	444	52	246	0	1	282	27
	90	0	31	34974	451	54	245	0	1	283	27
	91	0	31	34974	760	60	188	0	1	345	27
	92	0	32	34974	760	60	184	0	1	349	27
	93	0	32	34974	783	63	183	0	1	350	27
	94	0	32	34973	1191	96	139	0	2	404	27
	95	0	33	34971	1190	97	134	0	2	409	29
	96	0	33	34971	1183	104	132	0	2	411	29
	97	0	33	34970	2043	233	98	0	2	461	30
	98	0	34	34970	2043	232	97	0	2	463	30
	99	0	34	34969	2033	241	98	0	2	463	31
	100	0	34	34969	1984	468	77	0	2	497	31
	101	0	35	34969	2060	469	77	0	2	497	31
	102	0	35	34969	2048	481	77	0	2	497	31
	103	0	35	34969	1955	789	102	0	2	510	31
	104	0	36	34969	2083	788	103	0	2	510	31
	105	0	36	34969	2070	800	104	0	2	510	31
	106	0	36	34969	5761	1286	164	0	2	520	31
	107	0	37	34968	5903	1286	162	0	2	522	32
	108	0	37	34968	5893	1285	173	0	2	522	32
	109	0	37	34968	8456	1800	300	0	2	525	32
	110	0	38	34968	8658	1816	300	0	2	526	32
	111	0	38	34967	8660	1807	309	0	2	526	33
	112	0	38	34967	9846	2015	522	0	2	528	33
	113	0	39	34967	10137	2094	522	0	2	528	33
	114	0	39	34967	10144	2085	531	0	2	528	33
	115	0	39	34966	9745	3067	833	0	3	532	33
	116	0	40	34966	9641	3169	835	0	3	532	33
	117	0	40	34966	9645	3162	842	0	3	532	33
	118	0	40	34966	7007	5695	1251	0	3	540	33
	119	0	41	34966	6856	5834	1262	0	3	541	33
	120	0	41	34966	6859	5825	1271	0	3	541	33
	121	0	41	34966	5932	8316	1806	0	3	552	33
	122	0	42	34966	5684	8546	1833	0	3	552	33
	123	0	42	34965	5688	8546	1835	0	3	552	34
	124	0	42	34965	4277	9464	2738	0	3	566	34
	125	0	43	34965	4042	9642	2795	0	3	566	34
	126	0	43	34965	4056	9642	2800	0	3	567	34
	127	0	43	34965	3196	9184	4163	0	3	607	34
	128	0	44	34964	3103	9186	4253	0	3	607	35
	129	0	44	34963	3098	9189	4254	0	3	608	36
	130	0	44	34963	2183	8380	5943	0	3	653	36
	131	0	45	34963	2181	8241	6083	0	3	654	36
	132	0	45	34963	2179	8243	6078	0	3	659	36
	133	0	45	34963	963	7486	7969	0	3	764	36
	134	0	46	34963	959	7321	8137	0	3	765	36
	135	0	46	34962	949	7330	8125	0	4	777	36
	136	0	46	34961	494	6038	9957	0	5	957	36
	137	0	47	34961	491	5886	10109	0	5	960	36
	138	0	47	34961	479	5897	10104	0	5	966	36
	139	0	47	34957	593	4298	11591	0	8	1227	37
	140	0	48	34957	685	4156	11732	0	8	1228	37
	141	0	48	34957	680	4154	11730	0	8	1237	37
	142	0	48	34949	668	2829	12718	0	16	1604	37
	143	0	1	34949	670	2738	12797	0	16	1616	37
	144	0	1	34948	670	2733	12794	0	16	1624	38
	145	0	1	34942	728	1819	13274	0	21	2124	39
	146	0	2	34941	728	1771	13299	0	22	2146	39
	147	0	2	34941	728	1760	13306	0	22	2150	39
	148	0	2	34933	814	1282	13165	0	29	2960	40
	149	0	3	34932	791	1296	13133	0	30	3000	40
	150	0	3	34931	791	1292	13132	0	31	3004	40
	151	0	3	34926	842	1000	12480	0	36	4159	40
	152	0	4	34926	802	1038	12404	0	36	4237	40
	153	0	4	34926	802	1033	12407	0	36	4239	40
	154	0	4	34906	969	801	11246	0	56	5728	40
	155	0	5	34905	1014	829	11117	0	57	5858	40
	156	0	5	34905	1014	826	11117	0	57	5861	40
	157	0	5	34887	1174	743	9504	0	74	7670	41
	158	0	6	34886	1244	729	9360	0	75	7828	41
	159	0	6	34886	1244	725	9360	0	75	7832	41
	160	0	6	34876	1116	870	7605	0	85	9696	41
	161	0	7	34874	1172	852	7458	0	87	9859	41
	162	0	7	34874	1172	851	7457	0	87	9861	41
	163	0	7	34859	973	973	5734	0	102	11709	41
	164	0	8	34858	1039	968	5591	0	103	11868	41
	165	0	8	34859	1047	968	5587	0	103	11872	41
	166	0	8	34852	812	1094	4293	0	110	13316	41
	167	0	9	34853	834	1135	4208	0	110	13416	41
	168	0	9	34853	834	1135	4204	0	110	13420	41
	169	0	9	34839	942	1204	3193	0	124	14604	41
	170	0	10	34836	949	1259	3138	0	127	14672	41
	171	0	10	34836	949	1259	3127	0	127	14683	41
	172	0	10	34826	1113	1201	2507	0	136	15504	42
	173	0	11	34826	1046	1253	2472	0	136	15554	42
	174	0	11	34826	1042	1257	2466	0	136	15560	42
	175	0	11	34820	1254	1096	2056	0	142	16204	42
	176	0	12	34820	1187	1132	2073	0	142	16218	42
	177	0	12	34818	1296	1135	2069	0	143	16220	43
	178	0	12	34814	1396	1019	1897	0	147	16639	43
	179	0	13	34814	1317	1058	1930	0	147	16646	43
	180	0	13	34813	1403	1060	1926	0	147	16650	44
	181	0	13	34807	1409	1121	1841	0	153	16947	44
	182	0	14	34806	1348	1126	1889	0	154	16954	44
	183	0	14	34806	1407	1124	1887	0	154	16958	44
	184	0	14	34804	1117	1216	1904	0	156	17140	44
	185	0	15	34804	1095	1182	1944	0	156	17156	44
	186	0	15	34804	1121	1203	1942	0	156	17158	45
	187	0	15	34800	831	1326	1954	0	160	17313	45
	188	0	16	34799	831	1262	2003	0	161	17327	45
	189	0	16	34799	775	1342	2005	0	161	17328	45
	190	0	16	34798	814	1419	2057	0	162	17467	45
	191	0	17	34797	814	1364	2094	0	162	17485	45
	192	0	17	34797	748	1441	2101	0	162	17485	45
	193	0	17	34797	808	1434	2129	0	162	17658	45
	194	0	18	34797	808	1376	2171	0	162	17674	45
	195	0	18	34797	743	1427	2185	0	162	17674	45
	196	0	18	34793	821	1287	2201	0	165	17873	46
	197	0	19	34793	821	1248	2224	0	165	17889	46
	198	0	19	34793	774	1269	2250	0	165	17889	46
	199	0	19	34787	784	1059	2295	0	169	18127	48
	200	0	20	34787	784	1033	2288	0	169	18160	48
	201	0	20	34787	752	1027	2326	0	169	18160	48
	202	0	20	34784	598	1023	2329	0	172	18381	48
	203	0	21	34784	598	1012	2304	0	172	18417	48
	204	0	21	34784	584	962	2368	0	172	18417	48
	205	0	21	34780	347	988	2359	0	173	18642	51
	206	0	22	34780	347	988	2315	0	173	18686	51
	207	0	22	34780	344	931	2376	0	173	18687	51
	208	0	22	34776	187	913	2338	0	177	18898	51
	209	0	23	34775	187	913	2280	0	178	18955	51
	210	0	23	34775	187	858	2334	0	178	18956	51
	211	0	23	34772	143	793	2310	0	180	19141	52
	212	0	24	34771	143	793	2256	0	180	19195	53
	213	0	24	34770	143	750	2297	0	180	19196	54
	214	0	24	34767	128	644	2288	0	182	19366	55
	215	0	25	34767	128	644	2223	0	182	19431	55
	216	0	25	34767	128	621	2238	0	182	19439	55
	217	0	25	34766	141	503	2188	0	183	19634	55
	218	0	26	34765	141	503	2133	0	184	19688	55
	219	0	26	34765	140	491	2131	0	184	19703	55
	220	0	26	34765	149	360	2079	0	184	19905	55
	221	0	27	34764	150	360	2037	0	185	19946	55
	222	0	27	34764	149	355	2032	0	185	19957	55
	223	0	27	34762	125	255	1914	0	187	20207	55
	224	0	28	34762	125	255	1887	0	187	20234	55
	225	0	28	34762	125	253	1852	0	187	20271	55
	226	0	28	34761	88	194	1693	0	188	20525	55
	227	0	29	34761	88	194	1669	0	188	20549	55
	228	0	29	34761	88	192	1625	0	188	20595	55
	229	0	29	34761	40	173	1452	0	188	20835	55
	230	0	30	34761	39	174	1442	0	188	20845	55
	231	0	30	34761	39	173	1384	0	188	20904	55
	232	0	30	34760	20	161	1238	0	189	21086	55
	233	0	31	34760	20	161	1236	0	189	21088	55
	234	0	31	34759	20	160	1183	0	190	21141	55
	235	0	31	34759	18	134	1034	0	190	21327	55
	236	0	32	34758	18	134	1034	0	190	21326	56
	237	0	32	34757	18	134	982	0	191	21377	56
	238	0	32	34756	21	95	877	0	192	21523	56
	239	0	33	34756	21	95	876	0	192	21524	56
	240	0	33	34752	21	95	836	0	194	21560	58
	241	0	33	34750	28	71	699	0	196	21722	58
	242	0	34	34749	28	71	699	0	196	21722	59
	243	0	34	34748	28	71	689	0	196	21732	60
	244	0	34	34747	32	53	556	0	197	21890	60
	245	0	35	34746	32	52	557	0	197	21889	61
	246	0	35	34746	32	52	541	0	197	21905	61
	247	0	35	34745	26	44	433	0	198	22026	61
	248	0	36	34743	26	44	433	0	198	22025	63
	249	0	36	34743	26	44	430	0	198	22028	63
	250	0	36	34742	24	30	328	0	199	22145	63
	251	0	37	34742	24	30	328	0	199	22145	63
	252	0	37	34742	24	30	324	0	199	22149	63
	253	0	37	34742	35	26	261	0	199	22225	63
	254	0	38	34742	35	26	260	0	199	22226	63
	255	0	38	34742	35	26	259	0	199	22227	63
	256	0	38	34741	41	28	218	0	200	22275	63
	257	0	39	34741	41	28	217	0	200	22276	63
	258	0	39	34741	41	28	216	0	200	22277	63
	259	0	39	34740	43	31	166	0	201	22328	63
	260	0	40	34740	43	31	166	0	201	22328	63
	261	0	40	34740	43	31	166	0	201	22328	63
	262	0	40	34739	39	36	133	0	202	22365	63
	263	0	41	34739	39	36	133	0	202	22365	63
	264	0	41	34739	39	36	132	0	202	22366	63
	265	0	41	34739	42	34	110	0	202	22397	63
	266	0	42	34739	42	34	110	0	202	22397	63
	267	0	42	34739	42	34	110	0	202	22397	63
	268	0	42	34738	28	41	91	0	203	22422	63
	269	0	43	34737	28	41	88	0	203	22424	64
	270	0	43	34737	28	41	88	0	203	22424	64
	271	0	43	34736	14	49	73	0	204	22444	64
	272	0	44	34736	14	49	73	0	204	22444	64
	273	0	44	34735	14	49	73	0	204	22444	65
	274	0	44	34735	28	41	69	0	204	22462	65
	275	0	45	34735	28	41	69	0	204	22462	65
	276	0	45	34735	28	41	69	0	204	22462	65
	277	0	45	34734	44	34	67	0	204	22474	66
	278	0	46	34733	44	34	67	0	204	22474	66
	279	0	46	34733	44	34	67	0	204	22474	66
	280	0	46	34733	55	31	67	0	204	22482	66
	281	0	47	34733	55	31	67	0	204	22482	66
	282	0	47	34733	55	31	67	0	204	22482	66
	283	0	47	34733	67	25	70	0	204	22487	66
	284	0	48	34732	67	25	70	0	204	22486	67
	285	0	48	34732	67	25	70	0	204	22486	67
	286	0	48	34732	63	31	76	0	204	22491	67
	287	0	1	34732	63	31	76	0	204	22491	67
	288	0	1	34732	63	31	76	0	204	22491	67
	289	0	1	34732	43	49	71	0	204	22498	67
	290	0	2	34732	43	49	71	0	204	22498	67
	291	0	2	34731	43	49	71	0	204	22497	68
	292	0	2	34730	28	56	73	0	204	22503	69
	293	0	3	34730	28	56	73	0	204	22503	69
	294	0	3	34730	28	56	73	0	204	22503	69
	295	0	3	34730	66	62	77	0	204	22507	69
	296	0	4	34730	66	62	77	0	204	22507	69
	297	0	4	34730	66	62	77	0	204	22507	69
	298	0	4	34730	109	66	76	0	204	22518	69
	299	0	5	34730	109	66	76	0	204	22518	69
	300	0	5	34730	109	66	76	0	204	22518	69
	301	0	5	34730	158	51	80	0	204	22529	69
	302	0	6	34729	158	51	80	0	204	22528	70
	303	0	6	34729	158	51	80	0	204	22528	70
	304	0	6	34728	188	40	85	0	204	22541	71
	305	0	7	34727	188	40	85	0	204	22540	72
	306	0	7	34727	188	40	85	0	204	22540	72
	307	0	7	34726	232	74	82	0	204	22549	73
	308	0	8	34725	232	74	82	0	204	22548	74
	309	0	8	34724	232	74	82	0	204	22548	75
	310	0	8	34724	170	124	89	0	204	22553	75
	311	0	9	34723	170	124	89	0	204	22552	76
	312	0	9	34723	170	124	89	0	204	22552	76
	313	0	9	34720	133	151	90	0	205	22559	78
	314	0	10	34719	133	151	90	0	205	22558	79
	315	0	10	34716	133	151	90	0	205	22556	82
	316	0	10	34716	173	187	107	0	205	22562	82
	317	0	11	34716	173	187	107	0	205	22562	82
	318	0	11	34716	173	187	107	0	205	22562	82
	319	0	11	34716	216	221	124	0	205	22571	83
	320	0	12	34716	216	221	124	0	205	22571	83
	321	0	12	34715	216	221	124	0	205	22570	84
	322	0	12	34715	311	199	155	0	205	22574	84
	323	0	13	34715	311	199	155	0	205	22574	84
	324	0	13	34714	311	199	155	0	205	22573	85
	325	0	13	34714	357	180	178	0	205	22591	85
	326	0	14	34714	357	180	178	0	205	22591	85
	327	0	14	34713	357	180	178	0	205	22590	86
	328	0	14	34713	385	197	220	0	205	22604	86
	329	0	15	34713	385	197	220	0	205	22604	86
	330	0	15	34713	385	197	220	0	205	22604	86
	331	0	15	34712	274	268	247	0	206	22616	86
	332	0	16	34712	274	268	247	0	206	22616	86
	333	0	16	34712	274	268	247	0	206	22616	86
	334	0	16	34712	186	322	273	0	206	22624	86
	335	0	17	34712	186	322	273	0	206	22624	86
	336	0	17	34711	186	322	273	0	206	22624	87
	337	0	17	34711	258	355	325	0	206	22638	87
	338	0	18	34710	258	355	325	0	206	22637	88
	339	0	18	34709	258	355	325	0	206	22637	89
	340	0	18	34709	335	364	369	0	206	22652	89
	341	0	19	34708	335	364	369	0	206	22652	90
	342	0	19	34708	335	364	369	0	206	22652	90
	343	0	19	34707	461	320	414	0	207	22669	90
	344	0	20	34707	461	320	414	0	207	22669	90
	345	0	20	34706	461	320	414	0	207	22669	91
	346	0	20	34705	523	282	466	0	208	22702	91
	347	0	21	34704	523	282	466	0	208	22701	92
	348	0	21	34703	523	282	466	0	208	22701	93
	349	0	21	34702	555	314	505	0	208	22745	94
	350	0	22	34701	555	314	505	0	208	22744	95
	351	0	22	34700	555	314	505	0	208	22744	96
	352	0	22	34699	401	406	522	0	209	22788	96
	353	0	23	34699	401	406	522	0	209	22788	96
	354	0	23	34699	401	406	522	0	209	22788	96
	355	0	23	34698	258	484	548	0	210	22826	96
	356	0	24	34698	258	484	548	0	210	22826	96
	357	0	24	34698	258	484	548	0	210	22826	96
	358	0	24	34698	284	534	579	0	210	22876	96
	359	0	25	34698	284	534	579	0	210	22876	96
	360	0	25	34698	284	534	579	0	210	22876	96
	361	0	25	34697	354	549	612	0	211	22922	96
	362	0	26	34697	354	549	612	0	211	22922	96
	363	0	26	34697	354	549	612	0	211	22922	96
	364	0	26	34697	456	474	660	0	211	22981	96
	365	0	27	34697	456	474	660	0	211	22981	96
	366	0	27	34697	456	474	660	0	211	22981	96
	367	0	27	34695	501	392	729	0	212	23038	97
	368	0	28	34695	501	392	729	0	212	23038	97
	369	0	28	34694	501	392	729	0	212	23037	98
	370	0	28	34694	489	384	768	0	212	23116	98
	371	0	29	34694	489	383	769	0	212	23116	98
	372	0	29	34694	489	383	769	0	212	23116	98
	373	0	29	34693	330	428	813	0	212	23185	99
	374	0	30	34693	330	428	813	0	212	23185	99
	375	0	30	34693	330	428	813	0	212	23185	99
	376	0	30	34693	195	488	812	0	212	23261	99
	377	0	31	34693	195	488	812	0	212	23261	99
	378	0	31	34693	195	488	812	0	212	23261	99
	379	0	31	34691	189	489	830	0	213	23336	100
	380	0	32	34691	189	489	830	0	213	23336	100
	381	0	32	34691	189	489	830	0	213	23336	100
	382	0	32	34690	185	483	825	0	214	23422	100
	383	0	33	34690	185	483	824	0	214	23423	100
	384	0	33	34690	185	483	824	0	214	23423	100
	385	0	33	34689	223	396	867	0	215	23489	100
	386	0	34	34689	223	396	867	0	215	23489	100
	387	0	34	34689	223	396	867	0	215	23489	100
	388	0	34	34686	246	309	875	0	217	23590	101
	389	0	35	34686	246	309	874	0	217	23591	101
	390	0	35	34685	246	309	874	0	217	23591	102
	391	0	35	34682	219	251	871	0	220	23703	102
	392	0	36	34682	219	251	870	0	220	23704	102
	393	0	36	34682	219	251	870	0	220	23704	102
	394	0	36	34680	144	239	852	0	222	23807	102
	395	0	37	34679	144	239	852	0	222	23806	103
	396	0	37	34679	144	239	852	0	222	23806	103
	397	0	37	34676	71	249	799	0	224	23919	104
	398	0	38	34676	71	249	798	0	224	23920	104
	399	0	38	34676	71	249	798	0	224	23920	104
	400	0	38	34673	60	233	749	0	226	24019	105
	401	0	39	34672	60	233	748	0	226	24019	106
	402	0	39	34672	60	233	748	0	226	24019	106
	403	0	39	34671	55	215	714	0	226	24098	107
	404	0	40	34670	55	215	714	0	226	24098	108
	405	0	40	34669	55	215	714	0	226	24098	109
	406	0	40	34667	62	176	663	0	228	24192	109
	407	0	41	34666	62	176	663	0	228	24191	110
	408	0	41	34665	62	176	663	0	228	24190	111
	409	0	41	34664	65	137	624	0	228	24279	112
	410	0	42	34665	65	137	624	0	228	24279	112
	411	0	42	34664	65	137	624	0	228	24278	113
	412	0	42	34664	61	95	568	0	228	24388	113
	413	0	43	34664	61	95	567	0	228	24389	113
	414	0	43	34663	61	95	567	0	228	24388	114
	415	0	43	34662	41	78	502	0	228	24489	115
	416	0	44	34662	41	78	502	0	228	24489	115
	417	0	44	34662	41	78	502	0	228	24489	115
	418	0	44	34660	21	80	425	0	230	24582	115
	419	0	45	34660	21	80	425	0	230	24582	115
	420	0	45	34660	21	80	425	0	230	24582	115
	421	0	45	34659	18	70	368	0	231	24659	115
	422	0	46	34659	18	70	367	0	231	24660	115
	423	0	46	34659	18	70	367	0	231	24660	115
	424	0	46	34655	18	63	318	0	234	24718	116
	425	0	47	34655	18	63	318	0	234	24718	116
	426	0	47	34654	18	63	318	0	234	24717	117
	427	0	47	34654	16	54	268	0	234	24780	117
	428	0	48	34654	16	54	268	0	234	24780	117
	429	0	48	34654	16	54	268	0	234	24780	117
	430	0	48	34652	18	41	244	0	236	24816	117
	431	0	1	34651	18	41	244	0	236	24815	118
	432	0	1	34650	18	41	244	0	236	24814	119
	433	0	1	34650	15	33	213	0	236	24858	119
	434	0	2	34649	15	33	213	0	236	24857	120
	435	0	2	34649	15	33	213	0	236	24857	120
	436	0	2	34648	9	26	164	0	237	24918	120
	437	0	3	34648	9	26	164	0	237	24918	120
	438	0	3	34648	9	26	164	0	237	24918	120
	439	0	3	34648	6	19	140	0	237	24952	120
	440	0	4	34648	6	19	139	0	237	24953	120
	441	0	4	34647	6	19	139	0	237	24952	121
	442	0	4	34647	1	20	113	0	237	24982	121
	443	0	5	34646	1	20	113	0	237	24981	122
	444	0	5	34646	1	20	113	0	237	24981	122
	445	0	5	34646	2	13	98	0	237	25003	122
	446	0	6	34646	2	13	98	0	237	25003	122
	447	0	6	34646	2	13	98	0	237	25003	122
	448	0	6	34646	2	12	82	0	237	25021	122
	449	0	7	34645	2	12	82	0	237	25021	123
	450	0	7	34645	2	12	82	0	237	25021	123
	451	0	7	34645	3	8	74	0	237	25033	123
	452	0	8	34645	3	8	74	0	237	25033	123
	453	0	8	34644	3	8	74	0	237	25033	124
	454	0	8	34644	3	5	61	0	238	25048	124
	455	0	9	34644	3	5	61	0	238	25048	124
	456	0	9	34644	3	5	61	0	238	25048	124
	457	0	9	34644	3	2	55	0	238	25057	124
	458	0	10	34644	3	2	55	0	238	25057	124
	459	0	10	34644	3	2	55	0	238	25057	124
	460	0	10	34641	1	3	43	0	239	25068	125
	461	0	11	34641	1	3	43	0	239	25068	125
	462	0	11	34640	1	3	43	0	239	25068	126
	463	0	11	34639	2	3	33	0	240	25077	126
	464	0	12	34639	2	3	33	0	240	25077	126
	465	0	12	34639	2	3	33	0	240	25077	126
	466	0	12	34639	1	4	21	0	240	25089	126
	467	0	13	34639	1	4	21	0	240	25089	126
	468	0	13	34639	1	4	21	0	240	25089	126
	469	0	13	34639	2	2	18	0	240	25094	126
	470	0	14	34638	2	2	18	0	240	25093	126
	471	0	14	34638	2	2	18	0	240	25093	126
	472	0	14	34638	2	2	17	0	240	25094	126
	473	0	15	34638	2	2	17	0	240	25094	126
	474	0	15	34638	2	2	17	0	240	25094	126
	475	0	15	34637	3	2	10	0	240	25100	127
	476	0	16	34637	3	2	10	0	240	25100	127
	477	0	16	34636	3	2	10	0	240	25100	128
	478	0	16	34636	2	3	7	0	240	25103	128
	479	0	17	34636	2	3	7	0	240	25103	128
	480	0	17	34635	2	3	7	0	240	25103	129
	481	0	17	34635	1	3	6	0	240	25105	129
	482	0	18	34635	1	3	6	0	240	25105	129
	483	0	18	34635	1	3	6	0	240	25105	129
	484	0	18	34635	1	2	5	0	240	25107	129
	485	0	19	34635	1	2	5	0	240	25107	129
	486	0	19	34635	1	2	5	0	240	25107	129
	487	0	19	34635	0	2	5	0	240	25108	129
	488	0	20	34634	0	2	5	0	240	25108	130
	489	0	20	34634	0	2	5	0	240	25108	130
	490	0	20	34634	0	2	4	0	240	25109	130
	491	0	21	34634	0	2	4	0	240	25109	130
	492	0	21	34633	0	2	4	0	240	25109	131
	493	0	21	34633	0	1	4	0	240	25110	131
	494	0	22	34633	0	1	4	0	240	25110	131
	495	0	22	34632	0	1	4	0	240	25109	132
	496	0	22	34632	0	1	4	0	240	25109	132
	497	0	23	34632	0	1	4	0	240	25109	132
	498	0	23	34632	0	1	4	0	240	25109	132
	499	0	23	34632	0	1	4	0	240	25108	133
	500	0	24	34632	0	1	4	0	240	25108	133
	501	0	24	34632	0	1	4	0	240	25108	133
	502	0	24	34630	0	1	3	0	240	25107	134
	503	0	25	34630	0	1	3	0	240	25107	134
	504	0	25	34629	0	1	3	0	240	25106	135
	505	0	25	34629	0	0	4	0	240	25106	135
	506	0	26	34629	0	0	4	0	240	25106	135
	507	0	26	34628	0	0	4	0	240	25105	135
	508	0	26	34627	0	0	3	0	240	25105	136
	509	0	27	34627	0	0	3	0	240	25105	136
	510	0	27	34628	0	0	3	0	240	25105	136
	511	0	27	34628	0	0	2	0	240	25106	136
	512	0	28	34628	0	0	2	0	240	25106	136
	513	0	28	34628	0	0	2	0	240	25106	136
	514	0	28	34628	0	0	2	0	240	25106	136
	515	0	29	34628	0	0	2	0	240	25106	136
	516	0	29	34628	0	0	2	0	240	25106	136
	517	0	29	34628	0	0	2	0	240	25106	136
	518	0	30	34628	0	0	2	0	240	25106	136
	519	0	30	34627	0	0	2	0	240	25105	137
	520	0	30	34627	0	0	2	0	240	25105	137
	521	0	31	34626	0	0	2	0	240	25104	138
	522	0	31	34626	0	0	2	0	240	25104	138
	523	0	31	34626	0	0	1	0	240	25105	138
	524	0	32	34625	0	0	1	0	240	25104	139
	525	0	32	34625	0	0	1	0	240	25104	139
	526	0	32	34625	0	0	1	0	240	25104	139
	527	0	33	34625	0	0	1	0	240	25104	139
	528	0	33	34625	0	0	1	0	240	25104	139
	529	0	33	34625	0	0	1	0	240	25104	139
	530	0	34	34625	0	0	1	0	240	25104	139
	531	0	34	34625	0	0	1	0	240	25104	139
	532	0	34	34624	0	0	0	0	240	25105	140
	533	0	35	34622	0	0	0	0	240	25104	142
	534	0	35	34622	0	0	0	0	240	25104	142
	535	0	35	34622	0	0	0	0	240	25104	142
	536	0	36	34621	0	0	0	0	240	25104	143
	537	0	36	34621	0	0	0	0	240	25104	143
	538	0	36	34622	0	0	0	0	240	25104	143
	539	0	37	34621	0	0	0	0	240	25104	144
0	540	1	37	34620	0	0	0	0	240	25103	145
	541	1	37	34619	0	0	0	0	240	25102	146
	542	1	38	34619	0	0	0	0	240	25102	146
	543	1	38	34620	0	0	0	0	240	25102	146
	544	1	38	34620	0	0	0	0	240	25102	146
	545	1	39	34620	0	0	0	0	240	25102	146
	546	1	39	34620	0	0	0	0	240	25102	146
	547	1	39	34620	0	0	0	0	240	25102	146
	548	1	40	34620	0	0	0	0	240	25102	146
	549	1	40	34620	0	0	0	0	240	25102	146
	550	1	40	34619	0	0	0	0	240	25101	147
	551	1	41	34619	0	0	0	0	240	25101	147
	552	1	41	34619	0	0	0	0	240	25101	147
	553	1	41	34619	0	0	0	0	240	25101	147
	554	1	42	34619	0	0	0	0	240	25101	147
	555	1	42	34619	0	0	0	0	240	25101	147
	556	1	42	34618	0	0	0	0	240	25100	148
	557	1	43	34618	0	0	0	0	240	25100	148
	558	1	43	34618	0	0	0	0	240	25100	148
	559	1	43	34618	0	0	0	0	240	25100	148
	560	1	44	34617	0	0	0	0	240	25099	149
	561	1	44	34617	0	0	0	0	240	25099	149
	562	1	44	34615	0	0	0	0	240	25097	151
	563	1	45	34615	0	0	0	0	240	25097	151
	564	1	45	34614	0	0	0	0	240	25096	152
	565	1	45	34614	0	0	0	0	240	25096	152
	566	1	46	34614	0	0	0	0	240	25096	152
	567	1	46	34614	0	0	0	0	240	25096	152
	568	1	46	34612	0	0	0	0	240	25094	154
	569	1	47	34611	0	0	0	0	240	25094	155
	570	1	47	34611	0	0	0	0	240	25094	155
	571	1	47	34610	0	0	0	0	240	25094	156
	572	1	48	34609	0	0	0	0	240	25093	157
	573	1	48	34609	0	0	0	0	240	25093	157
	574	1	48	34609	0	0	0	0	240	25093	157
	575	1	1	34609	0	0	0	0	240	25093	157
	576	1	1	34609	0	0	0	0	240	25093	157
	577	1	1	34608	0	0	0	0	240	25092	158
	578	1	2	34608	0	0	0	0	240	25092	158
	579	1	2	34607	0	0	0	0	240	25091	159
	580	1	2	34607	0	0	0	0	240	25091	159
	581	1	3	34607	0	0	0	0	240	25091	159
	582	1	3	34607	0	0	0	0	240	25091	159
	583	1	3	34607	0	0	0	0	240	25091	159
	584	1	4	34607	0	0	0	0	240	25091	159
	585	1	4	34607	0	0	0	0	240	25091	159
	586	1	4	34608	0	0	0	0	240	25091	159
	587	1	5	34608	0	0	0	0	240	25091	159
	588	1	5	34608	0	0	0	0	240	25091	159
	589	1	5	34607	0	0	0	0	240	25090	160
	590	1	6	34607	0	0	0	0	240	25090	160
	591	1	6	34607	0	0	0	0	240	25090	160
	592	1	6	34606	0	0	0	0	240	25089	161
	593	1	7	34606	0	0	0	0	240	25089	161
	594	1	7	34605	0	0	0	0	240	25089	161
	595	1	7	34605	0	0	0	0	240	25089	161
	596	1	8	34604	0	0	0	0	240	25089	162
	597	1	8	34604	0	0	0	0	240	25089	162
	598	1	8	34604	0	0	0	0	240	25089	162
	599	1	9	34604	0	0	0	0	240	25089	162
	600	1	9	34604	0	0	0	0	240	25089	162
	601	1	9	34605	0	0	0	0	240	25089	162
	602	1	10	34605	0	0	0	0	240	25089	162
	603	1	10	34604	0	0	0	0	240	25089	163
	604	1	10	34604	0	0	0	0	240	25089	163
	605	1	11	34604	0	0	0	0	240	25088	164
	606	1	11	34604	0	0	0	0	240	25088	164
	607	1	11	34604	0	0	0	0	240	25088	164
	608	1	12	34604	0	0	0	0	240	25088	164
	609	1	12	34604	0	0	0	0	240	25088	164
	610	1	12	34604	0	0	0	0	240	25088	164
	611	1	13	34604	0	0	0	0	240	25088	164
	612	1	13	34604	0	0	0	0	240	25088	164
	613	1	13	34604	0	0	0	0	240	25088	164
	614	1	14	34604	0	0	0	0	240	25088	164
	615	1	14	34604	0	0	0	0	240	25088	164
	616	1	14	34604	0	0	0	0	240	25088	164
	617	1	15	34604	0	0	0	0	240	25088	164
	618	1	15	34604	0	0	0	0	240	25088	164
	619	1	15	34604	0	0	0	0	240	25088	164
	620	1	16	34604	0	0	0	0	240	25088	164
	621	1	16	34604	0	0	0	0	240	25088	164
	622	1	16	34604	0	0	0	0	240	25088	164
	623	1	17	34604	0	0	0	0	240	25088	164
	624	1	17	34604	0	0	0	0	240	25088	164
	625	1	17	34603	0	0	0	0	240	25087	165
	626	1	18	34603	0	0	0	0	240	25087	165
	627	1	18	34603	0	0	0	0	240	25087	165
	628	1	18	34603	0	0	0	0	240	25087	165
	629	1	19	34601	0	0	0	0	240	25086	167
	630	1	19	34601	0	0	0	0	240	25086	167
	631	1	19	34601	0	0	0	0	240	25086	167
	632	1	20	34601	0	0	0	0	240	25086	167
	633	1	20	34601	0	0	0	0	240	25086	167
	634	1	20	34601	0	0	0	0	240	25086	167
	635	1	21	34601	0	0	0	0	240	25086	167
	636	1	21	34601	0	0	0	0	240	25086	167
	637	1	21	34601	0	0	0	0	240	25086	167
	638	1	22	34601	0	0	0	0	240	25086	167
	639	1	22	34601	0	0	0	0	240	25086	167
	640	1	22	34601	0	0	0	0	240	25086	167
	641	1	23	34600	0	0	0	0	240	25086	168
	642	1	23	34599	0	0	0	0	240	25085	169
	643	1	23	34599	0	0	0	0	240	25085	169
	644	1	24	34599	0	0	0	0	240	25085	169
	645	1	24	34599	0	0	0	0	240	25085	169
	646	1	24	34599	0	0	0	0	240	25085	169
	647	1	25	34599	0	0	0	0	240	25085	169
	648	1	25	34599	0	0	0	0	240	25085	169
	649	1	25	34599	0	0	0	0	240	25085	169
	650	1	26	34599	0	0	0	0	240	25085	169
	651	1	26	34599	0	0	0	0	240	25085	169
	652	1	26	34599	0	0	0	0	240	25085	169
	653	1	27	34599	0	0	0	0	240	25085	169
	654	1	27	34598	0	0	0	0	240	25084	170
	655	1	27	34598	0	0	0	0	240	25084	170
	656	1	28	34598	0	0	0	0	240	25084	170
	657	1	28	34598	0	0	0	0	240	25084	170
	658	1	28	34598	0	0	0	0	240	25083	170
	659	1	29	34598	0	0	0	0	240	25083	170
	660	1	29	34598	0	0	0	0	240	25083	170
	661	1	29	34598	0	0	0	0	240	25083	170
	662	1	30	34598	0	0	0	0	240	25083	170
	663	1	30	34598	0	0	0	0	240	25083	170
	664	1	30	34598	0	0	0	0	240	25083	170
	665	1	31	34598	0	0	0	0	240	25083	170
	666	1	31	34597	0	0	0	0	240	25082	171
	667	1	31	34597	0	0	0	0	240	25082	171
	668	1	32	34597	0	0	0	0	240	25082	171
	669	1	32	34598	0	0	0	0	240	25082	171
	670	1	32	34598	0	0	0	0	240	25082	171
	671	1	33	34598	0	0	0	0	240	25082	171
	672	1	33	34597	0	0	0	0	240	25081	172
	673	1	33	34597	0	0	0	0	240	25081	172
	674	1	34	34597	0	0	0	0	240	25081	172
	675	1	34	34597	0	0	0	0	240	25081	172
	676	1	34	34597	0	0	0	0	240	25081	172
	677	1	35	34596	0	0	0	0	240	25080	173
	678	1	35	34595	0	0	0	0	240	25080	174
	679	1	35	34595	0	0	0	0	240	25080	174
	680	1	36	34595	0	0	0	0	240	25080	174
	681	1	36	34595	0	0	0	0	240	25080	174
	682	1	36	34595	0	0	0	0	240	25080	174
	683	1	37	34595	0	0	0	0	240	25080	174
	684	1	37	34595	0	0	0	0	240	25080	174
	685	1	37	34595	0	0	0	0	240	25080	174
	686	1	38	34595	0	0	0	0	240	25080	174
	687	1	38	34595	0	0	0	0	240	25080	174
	688	1	38	34595	0	0	0	0	240	25080	174
	689	1	39	34595	0	0	0	0	240	25080	174
	690	1	39	34595	0	0	0	0	240	25080	174
	691	1	39	34595	0	0	0	0	240	25080	174
	692	1	40	34595	0	0	0	0	240	25080	174
	693	1	40	34595	0	0	0	0	240	25080	174
	694	1	40	34594	0	0	0	0	240	25079	175
	695	1	41	34594	0	0	0	0	240	25079	175
	696	1	41	34594	0	0	0	0	240	25079	175
	697	1	41	34593	0	0	0	0	240	25078	176
	698	1	42	34593	0	0	0	0	240	25078	176
	699	1	42	34593	0	0	0	0	240	25078	176
	700	1	42	34592	0	0	0	0	240	25077	177
	701	1	43	34592	0	0	0	0	240	25077	177
	702	1	43	34592	0	0	0	0	240	25077	177
	703	1	43	34592	0	0	0	0	240	25077	177
	704	1	44	34592	0	0	0	0	240	25077	177
	705	1	44	34591	0	0	0	0	240	25076	178
	706	1	44	34590	0	0	0	0	240	25076	179
	707	1	45	34589	0	0	0	0	240	25075	180
	708	1	45	34588	0	0	0	0	240	25075	181
	709	1	45	34587	0	0	0	0	240	25075	182
	710	1	46	34587	0	0	0	0	240	25075	182
	711	1	46	34587	0	0	0	0	240	25075	182
	712	1	46	34587	0	0	0	0	240	25075	182
	713	1	47	34587	0	0	0	0	240	25075	182
	714	1	47	34587	0	0	0	0	240	25075	182
	715	1	47	34586	0	0	0	0	240	25074	183
	716	1	48	34586	0	0	0	0	240	25074	183
	717	1	48	34585	0	0	0	0	240	25073	184
	718	1	48	34585	0	0	0	0	240	25073	184
	719	1	1	34585	0	0	0	0	240	25073	184
	720	1	1	34585	0	0	0	0	240	25073	184
	721	1	1	34585	0	0	0	0	240	25073	184
	722	1	2	34583	0	0	0	0	240	25071	186
	723	1	2	34583	0	0	0	0	240	25071	186
	724	1	2	34583	0	0	0	0	240	25071	186
	725	1	3	34583	0	0	0	0	240	25071	186
	726	1	3	34582	0	0	0	0	240	25070	187
	727	1	3	34582	0	0	0	0	240	25070	187
	728	1	4	34582	0	0	0	0	240	25070	187
	729	1	4	34582	0	0	0	0	240	25070	187
	730	1	4	34582	0	0	0	0	240	25070	187
	731	1	5	34581	0	0	0	0	240	25069	187
	732	1	5	34581	0	0	0	0	240	25069	187
	733	1	5	34581	0	0	0	0	240	25069	187
	734	1	6	34581	0	0	0	0	240	25069	187
	735	1	6	34581	0	0	0	0	240	25069	187
	736	1	6	34581	0	0	0	0	240	25069	187
	737	1	7	34579	0	0	0	0	240	25068	189
	738	1	7	34579	0	0	0	0	240	25068	189
	739	1	7	34579	0	0	0	0	240	25068	189
	740	1	8	34579	0	0	0	0	240	25068	189
	741	1	8	34579	0	0	0	0	240	25068	189
	742	1	8	34579	0	0	0	0	240	25068	189
	743	1	9	34578	0	0	0	0	240	25067	190
	744	1	9	34578	0	0	0	0	240	25067	190
	745	1	9	34578	0	0	0	0	240	25067	190
	746	1	10	34578	0	0	0	0	240	25067	190
	747	1	10	34578	0	0	0	0	240	25067	190
	748	1	10	34578	0	0	0	0	240	25067	190
	749	1	11	34577	0	0	0	0	240	25066	191
	750	1	11	34576	0	0	0	0	240	25066	192
	751	1	11	34576	0	0	0	0	240	25066	192
	752	1	12	34575	0	0	0	0	240	25065	193
	753	1	12	34574	0	0	0	0	240	25064	194
	754	1	12	34574	0	0	0	0	240	25064	194
	755	1	13	34574	0	0	0	0	240	25064	194
	756	1	13	34574	0	0	0	0	240	25064	194
	757	1	13	34574	0	0	0	0	240	25064	194
	758	1	14	34575	0	0	0	0	240	25064	194
	759	1	14	34575	0	0	0	0	240	25064	194
	760	1	14	34575	0	0	0	0	240	25064	194
	761	1	15	34574	0	0	0	0	240	25063	195
	762	1	15	34574	0	0	0	0	240	25063	195
	763	1	15	34574	0	0	0	0	240	25063	195
	764	1	16	34574	0	0	0	0	240	25063	195
	765	1	16	34574	0	0	0	0	240	25063	195
	766	1	16	34574	0	0	0	0	240	25063	195
	767	1	17	34573	0	0	0	0	240	25062	196
	768	1	17	34573	0	0	0	0	240	25062	196
	769	1	17	34573	0	0	0	0	240	25062	196
	770	1	18	34573	0	0	0	0	240	25062	196
	771	1	18	34573	0	0	0	0	240	25062	196
	772	1	18	34573	0	0	0	0	240	25062	196
	773	1	19	34573	0	0	0	0	240	25062	196
	774	1	19	34573	0	0	0	0	240	25062	196
	775	1	19	34573	0	0	0	0	240	25062	196
	776	1	20	34572	0	0	0	0	240	25061	197
	777	1	20	34572	0	0	0	0	240	25061	197
	778	1	20	34572	0	0	0	0	240	25061	197
	779	1	21	34572	0	0	0	0	240	25061	197
	780	1	21	34572	0	0	0	0	240	25061	197
	781	1	21	34572	0	0	0	0	240	25061	197
	782	1	22	34572	0	0	0	0	240	25061	197
	783	1	22	34572	0	0	0	0	240	25061	197
	784	1	22	34572	0	0	0	0	240	25061	197
	785	1	23	34571	0	0	0	0	240	25060	198
	786	1	23	34571	0	0	0	0	240	25060	198
	787	1	23	34571	0	0	0	0	240	25060	198
	788	1	24	34571	0	0	0	0	240	25060	198
	789	1	24	34571	0	0	0	0	240	25060	198
	790	1	24	34570	0	0	0	0	240	25060	199
	791	1	25	34569	0	0	0	0	240	25060	200
	792	1	25	34569	0	0	0	0	240	25060	200
	793	1	25	34569	0	0	0	0	240	25060	200
	794	1	26	34569	0	0	0	0	240	25060	200
	795	1	26	34569	0	0	0	0	240	25060	200
	796	1	26	34566	0	0	0	0	240	25057	203
	797	1	27	34566	0	0	0	0	240	25057	203
	798	1	27	34566	0	0	0	0	240	25057	203
	799	1	27	34565	0	0	0	0	240	25056	204
	800	1	28	34565	0	0	0	0	240	25056	204
	801	1	28	34566	0	0	0	0	240	25056	204
	802	1	28	34566	0	0	0	0	240	25056	204
	803	1	29	34566	0	0	0	0	240	25056	204
	804	1	29	34566	0	0	0	0	240	25056	204
	805	1	29	34565	0	0	0	0	240	25055	205
	806	1	30	34564	0	0	0	0	240	25054	206
	807	1	30	34564	0	0	0	0	240	25054	206
	808	1	30	34564	0	0	0	0	240	25054	206
	809	1	31	34562	0	0	0	0	240	25053	208
	810	1	31	34562	0	0	0	0	240	25053	209
	811	1	31	34562	0	0	0	0	240	25053	209
	812	1	32	34562	0	0	0	0	240	25053	209
	813	1	32	34561	0	0	0	0	240	25052	210
	814	1	32	34561	0	0	0	0	240	25052	210
	815	1	33	34561	0	0	0	0	240	25052	210
	816	1	33	34561	0	0	0	0	240	25052	210
	817	1	33	34561	0	0	0	0	240	25052	210
	818	1	34	34561	0	0	0	0	240	25052	210
	819	1	34	34561	0	0	0	0	240	25052	210
	820	1	34	34561	0	0	0	0	240	25052	210
	821	1	35	34561	0	0	0	0	240	25052	210
	822	1	35	34561	0	0	0	0	240	25052	210
	823	1	35	34561	0	0	0	0	240	25052	210
	824	1	36	34561	0	0	0	0	240	25052	210
	825	1	36	34561	0	0	0	0	240	25052	210
	826	1	36	34561	0	0	0	0	240	25052	210
	827	1	37	34561	0	0	0	0	240	25052	210
	828	1	37	34559	0	0	0	0	240	25050	212
	829	1	37	34559	0	0	0	0	240	25050	212
	830	1	38	34559	0	0	0	0	240	25050	212
	831	1	38	34559	0	0	0	0	240	25050	212
	832	1	38	34559	0	0	0	0	240	25050	212
	833	1	39	34559	0	0	0	0	240	25050	212
	834	1	39	34559	0	0	0	0	240	25050	212
	835	1	39	34559	0	0	0	0	240	25050	212
	836	1	40	34559	0	0	0	0	240	25050	212
	837	1	40	34559	0	0	0	0	240	25050	212
	838	1	40	34558	0	0	0	0	240	25049	213
	839	1	41	34558	0	0	0	0	240	25049	213
	840	1	41	34558	0	0	0	0	240	25049	213
	841	1	41	34558	0	0	0	0	240	25049	213
	842	1	42	34558	0	0	0	0	240	25049	213
	843	1	42	34558	0	0	0	0	240	25049	213
	844	1	42	34558	0	0	0	0	240	25049	213
	845	1	43	34558	1	0	0	0	240	25048	213
	846	1	43	34558	1	0	0	0	240	25048	213
	847	1	43	34558	1	0	0	0	240	25048	213
	848	1	44	34558	1	0	0	0	240	25048	213
	849	1	44	34557	1	0	0	0	240	25047	214
	850	1	44	34557	1	0	0	0	240	25047	214
	851	1	45	34557	1	0	0	0	240	25047	214
	852	1	45	34557	1	0	0	0	240	25047	214
	853	1	45	34557	1	0	0	0	240	25047	214
	854	1	46	34557	1	0	0	0	240	25047	214
	855	1	46	34557	1	0	0	0	240	25047	214
	856	1	46	34557	1	0	0	0	240	25047	214
	857	1	47	34556	1	0	0	0	240	25046	215
	858	1	47	34553	1	0	0	0	240	25043	218
	859	1	47	34553	1	0	0	0	240	25043	218
	860	1	48	34552	0	1	0	0	240	25042	219
	861	1	48	34552	0	1	0	0	240	25042	219
	862	1	48	34552	0	1	0	0	240	25042	219
	863	1	1	34552	0	1	0	0	240	25042	219
	864	1	1	34552	0	1	0	0	240	25042	219
	865	1	1	34551	0	1	0	0	240	25041	220
	866	1	2	34551	0	1	0	0	240	25041	220
	867	1	2	34550	0	1	0	0	240	25040	220
	868	1	2	34550	0	1	0	0	240	25040	220
	869	1	3	34550	0	1	0	0	240	25040	220
	870	1	3	34551	0	1	0	0	240	25040	220
	871	1	3	34551	0	1	0	0	240	25040	220
	872	1	4	34551	0	1	0	0	240	25040	220
	873	1	4	34551	0	1	0	0	240	25040	220
	874	1	4	34551	0	1	0	0	240	25040	220
	875	1	5	34551	0	1	0	0	240	25040	220
	876	1	5	34548	0	1	0	0	240	25037	223
	877	1	5	34546	0	1	0	0	240	25036	225
	878	1	6	34545	0	1	0	0	240	25035	226
	879	1	6	34545	0	1	0	0	240	25035	226
	880	1	6	34545	0	1	0	0	240	25035	226
	881	1	7	34545	0	0	1	0	240	25035	226
	882	1	7	34544	0	0	1	0	240	25034	227
	883	1	7	34544	0	0	1	0	240	25034	227
	884	1	8	34544	0	0	1	0	240	25034	227
	885	1	8	34543	0	0	1	0	240	25034	228
	886	1	8	34542	0	0	1	0	240	25033	229
	887	1	9	34542	0	0	1	0	240	25033	229
	888	1	9	34542	0	0	1	0	240	25033	229
	889	1	9	34541	0	0	1	0	240	25032	230
	890	1	10	34541	0	0	1	0	240	25032	230
	891	1	10	34541	0	0	1	0	240	25032	230
	892	1	10	34541	0	0	1	0	240	25032	230
	893	1	11	34541	0	0	1	0	240	25032	230
	894	1	11	34541	0	0	1	0	240	25032	230
	895	1	11	34541	0	0	1	0	240	25032	230
	896	1	12	34541	0	0	1	0	240	25032	230
	897	1	12	34541	0	0	1	0	240	25032	230
	898	1	12	34540	0	0	1	0	240	25031	231
	899	1	13	34540	0	0	1	0	240	25031	231
	900	1	13	34540	0	0	1	0	240	25031	231
	901	1	13	34541	0	0	1	0	240	25031	231
	902	1	14	34540	0	0	1	0	240	25030	232
	903	1	14	34540	0	0	1	0	240	25030	232
	904	1	14	34540	0	0	1	0	240	25030	232
	905	1	15	34540	0	0	0	0	240	25031	232
	906	1	15	34538	0	0	0	0	240	25029	234
	907	1	15	34537	0	0	0	0	240	25028	235
	908	1	16	34536	0	0	0	0	240	25027	236
	909	1	16	34537	0	0	0	0	240	25027	236
	910	1	16	34537	0	0	0	0	240	25027	236
	911	1	17	34537	0	0	0	0	240	25027	236
	912	1	17	34537	0	0	0	0	240	25027	236
	913	1	17	34536	0	0	0	0	240	25026	237
	914	1	18	34536	0	0	0	0	240	25026	237
	915	1	18	34536	0	0	0	0	240	25026	237
	916	1	18	34536	0	0	0	0	240	25026	237
	917	1	19	34536	0	0	0	0	240	25026	237
	918	1	19	34535	0	0	0	0	240	25026	238
	919	1	19	34535	0	0	0	0	240	25026	238
	920	1	20	34535	0	0	0	0	240	25026	238
	921	1	20	34533	0	0	0	0	240	25025	240
	922	1	20	34532	0	0	0	0	240	25024	241
	923	1	21	34532	0	0	0	0	240	25024	241
	924	1	21	34532	0	0	0	0	240	25024	241
	925	1	21	34532	0	0	0	0	240	25024	241
	926	1	22	34531	0	0	0	0	240	25023	242
	927	1	22	34531	0	0	0	0	240	25023	242
	928	1	22	34530	0	0	0	0	240	25022	243
	929	1	23	34529	0	0	0	0	240	25022	244
	930	1	23	34529	0	0	0	0	240	25022	244
	931	1	23	34529	0	0	0	0	240	25022	244
	932	1	24	34529	0	0	0	0	240	25022	244
	933	1	24	34529	0	0	0	0	240	25022	244
	934	1	24	34529	0	0	0	0	240	25022	244
	935	1	25	34528	0	0	0	0	240	25021	245
	936	1	25	34528	0	0	0	0	240	25021	245
	937	1	25	34525	0	0	0	0	240	25020	248
	938	1	26	34525	0	0	0	0	240	25020	248
	939	1	26	34525	0	0	0	0	240	25020	248
	940	1	26	34525	0	0	0	0	240	25020	248
	941	1	27	34523	0	0	0	0	240	25018	250
	942	1	27	34523	0	0	0	0	240	25018	250
	943	1	27	34523	0	0	0	0	240	25018	250
	944	1	28	34523	0	0	0	0	240	25018	250
	945	1	28	34523	0	0	0	0	240	25018	250
	946	1	28	34522	0	0	0	0	240	25017	251
	947	1	29	34522	0	0	0	0	240	25017	251
	948	1	29	34522	0	0	0	0	240	25017	251
	949	1	29	34522	0	0	0	0	240	25017	251
	950	1	30	34522	0	0	0	0	240	25017	251
	951	1	30	34522	0	0	0	0	240	25017	251
	952	1	30	34522	0	0	0	0	240	25017	251
	953	1	31	34522	0	0	0	0	240	25017	251
	954	1	31	34522	0	0	0	0	240	25017	251
	955	1	31	34522	0	0	0	0	240	25017	251
	956	1	32	34522	0	0	0	0	240	25017	251
	957	1	32	34522	0	0	0	0	240	25016	252
	958	1	32	34521	0	0	0	0	240	25015	253
	959	1	33	34521	0	0	0	0	240	25015	253
	960	1	33	34521	0	0	0	0	240	25015	253
	961	1	33	34521	0	0	0	0	240	25015	253
	962	1	34	34521	0	0	0	0	240	25015	253
	963	1	34	34521	0	0	0	0	240	25015	253
	964	1	34	34520	0	0	0	0	240	25015	254
	965	1	35	34520	0	0	0	0	240	25015	254
	966	1	35	34520	0	0	0	0	240	25015	254
	967	1	35	34520	0	0	0	0	240	25015	254
	968	1	36	34520	0	0	0	0	240	25015	254
	969	1	36	34520	0	0	0	0	240	25015	254
	970	1	36	34520	0	0	0	0	240	25015	254
	971	1	37	34520	0	0	0	0	240	25015	254
	972	1	37	34521	0	0	0	0	240	25015	254
	973	1	37	34521	0	0	0	0	240	25015	254
	974	1	38	34521	0	0	0	0	240	25015	254
	975	1	38	34521	0	0	0	0	240	25015	254
	976	1	38	34520	0	0	0	0	240	25015	255
	977	1	39	34520	0	0	0	0	240	25015	255
	978	1	39	34520	0	0	0	0	240	25015	255
	979	1	39	34520	0	0	0	0	240	25015	255
	980	1	40	34519	0	0	0	0	240	25014	256
	981	1	40	34519	0	0	0	0	240	25014	256
	982	1	40	34518	0	0	0	0	240	25014	257
	983	1	41	34517	0	0	0	0	240	25013	258
	984	1	41	34518	0	0	0	0	240	25013	258
	985	1	41	34519	0	0	0	0	240	25013	258
	986	1	42	34519	0	0	0	0	240	25013	258
	987	1	42	34519	0	0	0	0	240	25013	258
	988	1	42	34519	0	0	0	0	240	25013	258
	989	1	43	34519	0	0	0	0	240	25013	258
	990	1	43	34518	0	0	0	0	240	25013	259
	991	1	43	34517	0	0	0	0	240	25012	260
	992	1	44	34517	0	0	0	0	240	25012	260
	993	1	44	34517	0	0	0	0	240	25012	260
	994	1	44	34517	0	0	0	0	240	25012	260
	995	1	45	34517	0	0	0	0	240	25012	260
	996	1	45	34516	0	0	0	0	240	25011	261
	997	1	45	34516	0	0	0	0	240	25011	261
	998	1	46	34516	0	0	0	0	240	25011	261
	999	1	46	34515	0	0	0	0	240	25011	262
	1000	1	46	34514	0	0	0	0	240	25010	263
	1001	1	47	34513	0	0	0	0	240	25009	264
	1002	1	47	34512	0	0	0	0	240	25008	265
	1003	1	47	34512	0	0	0	0	240	25008	265
	1004	1	48	34512	0	0	0	0	240	25008	265
	1005	1	48	34512	0	0	0	0	240	25008	265
	1006	1	48	34512	0	0	0	0	240	25008	265
	1007	1	1	34512	0	0	0	0	240	25008	265
	1008	1	1	34511	0	0	0	0	240	25006	267
	1009	1	1	34511	0	0	0	0	240	25006	267
	1010	1	2	34512	0	0	0	0	240	25006	267
	1011	1	2	34512	0	0	0	0	240	25006	267
	1012	1	2	34512	0	0	0	0	240	25006	267
	1013	1	3	34512	0	0	0	0	240	25006	267
	1014	1	3	34512	0	0	0	0	240	25006	267
	1015	1	3	34511	0	0	0	0	240	25005	268
	1016	1	4	34510	0	0	0	0	240	25004	269
	1017	1	4	34510	0	0	0	0	240	25004	269
	1018	1	4	34510	0	0	0	0	240	25004	269
	1019	1	5	34510	0	0	0	0	240	25004	269
	1020	1	5	34509	0	0	0	0	240	25004	270
	1021	1	5	34508	0	0	0	0	240	25004	271
	1022	1	6	34509	0	0	0	0	240	25004	271
	1023	1	6	34509	0	0	0	0	240	25004	271
	1024	1	6	34508	0	0	0	0	240	25003	272
	1025	1	7	34508	0	0	0	0	240	25003	272
	1026	1	7	34508	0	0	0	0	240	25003	272
	1027	1	7	34508	0	0	0	0	240	25003	272
	1028	1	8	34508	0	0	0	0	240	25003	272
	1029	1	8	34508	0	0	0	0	240	25003	272
	1030	1	8	34508	0	0	0	0	240	25003	272
	1031	1	9	34507	0	0	0	0	240	25003	273
	1032	1	9	34507	0	0	0	0	240	25003	273
	1033	1	9	34506	0	0	0	0	240	25002	274
	1034	1	10	34506	0	0	0	0	240	25002	274
	1035	1	10	34507	0	0	0	0	240	25002	274
	1036	1	10	34506	0	0	0	0	240	25002	275
	1037	1	11	34506	0	0	0	0	240	25002	275
	1038	1	11	34505	0	0	0	0	240	25001	276
	1039	1	11	34505	0	0	0	0	240	25001	276
	1040	1	12	34505	0	0	0	0	240	25001	276
	1041	1	12	34505	0	0	0	0	240	25001	276
	1042	1	12	34505	0	0	0	0	240	25001	276
	1043	1	13	34505	0	0	0	0	240	25001	276
	1044	1	13	34505	0	0	0	0	240	25001	276
	1045	1	13	34505	0	0	0	0	240	25001	276
	1046	1	14	34505	0	0	0	0	240	25001	276
	1047	1	14	34505	0	0	0	0	240	25001	276
	1048	1	14	34505	0	0	0	0	240	25001	277
	1049	1	15	34504	0	0	0	0	240	25000	278
	1050	1	15	34504	0	0	0	0	240	25000	278
	1051	1	15	34503	0	0	0	0	240	25000	279
	1052	1	16	34503	0	0	0	0	240	25000	279
	1053	1	16	34503	0	0	0	0	240	25000	279
	1054	1	16	34503	0	0	0	0	240	25000	279
	1055	1	17	34503	0	0	0	0	240	25000	279
	1056	1	17	34502	0	0	0	0	240	24999	280
	1057	1	17	34502	0	0	0	0	240	24999	280
	1058	1	18	34502	0	0	0	0	240	24999	280
	1059	1	18	34502	0	0	0	0	240	24999	280
	1060	1	18	34502	0	0	0	0	240	24999	280
	1061	1	19	34500	0	0	0	0	240	24999	282
	1062	1	19	34500	0	0	0	0	240	24999	282
	1063	1	19	34500	0	0	0	0	240	24999	282
	1064	1	20	34500	0	0	0	0	240	24999	282
	1065	1	20	34500	0	0	0	0	240	24999	282
	1066	1	20	34500	0	0	0	0	240	24999	282
	1067	1	21	34500	0	0	0	0	240	24999	282
	1068	1	21	34500	0	0	0	0	240	24999	282
	1069	1	21	34500	0	0	0	0	240	24999	282
	1070	1	22	34500	0	0	0	0	240	24999	282
	1071	1	22	34500	0	0	0	0	240	24999	282
	1072	1	22	34500	0	0	0	0	240	24999	282
	1073	1	23	34499	0	0	0	0	240	24998	283
	1074	1	23	34499	0	0	0	0	240	24998	283
	1075	1	23	34498	0	0	0	0	240	24997	284
	1076	1	24	34498	0	0	0	0	240	24997	284
	1077	1	24	34497	0	0	0	0	240	24996	285
	1078	1	24	34497	0	0	0	0	240	24996	285
	1079	1	25	34497	1	0	0	0	240	24995	285
	1080	1	25	34497	1	0	0	0	240	24995	285
	1081	1	25	34497	1	0	0	0	240	24995	285
	1082	1	26	34497	1	0	0	0	240	24995	285
	1083	1	26	34497	1	0	0	0	240	24995	285
	1084	1	26	34497	1	0	0	0	240	24995	285
	1085	1	27	34497	2	0	0	0	240	24994	285
	1086	1	27	34497	2	0	0	0	240	24994	285
	1087	1	27	34496	2	0	0	0	240	24994	286
	1088	1	28	34497	2	0	0	0	240	24994	286
	1089	1	28	34496	2	0	0	0	240	24993	287
	1090	1	28	34495	2	0	0	0	240	24992	288
	1091	1	29	34495	1	1	0	0	240	24992	288
	1092	1	29	34495	1	1	0	0	240	24992	288
	1093	1	29	34494	1	1	0	0	240	24992	289
	1094	1	30	34494	1	1	0	0	240	24992	289
	1095	1	30	34494	1	1	0	0	240	24992	289
	1096	1	30	34494	2	1	0	0	240	24991	289
	1097	1	31	34494	2	1	0	0	240	24991	289
	1098	1	31	34494	2	1	0	0	240	24991	289
	1099	1	31	34492	3	1	0	0	240	24990	291
	1100	1	32	34491	2	2	0	0	240	24990	291
	1101	1	32	34491	2	2	0	0	240	24990	291
	1102	1	32	34491	2	2	0	0	240	24990	291
	1103	1	33	34491	2	2	0	0	240	24990	291
	1104	1	33	34491	2	2	0	0	240	24990	291
	1105	1	33	34491	2	3	0	0	240	24989	291
	1106	1	34	34490	2	3	0	0	240	24988	292
	1107	1	34	34490	2	3	0	0	240	24988	292
	1108	1	34	34490	3	3	0	0	240	24987	292
	1109	1	35	34490	3	2	1	0	240	24987	292
	1110	1	35	34489	3	2	1	0	240	24986	293
	1111	1	35	34489	3	3	1	0	240	24985	293
	1112	1	36	34489	4	3	1	0	240	24984	293
	1113	1	36	34489	5	3	1	0	240	24983	293
	1114	1	36	34489	6	2	2	0	240	24982	293
	1115	1	37	34489	6	2	2	0	240	24982	293
	1116	1	37	34489	6	2	2	0	240	24982	293
	1117	1	37	34489	7	3	2	0	240	24980	293
	1118	1	38	34489	7	2	3	0	240	24980	293
	1119	1	38	34489	7	2	3	0	240	24980	293
	1120	1	38	34489	9	4	3	0	240	24976	293
	1121	1	39	34490	9	4	3	0	240	24976	293
	1122	1	39	34489	9	4	3	0	240	24976	294
	1123	1	39	34489	10	4	4	0	240	24974	294
	1124	1	40	34488	9	5	4	0	240	24973	295
	1125	1	40	34488	8	6	4	0	240	24973	295
	1126	1	40	34488	10	6	4	0	240	24971	295
	1127	1	41	34487	10	6	4	0	240	24970	296
	1128	1	41	34487	10	6	4	0	240	24970	296
	1129	1	41	34487	10	7	4	0	240	24969	296
	1130	1	42	34487	10	7	4	0	240	24969	296
	1131	1	42	34487	11	7	4	0	240	24968	296
	1132	1	42	34486	11	10	7	0	240	24962	297
	1133	1	43	34486	14	9	7	0	240	24960	297
	1134	1	43	34486	14	9	7	0	240	24960	297
	1135	1	43	34485	20	11	7	0	240	24951	298
	1136	1	44	34485	20	11	7	0	240	24951	298
	1137	1	44	34485	20	10	8	0	240	24951	298
	1138	1	44	34485	23	10	9	0	240	24947	298
	1139	1	45	34485	23	10	9	0	240	24947	298
	1140	1	45	34485	23	10	9	0	240	24947	298
	1141	1	45	34485	26	9	10	0	240	24944	298
	1142	1	46	34485	26	9	10	0	240	24944	298
	1143	1	46	34485	25	10	10	0	240	24944	298
	1144	1	46	34485	35	15	10	0	240	24929	298
	1145	1	47	34484	32	18	9	0	240	24929	298
	1146	1	47	34483	32	18	9	0	240	24928	299
	1147	1	47	34483	32	23	13	0	240	24919	299
	1148	1	48	34483	34	23	13	0	240	24919	299
	1149	1	48	34483	42	23	13	0	240	24911	299
	1150	1	48	34483	45	22	14	0	240	24908	299
	1151	1	1	34482	47	21	15	0	240	24905	300
	1152	1	1	34482	47	21	15	0	240	24905	300
	1153	1	1	34481	46	26	20	0	240	24895	301
	1154	1	2	34480	46	26	20	0	240	24894	302
	1155	1	2	34480	46	26	20	0	240	24894	302
	1156	1	2	34480	56	29	24	0	240	24877	302
	1157	1	3	34479	55	29	25	0	240	24876	303
	1158	1	3	34476	52	32	24	0	241	24875	305
	1159	1	3	34475	60	41	26	0	241	24855	306
	1160	1	4	34474	59	42	25	0	241	24855	307
	1161	1	4	34474	57	43	26	0	241	24855	307
	1162	1	4	34473	69	45	30	0	241	24837	308
	1163	1	5	34472	68	45	31	0	241	24837	309
	1164	1	5	34472	65	47	32	0	241	24837	309
	1165	1	5	34471	69	52	36	0	241	24823	310
	1166	1	6	34470	68	53	36	0	241	24822	311
	1167	1	6	34470	76	53	36	0	241	24814	311
	1168	1	6	34470	72	56	45	0	241	24806	311
	1169	1	7	34470	88	55	46	0	241	24790	311
	1170	1	7	34469	88	53	48	0	241	24789	312
	1171	1	7	34469	92	65	57	0	241	24764	312
	1172	1	8	34467	92	63	59	0	241	24763	314
	1173	1	8	34467	92	61	61	0	241	24763	314
	1174	1	8	34467	90	71	69	0	241	24747	314
	1175	1	9	34467	90	71	69	0	241	24747	314
	1176	1	9	34467	87	74	69	0	241	24747	314
	1177	1	9	34467	100	78	72	0	241	24727	314
	1178	1	10	34467	94	83	73	0	241	24727	314
	1179	1	10	34467	90	85	75	0	241	24727	314
	1180	1	10	34467	114	87	81	0	241	24695	314
	1181	1	11	34467	106	95	80	0	241	24696	314
	1182	1	11	34467	105	94	82	0	241	24696	314
	1183	1	11	34468	111	96	92	0	241	24678	314
	1184	1	12	34468	109	98	91	0	241	24679	314
	1185	1	12	34468	123	97	91	0	241	24666	314
	1186	1	12	34467	106	113	100	0	241	24657	315
	1187	1	13	34467	120	112	100	0	241	24644	315
	1188	1	13	34467	120	110	101	0	241	24645	315
	1189	1	13	34468	124	109	122	0	241	24621	315
	1190	1	14	34467	124	106	125	0	241	24620	316
	1191	1	14	34467	124	105	126	0	241	24620	316
	1192	1	14	34466	115	118	132	0	241	24609	317
	1193	1	15	34465	115	117	132	0	241	24609	318
	1194	1	15	34465	113	118	131	0	241	24611	318
	1195	1	15	34465	99	118	142	0	241	24614	318
	1196	1	16	34465	95	117	146	0	241	24615	318
	1197	1	16	34464	88	122	147	0	241	24616	319
	1198	1	16	34464	85	116	161	0	241	24611	319
	1199	1	17	34464	78	120	164	0	241	24611	319
	1200	1	17	34464	73	125	162	0	241	24613	319
	1201	1	17	34464	59	131	169	0	241	24614	319
	1202	1	18	34464	57	131	171	0	241	24614	319
	1203	1	18	34463	63	128	173	0	241	24608	320
	1204	1	18	34463	50	123	190	0	241	24609	320
	1205	1	19	34462	52	122	190	0	241	24607	320
	1206	1	19	34461	52	120	191	0	241	24607	321
	1207	1	19	34461	47	111	208	0	241	24604	321
	1208	1	20	34461	47	106	213	0	241	24604	321
	1209	1	20	34461	47	103	214	0	241	24606	321
	1210	1	20	34461	46	96	216	0	241	24612	321
	1211	1	21	34461	45	94	218	0	241	24613	321
	1212	1	21	34461	44	95	217	0	241	24614	321
	1213	1	21	34461	38	82	217	0	241	24633	321
	1214	1	22	34461	36	83	217	0	241	24634	321
	1215	1	22	34461	32	83	221	0	241	24634	321
	1216	1	22	34461	23	84	208	0	241	24655	321
	1217	1	23	34461	23	81	208	0	241	24658	321
	1218	1	23	34460	22	79	209	0	242	24659	321
	1219	1	23	34458	19	66	212	0	242	24671	323
	1220	1	24	34458	19	65	210	0	242	24674	323
	1221	1	24	34456	21	63	211	0	242	24672	325
	1222	1	24	34456	15	51	210	0	242	24691	325
	1223	1	25	34456	15	50	207	0	242	24695	325
	1224	1	25	34456	15	49	206	0	242	24697	325
	1225	1	25	34455	13	40	196	0	243	24717	325
	1226	1	26	34454	13	40	191	0	243	24721	326
	1227	1	26	34454	13	40	190	0	243	24722	326
	1228	1	26	34454	14	36	178	0	243	24737	326
	1229	1	27	34454	14	34	178	0	243	24739	326
	1230	1	27	34453	13	35	175	0	243	24741	327
	1231	1	27	34453	10	26	158	0	243	24770	327
	1232	1	28	34453	10	26	158	0	243	24770	327
	1233	1	28	34453	9	26	158	0	243	24771	327
	1234	1	28	34453	6	23	145	0	243	24790	327
	1235	1	29	34453	6	23	140	0	243	24795	327
	1236	1	29	34453	6	22	140	0	243	24796	327
	1237	1	29	34453	3	20	127	0	243	24814	327
	1238	1	30	34453	3	20	125	0	243	24816	327
	1239	1	30	34453	3	20	123	0	243	24818	327
	1240	1	30	34453	2	15	118	0	243	24829	327
	1241	1	31	34453	2	15	115	0	243	24832	327
	1242	1	31	34453	2	14	112	0	243	24836	327
	1243	1	31	34453	0	7	106	0	243	24851	327
	1244	1	32	34452	0	7	106	0	243	24851	328
	1245	1	32	34452	0	7	102	0	243	24855	328
	1246	1	32	34452	0	5	82	0	243	24877	328
	1247	1	33	34451	0	5	82	0	243	24877	329
	1248	1	33	34451	0	4	82	0	243	24878	329
	1249	1	33	34451	0	3	66	0	243	24895	329
	1250	1	34	34451	0	3	64	0	243	24897	329
	1251	1	34	34451	0	3	63	0	243	24898	329
	1252	1	34	34451	0	3	48	0	243	24913	329
	1253	1	35	34451	0	3	46	0	243	24915	329
	1254	1	35	34451	0	3	46	0	243	24915	329
	1255	1	35	34451	0	1	41	0	243	24921	330
	1256	1	36	34451	2	1	41	0	243	24921	330
	1257	1	36	34451	2	1	40	0	243	24922	330
	1258	1	36	34450	2	0	33	0	243	24929	331
	1259	1	37	34450	2	0	33	0	243	24929	331
	1260	1	37	34449	2	0	33	0	243	24928	332
	1261	1	37	34448	2	0	26	0	243	24934	333
	1262	1	38	34448	2	0	26	0	243	24934	333
	1263	1	38	34447	2	0	26	0	243	24933	334
	1264	1	38	34447	2	0	18	0	243	24941	334
	1265	1	39	34447	1	1	18	0	243	24941	334
	1266	1	39	34447	1	1	17	0	243	24942	334
	1267	1	39	34446	1	1	12	0	243	24947	335
	1268	1	40	34445	0	2	12	0	243	24946	336
	1269	1	40	34445	0	2	11	0	243	24947	336
	1270	1	40	34445	0	2	7	0	243	24951	336
	1271	1	41	34444	0	2	7	0	243	24951	337
	1272	1	41	34444	0	2	6	0	243	24952	337
	1273	1	41	34444	0	2	3	0	243	24955	337
	1274	1	42	34444	0	1	4	0	243	24955	337
	1275	1	42	34444	0	1	4	0	243	24955	337
	1276	1	42	34444	0	1	4	0	243	24955	337
	1277	1	43	34444	0	1	4	0	243	24955	337
	1278	1	43	34444	0	1	4	0	243	24955	337
	1279	1	43	34444	0	1	2	0	243	24957	337
	1280	1	44	34443	0	1	2	0	243	24956	338
	1281	1	44	34443	0	1	2	0	243	24956	338
	1282	1	44	34443	0	1	2	0	243	24956	338
	1283	1	45	34443	0	0	3	0	243	24956	338
	1284	1	45	34442	0	0	3	0	243	24955	339
	1285	1	45	34442	0	0	2	0	243	24956	339
	1286	1	46	34442	0	0	2	0	243	24956	339
	1287	1	46	34442	0	0	2	0	243	24956	339
	1288	1	46	34442	0	0	2	0	243	24956	339
	1289	1	47	34442	0	0	2	0	243	24956	339
	1290	1	47	34442	0	0	2	0	243	24956	339
	1291	1	47	34441	0	0	2	0	243	24956	340
	1292	1	48	34441	0	0	2	0	243	24956	340
	1293	1	48	34441	0	0	2	0	243	24956	340
	1294	1	48	34441	0	0	2	0	243	24956	340
	1295	1	1	34441	0	0	2	0	243	24956	340
	1296	1	1	34441	0	0	2	0	243	24956	340
	1297	1	1	34440	0	0	2	0	243	24956	341
	1298	1	2	34440	0	0	2	0	243	24956	341
	1299	1	2	34440	0	0	2	0	243	24956	341
	1300	1	2	34440	0	0	2	0	243	24956	341
	1301	1	3	34440	0	0	1	0	243	24957	341
	1302	1	3	34439	0	0	1	0	243	24957	342
	1303	1	3	34439	0	0	1	0	243	24957	342
	1304	1	4	34439	0	0	1	0	243	24957	342
	1305	1	4	34439	0	0	1	0	243	24957	342
	1306	1	4	34439	0	0	1	0	243	24957	342
	1307	1	5	34439	0	0	0	0	243	24958	342
	1308	1	5	34439	0	0	0	0	243	24958	342
	1309	1	5	34439	0	0	0	0	243	24958	342
	1310	1	6	34440	0	0	0	0	243	24958	342
	1311	1	6	34439	0	0	0	0	243	24957	343
	1312	1	6	34438	0	0	0	0	243	24957	344
	1313	1	7	34438	0	0	0	0	243	24957	344
	1314	1	7	34439	0	0	0	0	243	24957	344
	1315	1	7	34439	0	0	0	0	243	24957	344
	1316	1	8	34439	0	0	0	0	243	24957	344
	1317	1	8	34439	0	0	0	0	243	24957	344
	1318	1	8	34440	0	0	0	0	243	24957	344
	1319	1	9	34440	0	0	0	0	243	24957	344
	1320	1	9	34440	0	0	0	0	243	24956	345
	1321	1	9	34439	0	0	0	0	243	24955	346
	1322	1	10	34439	0	0	0	0	243	24955	346
	1323	1	10	34439	0	0	0	0	243	24955	346
	1324	1	10	34438	0	0	0	0	243	24954	347
	1325	1	11	34438	0	0	0	0	243	24954	347
	1326	1	11	34437	0	0	0	0	243	24954	348
	1327	1	11	34436	0	0	0	0	243	24954	349
	1328	1	12	34436	0	0	0	0	243	24954	349
	1329	1	12	34436	0	0	0	0	243	24954	349
	1330	1	12	34436	0	0	0	0	243	24954	349
	1331	1	13	34436	0	0	0	0	243	24954	349
	1332	1	13	34436	0	0	0	0	243	24954	349
	1333	1	13	34434	0	0	0	0	243	24952	351
	1334	1	14	34434	0	0	0	0	243	24952	351
	1335	1	14	34433	0	0	0	0	243	24951	352
	1336	1	14	34433	0	0	0	0	243	24951	352
	1337	1	15	34433	0	0	0	0	243	24951	352
	1338	1	15	34433	0	0	0	0	243	24951	352
	1339	1	15	34434	0	0	0	0	243	24951	352
	1340	1	16	34433	0	0	0	0	243	24951	353
	1341	1	16	34433	0	0	0	0	243	24951	353
	1342	1	16	34433	0	0	0	0	243	24951	353
	1343	1	17	34433	0	0	0	0	243	24951	353
	1344	1	17	34432	0	0	0	0	243	24950	354
	1345	1	17	34432	0	0	0	0	243	24950	354
	1346	1	18	34433	0	0	0	0	243	24950	354
	1347	1	18	34433	0	0	0	0	243	24950	354
	1348	1	18	34433	0	0	0	0	243	24950	354
	1349	1	19	34433	0	0	0	0	243	24950	354
	1350	1	19	34433	0	0	0	0	243	24950	354
	1351	1	19	34433	0	0	0	0	243	24950	354
	1352	1	20	34433	0	0	0	0	243	24950	354
	1353	1	20	34433	0	0	0	0	243	24950	354
	1354	1	20	34433	0	0	0	0	243	24950	354
	1355	1	21	34433	0	0	0	0	243	24950	354
	1356	1	21	34433	0	0	0	0	243	24950	354
	1357	1	21	34433	0	0	0	0	243	24950	354
	1358	1	22	34433	0	0	0	0	243	24950	354
	1359	1	22	34431	0	0	0	0	243	24949	356
	1360	1	22	34432	0	0	0	0	243	24949	356
	1361	1	23	34432	0	0	0	0	243	24949	356
	1362	1	23	34432	0	0	0	0	243	24949	356
	1363	1	23	34432	0	0	0	0	243	24949	356
	1364	1	24	34432	0	0	0	0	243	24949	356
	1365	1	24	34432	0	0	0	0	243	24949	356
	1366	1	24	34432	0	0	0	0	243	24949	356
	1367	1	25	34432	0	0	0	0	243	24949	356
	1368	1	25	34432	0	0	0	0	243	24949	356
	1369	1	25	34432	0	0	0	0	243	24949	356
	1370	1	26	34432	0	0	0	0	243	24949	356
	1371	1	26	34432	0	0	0	0	243	24949	356
	1372	1	26	34432	0	0	0	0	243	24949	356
	1373	1	27	34432	0	0	0	0	243	24949	356
	1374	1	27	34432	0	0	0	0	243	24949	356
	1375	1	27	34432	0	0	0	0	243	24949	356
	1376	1	28	34432	0	0	0	0	243	24949	356
	1377	1	28	34431	0	0	0	0	243	24949	357
	1378	1	28	34432	0	0	0	0	243	24949	357
	1379	1	29	34432	0	0	0	0	243	24949	357
	1380	1	29	34432	0	0	0	0	243	24949	357
	1381	1	29	34432	0	0	0	0	243	24949	357
	1382	1	30	34432	0	0	0	0	243	24949	357
	1383	1	30	34432	0	0	0	0	243	24949	357
	1384	1	30	34432	0	0	0	0	243	24949	357
	1385	1	31	34432	0	0	0	0	243	24949	357
	1386	1	31	34432	0	0	0	0	243	24949	357
	1387	1	31	34432	0	0	0	0	243	24949	357
	1388	1	32	34432	0	0	0	0	243	24949	357
	1389	1	32	34431	0	0	0	0	243	24948	358
	1390	1	32	34432	0	0	0	0	243	24948	359
	1391	1	33	34431	0	0	0	0	243	24948	360
	1392	1	33	34431	0	0	0	0	243	24948	360
	1393	1	33	34430	0	0	0	0	243	24947	361
	1394	1	34	34430	0	0	0	0	243	24947	361
	1395	1	34	34430	0	0	0	0	243	24947	361
	1396	1	34	34430	0	0	0	0	243	24947	361
	1397	1	35	34428	0	0	0	0	243	24946	363
	1398	1	35	34428	0	0	0	0	243	24946	363
	1399	1	35	34427	0	0	0	0	243	24946	364
	1400	1	36	34427	0	0	0	0	243	24946	364
	1401	1	36	34427	0	0	0	0	243	24946	364
	1402	1	36	34428	0	0	0	0	243	24946	364
	1403	1	37	34428	0	0	0	0	243	24946	364
	1404	1	37	34427	0	0	0	0	243	24945	365
	1405	1	37	34427	0	0	0	0	243	24944	366
	1406	1	38	34426	0	0	0	0	243	24943	367
	1407	1	38	34425	0	0	0	0	243	24942	368
	1408	1	38	34425	0	0	0	0	243	24942	368
	1409	1	39	34425	0	0	0	0	243	24942	368
	1410	1	39	34425	0	0	0	0	243	24942	368
	1411	1	39	34425	0	0	0	0	243	24942	368
	1412	1	40	34424	0	0	0	0	243	24941	368
	1413	1	40	34423	0	0	0	0	243	24940	369
	1414	1	40	34423	0	0	0	0	243	24940	369
	1415	1	41	34424	0	0	0	0	243	24940	369
	1416	1	41	34424	0	0	0	0	243	24940	369
	1417	1	41	34424	0	0	0	0	243	24940	369
	1418	1	42	34424	0	0	0	0	243	24940	369
	1419	1	42	34424	0	0	0	0	243	24940	369
	1420	1	42	34424	0	0	0	0	243	24940	369
	1421	1	43	34424	0	0	0	0	243	24940	369
	1422	1	43	34424	0	0	0	0	243	24940	369
	1423	1	43	34424	0	0	0	0	243	24940	369
	1424	1	44	34424	0	0	0	0	243	24940	369
	1425	1	44	34424	0	0	0	0	243	24940	369
	1426	1	44	34424	0	0	0	0	243	24940	369
	1427	1	45	34425	0	0	0	0	243	24940	369
	1428	1	45	34425	0	0	0	0	243	24940	369
	1429	1	45	34426	0	0	0	0	243	24940	369
	1430	1	46	34426	0	0	0	0	243	24940	369
	1431	1	46	34426	0	0	0	0	243	24940	369
	1432	1	46	34425	0	0	0	0	243	24939	370
	1433	1	47	34424	0	0	0	0	243	24938	371
	1434	1	47	34424	0	0	0	0	243	24938	371
	1435	1	47	34424	0	0	0	0	243	24938	371
	1436	1	48	34424	0	0	0	0	243	24938	371
	1437	1	48	34423	0	0	0	0	243	24937	372
	1438	1	48	34422	0	0	0	0	243	24936	373
	1439	1	1	34422	0	0	0	0	243	24936	373
	1440	1	1	34422	0	0	0	0	243	24936	373
	1441	1	1	34421	0	0	0	0	243	24935	374
	1442	1	2	34420	0	0	0	0	243	24935	375
	1443	1	2	34420	0	0	0	0	243	24935	375
	1444	1	2	34420	0	0	0	0	243	24935	375
	1445	1	3	34420	0	0	0	0	243	24935	375
	1446	1	3	34420	0	0	0	0	243	24935	375
	1447	1	3	34420	0	0	0	0	243	24935	375
	1448	1	4	34419	0	0	0	0	243	24934	376
	1449	1	4	34418	0	0	0	0	243	24933	377
	1450	1	4	34418	0	0	0	0	243	24933	377
	1451	1	5	34418	0	0	0	0	243	24933	377
	1452	1	5	34418	0	0	0	0	243	24933	377
	1453	1	5	34418	0	0	0	0	243	24933	377
	1454	1	6	34418	0	0	0	0	243	24933	377
	1455	1	6	34418	0	0	0	0	243	24933	377
	1456	1	6	34418	0	0	0	0	243	24933	377
	1457	1	7	34418	0	0	0	0	243	24933	377
	1458	1	7	34418	0	0	0	0	243	24933	377
	1459	1	7	34418	0	0	0	0	243	24933	377
	1460	1	8	34418	0	0	0	0	243	24933	377
	1461	1	8	34415	0	0	0	0	243	24931	379
	1462	1	8	34415	0	0	0	0	243	24931	379
	1463	1	9	34415	0	0	0	0	243	24931	379
	1464	1	9	34414	0	0	0	0	243	24930	380
	1465	1	9	34414	0	0	0	0	243	24930	380
	1466	1	10	34414	0	0	0	0	243	24930	380
	1467	1	10	34413	0	0	0	0	243	24929	381
	1468	1	10	34413	0	0	0	0	243	24929	381
	1469	1	11	34412	0	0	0	0	243	24928	382
	1470	1	11	34412	0	0	0	0	243	24928	382
	1471	1	11	34412	0	0	0	0	243	24928	382
	1472	1	12	34412	0	0	0	0	243	24928	382
	1473	1	12	34412	0	0	0	0	243	24928	382
	1474	1	12	34411	0	0	0	0	243	24928	382
	1475	1	13	34411	0	0	0	0	243	24928	382
	1476	1	13	34411	0	0	0	0	243	24928	382
	1477	1	13	34411	0	0	0	0	243	24928	382
	1478	1	14	34411	0	0	0	0	243	24928	382
	1479	1	14	34410	0	0	0	0	243	24927	383
	1480	1	14	34410	0	0	0	0	243	24927	383
	1481	1	15	34410	0	0	0	0	243	24927	383
	1482	1	15	34409	0	0	0	0	243	24926	384
	1483	1	15	34409	0	0	0	0	243	24926	384
	1484	1	16	34409	0	0	0	0	243	24926	384
	1485	1	16	34408	0	0	0	0	243	24926	385
	1486	1	16	34408	0	0	0	0	243	24926	385
	1487	1	17	34408	0	0	0	0	243	24926	385
	1488	1	17	34408	0	0	0	0	243	24926	385
	1489	1	17	34408	0	0	0	0	243	24926	385
	1490	1	18	34407	0	0	0	0	243	24926	386
	1491	1	18	34407	0	0	0	0	243	24926	386
	1492	1	18	34407	0	0	0	0	243	24926	386
	1493	1	19	34407	0	0	0	0	243	24925	387
	1494	1	19	34407	0	0	0	0	243	24925	387
	1495	1	19	34406	0	0	0	0	243	24925	387
	1496	1	20	34406	0	0	0	0	243	24925	387
	1497	1	20	34406	0	0	0	0	243	24925	387
	1498	1	20	34406	0	0	0	0	243	24925	387
	1499	1	21	34406	0	0	0	0	243	24925	387
	1500	1	21	34406	0	0	0	0	243	24925	387
	1501	1	21	34406	0	0	0	0	243	24925	387
	1502	1	22	34406	0	0	0	0	243	24925	387
	1503	1	22	34406	0	0	0	0	243	24925	387
	1504	1	22	34406	0	0	0	0	243	24925	387
	1505	1	23	34406	0	0	0	0	243	24925	387
	1506	1	23	34406	0	0	0	0	243	24925	387
	1507	1	23	34406	0	0	0	0	243	24925	387
	1508	1	24	34406	0	0	0	0	243	24925	387
	1509	1	24	34406	0	0	0	0	243	24925	387
	1510	1	24	34406	0	0	0	0	243	24925	387
	1511	1	25	34406	0	0	0	0	243	24925	387
	1512	1	25	34406	0	0	0	0	243	24925	387
	1513	1	25	34406	0	0	0	0	243	24925	387
	1514	1	26	34405	0	0	0	0	243	24924	388
	1515	1	26	34405	0	0	0	0	243	24924	388
	1516	1	26	34405	0	0	0	0	243	24924	388
	1517	1	27	34404	0	0	0	0	243	24923	389
	1518	1	27	34404	0	0	0	0	243	24923	389
	1519	1	27	34403	0	0	0	0	243	24922	390
	1520	1	28	34403	0	0	0	0	243	24922	390
	1521	1	28	34403	0	0	0	0	243	24922	390
	1522	1	28	34403	0	0	0	0	243	24922	390
	1523	1	29	34403	0	0	0	0	243	24922	390
	1524	1	29	34403	0	0	0	0	243	24922	390
	1525	1	29	34402	0	0	0	0	243	24921	391
	1526	1	30	34402	0	0	0	0	243	24921	391
	1527	1	30	34402	0	0	0	0	243	24921	391
	1528	1	30	34402	0	0	0	0	243	24921	391
	1529	1	31	34402	0	0	0	0	243	24921	391
	1530	1	31	34402	0	0	0	0	243	24921	391
	1531	1	31	34402	0	0	0	0	243	24921	391
	1532	1	32	34402	0	0	0	0	243	24921	391
	1533	1	32	34402	0	0	0	0	243	24921	391
	1534	1	32	34401	0	0	0	0	243	24920	392
	1535	1	33	34401	0	0	0	0	243	24920	392
	1536	1	33	34400	0	0	0	0	243	24920	393
	1537	1	33	34399	0	0	0	0	243	24919	394
	1538	1	34	34399	0	0	0	0	243	24919	394
	1539	1	34	34400	0	0	0	0	243	24919	394
	1540	1	34	34400	0	0	0	0	243	24919	395
	1541	1	35	34400	0	0	0	0	243	24919	395
	1542	1	35	34400	0	0	0	0	243	24919	395
	1543	1	35	34400	0	0	0	0	243	24919	395
	1544	1	36	34399	0	0	0	0	243	24918	396
	1545	1	36	34399	0	0	0	0	243	24918	396
	1546	1	36	34399	0	0	0	0	243	24918	396
	1547	1	37	34398	0	0	0	0	243	24917	397
	1548	1	37	34398	0	0	0	0	243	24917	397
	1549	1	37	34398	0	0	0	0	243	24917	397
	1550	1	38	34398	0	0	0	0	243	24917	397
	1551	1	38	34398	0	0	0	0	243	24917	397
	1552	1	38	34398	0	0	0	0	243	24917	397
	1553	1	39	34398	0	0	0	0	243	24917	397
	1554	1	39	34398	0	0	0	0	243	24917	397
	1555	1	39	34398	0	0	0	0	243	24917	397
	1556	1	40	34397	0	0	0	0	243	24916	398
	1557	1	40	34397	0	0	0	0	243	24916	398
	1558	1	40	34397	0	0	0	0	243	24916	398
	1559	1	41	34396	0	0	0	0	243	24916	399
	1560	1	41	34394	0	0	0	0	243	24915	401
	1561	1	41	34395	0	0	0	0	243	24915	401
	1562	1	42	34395	0	0	0	0	243	24915	401
	1563	1	42	34395	0	0	0	0	243	24915	401
	1564	1	42	34395	0	0	0	0	243	24915	401
	1565	1	43	34395	0	0	0	0	243	24915	401
	1566	1	43	34395	0	0	0	0	243	24915	401
	1567	1	43	34394	0	0	0	0	243	24914	402
	1568	1	44	34394	0	0	0	0	243	24914	402
	1569	1	44	34394	0	0	0	0	243	24914	402
	1570	1	44	34393	0	0	0	0	243	24913	403
	1571	1	45	34393	0	0	0	0	243	24913	403
	1572	1	45	34393	0	0	0	0	243	24913	403
	1573	1	45	34392	0	0	0	0	243	24912	404
	1574	1	46	34392	0	0	0	0	243	24912	404
	1575	1	46	34392	0	0	0	0	243	24912	404
	1576	1	46	34392	0	0	0	0	243	24912	404
	1577	1	47	34392	0	0	0	0	243	24912	404
	1578	1	47	34392	0	0	0	0	243	24912	404
	1579	1	47	34392	0	0	0	0	243	24912	404
	1580	1	48	34391	0	0	0	0	243	24911	405
	1581	1	48	34391	0	0	0	0	243	24911	405
	1582	1	48	34391	0	0	0	0	243	24911	405
	1583	1	1	34391	0	0	0	0	243	24911	405
	1584	1	1	34390	0	0	0	0	243	24910	406
	1585	1	1	34390	0	0	0	0	243	24910	406
	1586	1	2	34390	0	0	0	0	243	24910	406
	1587	1	2	34390	0	0	0	0	243	24910	406
	1588	1	2	34390	0	0	0	0	243	24910	406
	1589	1	3	34390	0	0	0	0	243	24910	406
	1590	1	3	34390	0	0	0	0	243	24910	406
	1591	1	3	34389	0	0	0	0	243	24909	407
	1592	1	4	34388	0	0	0	0	243	24908	408
	1593	1	4	34388	0	0	0	0	243	24908	408
	1594	1	4	34388	0	0	0	0	243	24908	408
	1595	1	5	34388	0	0	0	0	243	24908	408
	1596	1	5	34388	0	0	0	0	243	24908	408
	1597	1	5	34388	0	0	0	0	243	24908	408
	1598	1	6	34386	0	0	0	0	243	24906	410
	1599	1	6	34385	0	0	0	0	243	24905	411
	1600	1	6	34385	0	0	0	0	243	24905	411
	1601	1	7	34384	0	0	0	0	243	24904	412
	1602	1	7	34385	0	0	0	0	243	24904	412
	1603	1	7	34385	0	0	0	0	243	24904	412
	1604	1	8	34385	0	0	0	0	243	24904	412
	1605	1	8	34385	0	0	0	0	243	24904	412
	1606	1	8	34384	0	0	0	0	243	24903	412
	1607	1	9	34385	0	0	0	0	243	24903	412
	1608	1	9	34385	0	0	0	0	243	24903	412
	1609	1	9	34384	0	0	0	0	243	24903	413
	1610	1	10	34384	0	0	0	0	243	24903	413
	1611	1	10	34384	0	0	0	0	243	24903	413
	1612	1	10	34384	0	0	0	0	243	24903	413
	1613	1	11	34383	0	0	0	0	243	24903	414
	1614	1	11	34383	0	0	0	0	243	24903	414
	1615	1	11	34383	0	0	0	0	243	24903	414
	1616	1	12	34382	0	0	0	0	243	24902	414
	1617	1	12	34382	0	0	0	0	243	24902	414
	1618	1	12	34382	0	0	0	0	243	24902	414
	1619	1	13	34382	0	0	0	0	243	24902	414
1	1620	2	13	34382	0	0	0	0	243	24902	414
	1621	2	13	34382	0	0	0	0	243	24902	414
	1622	2	14	34382	0	0	0	0	243	24902	414
	1623	2	14	34380	0	0	0	0	243	24901	416
	1624	2	14	34380	0	0	0	0	243	24901	416
	1625	2	15	34380	0	0	0	0	243	24901	416
	1626	2	15	34380	0	0	0	0	243	24901	416
	1627	2	15	34380	0	0	0	0	243	24901	416
	1628	2	16	34380	0	0	0	0	243	24901	416
	1629	2	16	34379	0	0	0	0	243	24901	417
	1630	2	16	34378	0	0	0	0	243	24900	418
	1631	2	17	34377	0	0	0	0	243	24899	419
	1632	2	17	34376	0	0	0	0	243	24898	420
	1633	2	17	34376	0	0	0	0	243	24898	420
	1634	2	18	34376	0	0	0	0	243	24898	420
	1635	2	18	34376	0	0	0	0	243	24898	420
	1636	2	18	34374	0	0	0	0	243	24897	421
	1637	2	19	34374	0	0	0	0	243	24897	421
	1638	2	19	34372	0	0	0	0	243	24895	423
	1639	2	19	34372	0	0	0	0	243	24895	423
	1640	2	20	34372	0	0	0	0	243	24895	423
	1641	2	20	34372	0	0	0	0	243	24895	423
	1642	2	20	34372	0	0	0	0	243	24895	423
	1643	2	21	34372	0	0	0	0	243	24895	423
	1644	2	21	34372	0	0	0	0	243	24895	423
	1645	2	21	34372	0	0	0	0	243	24895	423
	1646	2	22	34372	0	0	0	0	243	24895	423
	1647	2	22	34372	0	0	0	0	243	24895	423
	1648	2	22	34371	0	0	0	0	243	24894	424
	1649	2	23	34371	0	0	0	0	243	24894	424
	1650	2	23	34371	0	0	0	0	243	24894	424
	1651	2	23	34370	0	0	0	0	243	24894	425
	1652	2	24	34371	0	0	0	0	243	24894	425
	1653	2	24	34371	0	0	0	0	243	24894	425
	1654	2	24	34371	0	0	0	0	243	24894	425
	1655	2	25	34371	0	0	0	0	243	24894	425
	1656	2	25	34371	0	0	0	0	243	24894	425
	1657	2	25	34371	0	0	0	0	243	24894	425
	1658	2	26	34371	0	0	0	0	243	24894	425
	1659	2	26	34371	0	0	0	0	243	24894	425
	1660	2	26	34371	0	0	0	0	243	24894	425
	1661	2	27	34370	0	0	0	0	243	24893	426
	1662	2	27	34370	0	0	0	0	243	24893	426
	1663	2	27	34370	0	0	0	0	243	24893	426
	1664	2	28	34370	0	0	0	0	243	24893	426
	1665	2	28	34369	0	0	0	0	243	24892	427
	1666	2	28	34369	0	0	0	0	243	24892	427
	1667	2	29	34369	0	0	0	0	243	24892	427
	1668	2	29	34369	0	0	0	0	243	24892	427
	1669	2	29	34369	0	0	0	0	243	24892	427
	1670	2	30	34369	0	0	0	0	243	24892	427
	1671	2	30	34369	0	0	0	0	243	24892	427
	1672	2	30	34369	0	0	0	0	243	24892	427
	1673	2	31	34369	0	0	0	0	243	24891	428
	1674	2	31	34369	0	0	0	0	243	24891	428
	1675	2	31	34369	0	0	0	0	243	24891	428
	1676	2	32	34369	0	0	0	0	243	24891	428
	1677	2	32	34369	0	0	0	0	243	24891	428
	1678	2	32	34369	0	0	0	0	243	24890	428
	1679	2	33	34368	0	0	0	0	243	24890	429
	1680	2	33	34368	0	0	0	0	243	24890	429
	1681	2	33	34369	0	0	0	0	243	24890	429
	1682	2	34	34369	0	0	0	0	243	24890	429
	1683	2	34	34369	0	0	0	0	243	24890	429
	1684	2	34	34369	0	0	0	0	243	24890	429
	1685	2	35	34369	0	0	0	0	243	24890	429
	1686	2	35	34367	0	0	0	0	243	24889	431
	1687	2	35	34368	0	0	0	0	243	24889	431
	1688	2	36	34368	0	0	0	0	243	24889	431
	1689	2	36	34368	0	0	0	0	243	24889	431
	1690	2	36	34368	0	0	0	0	243	24889	431
	1691	2	37	34368	0	0	0	0	243	24889	431
	1692	2	37	34368	0	0	0	0	243	24889	431
	1693	2	37	34368	0	0	0	0	243	24889	431
	1694	2	38	34368	0	0	0	0	243	24889	431
	1695	2	38	34368	0	0	0	0	243	24889	431
	1696	2	38	34367	0	0	0	0	243	24888	432
	1697	2	39	34367	0	0	0	0	243	24888	432
	1698	2	39	34367	0	0	0	0	243	24888	432
	1699	2	39	34367	0	0	0	0	243	24888	432
	1700	2	40	34367	0	0	0	0	243	24888	432
	1701	2	40	34367	0	0	0	0	243	24888	432
	1702	2	40	34367	0	0	0	0	243	24888	432
	1703	2	41	34367	0	0	0	0	243	24888	432
	1704	2	41	34366	0	0	0	0	243	24887	433
	1705	2	41	34366	0	0	0	0	243	24887	433
	1706	2	42	34366	0	0	0	0	243	24887	433
	1707	2	42	34365	0	0	0	0	243	24886	434
	1708	2	42	34365	0	0	0	0	243	24886	434
	1709	2	43	34363	0	0	0	0	243	24884	436
	1710	2	43	34363	0	0	0	0	243	24884	436
	1711	2	43	34363	0	0	0	0	243	24884	436
	1712	2	44	34363	0	0	0	0	243	24884	436
	1713	2	44	34363	0	0	0	0	243	24884	436
	1714	2	44	34363	0	0	0	0	243	24884	436
	1715	2	45	34363	0	0	0	0	243	24884	436
	1716	2	45	34363	0	0	0	0	243	24884	436
	1717	2	45	34363	0	0	0	0	243	24884	436
	1718	2	46	34363	0	0	0	0	243	24884	436
	1719	2	46	34363	0	0	0	0	243	24884	436
	1720	2	46	34363	0	0	0	0	243	24884	436
	1721	2	47	34363	0	0	0	0	243	24884	436
	1722	2	47	34363	0	0	0	0	243	24884	436
	1723	2	47	34362	0	0	0	0	243	24884	437
	1724	2	48	34362	0	0	0	0	243	24884	437
	1725	2	48	34362	0	0	0	0	243	24884	437
	1726	2	48	34362	0	0	0	0	243	24884	437
	1727	2	1	34362	0	0	0	0	243	24884	437
	1728	2	1	34362	0	0	0	0	243	24884	437
	1729	2	1	34361	0	0	0	0	243	24883	438
	1730	2	2	34361	0	0	0	0	243	24883	438
	1731	2	2	34361	0	0	0	0	243	24883	438
	1732	2	2	34361	0	0	0	0	243	24883	438
	1733	2	3	34361	0	0	0	0	243	24883	438
	1734	2	3	34361	0	0	0	0	243	24883	438
	1735	2	3	34361	0	0	0	0	243	24883	438
	1736	2	4	34362	0	0	0	0	243	24883	438
	1737	2	4	34362	0	0	0	0	243	24883	438
	1738	2	4	34362	0	0	0	0	243	24883	438
	1739	2	5	34362	0	0	0	0	243	24883	438
	1740	2	5	34361	0	0	0	0	243	24882	439
	1741	2	5	34359	0	0	0	0	243	24881	441
	1742	2	6	34359	0	0	0	0	243	24881	441
	1743	2	6	34358	0	0	0	0	243	24881	442
	1744	2	6	34357	0	0	0	0	243	24881	443
	1745	2	7	34356	0	0	0	0	243	24881	444
	1746	2	7	34356	0	0	0	0	243	24881	444
	1747	2	7	34356	0	0	0	0	243	24881	444
	1748	2	8	34356	0	0	0	0	243	24881	444
	1749	2	8	34356	0	0	0	0	243	24881	444
	1750	2	8	34356	0	0	0	0	243	24881	444
	1751	2	9	34356	0	0	0	0	243	24881	444
	1752	2	9	34356	0	0	0	0	243	24881	444
	1753	2	9	34356	0	0	0	0	243	24881	444
	1754	2	10	34357	0	0	0	0	243	24881	444
	1755	2	10	34357	0	0	0	0	243	24881	444
	1756	2	10	34356	0	0	0	0	243	24880	445
	1757	2	11	34356	0	0	0	0	243	24880	445
	1758	2	11	34356	0	0	0	0	243	24880	445
	1759	2	11	34355	0	0	0	0	243	24879	446
	1760	2	12	34355	0	0	0	0	243	24879	446
	1761	2	12	34355	0	0	0	0	243	24879	446
	1762	2	12	34355	0	0	0	0	243	24879	446
	1763	2	13	34356	0	0	0	0	243	24879	446
	1764	2	13	34356	0	0	0	0	243	24879	446
	1765	2	13	34356	0	0	0	0	243	24879	446
	1766	2	14	34355	0	0	0	0	243	24878	447
	1767	2	14	34355	0	0	0	0	243	24878	447
	1768	2	14	34354	0	0	0	0	243	24878	447
	1769	2	15	34354	0	0	0	0	243	24878	447
	1770	2	15	34353	0	0	0	0	243	24877	448
	1771	2	15	34353	0	0	0	0	243	24877	448
	1772	2	16	34352	0	0	0	0	243	24876	449
	1773	2	16	34352	0	0	0	0	243	24876	449
	1774	2	16	34351	0	0	0	0	243	24875	450
	1775	2	17	34351	0	0	0	0	243	24875	450
	1776	2	17	34351	0	0	0	0	243	24875	450
	1777	2	17	34350	0	0	0	0	243	24874	451
	1778	2	18	34350	0	0	0	0	243	24874	451
	1779	2	18	34350	0	0	0	0	243	24874	451
	1780	2	18	34349	0	0	0	0	243	24874	452
	1781	2	19	34349	0	0	0	0	243	24874	452
	1782	2	19	34349	0	0	0	0	243	24874	452
	1783	2	19	34349	0	0	0	0	243	24874	452
	1784	2	20	34348	0	0	0	0	243	24873	453
	1785	2	20	34348	0	0	0	0	243	24873	453
	1786	2	20	34348	0	0	0	0	243	24873	453
	1787	2	21	34348	0	0	0	0	243	24873	453
	1788	2	21	34348	0	0	0	0	243	24873	453
	1789	2	21	34347	0	0	0	0	243	24873	454
	1790	2	22	34347	0	0	0	0	243	24873	454
	1791	2	22	34346	0	0	0	0	243	24872	455
	1792	2	22	34345	0	0	0	0	243	24872	456
	1793	2	23	34345	0	0	0	0	243	24872	456
	1794	2	23	34345	0	0	0	0	243	24872	456
	1795	2	23	34345	0	0	0	0	243	24872	456
	1796	2	24	34345	0	0	0	0	243	24872	456
	1797	2	24	34345	0	0	0	0	243	24872	456
	1798	2	24	34345	0	0	0	0	243	24872	456
	1799	2	25	34345	0	0	0	0	243	24872	456
	1800	2	25	34345	0	0	0	0	243	24872	456
	1801	2	25	34345	0	0	0	0	243	24872	456
	1802	2	26	34346	0	0	0	0	243	24872	456
	1803	2	26	34346	0	0	0	0	243	24872	456
	1804	2	26	34346	0	0	0	0	243	24872	456
	1805	2	27	34346	0	0	0	0	243	24872	456
	1806	2	27	34345	0	0	0	0	243	24871	457
	1807	2	27	34345	0	0	0	0	243	24871	457
	1808	2	28	34344	0	0	0	0	243	24870	458
	1809	2	28	34344	0	0	0	0	243	24870	458
	1810	2	28	34344	0	0	0	0	243	24870	458
	1811	2	29	34344	0	0	0	0	243	24870	458
	1812	2	29	34344	0	0	0	0	243	24870	458
	1813	2	29	34344	0	0	0	0	243	24870	458
	1814	2	30	34344	0	0	0	0	243	24870	458
	1815	2	30	34344	0	0	0	0	243	24870	458
	1816	2	30	34342	0	0	0	0	243	24868	460
	1817	2	31	34341	0	0	0	0	243	24867	460
	1818	2	31	34341	0	0	0	0	243	24867	460
	1819	2	31	34341	0	0	0	0	243	24867	460
	1820	2	32	34341	0	0	0	0	243	24867	460
	1821	2	32	34341	0	0	0	0	243	24867	460
	1822	2	32	34341	0	0	0	0	243	24867	460
	1823	2	33	34340	0	0	0	0	243	24866	461
	1824	2	33	34340	0	0	0	0	243	24866	461
	1825	2	33	34340	0	0	0	0	243	24866	461
	1826	2	34	34340	0	0	0	0	243	24866	461
	1827	2	34	34340	0	0	0	0	243	24866	461
	1828	2	34	34339	0	0	0	0	243	24865	462
	1829	2	35	34339	0	0	0	0	243	24865	462
	1830	2	35	34339	0	0	0	0	243	24865	462
	1831	2	35	34339	0	0	0	0	243	24865	462
	1832	2	36	34339	0	0	0	0	243	24865	462
	1833	2	36	34338	0	0	0	0	243	24864	463
	1834	2	36	34337	0	0	0	0	243	24863	464
	1835	2	37	34337	0	0	0	0	243	24863	464
	1836	2	37	34337	0	0	0	0	243	24863	464
	1837	2	37	34337	0	0	0	0	243	24863	464
	1838	2	38	34337	0	0	0	0	243	24863	464
	1839	2	38	34337	0	0	0	0	243	24863	464
	1840	2	38	34337	0	0	0	0	243	24863	464
	1841	2	39	34337	0	0	0	0	243	24863	464
	1842	2	39	34337	0	0	0	0	243	24863	464
	1843	2	39	34337	0	0	0	0	243	24863	464
	1844	2	40	34337	0	0	0	0	243	24863	464
	1845	2	40	34337	0	0	0	0	243	24863	464
	1846	2	40	34337	0	0	0	0	243	24863	464
	1847	2	41	34336	0	0	0	0	243	24862	465
	1848	2	41	34336	0	0	0	0	243	24862	465
	1849	2	41	34335	0	0	0	0	243	24862	466
	1850	2	42	34334	0	0	0	0	243	24861	467
	1851	2	42	34334	0	0	0	0	243	24861	467
	1852	2	42	34334	0	0	0	0	243	24861	467
	1853	2	43	34334	0	0	0	0	243	24861	467
	1854	2	43	34334	0	0	0	0	243	24861	467
	1855	2	43	34334	0	0	0	0	243	24861	467
	1856	2	44	34334	0	0	0	0	243	24861	467
	1857	2	44	34334	0	0	0	0	243	24861	467
	1858	2	44	34334	0	0	0	0	243	24861	467
	1859	2	45	34334	0	0	0	0	243	24861	467
	1860	2	45	34334	0	0	0	0	243	24861	467
	1861	2	45	34333	0	0	0	0	243	24860	468
	1862	2	46	34333	0	0	0	0	243	24860	468
	1863	2	46	34333	0	0	0	0	243	24860	468
	1864	2	46	34333	0	0	0	0	243	24860	468
	1865	2	47	34333	0	0	0	0	243	24860	468
	1866	2	47	34333	0	0	0	0	243	24860	468
	1867	2	47	34332	0	0	0	0	243	24859	469
	1868	2	48	34332	0	0	0	0	243	24859	469
	1869	2	48	34332	0	0	0	0	243	24859	469
	1870	2	48	34332	0	0	0	0	243	24859	469
	1871	2	1	34332	0	0	0	0	243	24859	469
	1872	2	1	34332	0	0	0	0	243	24859	469
	1873	2	1	34333	0	0	0	0	243	24859	469
	1874	2	2	34332	0	0	0	0	243	24859	470
	1875	2	2	34332	0	0	0	0	243	24859	470
	1876	2	2	34332	0	0	0	0	243	24859	470
	1877	2	3	34333	0	0	0	0	243	24859	470
	1878	2	3	34333	0	0	0	0	243	24859	470
	1879	2	3	34333	0	0	0	0	243	24859	470
	1880	2	4	34331	0	0	0	0	243	24857	472
	1881	2	4	34331	0	0	0	0	243	24857	472
	1882	2	4	34330	0	0	0	0	243	24856	473
	1883	2	5	34330	0	0	0	0	243	24856	473
	1884	2	5	34330	0	0	0	0	243	24856	473
	1885	2	5	34330	0	0	0	0	243	24856	473
	1886	2	6	34330	0	0	0	0	243	24856	473
	1887	2	6	34330	0	0	0	0	243	24856	473
	1888	2	6	34330	0	0	0	0	243	24856	473
	1889	2	7	34330	0	0	0	0	243	24856	473
	1890	2	7	34328	0	0	0	0	243	24854	475
	1891	2	7	34327	0	0	0	0	243	24853	476
	1892	2	8	34327	0	0	0	0	243	24853	476
	1893	2	8	34327	0	0	0	0	243	24853	476
	1894	2	8	34327	0	0	0	0	243	24853	476
	1895	2	9	34327	0	0	0	0	243	24853	476
	1896	2	9	34327	0	0	0	0	243	24853	476
	1897	2	9	34327	0	0	0	0	243	24853	476
	1898	2	10	34327	0	0	0	0	243	24853	476
	1899	2	10	34327	0	0	0	0	243	24853	476
	1900	2	10	34326	0	0	0	0	243	24852	476
	1901	2	11	34327	0	0	0	0	243	24852	476
	1902	2	11	34327	0	0	0	0	243	24852	476
	1903	2	11	34327	0	0	0	0	243	24852	476
	1904	2	12	34327	0	0	0	0	243	24852	476
	1905	2	12	34326	0	0	0	0	243	24851	477
	1906	2	12	34326	0	0	0	0	243	24851	477
	1907	2	13	34326	0	0	0	0	243	24851	477
	1908	2	13	34326	0	0	0	0	243	24851	477
	1909	2	13	34327	0	0	0	0	243	24851	477
	1910	2	14	34327	0	0	0	0	243	24851	477
	1911	2	14	34327	0	0	0	0	243	24851	477
	1912	2	14	34326	0	0	0	0	243	24851	478
	1913	2	15	34327	0	0	0	0	243	24851	478
	1914	2	15	34327	0	0	0	0	243	24851	478
	1915	2	15	34327	0	0	0	0	243	24851	478
	1916	2	16	34327	0	0	0	0	243	24851	478
	1917	2	16	34327	0	0	0	0	243	24851	478
	1918	2	16	34327	0	0	0	0	243	24851	478
	1919	2	17	34327	0	0	0	0	243	24851	478
	1920	2	17	34327	0	0	0	0	243	24851	478
	1921	2	17	34327	0	0	0	0	243	24851	478
	1922	2	18	34327	0	0	0	0	243	24851	478
	1923	2	18	34327	0	0	0	0	243	24851	478
	1924	2	18	34327	0	0	0	0	243	24851	478
	1925	2	19	34326	0	0	0	0	243	24850	479
	1926	2	19	34326	0	0	0	0	243	24850	479
	1927	2	19	34326	0	0	0	0	243	24850	479
	1928	2	20	34326	0	0	0	0	243	24850	479
	1929	2	20	34325	0	0	0	0	243	24850	480
	1930	2	20	34325	0	0	0	0	243	24850	480
	1931	2	21	34324	0	0	0	0	243	24849	481
	1932	2	21	34324	0	0	0	0	243	24849	481
	1933	2	21	34322	0	0	0	0	243	24847	483
	1934	2	22	34322	0	0	0	0	243	24847	483
	1935	2	22	34322	0	0	0	0	243	24847	483
	1936	2	22	34322	0	0	0	0	243	24847	483
	1937	2	23	34324	0	0	0	0	243	24847	483
	1938	2	23	34325	0	0	0	0	243	24847	483
	1939	2	23	34325	0	0	0	0	243	24847	483
	1940	2	24	34325	0	0	0	0	243	24847	483
	1941	2	24	34325	0	0	0	0	243	24847	483
	1942	2	24	34324	0	0	0	0	243	24846	484
	1943	2	25	34324	0	0	0	0	243	24846	484
	1944	2	25	34324	0	0	0	0	243	24846	484
	1945	2	25	34324	0	0	0	0	243	24846	484
	1946	2	26	34324	0	0	0	0	243	24846	484
	1947	2	26	34324	0	0	0	0	243	24846	484
	1948	2	26	34324	0	0	0	0	243	24846	484
	1949	2	27	34324	0	0	0	0	243	24846	484
	1950	2	27	34324	0	0	0	0	243	24846	485
	1951	2	27	34324	0	0	0	0	243	24846	485
	1952	2	28	34323	0	0	0	0	243	24845	486
	1953	2	28	34322	0	0	0	0	243	24844	487
	1954	2	28	34322	0	0	0	0	243	24844	487
	1955	2	29	34321	0	0	0	0	243	24843	488
	1956	2	29	34321	0	0	0	0	243	24843	488
	1957	2	29	34321	0	0	0	0	243	24843	488
	1958	2	30	34321	1	0	0	0	243	24842	488
	1959	2	30	34321	1	0	0	0	243	24842	488
	1960	2	30	34320	1	0	0	0	243	24841	489
	1961	2	31	34319	1	0	0	0	243	24841	490
	1962	2	31	34319	1	0	0	0	243	24841	490
	1963	2	31	34318	1	0	0	0	243	24840	491
	1964	2	32	34318	1	0	0	0	243	24840	491
	1965	2	32	34318	1	0	0	0	243	24840	491
	1966	2	32	34318	1	0	0	0	243	24840	491
	1967	2	33	34318	0	1	0	0	243	24840	491
	1968	2	33	34318	0	1	0	0	243	24840	491
	1969	2	33	34318	0	1	0	0	243	24840	491
	1970	2	34	34318	0	1	0	0	243	24840	491
	1971	2	34	34318	0	1	0	0	243	24840	491
	1972	2	34	34318	0	1	0	0	243	24840	491
	1973	2	35	34318	0	1	0	0	243	24840	491
	1974	2	35	34318	0	1	0	0	243	24840	491
	1975	2	35	34318	0	1	0	0	243	24840	491
	1976	2	36	34318	0	1	0	0	243	24840	491
	1977	2	36	34317	0	1	0	0	243	24839	492
	1978	2	36	34317	0	1	0	0	243	24839	492
	1979	2	37	34317	0	0	1	0	243	24839	492
	1980	2	37	34317	0	0	1	0	243	24839	492
	1981	2	37	34317	1	0	1	0	243	24838	492
	1982	2	38	34317	1	0	1	0	243	24838	492
	1983	2	38	34317	1	0	1	0	243	24838	492
	1984	2	38	34316	1	0	1	0	243	24838	493
	1985	2	39	34316	1	0	1	0	243	24838	493
	1986	2	39	34315	1	0	1	0	243	24837	494
	1987	2	39	34315	1	0	1	0	243	24837	494
	1988	2	40	34315	1	0	1	0	243	24837	494
	1989	2	40	34315	1	0	1	0	243	24837	494
	1990	2	40	34315	1	0	1	0	243	24837	494
	1991	2	41	34314	1	0	1	0	243	24837	495
	1992	2	41	34314	1	0	1	0	243	24837	495
	1993	2	41	34314	0	1	1	0	243	24837	495
	1994	2	42	34313	0	1	1	0	243	24836	496
	1995	2	42	34312	0	1	1	0	243	24835	497
	1996	2	42	34313	0	1	1	0	243	24835	497
	1997	2	43	34313	0	1	1	0	243	24835	497
[truncated: 4,002 more rows]
